# Supplementary material for: Alternative Polyadenylation Signatures Distinguish Maladaptive Right Ventricular Remodeling in Pulmonary Hypertension: Implications for RNA-Based Diagnostics and Therapeutics
Source: Br J Biomed Sci. 2026 Feb 20;83:15687. doi: 10.3389/bjbs.2026.15687 (PMC12963017; doi:10.3389/bjbs.2026.15687)
Supplement: Supplementary file 1 [file Table2.xlsx]

## Sheet: CONTROL V DECOMPENSATED UP
query	significant	p_value	term_size	query_size	intersection_size	precision	recall	term_id	source	term_name	effective_domain_size	source_order	parents
query_1	TRUE	3.9699e-94	6264	3587	1606	0.447728	0.256386	GO:0048518	GO:BP	positive regulation of biological process	21026	12634	GO:0008150, GO:0050789
query_1	TRUE	3.69734e-85	5920	3587	1514	0.42208	0.255743	GO:0048522	GO:BP	positive regulation of cellular process	21026	12638	GO:0009987, GO:0048518, GO:0050794
query_1	TRUE	2.45144e-83	3993	3587	1125	0.313633	0.281743	GO:0048583	GO:BP	regulation of response to stimulus	21026	12687	GO:0050789, GO:0050896
query_1	TRUE	2.27831e-69	8999	3587	2024	0.56426	0.224914	GO:0050896	GO:BP	response to stimulus	21026	13167	GO:0008150
query_1	TRUE	1.22566e-65	3034	3587	874	0.243658	0.288069	GO:0009966	GO:BP	regulation of signal transduction	21026	3789	GO:0007165, GO:0010646, GO:0023051, GO:0048583
query_1	TRUE	4.84208e-64	3948	3587	1060	0.295512	0.26849	GO:0006950	GO:BP	response to stress	21026	2571	GO:0050896
query_1	TRUE	5.49761e-64	3478	3587	963	0.268469	0.276883	GO:0023051	GO:BP	regulation of signaling	21026	6606	GO:0023052, GO:0050789
query_1	TRUE	2.01044e-63	3486	3587	963	0.268469	0.276248	GO:0010646	GO:BP	regulation of cell communication	21026	4275	GO:0007154, GO:0050794
query_1	TRUE	6.40526e-61	2956	3587	844	0.235294	0.285521	GO:0051239	GO:BP	regulation of multicellular organismal process	21026	13407	GO:0032501, GO:0050789
query_1	TRUE	3.11017e-60	7376	3587	1703	0.47477	0.230884	GO:0051716	GO:BP	cellular response to stimulus	21026	13719	GO:0009987, GO:0050896
query_1	TRUE	6.11832e-60	6553	3587	1551	0.432395	0.236685	GO:0032502	GO:BP	developmental process	21026	7558	GO:0008150
query_1	TRUE	2.50654e-59	12743	3587	2610	0.727628	0.204818	GO:0065007	GO:BP	biological regulation	21026	15666	GO:0008150
query_1	TRUE	8.41341e-59	5997	3587	1443	0.402286	0.24062	GO:0048856	GO:BP	anatomical structure development	21026	12931	GO:0032502
query_1	TRUE	1.0735e-58	12336	3587	2543	0.708949	0.206145	GO:0050789	GO:BP	regulation of biological process	21026	13086	GO:0008150, GO:0065007
query_1	TRUE	2.44905e-57	5834	3587	1407	0.39225	0.241172	GO:0048519	GO:BP	negative regulation of biological process	21026	12635	GO:0008150, GO:0050789
query_1	TRUE	1.26165e-55	11946	3587	2469	0.688319	0.20668	GO:0050794	GO:BP	regulation of cellular process	21026	13090	GO:0009987, GO:0050789
query_1	TRUE	1.79397e-55	2965	3587	830	0.231391	0.279933	GO:0035556	GO:BP	intracellular signal transduction	21026	9022	GO:0007165
query_1	TRUE	2.35459e-55	5629	3587	1361	0.379426	0.241784	GO:0048523	GO:BP	negative regulation of cellular process	21026	12639	GO:0009987, GO:0048519, GO:0050794
query_1	TRUE	2.46128e-53	6002	3587	1424	0.396989	0.237254	GO:0007165	GO:BP	signal transduction	21026	2716	GO:0007154, GO:0009987, GO:0023052, GO:0050794, GO:0051716
query_1	TRUE	1.28243e-51	6515	3587	1513	0.421801	0.232233	GO:0023052	GO:BP	signaling	21026	6607	GO:0050789
query_1	TRUE	3.23524e-51	7322	3587	1659	0.462503	0.226577	GO:0032501	GO:BP	multicellular organismal process	21026	7557	GO:0008150
query_1	TRUE	6.4551e-50	6540	3587	1511	0.421243	0.23104	GO:0007154	GO:BP	cell communication	21026	2705	GO:0009987
query_1	TRUE	1.00889e-49	4721	3587	1166	0.325063	0.246982	GO:0019538	GO:BP	protein metabolic process	21026	5841	GO:0043170, GO:0044238
query_1	TRUE	1.12163e-49	4727	3587	1167	0.325342	0.24688	GO:0007275	GO:BP	multicellular organism development	21026	2788	GO:0032501, GO:0048856
query_1	TRUE	8.08467e-49	1680	3587	529	0.147477	0.314881	GO:0048585	GO:BP	negative regulation of response to stimulus	21026	12689	GO:0048519, GO:0048583, GO:0050896
query_1	TRUE	1.42972e-47	2819	3587	775	0.216058	0.27492	GO:0007166	GO:BP	cell surface receptor signaling pathway	21026	2717	GO:0007165
query_1	TRUE	3.6615e-47	1534	3587	491	0.136883	0.320078	GO:0016477	GO:BP	cell migration	21026	5204	GO:0048870
query_1	TRUE	5.74615e-47	2331	3587	669	0.186507	0.287001	GO:0048584	GO:BP	positive regulation of response to stimulus	21026	12688	GO:0048518, GO:0048583, GO:0050896
query_1	TRUE	2.85365e-46	3597	3587	931	0.259548	0.258827	GO:0009893	GO:BP	positive regulation of metabolic process	21026	3738	GO:0008152, GO:0019222, GO:0048522
query_1	TRUE	5.80957e-46	2433	3587	688	0.191804	0.282778	GO:0051128	GO:BP	regulation of cellular component organization	21026	13332	GO:0016043, GO:0050794
query_1	TRUE	2.7886e-44	2457	3587	688	0.191804	0.280016	GO:0050793	GO:BP	regulation of developmental process	21026	13089	GO:0032502, GO:0050789
query_1	TRUE	5.8492e-44	1987	3587	585	0.163089	0.294414	GO:0012501	GO:BP	programmed cell death	21026	4551	GO:0008219
query_1	TRUE	1.1884e-43	1991	3587	585	0.163089	0.293822	GO:0008219	GO:BP	cell death	21026	3132	GO:0009987
query_1	TRUE	1.92954e-43	1953	3587	576	0.16058	0.294931	GO:1902531	GO:BP	regulation of intracellular signal transduction	21026	22041	GO:0009966, GO:0035556
query_1	TRUE	2.88101e-43	2713	3587	739	0.206022	0.272392	GO:0009653	GO:BP	anatomical structure morphogenesis	21026	3557	GO:0032502, GO:0048856
query_1	TRUE	5.76283e-43	1923	3587	568	0.15835	0.295372	GO:0006915	GO:BP	apoptotic process	21026	2553	GO:0012501
query_1	TRUE	9.06918e-43	1912	3587	565	0.157513	0.295502	GO:0141124	GO:BP	intracellular signaling cassette	21026	19772	GO:0035556
query_1	TRUE	9.80184e-43	1667	3587	510	0.14218	0.305939	GO:0051240	GO:BP	positive regulation of multicellular organismal process	21026	13408	GO:0032501, GO:0048518, GO:0051239
query_1	TRUE	1.01264e-42	3288	3587	856	0.23864	0.260341	GO:0010604	GO:BP	positive regulation of macromolecule metabolic process	21026	4234	GO:0009893, GO:0043170, GO:0060255
query_1	TRUE	2.48936e-42	1145	3587	387	0.10789	0.337991	GO:0072359	GO:BP	circulatory system development	21026	17136	GO:0048731
query_1	TRUE	3.5996e-42	1255	3587	413	0.115138	0.329084	GO:0040011	GO:BP	locomotion	21026	9808	GO:0008150
query_1	TRUE	6.7663e-42	762	3587	290	0.0808475	0.380577	GO:0001944	GO:BP	vasculature development	21026	553	GO:0048731, GO:0072359
query_1	TRUE	9.32017e-41	2415	3587	668	0.186228	0.276605	GO:0009605	GO:BP	response to external stimulus	21026	3519	GO:0050896
query_1	TRUE	2.31998e-40	165	3587	108	0.0301087	0.654545	GO:0002181	GO:BP	cytoplasmic translation	21026	727	GO:0006412
query_1	TRUE	2.5564e-40	732	3587	279	0.0777809	0.381148	GO:0001568	GO:BP	blood vessel development	21026	351	GO:0001944, GO:0048856
query_1	TRUE	2.75232e-40	960	3587	337	0.0939504	0.351042	GO:0030334	GO:BP	regulation of cell migration	21026	6743	GO:0016477, GO:2000145
query_1	TRUE	7.77691e-40	1530	3587	471	0.131307	0.307843	GO:0007155	GO:BP	cell adhesion	21026	2706	GO:0009987
query_1	TRUE	1.80054e-39	4053	3587	997	0.277948	0.245991	GO:0048731	GO:BP	system development	21026	12821	GO:0007275, GO:0048856
query_1	TRUE	1.93772e-39	1132	3587	377	0.105102	0.333039	GO:0001775	GO:BP	cell activation	21026	438	GO:0009987, GO:0032501
query_1	TRUE	3.72669e-39	2015	3587	577	0.160859	0.286352	GO:0008283	GO:BP	cell population proliferation	21026	3136	GO:0009987
query_1	TRUE	1.55598e-38	1506	3587	462	0.128798	0.306773	GO:0043067	GO:BP	regulation of programmed cell death	21026	10418	GO:0012501, GO:0050794
query_1	TRUE	1.99882e-38	1022	3587	348	0.097017	0.340509	GO:2000145	GO:BP	regulation of cell motility	21026	25054	GO:0040012, GO:0048870, GO:0050794
query_1	TRUE	4.86708e-38	1067	3587	358	0.0998049	0.33552	GO:0040012	GO:BP	regulation of locomotion	21026	9809	GO:0040011, GO:0050789
query_1	TRUE	7.07068e-38	1435	3587	444	0.12378	0.309408	GO:0023057	GO:BP	negative regulation of signaling	21026	6609	GO:0023051, GO:0023052, GO:0048519
query_1	TRUE	2.01699e-37	1436	3587	443	0.123502	0.308496	GO:0010648	GO:BP	negative regulation of cell communication	21026	4277	GO:0007154, GO:0010646, GO:0048523
query_1	TRUE	3.6285e-37	1326	3587	417	0.116253	0.31448	GO:0009968	GO:BP	negative regulation of signal transduction	21026	3791	GO:0007165, GO:0009966, GO:0010648, GO:0023057, GO:0048585
query_1	TRUE	4.45085e-37	1462	3587	448	0.124895	0.30643	GO:0042981	GO:BP	regulation of apoptotic process	21026	10372	GO:0006915, GO:0043067
query_1	TRUE	4.50929e-37	635	3587	247	0.0688598	0.388976	GO:0048514	GO:BP	blood vessel morphogenesis	21026	12632	GO:0001568, GO:0035239
query_1	TRUE	6.04786e-37	547	3587	223	0.0621689	0.407678	GO:0001525	GO:BP	angiogenesis	21026	328	GO:0048514, GO:0048646
query_1	TRUE	3.22072e-36	4407	3587	1053	0.29356	0.238938	GO:0006810	GO:BP	transport	21026	2482	GO:0051234
query_1	TRUE	3.52491e-36	5555	3587	1271	0.354335	0.228803	GO:0051179	GO:BP	localization	21026	13378	GO:0008150
query_1	TRUE	2.30981e-35	1793	3587	517	0.144132	0.288344	GO:0048870	GO:BP	cell motility	21026	12944	GO:0009987
query_1	TRUE	2.88086e-35	1418	3587	433	0.120714	0.30536	GO:2000026	GO:BP	regulation of multicellular organismal development	21026	24952	GO:0007275, GO:0050793, GO:0051239
query_1	TRUE	3.11472e-35	1578	3587	469	0.13075	0.297212	GO:0009967	GO:BP	positive regulation of signal transduction	21026	3790	GO:0007165, GO:0009966, GO:0010647, GO:0023056, GO:0048584
query_1	TRUE	3.5296e-35	1855	3587	530	0.147756	0.285714	GO:0051246	GO:BP	regulation of protein metabolic process	21026	13411	GO:0019538, GO:0060255, GO:0080090
query_1	TRUE	3.85186e-35	2696	3587	708	0.197379	0.262611	GO:0009891	GO:BP	positive regulation of biosynthetic process	21026	3736	GO:0009058, GO:0009889, GO:0009893
query_1	TRUE	4.58687e-35	4437	3587	1054	0.293839	0.237548	GO:0030154	GO:BP	cell differentiation	21026	6654	GO:0048869
query_1	TRUE	5.09953e-35	4438	3587	1054	0.293839	0.237494	GO:0048869	GO:BP	cellular developmental process	21026	12943	GO:0009987, GO:0032502
query_1	TRUE	5.84866e-35	1685	3587	492	0.137162	0.291988	GO:0042127	GO:BP	regulation of cell population proliferation	21026	9890	GO:0008283, GO:0050794
query_1	TRUE	6.01351e-35	2593	3587	686	0.191246	0.264558	GO:0010557	GO:BP	positive regulation of macromolecule biosynthetic process	21026	4193	GO:0009059, GO:0009891, GO:0010556, GO:0010604
query_1	TRUE	2.9124e-34	323	3587	154	0.0429328	0.47678	GO:0042254	GO:BP	ribosome biogenesis	21026	9967	GO:0022613
query_1	TRUE	3.29642e-34	862	3587	299	0.0833566	0.346868	GO:0006954	GO:BP	inflammatory response	21026	2574	GO:0006952
query_1	TRUE	5.12069e-34	962	3587	323	0.0900474	0.335759	GO:1901652	GO:BP	response to peptide	21026	21338	GO:0042221
query_1	TRUE	6.63656e-34	5390	3587	1230	0.342905	0.2282	GO:0080090	GO:BP	regulation of primary metabolic process	21026	17565	GO:0019222, GO:0044238
query_1	TRUE	1.08074e-33	879	3587	302	0.0841929	0.343572	GO:0035239	GO:BP	tube morphogenesis	21026	8855	GO:0009653, GO:0035295
query_1	TRUE	2.72103e-33	1581	3587	464	0.129356	0.293485	GO:0002682	GO:BP	regulation of immune system process	21026	1198	GO:0002376, GO:0050789
query_1	TRUE	3.22272e-33	1759	3587	503	0.140229	0.285958	GO:0044419	GO:BP	biological process involved in interspecies interaction between organisms	21026	10892	GO:0008150
query_1	TRUE	3.4053e-33	1796	3587	511	0.142459	0.284521	GO:0023056	GO:BP	positive regulation of signaling	21026	6608	GO:0023051, GO:0023052, GO:0048518
query_1	TRUE	3.57173e-33	1199	3587	377	0.105102	0.314429	GO:0048646	GO:BP	anatomical structure formation involved in morphogenesis	21026	12737	GO:0009653, GO:0032502
query_1	TRUE	4.52603e-33	1853	3587	523	0.145804	0.282245	GO:0006952	GO:BP	defense response	21026	2572	GO:0006950
query_1	TRUE	6.65314e-33	2192	3587	595	0.165877	0.271442	GO:0070887	GO:BP	cellular response to chemical stimulus	21026	16130	GO:0042221, GO:0051716
query_1	TRUE	9.43338e-33	1101	3587	353	0.0984109	0.320618	GO:0035295	GO:BP	tube development	21026	8887	GO:0007275, GO:0048856
query_1	TRUE	1.26654e-32	1795	3587	509	0.141901	0.283565	GO:0010647	GO:BP	positive regulation of cell communication	21026	4276	GO:0007154, GO:0010646, GO:0048522
query_1	TRUE	3.30909e-32	947	3587	315	0.0878171	0.332629	GO:0034097	GO:BP	response to cytokine	21026	8345	GO:1901652
query_1	TRUE	4.33412e-32	1087	3587	348	0.097017	0.320147	GO:0051241	GO:BP	negative regulation of multicellular organismal process	21026	13409	GO:0032501, GO:0048519, GO:0051239
query_1	TRUE	1.22218e-31	2871	3587	731	0.203791	0.254615	GO:0002376	GO:BP	immune system process	21026	904	GO:0008150
query_1	TRUE	1.21586e-30	794	3587	274	0.076387	0.345088	GO:0030155	GO:BP	regulation of cell adhesion	21026	6655	GO:0007155, GO:0050794
query_1	TRUE	2.0369e-30	1489	3587	435	0.121271	0.292142	GO:0009719	GO:BP	response to endogenous stimulus	21026	3602	GO:0050896
query_1	TRUE	2.12892e-30	2029	3587	552	0.153889	0.272055	GO:0032879	GO:BP	regulation of localization	21026	7819	GO:0050789, GO:0051179
query_1	TRUE	2.64835e-30	1343	3587	402	0.112071	0.29933	GO:0051094	GO:BP	positive regulation of developmental process	21026	13316	GO:0032502, GO:0048518, GO:0050793
query_1	TRUE	8.67296e-30	1634	3587	465	0.129635	0.284578	GO:0009607	GO:BP	response to biotic stimulus	21026	3521	GO:0050896
query_1	TRUE	1.2114e-29	861	3587	288	0.0802899	0.334495	GO:0097435	GO:BP	supramolecular fiber organization	21026	18414	GO:0016043
query_1	TRUE	2.26178e-29	1576	3587	451	0.125732	0.286168	GO:0045595	GO:BP	regulation of cell differentiation	21026	11284	GO:0030154, GO:0050793, GO:0050794
query_1	TRUE	2.55383e-29	1387	3587	409	0.114023	0.294881	GO:0080134	GO:BP	regulation of response to stress	21026	17581	GO:0006950, GO:0048583
query_1	TRUE	2.27579e-28	1595	3587	452	0.126011	0.283386	GO:0043207	GO:BP	response to external biotic stimulus	21026	10480	GO:0009605, GO:0009607
query_1	TRUE	2.92269e-28	1592	3587	451	0.125732	0.283291	GO:0051707	GO:BP	response to other organism	21026	13714	GO:0043207, GO:0044419
query_1	TRUE	5.06129e-28	4928	3587	1116	0.311124	0.226461	GO:0051234	GO:BP	establishment of localization	21026	13403	GO:0051179
query_1	TRUE	6.4004e-28	980	3587	312	0.0869808	0.318367	GO:0045321	GO:BP	leukocyte activation	21026	11194	GO:0001775, GO:0002376
query_1	TRUE	8.08681e-28	225	3587	114	0.0317814	0.506667	GO:0006364	GO:BP	rRNA processing	21026	2132	GO:0006396, GO:0016072, GO:0042254
query_1	TRUE	1.27684e-27	559	3587	208	0.0579872	0.372093	GO:0030335	GO:BP	positive regulation of cell migration	21026	6744	GO:0016477, GO:0030334, GO:2000147
query_1	TRUE	1.34829e-27	1113	3587	342	0.0953443	0.307278	GO:1902533	GO:BP	positive regulation of intracellular signal transduction	21026	22043	GO:0009967, GO:0035556, GO:1902531
query_1	TRUE	6.37217e-27	1082	3587	333	0.0928352	0.307763	GO:0032101	GO:BP	regulation of response to external stimulus	21026	7318	GO:0009605, GO:0048583
query_1	TRUE	6.4769e-27	970	3587	307	0.0855868	0.316495	GO:0007167	GO:BP	enzyme-linked receptor protein signaling pathway	21026	2718	GO:0007166
query_1	TRUE	8.94251e-27	3909	3587	916	0.255367	0.234331	GO:0042221	GO:BP	response to chemical	21026	9956	GO:0050896
query_1	TRUE	1.25542e-26	266	3587	125	0.0348481	0.469925	GO:0016072	GO:BP	rRNA metabolic process	21026	5074	GO:0016070
query_1	TRUE	1.38581e-26	587	3587	213	0.0593811	0.362862	GO:2000147	GO:BP	positive regulation of cell motility	21026	25056	GO:0040017, GO:0048522, GO:0048870, GO:2000145
query_1	TRUE	2.33625e-26	721	3587	246	0.068581	0.341193	GO:0070848	GO:BP	response to growth factor	21026	16112	GO:0009719
query_1	TRUE	2.61368e-26	689	3587	238	0.0663507	0.345428	GO:0071363	GO:BP	cellular response to growth factor stimulus	21026	16385	GO:0070848, GO:0071495
query_1	TRUE	2.69256e-26	854	3587	278	0.0775021	0.325527	GO:0071345	GO:BP	cellular response to cytokine stimulus	21026	16367	GO:0034097
query_1	TRUE	4.26417e-26	603	3587	216	0.0602175	0.358209	GO:0040017	GO:BP	positive regulation of locomotion	21026	9814	GO:0040011, GO:0040012, GO:0048518
query_1	TRUE	1.50239e-25	2947	3587	722	0.201282	0.244995	GO:0065008	GO:BP	regulation of biological quality	21026	15667	GO:0065007
query_1	TRUE	1.5741e-25	1223	3587	361	0.100641	0.295176	GO:0071495	GO:BP	cellular response to endogenous stimulus	21026	16497	GO:0009719
query_1	TRUE	1.58342e-25	1830	3587	493	0.137441	0.269399	GO:0033554	GO:BP	cellular response to stress	21026	8226	GO:0006950, GO:0051716
query_1	TRUE	1.81714e-25	402	3587	162	0.0451631	0.402985	GO:0050900	GO:BP	leukocyte migration	21026	13170	GO:0002376, GO:0016477
query_1	TRUE	1.9531e-25	1496	3587	421	0.117368	0.281417	GO:0065009	GO:BP	regulation of molecular function	21026	15668	GO:0065007
query_1	TRUE	2.01506e-25	1607	3587	445	0.124059	0.276914	GO:0051049	GO:BP	regulation of transport	21026	13286	GO:0006810, GO:0032879
query_1	TRUE	2.15357e-25	2032	3587	535	0.14915	0.263287	GO:0009888	GO:BP	tissue development	21026	3733	GO:0048856
query_1	TRUE	2.17663e-25	3228	3587	777	0.216616	0.240706	GO:0033036	GO:BP	macromolecule localization	21026	7939	GO:0051179
query_1	TRUE	3.50989e-25	7035	3587	1488	0.414831	0.211514	GO:0019222	GO:BP	regulation of metabolic process	21026	5569	GO:0008152, GO:0050794
query_1	TRUE	5.07055e-25	3661	3587	860	0.239755	0.234908	GO:0051641	GO:BP	cellular localization	21026	13664	GO:0009987, GO:0051179
query_1	TRUE	8.75588e-25	879	3587	280	0.0780597	0.318544	GO:0045597	GO:BP	positive regulation of cell differentiation	21026	11286	GO:0030154, GO:0045595, GO:0048522, GO:0051094
query_1	TRUE	4.18724e-24	781	3587	255	0.07109	0.326504	GO:0001817	GO:BP	regulation of cytokine production	21026	472	GO:0001816, GO:0010468, GO:0051239
query_1	TRUE	4.58994e-24	3085	3587	743	0.207137	0.240843	GO:0048513	GO:BP	animal organ development	21026	12631	GO:0048856
query_1	TRUE	5.01352e-24	1212	3587	354	0.0986897	0.292079	GO:0010628	GO:BP	positive regulation of gene expression	21026	4257	GO:0010467, GO:0010468, GO:0010557
query_1	TRUE	6.18825e-24	787	3587	256	0.0713688	0.325286	GO:0001816	GO:BP	cytokine production	21026	471	GO:0010467, GO:0032501
query_1	TRUE	7.15234e-24	1669	3587	453	0.126289	0.27142	GO:1901700	GO:BP	response to oxygen-containing compound	21026	21371	GO:0042221
query_1	TRUE	1.01871e-23	327	3587	138	0.0384723	0.422018	GO:0030198	GO:BP	extracellular matrix organization	21026	6674	GO:0043062, GO:0045229
query_1	TRUE	1.46849e-23	328	3587	138	0.0384723	0.420732	GO:0043062	GO:BP	extracellular structure organization	21026	10414	GO:0016043
query_1	TRUE	1.50956e-23	606	3587	211	0.0588235	0.348185	GO:0097190	GO:BP	apoptotic signaling pathway	21026	18294	GO:0006915, GO:0007165
query_1	TRUE	1.75342e-23	976	3587	299	0.0833566	0.306352	GO:0030097	GO:BP	hemopoiesis	21026	6642	GO:0048468
query_1	TRUE	2.11217e-23	329	3587	138	0.0384723	0.419453	GO:0045229	GO:BP	external encapsulating structure organization	21026	11178	GO:0016043
query_1	TRUE	2.47645e-23	568	3587	201	0.0560357	0.353873	GO:0009611	GO:BP	response to wounding	21026	3525	GO:0006950
query_1	TRUE	3.83805e-23	1099	3587	326	0.0908837	0.296633	GO:0002684	GO:BP	positive regulation of immune system process	21026	1200	GO:0002376, GO:0002682, GO:0048518
query_1	TRUE	1.24998e-22	709	3587	234	0.0652356	0.330042	GO:0006897	GO:BP	endocytosis	21026	2540	GO:0016192, GO:0098657
query_1	TRUE	4.21662e-22	2876	3587	693	0.193198	0.24096	GO:0048468	GO:BP	cell development	21026	12602	GO:0030154, GO:0048856, GO:0048869
query_1	TRUE	5.41086e-22	1592	3587	430	0.119877	0.270101	GO:0016192	GO:BP	vesicle-mediated transport	21026	5143	GO:0006810, GO:0009987
query_1	TRUE	6.37349e-22	729	3587	237	0.0660719	0.325103	GO:0030036	GO:BP	actin cytoskeleton organization	21026	6627	GO:0007010, GO:0030029
query_1	TRUE	1.05186e-21	1105	3587	323	0.0900474	0.292308	GO:0051130	GO:BP	positive regulation of cellular component organization	21026	13334	GO:0016043, GO:0048522, GO:0051128
query_1	TRUE	5.29741e-21	3594	3587	828	0.230834	0.230384	GO:0006996	GO:BP	organelle organization	21026	2598	GO:0016043
query_1	TRUE	8.8414e-21	380	3587	147	0.0409813	0.386842	GO:2001233	GO:BP	regulation of apoptotic signaling pathway	21026	25968	GO:0009966, GO:0042981, GO:0097190
query_1	TRUE	8.92846e-21	905	3587	275	0.0766657	0.303867	GO:0043069	GO:BP	negative regulation of programmed cell death	21026	10420	GO:0012501, GO:0043067, GO:0048523
query_1	TRUE	1.02856e-20	954	3587	286	0.0797324	0.29979	GO:0008284	GO:BP	positive regulation of cell population proliferation	21026	3137	GO:0008283, GO:0042127, GO:0048522
query_1	TRUE	1.74433e-20	2036	3587	517	0.144132	0.253929	GO:0045935	GO:BP	positive regulation of nucleobase-containing compound metabolic process	21026	11567	GO:0006139, GO:0009893, GO:0019219
query_1	TRUE	2.46822e-20	433	3587	160	0.0446055	0.369515	GO:0042060	GO:BP	wound healing	21026	9856	GO:0009611
query_1	TRUE	2.51767e-20	1039	3587	304	0.0847505	0.292589	GO:0051247	GO:BP	positive regulation of protein metabolic process	21026	13412	GO:0010604, GO:0019538, GO:0051246
query_1	TRUE	3.06588e-20	461	3587	167	0.046557	0.362256	GO:0007015	GO:BP	actin filament organization	21026	2611	GO:0030036, GO:0097435
query_1	TRUE	4.6497e-20	814	3587	252	0.0702537	0.309582	GO:0046649	GO:BP	lymphocyte activation	21026	12121	GO:0045321
query_1	TRUE	1.64336e-19	825	3587	253	0.0705325	0.306667	GO:0030029	GO:BP	actin filament-based process	21026	6620	GO:0009987
query_1	TRUE	2.0003e-19	874	3587	264	0.0735991	0.302059	GO:0043066	GO:BP	negative regulation of apoptotic process	21026	10417	GO:0006915, GO:0042981, GO:0043069
query_1	TRUE	2.10893e-19	809	3587	249	0.0694173	0.307787	GO:0031347	GO:BP	regulation of defense response	21026	7099	GO:0006952, GO:0080134
query_1	TRUE	2.42388e-19	357	3587	138	0.0384723	0.386555	GO:0002237	GO:BP	response to molecule of bacterial origin	21026	768	GO:0009617, GO:0043207
query_1	TRUE	2.98512e-19	339	3587	133	0.0370783	0.39233	GO:0032496	GO:BP	response to lipopolysaccharide	21026	7553	GO:0002237, GO:0033993, GO:1901700
query_1	TRUE	3.77781e-19	2782	3587	661	0.184277	0.237599	GO:0070727	GO:BP	cellular macromolecule localization	21026	16048	GO:0033036, GO:0051641
query_1	TRUE	4.51403e-19	727	3587	229	0.0638417	0.314993	GO:0006412	GO:BP	translation	21026	2162	GO:0009059, GO:0010467, GO:0019538
query_1	TRUE	6.95388e-19	632	3587	206	0.0574296	0.325949	GO:0050865	GO:BP	regulation of cell activation	21026	13141	GO:0001775, GO:0050794, GO:0051239
query_1	TRUE	7.29671e-19	8393	3587	1691	0.471425	0.201477	GO:0071840	GO:BP	cellular component organization or biogenesis	21026	16709	GO:0009987
query_1	TRUE	7.54407e-19	930	3587	275	0.0766657	0.295699	GO:0033993	GO:BP	response to lipid	21026	8310	GO:0042221
query_1	TRUE	7.98092e-19	662	3587	213	0.0593811	0.321752	GO:1902532	GO:BP	negative regulation of intracellular signal transduction	21026	22042	GO:0009968, GO:0035556, GO:1902531
query_1	TRUE	8.4507e-19	2770	3587	657	0.183161	0.237184	GO:0008104	GO:BP	protein localization	21026	3109	GO:0070727
query_1	TRUE	1.01607e-18	1148	3587	323	0.0900474	0.281359	GO:0033043	GO:BP	regulation of organelle organization	21026	7941	GO:0006996, GO:0051128
query_1	TRUE	2.08482e-18	546	3587	184	0.0512963	0.336996	GO:0043068	GO:BP	positive regulation of programmed cell death	21026	10419	GO:0012501, GO:0043067, GO:0048522
query_1	TRUE	2.16617e-18	6492	3587	1351	0.376638	0.208102	GO:0060255	GO:BP	regulation of macromolecule metabolic process	21026	14264	GO:0019222, GO:0043170
query_1	TRUE	2.27632e-18	2010	3587	503	0.140229	0.250249	GO:0051649	GO:BP	establishment of localization in cell	21026	13672	GO:0051234, GO:0051641
query_1	TRUE	2.38112e-18	642	3587	207	0.0577084	0.32243	GO:0032103	GO:BP	positive regulation of response to external stimulus	21026	7320	GO:0009605, GO:0032101, GO:0048584
query_1	TRUE	2.48179e-18	1835	3587	467	0.130192	0.254496	GO:0051254	GO:BP	positive regulation of RNA metabolic process	21026	13419	GO:0010604, GO:0016070, GO:0045935, GO:0051252
query_1	TRUE	3.64579e-18	528	3587	179	0.0499024	0.339015	GO:0043065	GO:BP	positive regulation of apoptotic process	21026	10416	GO:0006915, GO:0042981, GO:0043068
query_1	TRUE	4.50699e-18	1923	3587	484	0.134932	0.25169	GO:0071705	GO:BP	nitrogen compound transport	21026	16638	GO:0006810
query_1	TRUE	4.75921e-18	390	3587	144	0.040145	0.369231	GO:0050727	GO:BP	regulation of inflammatory response	21026	13055	GO:0006954, GO:0031347, GO:0032101
query_1	TRUE	5.3418e-18	744	3587	230	0.0641204	0.30914	GO:0000165	GO:BP	MAPK cascade	21026	55	GO:0141124
query_1	TRUE	9.44466e-18	636	3587	204	0.056872	0.320755	GO:0002521	GO:BP	leukocyte differentiation	21026	1041	GO:0030097, GO:0030154
query_1	TRUE	1.02371e-17	553	3587	184	0.0512963	0.332731	GO:0044092	GO:BP	negative regulation of molecular function	21026	10817	GO:0065009
query_1	TRUE	1.73553e-17	494	3587	169	0.0471146	0.342105	GO:0001819	GO:BP	positive regulation of cytokine production	21026	474	GO:0001816, GO:0001817, GO:0010628, GO:0051240
query_1	TRUE	1.9965e-17	1444	3587	382	0.106496	0.264543	GO:0015031	GO:BP	protein transport	21026	4772	GO:0045184, GO:0071705
query_1	TRUE	2.03529e-17	104	3587	60	0.0167271	0.576923	GO:0042274	GO:BP	ribosomal small subunit biogenesis	21026	9978	GO:0022613, GO:0042254
query_1	TRUE	2.71606e-17	947	3587	274	0.076387	0.289335	GO:0050776	GO:BP	regulation of immune response	21026	13079	GO:0002682, GO:0006955, GO:0048583
query_1	TRUE	3.02468e-17	629	3587	201	0.0560357	0.319555	GO:0007169	GO:BP	cell surface receptor protein tyrosine kinase signaling pathway	21026	2720	GO:0007167
query_1	TRUE	3.94766e-17	1182	3587	325	0.090605	0.274958	GO:1901701	GO:BP	cellular response to oxygen-containing compound	21026	21372	GO:0070887, GO:1901700
query_1	TRUE	4.04259e-17	1049	3587	296	0.0825202	0.282173	GO:0031399	GO:BP	regulation of protein modification process	21026	7116	GO:0036211, GO:0051246
query_1	TRUE	4.29666e-17	299	3587	118	0.0328966	0.394649	GO:1901342	GO:BP	regulation of vasculature development	21026	21126	GO:0001944, GO:2000026
query_1	TRUE	6.11938e-17	221	3587	96	0.0267633	0.434389	GO:0043542	GO:BP	endothelial cell migration	21026	10662	GO:0016477
query_1	TRUE	6.59021e-17	957	3587	275	0.0766657	0.287356	GO:0051174	GO:BP	regulation of phosphorus metabolic process	21026	13374	GO:0006793, GO:0019222
query_1	TRUE	7.79209e-17	728	3587	223	0.0621689	0.306319	GO:0009617	GO:BP	response to bacterium	21026	3529	GO:0051707
query_1	TRUE	1.02199e-16	1697	3587	432	0.120435	0.254567	GO:0045893	GO:BP	positive regulation of DNA-templated transcription	21026	11529	GO:0006351, GO:0006355, GO:1902680
query_1	TRUE	1.04293e-16	1381	3587	366	0.102035	0.265025	GO:0046907	GO:BP	intracellular transport	21026	12264	GO:0006810, GO:0051641, GO:0051649
query_1	TRUE	1.15145e-16	956	3587	274	0.076387	0.286611	GO:0019220	GO:BP	regulation of phosphate metabolic process	21026	5567	GO:0006796, GO:0051174
query_1	TRUE	1.17099e-16	831	3587	246	0.068581	0.296029	GO:0022603	GO:BP	regulation of anatomical structure morphogenesis	21026	6578	GO:0009653, GO:0050793
query_1	TRUE	1.28986e-16	1699	3587	432	0.120435	0.254267	GO:1902680	GO:BP	positive regulation of RNA biosynthetic process	21026	22130	GO:0010557, GO:0032774, GO:0051254, GO:2001141
query_1	TRUE	1.52051e-16	637	3587	201	0.0560357	0.315542	GO:0043408	GO:BP	regulation of MAPK cascade	21026	10579	GO:0000165, GO:1902531
query_1	TRUE	1.73274e-16	1013	3587	286	0.0797324	0.28233	GO:0060341	GO:BP	regulation of cellular localization	21026	14344	GO:0032879, GO:0050794, GO:0051641
query_1	TRUE	2.18929e-16	293	3587	115	0.0320602	0.392491	GO:0045765	GO:BP	regulation of angiogenesis	21026	11439	GO:0001525, GO:0022603, GO:1901342
query_1	TRUE	4.28065e-16	467	3587	159	0.0443267	0.340471	GO:0006935	GO:BP	chemotaxis	21026	2563	GO:0042221, GO:0042330
query_1	TRUE	4.37176e-16	356	3587	131	0.0365208	0.367978	GO:0031589	GO:BP	cell-substrate adhesion	21026	7193	GO:0007155
query_1	TRUE	4.94476e-16	488	3587	164	0.0457207	0.336066	GO:0045785	GO:BP	positive regulation of cell adhesion	21026	11455	GO:0007155, GO:0030155, GO:0048522
query_1	TRUE	5.259e-16	925	3587	265	0.0738779	0.286486	GO:0051093	GO:BP	negative regulation of developmental process	21026	13315	GO:0032502, GO:0048519, GO:0050793
query_1	TRUE	6.73785e-16	323	3587	122	0.0340117	0.377709	GO:0060326	GO:BP	cell chemotaxis	21026	14329	GO:0006935, GO:0016477, GO:0070887
query_1	TRUE	6.83812e-16	469	3587	159	0.0443267	0.339019	GO:0042330	GO:BP	taxis	21026	10003	GO:0009605, GO:0040011
query_1	TRUE	1.01126e-15	1011	3587	283	0.078896	0.279921	GO:0044087	GO:BP	regulation of cellular component biogenesis	21026	10812	GO:0044085, GO:0050794
query_1	TRUE	1.04147e-15	677	3587	208	0.0579872	0.307238	GO:0051248	GO:BP	negative regulation of protein metabolic process	21026	13413	GO:0010605, GO:0019538, GO:0051246
query_1	TRUE	1.07903e-15	907	3587	260	0.072484	0.286659	GO:0032880	GO:BP	regulation of protein localization	21026	7820	GO:0008104, GO:0060341
query_1	TRUE	1.22375e-15	1263	3587	337	0.0939504	0.266825	GO:0098542	GO:BP	defense response to other organism	21026	18545	GO:0006952, GO:0051707
query_1	TRUE	1.35764e-15	922	3587	263	0.0733203	0.285249	GO:0098657	GO:BP	import into cell	21026	18564	GO:0006810
query_1	TRUE	1.64046e-15	292	3587	113	0.0315026	0.386986	GO:0030336	GO:BP	negative regulation of cell migration	21026	6745	GO:0016477, GO:0030334, GO:2000146
query_1	TRUE	2.00355e-15	1529	3587	392	0.109284	0.256377	GO:0007010	GO:BP	cytoskeleton organization	21026	2609	GO:0006996
query_1	TRUE	2.17397e-15	308	3587	117	0.0326178	0.37987	GO:2000146	GO:BP	negative regulation of cell motility	21026	25055	GO:0040013, GO:0048523, GO:0048870, GO:2000145
query_1	TRUE	2.82196e-15	1736	3587	434	0.120992	0.25	GO:0042592	GO:BP	homeostatic process	21026	10159	GO:0008150
query_1	TRUE	3.31394e-15	415	3587	144	0.040145	0.346988	GO:0007159	GO:BP	leukocyte cell-cell adhesion	21026	2710	GO:0098609
query_1	TRUE	3.31908e-15	576	3587	183	0.0510176	0.317708	GO:0002694	GO:BP	regulation of leukocyte activation	21026	1210	GO:0002682, GO:0045321, GO:0050865
query_1	TRUE	3.4426e-15	928	3587	263	0.0733203	0.283405	GO:0050790	GO:BP	regulation of catalytic activity	21026	13087	GO:0065009
query_1	TRUE	4.78931e-15	326	3587	121	0.0337329	0.371166	GO:0040013	GO:BP	negative regulation of locomotion	21026	9810	GO:0040011, GO:0040012, GO:0048519
query_1	TRUE	6.99393e-15	312	3587	117	0.0326178	0.375	GO:0097193	GO:BP	intrinsic apoptotic signaling pathway	21026	18297	GO:0035556, GO:0097190
query_1	TRUE	7.26754e-15	847	3587	244	0.0680234	0.288076	GO:0051050	GO:BP	positive regulation of transport	21026	13287	GO:0006810, GO:0048518, GO:0051049
query_1	TRUE	8.12764e-15	534	3587	172	0.0479509	0.322097	GO:1903131	GO:BP	mononuclear cell differentiation	21026	22467	GO:0002521
query_1	TRUE	8.1347e-15	238	3587	97	0.0270421	0.407563	GO:0097529	GO:BP	myeloid leukocyte migration	21026	18446	GO:0050900
query_1	TRUE	8.57746e-15	706	3587	212	0.0591023	0.300283	GO:0008285	GO:BP	negative regulation of cell population proliferation	21026	3138	GO:0008283, GO:0042127, GO:0048523
query_1	TRUE	8.76581e-15	693	3587	209	0.058266	0.301587	GO:0061061	GO:BP	muscle structure development	21026	14961	GO:0048856
query_1	TRUE	1.09745e-14	582	3587	183	0.0510176	0.314433	GO:0042110	GO:BP	T cell activation	21026	9879	GO:0046649
query_1	TRUE	1.18569e-14	3990	3587	869	0.242264	0.217794	GO:0019219	GO:BP	regulation of nucleobase-containing compound metabolic process	21026	5566	GO:0006139, GO:0080090
query_1	TRUE	1.34634e-14	613	3587	190	0.0529691	0.309951	GO:0071396	GO:BP	cellular response to lipid	21026	16418	GO:0033993, GO:0070887
query_1	TRUE	1.68146e-14	2070	3587	498	0.138835	0.24058	GO:0006955	GO:BP	immune response	21026	2575	GO:0002376, GO:0050896
query_1	TRUE	1.71347e-14	215	3587	90	0.0250906	0.418605	GO:0071222	GO:BP	cellular response to lipopolysaccharide	21026	16254	GO:0032496, GO:0071219, GO:0071396, GO:1901701
query_1	TRUE	1.85952e-14	517	3587	167	0.046557	0.323017	GO:0051493	GO:BP	regulation of cytoskeleton organization	21026	13562	GO:0007010, GO:0033043
query_1	TRUE	1.92469e-14	976	3587	271	0.0755506	0.277664	GO:0098609	GO:BP	cell-cell adhesion	21026	18556	GO:0007155
query_1	TRUE	2.14048e-14	293	3587	111	0.0309451	0.37884	GO:0007162	GO:BP	negative regulation of cell adhesion	21026	2713	GO:0007155, GO:0030155, GO:0048523
query_1	TRUE	2.38774e-14	383	3587	134	0.0373571	0.349869	GO:1902903	GO:BP	regulation of supramolecular fiber organization	21026	22295	GO:0051128, GO:0097435
query_1	TRUE	2.45449e-14	234	3587	95	0.0264845	0.405983	GO:0002685	GO:BP	regulation of leukocyte migration	21026	1201	GO:0002682, GO:0030334, GO:0050900
query_1	TRUE	2.66175e-14	227	3587	93	0.025927	0.409692	GO:0071674	GO:BP	mononuclear cell migration	21026	16616	GO:0050900
query_1	TRUE	4.13752e-14	1144	3587	306	0.0853081	0.267483	GO:0009628	GO:BP	response to abiotic stimulus	21026	3535	GO:0050896
query_1	TRUE	4.35134e-14	1135	3587	304	0.0847505	0.267841	GO:0009790	GO:BP	embryo development	21026	3662	GO:0007275
query_1	TRUE	6.97105e-14	494	3587	160	0.0446055	0.323887	GO:0022407	GO:BP	regulation of cell-cell adhesion	21026	6566	GO:0030155, GO:0098609
query_1	TRUE	7.21043e-14	830	3587	237	0.0660719	0.285542	GO:0042325	GO:BP	regulation of phosphorylation	21026	10000	GO:0016310, GO:0019220
query_1	TRUE	7.46162e-14	241	3587	96	0.0267633	0.39834	GO:0006909	GO:BP	phagocytosis	21026	2548	GO:0006897
query_1	TRUE	7.7621e-14	177	3587	78	0.0217452	0.440678	GO:2001242	GO:BP	regulation of intrinsic apoptotic signaling pathway	21026	25977	GO:0097193, GO:1902531, GO:2001233
query_1	TRUE	1.22426e-13	334	3587	120	0.0334541	0.359281	GO:0032956	GO:BP	regulation of actin cytoskeleton organization	21026	7883	GO:0030036, GO:0032970, GO:0051493
query_1	TRUE	1.3373e-13	3030	3587	681	0.189852	0.224752	GO:0043412	GO:BP	macromolecule modification	21026	10582	GO:0043170
query_1	TRUE	1.35185e-13	884	3587	248	0.0691386	0.280543	GO:0044093	GO:BP	positive regulation of molecular function	21026	10818	GO:0065009
query_1	TRUE	1.37291e-13	269	3587	103	0.0287148	0.3829	GO:0071559	GO:BP	response to transforming growth factor beta	21026	16530	GO:0070848
query_1	TRUE	1.38233e-13	158	3587	72	0.0200725	0.455696	GO:0001935	GO:BP	endothelial cell proliferation	21026	547	GO:0050673
query_1	TRUE	1.62127e-13	732	3587	214	0.0596599	0.29235	GO:0002252	GO:BP	immune effector process	21026	782	GO:0002376
query_1	TRUE	2.02724e-13	297	3587	110	0.0306663	0.37037	GO:0030100	GO:BP	regulation of endocytosis	21026	6645	GO:0006897, GO:0051128, GO:0060627
query_1	TRUE	2.29316e-13	5809	3587	1195	0.333147	0.205715	GO:0009889	GO:BP	regulation of biosynthetic process	21026	3734	GO:0009058, GO:0019222
query_1	TRUE	2.34027e-13	252	3587	98	0.0273209	0.388889	GO:0071216	GO:BP	cellular response to biotic stimulus	21026	16248	GO:0009607, GO:0051716
query_1	TRUE	2.81677e-13	1417	3587	360	0.100362	0.254058	GO:0009057	GO:BP	macromolecule catabolic process	21026	3219	GO:0009056, GO:0043170
query_1	TRUE	2.87802e-13	539	3587	169	0.0471146	0.313544	GO:0051604	GO:BP	protein maturation	21026	13631	GO:0010467, GO:0019538
query_1	TRUE	3.05781e-13	238	3587	94	0.0262057	0.394958	GO:0007599	GO:BP	hemostasis	21026	3044	GO:0050878
query_1	TRUE	3.28219e-13	443	3587	146	0.0407025	0.329571	GO:0030099	GO:BP	myeloid cell differentiation	21026	6644	GO:0030097, GO:0030154
query_1	TRUE	3.44108e-13	701	3587	206	0.0574296	0.293866	GO:0051129	GO:BP	negative regulation of cellular component organization	21026	13333	GO:0016043, GO:0048523, GO:0051128
query_1	TRUE	5.23226e-13	441	3587	145	0.0404238	0.328798	GO:0050673	GO:BP	epithelial cell proliferation	21026	13036	GO:0008283
query_1	TRUE	5.33105e-13	225	3587	90	0.0250906	0.4	GO:0071219	GO:BP	cellular response to molecule of bacterial origin	21026	16251	GO:0002237, GO:0071216
query_1	TRUE	5.77225e-13	376	3587	129	0.0359632	0.343085	GO:0050878	GO:BP	regulation of body fluid levels	21026	13151	GO:0065008
query_1	TRUE	6.35144e-13	509	3587	161	0.0448843	0.316306	GO:0051249	GO:BP	regulation of lymphocyte activation	21026	13414	GO:0002694, GO:0046649
query_1	TRUE	6.97373e-13	119	3587	59	0.0164483	0.495798	GO:0043534	GO:BP	blood vessel endothelial cell migration	21026	10658	GO:0043542
query_1	TRUE	7.11601e-13	430	3587	142	0.0395874	0.330233	GO:0001503	GO:BP	ossification	21026	318	GO:0032501
query_1	TRUE	9.11965e-13	5644	3587	1161	0.323669	0.205705	GO:0010556	GO:BP	regulation of macromolecule biosynthetic process	21026	4192	GO:0009059, GO:0009889, GO:0060255
query_1	TRUE	1.50336e-12	376	3587	128	0.0356844	0.340426	GO:0032970	GO:BP	regulation of actin filament-based process	21026	7896	GO:0030029, GO:0050794
query_1	TRUE	1.53155e-12	262	3587	99	0.0275997	0.377863	GO:0071560	GO:BP	cellular response to transforming growth factor beta stimulus	21026	16531	GO:0071363, GO:0071559
query_1	TRUE	1.54938e-12	232	3587	91	0.0253694	0.392241	GO:2001234	GO:BP	negative regulation of apoptotic signaling pathway	21026	25969	GO:0009968, GO:0043066, GO:0097190, GO:2001233
query_1	TRUE	1.98989e-12	244	3587	94	0.0262057	0.385246	GO:0002274	GO:BP	myeloid leukocyte activation	21026	804	GO:0045321
query_1	TRUE	2.67e-12	1082	3587	286	0.0797324	0.264325	GO:0140546	GO:BP	defense response to symbiont	21026	19565	GO:0098542
query_1	TRUE	2.92094e-12	299	3587	108	0.0301087	0.361204	GO:0070371	GO:BP	ERK1 and ERK2 cascade	21026	15858	GO:0000165
query_1	TRUE	3.14205e-12	238	3587	92	0.0256482	0.386555	GO:0050817	GO:BP	coagulation	21026	13107	GO:0032501
query_1	TRUE	3.14205e-12	238	3587	92	0.0256482	0.386555	GO:0030595	GO:BP	leukocyte chemotaxis	21026	6824	GO:0050900, GO:0060326
query_1	TRUE	3.14363e-12	2846	3587	638	0.177865	0.224174	GO:0036211	GO:BP	protein modification process	21026	9413	GO:0019538, GO:0043412
query_1	TRUE	3.38981e-12	760	3587	216	0.0602175	0.284211	GO:0050778	GO:BP	positive regulation of immune response	21026	13081	GO:0002684, GO:0006955, GO:0048584, GO:0050776
query_1	TRUE	3.63177e-12	231	3587	90	0.0250906	0.38961	GO:0007596	GO:BP	blood coagulation	21026	3041	GO:0007599, GO:0042060, GO:0050817
query_1	TRUE	3.66297e-12	847	3587	235	0.0655144	0.27745	GO:0060284	GO:BP	regulation of cell development	21026	14292	GO:0045595, GO:0048468
query_1	TRUE	3.76978e-12	531	3587	164	0.0457207	0.308851	GO:0060627	GO:BP	regulation of vesicle-mediated transport	21026	14590	GO:0016192, GO:0050794, GO:0051049
query_1	TRUE	3.88482e-12	779	3587	220	0.0613326	0.282413	GO:0001932	GO:BP	regulation of protein phosphorylation	21026	544	GO:0006468, GO:0031399, GO:0042325
query_1	TRUE	4.27949e-12	1320	3587	335	0.0933928	0.253788	GO:0016310	GO:BP	phosphorylation	21026	5173	GO:0006796
query_1	TRUE	4.2851e-12	2410	3587	553	0.154168	0.229461	GO:0006793	GO:BP	phosphorus metabolic process	21026	2471	GO:0008152
query_1	TRUE	4.31842e-12	506	3587	158	0.044048	0.312253	GO:0031349	GO:BP	positive regulation of defense response	21026	7101	GO:0006952, GO:0031347, GO:0048584
query_1	TRUE	5.06388e-12	2639	3587	597	0.166434	0.226222	GO:0009056	GO:BP	catabolic process	21026	3218	GO:0008152
query_1	TRUE	5.12401e-12	2407	3587	552	0.153889	0.229331	GO:0006796	GO:BP	phosphate-containing compound metabolic process	21026	2474	GO:0006793
query_1	TRUE	8.31067e-12	518	3587	160	0.0446055	0.30888	GO:0019221	GO:BP	cytokine-mediated signaling pathway	21026	5568	GO:0007166, GO:0071345
query_1	TRUE	8.4707e-12	355	3587	121	0.0337329	0.340845	GO:0070661	GO:BP	leukocyte proliferation	21026	16014	GO:0008283
query_1	TRUE	9.88899e-12	984	3587	263	0.0733203	0.267276	GO:0045087	GO:BP	innate immune response	21026	11116	GO:0006955, GO:0140546
query_1	TRUE	1.0399e-11	364	3587	123	0.0342905	0.337912	GO:0007178	GO:BP	cell surface receptor protein serine/threonine kinase signaling pathway	21026	2727	GO:0007167
query_1	TRUE	1.09727e-11	169	3587	72	0.0200725	0.426036	GO:1904018	GO:BP	positive regulation of vasculature development	21026	23106	GO:0001944, GO:0051094, GO:0051240, GO:1901342
query_1	TRUE	1.10196e-11	3687	3587	794	0.221355	0.215351	GO:0051252	GO:BP	regulation of RNA metabolic process	21026	13417	GO:0016070, GO:0019219, GO:0060255
query_1	TRUE	1.32368e-11	499	3587	155	0.0432116	0.310621	GO:1903829	GO:BP	positive regulation of protein localization	21026	22969	GO:0008104, GO:0032880, GO:0048522
query_1	TRUE	1.33188e-11	70	3587	41	0.0114302	0.585714	GO:0042273	GO:BP	ribosomal large subunit biogenesis	21026	9977	GO:0022613, GO:0042254
query_1	TRUE	1.36915e-11	423	3587	137	0.0381935	0.323877	GO:0016032	GO:BP	viral process	21026	5047	GO:0008150
query_1	TRUE	1.53098e-11	274	3587	100	0.0278784	0.364964	GO:0070372	GO:BP	regulation of ERK1 and ERK2 cascade	21026	15859	GO:0043408, GO:0070371
query_1	TRUE	1.83052e-11	505	3587	156	0.0434904	0.308911	GO:0007264	GO:BP	small GTPase-mediated signal transduction	21026	2778	GO:0141124
query_1	TRUE	1.95474e-11	229	3587	88	0.024533	0.384279	GO:0034612	GO:BP	response to tumor necrosis factor	21026	8626	GO:0034097
query_1	TRUE	2.37253e-11	515	3587	158	0.044048	0.306796	GO:0002683	GO:BP	negative regulation of immune system process	21026	1199	GO:0002376, GO:0002682, GO:0048519
query_1	TRUE	2.58344e-11	401	3587	131	0.0365208	0.326683	GO:0002697	GO:BP	regulation of immune effector process	21026	1213	GO:0002252, GO:0002682
query_1	TRUE	2.66673e-11	3375	3587	733	0.204349	0.217185	GO:0009892	GO:BP	negative regulation of metabolic process	21026	3737	GO:0008152, GO:0019222, GO:0048523
query_1	TRUE	2.89468e-11	2604	3587	586	0.163368	0.225038	GO:0007399	GO:BP	nervous system development	21026	2884	GO:0048731
query_1	TRUE	2.99788e-11	320	3587	111	0.0309451	0.346875	GO:0090287	GO:BP	regulation of cellular response to growth factor stimulus	21026	17935	GO:0048583, GO:0071363
query_1	TRUE	3.08539e-11	377	3587	125	0.0348481	0.331565	GO:1903037	GO:BP	regulation of leukocyte cell-cell adhesion	21026	22398	GO:0007159, GO:0022407
query_1	TRUE	3.0892e-11	406	3587	132	0.0367996	0.325123	GO:0030162	GO:BP	regulation of proteolysis	21026	6657	GO:0006508, GO:0051246
query_1	TRUE	3.09096e-11	1040	3587	273	0.0761082	0.2625	GO:0009894	GO:BP	regulation of catabolic process	21026	3739	GO:0009056, GO:0019222
query_1	TRUE	3.12244e-11	1529	3587	374	0.104265	0.244604	GO:0045934	GO:BP	negative regulation of nucleobase-containing compound metabolic process	21026	11566	GO:0006139, GO:0009892, GO:0019219
query_1	TRUE	3.60634e-11	5536	3587	1130	0.315026	0.204118	GO:0010468	GO:BP	regulation of gene expression	21026	4145	GO:0010467, GO:0010556
query_1	TRUE	3.97462e-11	1080	3587	281	0.0783384	0.260185	GO:1901698	GO:BP	response to nitrogen compound	21026	21369	GO:0042221
query_1	TRUE	4.16702e-11	686	3587	196	0.0546418	0.285714	GO:0006886	GO:BP	intracellular protein transport	21026	2531	GO:0008104, GO:0015031, GO:0046907
query_1	TRUE	4.43683e-11	118	3587	56	0.0156119	0.474576	GO:0071887	GO:BP	leukocyte apoptotic process	21026	16734	GO:0006915
query_1	TRUE	4.62735e-11	69	3587	40	0.0111514	0.57971	GO:0030199	GO:BP	collagen fibril organization	21026	6675	GO:0030198, GO:0097435
query_1	TRUE	4.83037e-11	446	3587	141	0.0393086	0.316143	GO:0022411	GO:BP	cellular component disassembly	21026	6570	GO:0016043
query_1	TRUE	5.20816e-11	135	3587	61	0.0170059	0.451852	GO:0001936	GO:BP	regulation of endothelial cell proliferation	21026	548	GO:0001935, GO:0050678
query_1	TRUE	5.24188e-11	263	3587	96	0.0267633	0.365019	GO:0110053	GO:BP	regulation of actin filament organization	21026	19117	GO:0007015, GO:0032956, GO:1902903
query_1	TRUE	5.57973e-11	413	3587	133	0.0370783	0.322034	GO:0001701	GO:BP	in utero embryonic development	21026	391	GO:0043009
query_1	TRUE	7.11309e-11	1042	3587	272	0.0758294	0.261036	GO:0009887	GO:BP	animal organ morphogenesis	21026	3732	GO:0009653, GO:0048513
query_1	TRUE	7.23895e-11	153	3587	66	0.0183998	0.431373	GO:0050729	GO:BP	positive regulation of inflammatory response	21026	13057	GO:0006954, GO:0031349, GO:0032103, GO:0050727
query_1	TRUE	7.37184e-11	344	3587	116	0.032339	0.337209	GO:0141091	GO:BP	transforming growth factor beta receptor superfamily signaling pathway	21026	19761	GO:0007178
query_1	TRUE	8.20602e-11	171	3587	71	0.0197937	0.415205	GO:0001837	GO:BP	epithelial to mesenchymal transition	21026	492	GO:0048762
query_1	TRUE	8.95207e-11	219	3587	84	0.0234179	0.383562	GO:0006457	GO:BP	protein folding	21026	2195	GO:0009987, GO:0051604
query_1	TRUE	1.24218e-10	104	3587	51	0.014218	0.490385	GO:0032963	GO:BP	collagen metabolic process	21026	7890	GO:0008152
query_1	TRUE	1.35872e-10	388	3587	126	0.0351268	0.324742	GO:0032102	GO:BP	negative regulation of response to external stimulus	21026	7319	GO:0009605, GO:0032101, GO:0048585
query_1	TRUE	1.4318e-10	169	3587	70	0.0195149	0.414201	GO:0010594	GO:BP	regulation of endothelial cell migration	21026	4225	GO:0030334, GO:0043542
query_1	TRUE	1.48263e-10	456	3587	142	0.0395874	0.311404	GO:0043410	GO:BP	positive regulation of MAPK cascade	21026	10581	GO:0000165, GO:0043408, GO:1902533
query_1	TRUE	1.52158e-10	217	3587	83	0.0231391	0.382488	GO:0010810	GO:BP	regulation of cell-substrate adhesion	21026	4405	GO:0030155, GO:0031589
query_1	TRUE	1.6131e-10	907	3587	242	0.0674658	0.266814	GO:0009725	GO:BP	response to hormone	21026	3608	GO:0009719, GO:0042221
query_1	TRUE	1.69807e-10	1227	3587	309	0.0861444	0.251834	GO:0006468	GO:BP	protein phosphorylation	21026	2199	GO:0016310, GO:0036211
query_1	TRUE	1.75513e-10	166	3587	69	0.0192361	0.415663	GO:0045766	GO:BP	positive regulation of angiogenesis	21026	11440	GO:0001525, GO:0045765, GO:1904018
query_1	TRUE	1.8668e-10	344	3587	115	0.0320602	0.334302	GO:0070482	GO:BP	response to oxygen levels	21026	15915	GO:0009628
query_1	TRUE	1.97702e-10	332	3587	112	0.0312239	0.337349	GO:0048872	GO:BP	homeostasis of number of cells	21026	12946	GO:0048871
query_1	TRUE	1.99382e-10	492	3587	150	0.0418177	0.304878	GO:0010638	GO:BP	positive regulation of organelle organization	21026	4267	GO:0006996, GO:0033043, GO:0051130
query_1	TRUE	2.01518e-10	540	3587	161	0.0448843	0.298148	GO:0001501	GO:BP	skeletal system development	21026	316	GO:0048731
query_1	TRUE	2.07454e-10	825	3587	224	0.0624477	0.271515	GO:0048871	GO:BP	multicellular organismal-level homeostasis	21026	12945	GO:0032501, GO:0042592
query_1	TRUE	2.1138e-10	241	3587	89	0.0248118	0.369295	GO:0045444	GO:BP	fat cell differentiation	21026	11215	GO:0030154
query_1	TRUE	2.5612e-10	537	3587	160	0.0446055	0.297952	GO:0070201	GO:BP	regulation of establishment of protein localization	21026	15760	GO:0032880, GO:0045184
query_1	TRUE	2.68347e-10	442	3587	138	0.0384723	0.312217	GO:0051223	GO:BP	regulation of protein transport	21026	13395	GO:0015031, GO:0051049, GO:0070201
query_1	TRUE	3.02848e-10	208	3587	80	0.0223028	0.384615	GO:0071356	GO:BP	cellular response to tumor necrosis factor	21026	16378	GO:0034612, GO:0071345
query_1	TRUE	3.02848e-10	208	3587	80	0.0223028	0.384615	GO:0007179	GO:BP	transforming growth factor beta receptor signaling pathway	21026	2728	GO:0071560, GO:0141091
query_1	TRUE	3.25319e-10	212	3587	81	0.0225815	0.382075	GO:0050866	GO:BP	negative regulation of cell activation	21026	13142	GO:0001775, GO:0048523, GO:0050865, GO:0051241
query_1	TRUE	3.33472e-10	605	3587	175	0.0487873	0.289256	GO:0007507	GO:BP	heart development	21026	2979	GO:0048513, GO:0072359
query_1	TRUE	3.45816e-10	302	3587	104	0.0289936	0.344371	GO:0001666	GO:BP	response to hypoxia	21026	375	GO:0006950, GO:0036293
query_1	TRUE	4.20852e-10	8184	3587	1591	0.443546	0.194404	GO:0016043	GO:BP	cellular component organization	21026	5053	GO:0071840
query_1	TRUE	4.43605e-10	929	3587	245	0.0683022	0.263724	GO:0040007	GO:BP	growth	21026	9804	GO:0008150
query_1	TRUE	5.11146e-10	252	3587	91	0.0253694	0.361111	GO:0048762	GO:BP	mesenchymal cell differentiation	21026	12846	GO:0030154, GO:0060485
query_1	TRUE	5.79818e-10	1400	3587	342	0.0953443	0.244286	GO:0051253	GO:BP	negative regulation of RNA metabolic process	21026	13418	GO:0010605, GO:0016070, GO:0045934, GO:0051252
query_1	TRUE	8.76491e-10	892	3587	236	0.0657931	0.264574	GO:0000278	GO:BP	mitotic cell cycle	21026	76	GO:0007049
query_1	TRUE	9.15181e-10	270	3587	95	0.0264845	0.351852	GO:0034976	GO:BP	response to endoplasmic reticulum stress	21026	8681	GO:0033554
query_1	TRUE	1.0703e-09	319	3587	107	0.0298299	0.335423	GO:0032943	GO:BP	mononuclear cell proliferation	21026	7871	GO:0070661
query_1	TRUE	1.15396e-09	299	3587	102	0.028436	0.341137	GO:0043491	GO:BP	phosphatidylinositol 3-kinase/protein kinase B signal transduction	21026	10639	GO:0141124
query_1	TRUE	1.22454e-09	143	3587	61	0.0170059	0.426573	GO:0071675	GO:BP	regulation of mononuclear cell migration	21026	16617	GO:0002685, GO:0071674
query_1	TRUE	1.28243e-09	328	3587	109	0.0303875	0.332317	GO:0022409	GO:BP	positive regulation of cell-cell adhesion	21026	6568	GO:0022407, GO:0045785, GO:0098609
query_1	TRUE	1.36329e-09	442	3587	136	0.0379147	0.307692	GO:0030098	GO:BP	lymphocyte differentiation	21026	6643	GO:0046649, GO:1903131
query_1	TRUE	1.36926e-09	316	3587	106	0.0295512	0.335443	GO:0036293	GO:BP	response to decreased oxygen levels	21026	9457	GO:0070482
query_1	TRUE	1.40639e-09	425	3587	132	0.0367996	0.310588	GO:1903706	GO:BP	regulation of hemopoiesis	21026	22880	GO:0002682, GO:0030097, GO:0060284, GO:2000026
query_1	TRUE	1.42155e-09	93	3587	46	0.0128241	0.494624	GO:0043535	GO:BP	regulation of blood vessel endothelial cell migration	21026	10659	GO:0010594, GO:0043534
query_1	TRUE	1.43989e-09	1937	3587	447	0.124617	0.230769	GO:0045184	GO:BP	establishment of protein localization	21026	11159	GO:0008104, GO:0051234
query_1	TRUE	1.44001e-09	304	3587	103	0.0287148	0.338816	GO:0045936	GO:BP	negative regulation of phosphate metabolic process	21026	11568	GO:0006796, GO:0010563, GO:0019220
query_1	TRUE	1.44001e-09	304	3587	103	0.0287148	0.338816	GO:0010563	GO:BP	negative regulation of phosphorus metabolic process	21026	4199	GO:0006793, GO:0009892, GO:0051174
query_1	TRUE	1.4809e-09	140	3587	60	0.0167271	0.428571	GO:0030168	GO:BP	platelet activation	21026	6662	GO:0001775, GO:0007596
query_1	TRUE	1.507e-09	284	3587	98	0.0273209	0.34507	GO:0051258	GO:BP	protein polymerization	21026	13423	GO:0065003
query_1	TRUE	1.57003e-09	400	3587	126	0.0351268	0.315	GO:0006979	GO:BP	response to oxidative stress	21026	2591	GO:0006950
query_1	TRUE	1.61156e-09	191	3587	74	0.0206301	0.387435	GO:0008154	GO:BP	actin polymerization or depolymerization	21026	3113	GO:0007015
query_1	TRUE	1.88646e-09	293	3587	100	0.0278784	0.341297	GO:0043086	GO:BP	negative regulation of catalytic activity	21026	10424	GO:0044092, GO:0050790
query_1	TRUE	1.93017e-09	277	3587	96	0.0267633	0.34657	GO:1903039	GO:BP	positive regulation of leukocyte cell-cell adhesion	21026	22400	GO:0007159, GO:0022409, GO:1903037
query_1	TRUE	1.99422e-09	330	3587	109	0.0303875	0.330303	GO:1902105	GO:BP	regulation of leukocyte differentiation	21026	21731	GO:0002521, GO:1903706
query_1	TRUE	2.09491e-09	230	3587	84	0.0234179	0.365217	GO:0097191	GO:BP	extrinsic apoptotic signaling pathway	21026	18295	GO:0007166, GO:0097190
query_1	TRUE	2.10175e-09	166	3587	67	0.0186786	0.403614	GO:0032680	GO:BP	regulation of tumor necrosis factor production	21026	7671	GO:0032640, GO:1903555
query_1	TRUE	2.10175e-09	166	3587	67	0.0186786	0.403614	GO:0032640	GO:BP	tumor necrosis factor production	21026	7632	GO:0071706
query_1	TRUE	2.10569e-09	177	3587	70	0.0195149	0.39548	GO:1902905	GO:BP	positive regulation of supramolecular fiber organization	21026	22297	GO:0051130, GO:0097435, GO:1902903
query_1	TRUE	2.41344e-09	381	3587	121	0.0337329	0.317585	GO:0050867	GO:BP	positive regulation of cell activation	21026	13143	GO:0001775, GO:0048522, GO:0050865, GO:0051240
query_1	TRUE	2.69892e-09	560	3587	162	0.0451631	0.289286	GO:0002253	GO:BP	activation of immune response	21026	783	GO:0002376, GO:0050778
query_1	TRUE	2.80932e-09	311	3587	104	0.0289936	0.334405	GO:0046651	GO:BP	lymphocyte proliferation	21026	12122	GO:0032943, GO:0046649
query_1	TRUE	3.26918e-09	171	3587	68	0.0189573	0.397661	GO:0071706	GO:BP	tumor necrosis factor superfamily cytokine production	21026	16639	GO:0001816
query_1	TRUE	3.26918e-09	171	3587	68	0.0189573	0.397661	GO:1903555	GO:BP	regulation of tumor necrosis factor superfamily cytokine production	21026	22771	GO:0001817, GO:0071706
query_1	TRUE	3.35109e-09	320	3587	106	0.0295512	0.33125	GO:0060485	GO:BP	mesenchyme development	21026	14468	GO:0009888, GO:0048513
query_1	TRUE	3.44651e-09	76	3587	40	0.0111514	0.526316	GO:0045123	GO:BP	cellular extravasation	21026	11135	GO:0050900
query_1	TRUE	3.85133e-09	292	3587	99	0.0275997	0.339041	GO:0001818	GO:BP	negative regulation of cytokine production	21026	473	GO:0001816, GO:0001817, GO:0010629, GO:0051241
query_1	TRUE	4.17847e-09	92	3587	45	0.0125453	0.48913	GO:0001938	GO:BP	positive regulation of endothelial cell proliferation	21026	550	GO:0001935, GO:0001936, GO:0050679
query_1	TRUE	5.19393e-09	322	3587	106	0.0295512	0.329193	GO:0051090	GO:BP	regulation of DNA-binding transcription factor activity	21026	13312	GO:0006355, GO:0065009
query_1	TRUE	5.49653e-09	364	3587	116	0.032339	0.318681	GO:0050678	GO:BP	regulation of epithelial cell proliferation	21026	13041	GO:0042127, GO:0050673
query_1	TRUE	5.68294e-09	637	3587	178	0.0496236	0.279435	GO:0031401	GO:BP	positive regulation of protein modification process	21026	7118	GO:0031399, GO:0036211, GO:0051247
query_1	TRUE	6.05871e-09	331	3587	108	0.0301087	0.326284	GO:0051251	GO:BP	positive regulation of lymphocyte activation	21026	13416	GO:0002696, GO:0046649, GO:0051249
query_1	TRUE	6.09381e-09	3549	3587	750	0.209088	0.211327	GO:0006351	GO:BP	DNA-templated transcription	21026	2120	GO:0010467, GO:0032774
query_1	TRUE	6.13684e-09	1771	3587	411	0.11458	0.232072	GO:0022008	GO:BP	neurogenesis	21026	6530	GO:0007399, GO:0030154
query_1	TRUE	7.58379e-09	671	3587	185	0.0515751	0.275708	GO:0043009	GO:BP	chordate embryonic development	21026	10384	GO:0009792
query_1	TRUE	7.869e-09	387	3587	121	0.0337329	0.312661	GO:0050863	GO:BP	regulation of T cell activation	21026	13139	GO:0042110, GO:0051249
query_1	TRUE	8.98885e-09	686	3587	188	0.0524115	0.274052	GO:0018193	GO:BP	peptidyl-amino acid modification	21026	5328	GO:0036211
query_1	TRUE	9.81001e-09	292	3587	98	0.0273209	0.335616	GO:0061448	GO:BP	connective tissue development	21026	15267	GO:0009888
query_1	TRUE	1.18277e-08	1486	3587	353	0.0984109	0.23755	GO:0006508	GO:BP	proteolysis	21026	2225	GO:0019538
query_1	TRUE	1.36917e-08	139	3587	58	0.0161695	0.417266	GO:0048660	GO:BP	regulation of smooth muscle cell proliferation	21026	12751	GO:0042127, GO:0048659
query_1	TRUE	1.38021e-08	3428	3587	725	0.202119	0.211494	GO:2001141	GO:BP	regulation of RNA biosynthetic process	21026	25908	GO:0010556, GO:0032774, GO:0051252
query_1	TRUE	1.58988e-08	143	3587	59	0.0164483	0.412587	GO:0048659	GO:BP	smooth muscle cell proliferation	21026	12750	GO:0033002
query_1	TRUE	1.6063e-08	3409	3587	721	0.201004	0.211499	GO:0006355	GO:BP	regulation of DNA-templated transcription	21026	2124	GO:0006351, GO:0010468, GO:2001141
query_1	TRUE	1.82987e-08	604	3587	169	0.0471146	0.279801	GO:0040008	GO:BP	regulation of growth	21026	9805	GO:0040007, GO:0050789
query_1	TRUE	2.05422e-08	692	3587	188	0.0524115	0.271676	GO:0009792	GO:BP	embryo development ending in birth or egg hatching	21026	3664	GO:0009790
query_1	TRUE	2.15827e-08	231	3587	82	0.0228603	0.354978	GO:0072593	GO:BP	reactive oxygen species metabolic process	21026	17223	GO:0008152
query_1	TRUE	2.19637e-08	263	3587	90	0.0250906	0.342205	GO:0051896	GO:BP	regulation of phosphatidylinositol 3-kinase/protein kinase B signal transduction	21026	13786	GO:0043491, GO:1902531
query_1	TRUE	2.1986e-08	3157	3587	673	0.187622	0.213177	GO:0010605	GO:BP	negative regulation of macromolecule metabolic process	21026	4235	GO:0009892, GO:0043170, GO:0060255
query_1	TRUE	2.22599e-08	247	3587	86	0.0239755	0.348178	GO:0034599	GO:BP	cellular response to oxidative stress	21026	8620	GO:0006979, GO:0062197
query_1	TRUE	2.297e-08	181	3587	69	0.0192361	0.381215	GO:0002262	GO:BP	myeloid cell homeostasis	21026	792	GO:0002376, GO:0048872
query_1	TRUE	2.3239e-08	155	3587	62	0.0172846	0.4	GO:0002687	GO:BP	positive regulation of leukocyte migration	21026	1203	GO:0002684, GO:0002685, GO:0030335, GO:0050900
query_1	TRUE	2.35744e-08	99	3587	46	0.0128241	0.464646	GO:0050764	GO:BP	regulation of phagocytosis	21026	13067	GO:0006909, GO:0030100
query_1	TRUE	2.42185e-08	363	3587	114	0.0317814	0.31405	GO:0002696	GO:BP	positive regulation of leukocyte activation	21026	1212	GO:0002684, GO:0002694, GO:0045321, GO:0050867
query_1	TRUE	2.44054e-08	116	3587	51	0.014218	0.439655	GO:0007229	GO:BP	integrin-mediated signaling pathway	21026	2766	GO:0007166
query_1	TRUE	2.44212e-08	208	3587	76	0.0211876	0.365385	GO:0033002	GO:BP	muscle cell proliferation	21026	7914	GO:0008283
query_1	TRUE	2.51712e-08	1280	3587	310	0.0864232	0.242188	GO:0045892	GO:BP	negative regulation of DNA-templated transcription	21026	11528	GO:0006351, GO:0006355, GO:1902679
query_1	TRUE	2.56107e-08	317	3587	103	0.0287148	0.324921	GO:0062197	GO:BP	cellular response to chemical stress	21026	15637	GO:0033554, GO:0070887
query_1	TRUE	2.70544e-08	96	3587	45	0.0125453	0.46875	GO:0030512	GO:BP	negative regulation of transforming growth factor beta receptor signaling pathway	21026	6791	GO:0007179, GO:0017015, GO:0090101
query_1	TRUE	2.81383e-08	1296	3587	313	0.0872595	0.241512	GO:1902679	GO:BP	negative regulation of RNA biosynthetic process	21026	22129	GO:0010558, GO:0032774, GO:0051253, GO:2001141
query_1	TRUE	3.40288e-08	138	3587	57	0.0158907	0.413043	GO:2001235	GO:BP	positive regulation of apoptotic signaling pathway	21026	25970	GO:0009967, GO:0043065, GO:0097190, GO:2001233
query_1	TRUE	3.56621e-08	1087	3587	270	0.0752718	0.24839	GO:0051726	GO:BP	regulation of cell cycle	21026	13721	GO:0007049, GO:0050794
query_1	TRUE	4.11267e-08	1030	3587	258	0.0719264	0.250485	GO:0030163	GO:BP	protein catabolic process	21026	6658	GO:0009057, GO:0019538
query_1	TRUE	4.3418e-08	349	3587	110	0.0306663	0.315186	GO:0031400	GO:BP	negative regulation of protein modification process	21026	7117	GO:0031399, GO:0036211, GO:0051248
query_1	TRUE	4.37247e-08	187	3587	70	0.0195149	0.374332	GO:0043484	GO:BP	regulation of RNA splicing	21026	10633	GO:0008380, GO:0010468, GO:0080090
query_1	TRUE	4.37247e-08	187	3587	70	0.0195149	0.374332	GO:0070374	GO:BP	positive regulation of ERK1 and ERK2 cascade	21026	15861	GO:0043410, GO:0070371, GO:0070372
query_1	TRUE	5.58041e-08	267	3587	90	0.0250906	0.337079	GO:0070663	GO:BP	regulation of leukocyte proliferation	21026	16016	GO:0042127, GO:0070661
query_1	TRUE	5.58642e-08	215	3587	77	0.0214664	0.35814	GO:0042098	GO:BP	T cell proliferation	21026	9874	GO:0042110, GO:0046651
query_1	TRUE	6.51743e-08	540	3587	153	0.042654	0.283333	GO:0002831	GO:BP	regulation of response to biotic stimulus	21026	1339	GO:0009607, GO:0048583
query_1	TRUE	6.54072e-08	394	3587	120	0.0334541	0.304569	GO:0002460	GO:BP	adaptive immune response based on somatic recombination of immune receptors built from immunoglobulin superfamily domains	21026	981	GO:0002250
query_1	TRUE	7.14923e-08	1663	3587	384	0.107053	0.230908	GO:0007049	GO:BP	cell cycle	21026	2636	GO:0009987
query_1	TRUE	7.23081e-08	105	3587	47	0.0131029	0.447619	GO:2001243	GO:BP	negative regulation of intrinsic apoptotic signaling pathway	21026	25978	GO:0097193, GO:1902532, GO:2001234, GO:2001242
query_1	TRUE	7.55283e-08	240	3587	83	0.0231391	0.345833	GO:0002573	GO:BP	myeloid leukocyte differentiation	21026	1092	GO:0002521, GO:0030099
query_1	TRUE	7.62709e-08	155	3587	61	0.0170059	0.393548	GO:0045807	GO:BP	positive regulation of endocytosis	21026	11469	GO:0006897, GO:0030100, GO:0051050, GO:0051130
query_1	TRUE	7.72153e-08	614	3587	169	0.0471146	0.275244	GO:0048729	GO:BP	tissue morphogenesis	21026	12819	GO:0009653, GO:0009888
query_1	TRUE	8.23082e-08	519	3587	148	0.0412601	0.285164	GO:0080135	GO:BP	regulation of cellular response to stress	21026	17582	GO:0033554, GO:0050794, GO:0080134
query_1	TRUE	8.72527e-08	745	3587	197	0.0549205	0.26443	GO:1903047	GO:BP	mitotic cell cycle process	21026	22408	GO:0000278, GO:0022402
query_1	TRUE	9.76464e-08	186	3587	69	0.0192361	0.370968	GO:0051897	GO:BP	positive regulation of phosphatidylinositol 3-kinase/protein kinase B signal transduction	21026	13787	GO:0043491, GO:0051896, GO:1902533
query_1	TRUE	1.13363e-07	1256	3587	302	0.0841929	0.240446	GO:0045944	GO:BP	positive regulation of transcription by RNA polymerase II	21026	11575	GO:0006357, GO:0006366, GO:0045893
query_1	TRUE	1.13877e-07	160	3587	62	0.0172846	0.3875	GO:0051017	GO:BP	actin filament bundle assembly	21026	13269	GO:0022607, GO:0061572
query_1	TRUE	1.23038e-07	164	3587	63	0.0175634	0.384146	GO:0072331	GO:BP	signal transduction by p53 class mediator	21026	17120	GO:0035556
query_1	TRUE	1.23164e-07	234	3587	81	0.0225815	0.346154	GO:0001649	GO:BP	osteoblast differentiation	21026	365	GO:0001503, GO:0030154
query_1	TRUE	1.27392e-07	992	3587	248	0.0691386	0.25	GO:0046903	GO:BP	secretion	21026	12263	GO:0006810
query_1	TRUE	1.3673e-07	117	3587	50	0.0139392	0.42735	GO:0002444	GO:BP	myeloid leukocyte mediated immunity	21026	965	GO:0002443
query_1	TRUE	1.42787e-07	157	3587	61	0.0170059	0.388535	GO:0035966	GO:BP	response to topologically incorrect protein	21026	9287	GO:0006950
query_1	TRUE	1.76285e-07	352	3587	109	0.0303875	0.309659	GO:0051336	GO:BP	regulation of hydrolase activity	21026	13481	GO:0050790
query_1	TRUE	1.86492e-07	200	3587	72	0.0200725	0.36	GO:0006403	GO:BP	RNA localization	21026	2156	GO:0033036
query_1	TRUE	2.04074e-07	147	3587	58	0.0161695	0.394558	GO:0034101	GO:BP	erythrocyte homeostasis	21026	8346	GO:0002262
query_1	TRUE	2.15198e-07	458	3587	133	0.0370783	0.290393	GO:0010720	GO:BP	positive regulation of cell development	21026	4329	GO:0045597, GO:0048468, GO:0060284
query_1	TRUE	2.52766e-07	237	3587	81	0.0225815	0.341772	GO:0007160	GO:BP	cell-matrix adhesion	21026	2711	GO:0031589
query_1	TRUE	2.69703e-07	98	3587	44	0.0122665	0.44898	GO:0042542	GO:BP	response to hydrogen peroxide	21026	10141	GO:0000302
query_1	TRUE	2.78037e-07	88	3587	41	0.0114302	0.465909	GO:0014812	GO:BP	muscle cell migration	21026	4671	GO:0016477
query_1	TRUE	2.81805e-07	163	3587	62	0.0172846	0.380368	GO:0061572	GO:BP	actin filament bundle organization	21026	15349	GO:0007015
query_1	TRUE	2.84374e-07	186	3587	68	0.0189573	0.365591	GO:0051495	GO:BP	positive regulation of cytoskeleton organization	21026	13564	GO:0007010, GO:0010638, GO:0051493
query_1	TRUE	2.86285e-07	105	3587	46	0.0128241	0.438095	GO:0008630	GO:BP	intrinsic apoptotic signaling pathway in response to DNA damage	21026	3204	GO:0006974, GO:0097193
query_1	TRUE	2.93611e-07	190	3587	69	0.0192361	0.363158	GO:0002695	GO:BP	negative regulation of leukocyte activation	21026	1211	GO:0002683, GO:0002694, GO:0045321, GO:0050866
query_1	TRUE	3.00399e-07	254	3587	85	0.0236967	0.334646	GO:0031348	GO:BP	negative regulation of defense response	21026	7100	GO:0006952, GO:0031347, GO:0048585
query_1	TRUE	3.15917e-07	242	3587	82	0.0228603	0.338843	GO:0032944	GO:BP	regulation of mononuclear cell proliferation	21026	7872	GO:0032943, GO:0070663
query_1	TRUE	3.26354e-07	671	3587	179	0.0499024	0.266766	GO:0045596	GO:BP	negative regulation of cell differentiation	21026	11285	GO:0030154, GO:0045595, GO:0048523, GO:0051093
query_1	TRUE	3.52815e-07	134	3587	54	0.0150544	0.402985	GO:0050684	GO:BP	regulation of mRNA processing	21026	13044	GO:0006397, GO:1903311
query_1	TRUE	3.70564e-07	57	3587	31	0.00864232	0.54386	GO:0048008	GO:BP	platelet-derived growth factor receptor signaling pathway	21026	12297	GO:0007169
query_1	TRUE	3.89435e-07	322	3587	101	0.0281572	0.313665	GO:0001822	GO:BP	kidney development	21026	477	GO:0048513, GO:0072001
query_1	TRUE	4.00699e-07	199	3587	71	0.0197937	0.356784	GO:0000302	GO:BP	response to reactive oxygen species	21026	88	GO:0006979, GO:1901700
query_1	TRUE	4.22568e-07	106	3587	46	0.0128241	0.433962	GO:0010717	GO:BP	regulation of epithelial to mesenchymal transition	21026	4326	GO:0001837, GO:0045595
query_1	TRUE	4.58367e-07	260	3587	86	0.0239755	0.330769	GO:0042326	GO:BP	negative regulation of phosphorylation	21026	10001	GO:0016310, GO:0042325, GO:0045936
query_1	TRUE	5.12368e-07	110	3587	47	0.0131029	0.427273	GO:0070555	GO:BP	response to interleukin-1	21026	15947	GO:0034097
query_1	TRUE	5.21653e-07	150	3587	58	0.0161695	0.386667	GO:0090101	GO:BP	negative regulation of transmembrane receptor protein serine/threonine kinase signaling pathway	21026	17784	GO:0007178, GO:0009968, GO:0090092
query_1	TRUE	6.19302e-07	107	3587	46	0.0128241	0.429907	GO:0010595	GO:BP	positive regulation of endothelial cell migration	21026	4226	GO:0010594, GO:0030335, GO:0043542
query_1	TRUE	6.50203e-07	237	3587	80	0.0223028	0.337553	GO:0050670	GO:BP	regulation of lymphocyte proliferation	21026	13033	GO:0032944, GO:0046651, GO:0051249
query_1	TRUE	6.79411e-07	209	3587	73	0.0203513	0.349282	GO:0050920	GO:BP	regulation of chemotaxis	21026	13190	GO:0006935, GO:0032101, GO:0040012
query_1	TRUE	7.50754e-07	140	3587	55	0.0153331	0.392857	GO:0006986	GO:BP	response to unfolded protein	21026	2595	GO:0035966
query_1	TRUE	8.12914e-07	498	3587	140	0.0390298	0.281124	GO:0051338	GO:BP	regulation of transferase activity	21026	13483	GO:0050790
query_1	TRUE	8.19632e-07	74	3587	36	0.0100362	0.486486	GO:0014909	GO:BP	smooth muscle cell migration	21026	4761	GO:0014812
query_1	TRUE	8.45e-07	821	3587	209	0.058266	0.254568	GO:0061024	GO:BP	membrane organization	21026	14925	GO:0016043
query_1	TRUE	8.53275e-07	198	3587	70	0.0195149	0.353535	GO:0050777	GO:BP	negative regulation of immune response	21026	13080	GO:0002683, GO:0006955, GO:0048585, GO:0050776
query_1	TRUE	9.08109e-07	335	3587	103	0.0287148	0.307463	GO:0031647	GO:BP	regulation of protein stability	21026	7217	GO:0065008
query_1	TRUE	9.5753e-07	481	3587	136	0.0379147	0.282744	GO:0002443	GO:BP	leukocyte mediated immunity	21026	964	GO:0002252
query_1	TRUE	9.73154e-07	414	3587	121	0.0337329	0.292271	GO:0009615	GO:BP	response to virus	21026	3527	GO:0051707
query_1	TRUE	1.02565e-06	239	3587	80	0.0223028	0.334728	GO:0018108	GO:BP	peptidyl-tyrosine phosphorylation	21026	5302	GO:0006468, GO:0018212
query_1	TRUE	1.0522e-06	268	3587	87	0.0242543	0.324627	GO:0090092	GO:BP	regulation of transmembrane receptor protein serine/threonine kinase signaling pathway	21026	17778	GO:0007178, GO:0009966
query_1	TRUE	1.08818e-06	264	3587	86	0.0239755	0.325758	GO:0006898	GO:BP	receptor-mediated endocytosis	21026	2541	GO:0006897
query_1	TRUE	1.15609e-06	332	3587	102	0.028436	0.307229	GO:0072001	GO:BP	renal system development	21026	16803	GO:0048731
query_1	TRUE	1.16831e-06	505	3587	141	0.0393086	0.279208	GO:0044089	GO:BP	positive regulation of cellular component biogenesis	21026	10814	GO:0044085, GO:0044087, GO:0048522
query_1	TRUE	1.19559e-06	56	3587	30	0.00836353	0.535714	GO:0043536	GO:BP	positive regulation of blood vessel endothelial cell migration	21026	10660	GO:0010595, GO:0043534, GO:0043535
query_1	TRUE	1.19559e-06	56	3587	30	0.00836353	0.535714	GO:0010718	GO:BP	positive regulation of epithelial to mesenchymal transition	21026	4327	GO:0001837, GO:0010717, GO:0045597, GO:0051240
query_1	TRUE	1.23266e-06	658	3587	174	0.0485085	0.264438	GO:0031344	GO:BP	regulation of cell projection organization	21026	7096	GO:0030030, GO:0051128
query_1	TRUE	1.36232e-06	157	3587	59	0.0164483	0.375796	GO:0097530	GO:BP	granulocyte migration	21026	18447	GO:0097529
query_1	TRUE	1.40134e-06	196	3587	69	0.0192361	0.352041	GO:0022408	GO:BP	negative regulation of cell-cell adhesion	21026	6567	GO:0007162, GO:0022407, GO:0098609
query_1	TRUE	1.40134e-06	142	3587	55	0.0153331	0.387324	GO:0017015	GO:BP	regulation of transforming growth factor beta receptor signaling pathway	21026	5251	GO:0007179, GO:0090092, GO:1903844
query_1	TRUE	1.43504e-06	161	3587	60	0.0167271	0.372671	GO:0030041	GO:BP	actin filament polymerization	21026	6629	GO:0008154, GO:0051258
query_1	TRUE	1.60443e-06	241	3587	80	0.0223028	0.33195	GO:0018212	GO:BP	peptidyl-tyrosine modification	21026	5346	GO:0018193
query_1	TRUE	1.73529e-06	225	3587	76	0.0211876	0.337778	GO:0044403	GO:BP	biological process involved in symbiotic interaction	21026	10886	GO:0044419
query_1	TRUE	1.74747e-06	642	3587	170	0.0473934	0.264798	GO:0120035	GO:BP	regulation of plasma membrane bounded cell projection organization	21026	19209	GO:0031344, GO:0120036
query_1	TRUE	1.77237e-06	449	3587	128	0.0356844	0.285078	GO:0045088	GO:BP	regulation of innate immune response	21026	11117	GO:0002831, GO:0031347, GO:0032101, GO:0045087, GO:0050776
query_1	TRUE	1.78893e-06	540	3587	148	0.0412601	0.274074	GO:0002764	GO:BP	immune response-regulating signaling pathway	21026	1273	GO:0007165, GO:0050776
query_1	TRUE	1.83545e-06	254	3587	83	0.0231391	0.326772	GO:0050870	GO:BP	positive regulation of T cell activation	21026	13146	GO:0042110, GO:0050863, GO:0051251, GO:1903039
query_1	TRUE	1.91924e-06	63	3587	32	0.0089211	0.507937	GO:1903053	GO:BP	regulation of extracellular matrix organization	21026	22413	GO:0030198, GO:0051128
query_1	TRUE	2.03283e-06	60	3587	31	0.00864232	0.516667	GO:0010812	GO:BP	negative regulation of cell-substrate adhesion	21026	4407	GO:0007162, GO:0010810, GO:0031589
query_1	TRUE	2.03776e-06	48	3587	27	0.00752718	0.5625	GO:0085029	GO:BP	extracellular matrix assembly	21026	17637	GO:0022607, GO:0030198
query_1	TRUE	2.04072e-06	147	3587	56	0.0156119	0.380952	GO:0008064	GO:BP	regulation of actin polymerization or depolymerization	21026	3099	GO:0008154, GO:0030832, GO:0110053
query_1	TRUE	2.09418e-06	76	3587	36	0.0100362	0.473684	GO:1902893	GO:BP	regulation of miRNA transcription	21026	22286	GO:0006355, GO:0061614, GO:2000628
query_1	TRUE	2.09788e-06	834	3587	210	0.0585447	0.251799	GO:0034330	GO:BP	cell junction organization	21026	8509	GO:0016043
query_1	TRUE	2.11694e-06	1238	3587	292	0.0814051	0.235864	GO:0060429	GO:BP	epithelium development	21026	14416	GO:0009888
query_1	TRUE	2.20262e-06	136	3587	53	0.0147756	0.389706	GO:0030218	GO:BP	erythrocyte differentiation	21026	6689	GO:0030099, GO:0034101
query_1	TRUE	2.33165e-06	310	3587	96	0.0267633	0.309677	GO:0019058	GO:BP	viral life cycle	21026	5525	GO:0016032
query_1	TRUE	2.35114e-06	720	3587	186	0.0518539	0.258333	GO:0010564	GO:BP	regulation of cell cycle process	21026	4200	GO:0022402, GO:0051726
query_1	TRUE	2.57012e-06	144	3587	55	0.0153331	0.381944	GO:2000377	GO:BP	regulation of reactive oxygen species metabolic process	21026	25249	GO:0019222, GO:0072593
query_1	TRUE	2.69621e-06	90	3587	40	0.0111514	0.444444	GO:2000628	GO:BP	regulation of miRNA metabolic process	21026	25463	GO:0010586, GO:0051252
query_1	TRUE	2.93804e-06	67	3587	33	0.00919989	0.492537	GO:0014910	GO:BP	regulation of smooth muscle cell migration	21026	4762	GO:0014909, GO:0030334
query_1	TRUE	2.9486e-06	199	3587	69	0.0192361	0.346734	GO:0032271	GO:BP	regulation of protein polymerization	21026	7399	GO:0043254, GO:0051258
query_1	TRUE	3.05265e-06	156	3587	58	0.0161695	0.371795	GO:2001236	GO:BP	regulation of extrinsic apoptotic signaling pathway	21026	25971	GO:0097191, GO:2001233
query_1	TRUE	3.15163e-06	286	3587	90	0.0250906	0.314685	GO:0042113	GO:BP	B cell activation	21026	9880	GO:0046649
query_1	TRUE	3.24123e-06	329	3587	100	0.0278784	0.303951	GO:1904951	GO:BP	positive regulation of establishment of protein localization	21026	23853	GO:0045184, GO:0070201, GO:1903829
query_1	TRUE	3.26048e-06	503	3587	139	0.038751	0.276342	GO:0002009	GO:BP	morphogenesis of an epithelium	21026	610	GO:0048729, GO:0060429
query_1	TRUE	3.28901e-06	77	3587	36	0.0100362	0.467532	GO:0061614	GO:BP	miRNA transcription	21026	15368	GO:0006351, GO:0010586
query_1	TRUE	3.45845e-06	145	3587	55	0.0153331	0.37931	GO:1903844	GO:BP	regulation of cellular response to transforming growth factor beta stimulus	21026	22978	GO:0071560, GO:0090287
query_1	TRUE	3.58437e-06	308	3587	95	0.0264845	0.308442	GO:0007249	GO:BP	canonical NF-kappaB signal transduction	21026	2770	GO:0141124
query_1	TRUE	3.64887e-06	291	3587	91	0.0253694	0.312715	GO:0072659	GO:BP	protein localization to plasma membrane	21026	17246	GO:0072657, GO:1990778
query_1	TRUE	3.65308e-06	334	3587	101	0.0281572	0.302395	GO:0006913	GO:BP	nucleocytoplasmic transport	21026	2551	GO:0051169
query_1	TRUE	3.65308e-06	334	3587	101	0.0281572	0.302395	GO:0051169	GO:BP	nuclear transport	21026	13372	GO:0046907
query_1	TRUE	3.74031e-06	204	3587	70	0.0195149	0.343137	GO:0050679	GO:BP	positive regulation of epithelial cell proliferation	21026	13042	GO:0008284, GO:0050673, GO:0050678
query_1	TRUE	3.75484e-06	84	3587	38	0.0105938	0.452381	GO:0071347	GO:BP	cellular response to interleukin-1	21026	16369	GO:0070555, GO:0071345
query_1	TRUE	3.78455e-06	854	3587	213	0.0593811	0.249415	GO:0032940	GO:BP	secretion by cell	21026	7869	GO:0046903, GO:0140352
query_1	TRUE	3.78633e-06	112	3587	46	0.0128241	0.410714	GO:0048024	GO:BP	regulation of mRNA splicing, via spliceosome	21026	12308	GO:0000398, GO:0043484, GO:0050684
query_1	TRUE	3.83161e-06	245	3587	80	0.0223028	0.326531	GO:0001933	GO:BP	negative regulation of protein phosphorylation	21026	545	GO:0001932, GO:0006468, GO:0031400, GO:0042326
query_1	TRUE	4.0693e-06	138	3587	53	0.0147756	0.384058	GO:0003158	GO:BP	endothelium development	21026	1586	GO:0060429
query_1	TRUE	4.1585e-06	928	3587	228	0.0635629	0.24569	GO:0140352	GO:BP	export from cell	21026	19493	GO:0006810, GO:0009987
query_1	TRUE	4.24665e-06	938	3587	230	0.0641204	0.245203	GO:0000122	GO:BP	negative regulation of transcription by RNA polymerase II	21026	48	GO:0006357, GO:0006366, GO:0045892
query_1	TRUE	4.46929e-06	169	3587	61	0.0170059	0.360947	GO:0051168	GO:BP	nuclear export	21026	13371	GO:0006913
query_1	TRUE	4.63449e-06	146	3587	55	0.0153331	0.376712	GO:0050921	GO:BP	positive regulation of chemotaxis	21026	13191	GO:0006935, GO:0032103, GO:0040017, GO:0050920
query_1	TRUE	4.72091e-06	406	3587	117	0.0326178	0.288177	GO:0001558	GO:BP	regulation of cell growth	21026	346	GO:0016049, GO:0040008, GO:0051128
query_1	TRUE	4.88971e-06	150	3587	56	0.0156119	0.373333	GO:0030832	GO:BP	regulation of actin filament length	21026	6880	GO:0032535, GO:0032956
query_1	TRUE	5.3348e-06	158	3587	58	0.0161695	0.367089	GO:0043409	GO:BP	negative regulation of MAPK cascade	21026	10580	GO:0000165, GO:0043408, GO:1902532
query_1	TRUE	5.55792e-06	319	3587	97	0.0270421	0.304075	GO:0030217	GO:BP	T cell differentiation	21026	6688	GO:0030098, GO:0042110
query_1	TRUE	5.72049e-06	218	3587	73	0.0203513	0.334862	GO:0045862	GO:BP	positive regulation of proteolysis	21026	11512	GO:0006508, GO:0030162, GO:0051247
query_1	TRUE	6.00309e-06	412	3587	118	0.0328966	0.286408	GO:0051051	GO:BP	negative regulation of transport	21026	13288	GO:0006810, GO:0048519, GO:0051049
query_1	TRUE	6.029e-06	421	3587	120	0.0334541	0.285036	GO:0043254	GO:BP	regulation of protein-containing complex assembly	21026	10492	GO:0044087, GO:0051128, GO:0065003
query_1	TRUE	6.36945e-06	494	3587	136	0.0379147	0.275304	GO:0002757	GO:BP	immune response-activating signaling pathway	21026	1266	GO:0002253, GO:0002764
query_1	TRUE	6.65606e-06	320	3587	97	0.0270421	0.303125	GO:0002263	GO:BP	cell activation involved in immune response	21026	793	GO:0001775, GO:0002252, GO:0006955
query_1	TRUE	7.12847e-06	89	3587	39	0.0108726	0.438202	GO:0061515	GO:BP	myeloid cell development	21026	15300	GO:0030097, GO:0030099
query_1	TRUE	7.12847e-06	89	3587	39	0.0108726	0.438202	GO:2000106	GO:BP	regulation of leukocyte apoptotic process	21026	25020	GO:0042981, GO:0071887
query_1	TRUE	8.58452e-06	152	3587	56	0.0156119	0.368421	GO:0032635	GO:BP	interleukin-6 production	21026	7627	GO:0001816
query_1	TRUE	8.58452e-06	152	3587	56	0.0156119	0.368421	GO:0032675	GO:BP	regulation of interleukin-6 production	21026	7666	GO:0001817, GO:0032635
query_1	TRUE	8.59662e-06	66	3587	32	0.0089211	0.484848	GO:0070301	GO:BP	cellular response to hydrogen peroxide	21026	15820	GO:0034614, GO:0042542
query_1	TRUE	8.72821e-06	224	3587	74	0.0206301	0.330357	GO:0050821	GO:BP	protein stabilization	21026	13111	GO:0031647
query_1	TRUE	9.15077e-06	492	3587	135	0.0376359	0.27439	GO:0007346	GO:BP	regulation of mitotic cell cycle	21026	2841	GO:0000278, GO:0051726
query_1	TRUE	9.5373e-06	63	3587	31	0.00864232	0.492063	GO:0042255	GO:BP	ribosome assembly	21026	9968	GO:0042254, GO:0140694
query_1	TRUE	1.00124e-05	258	3587	82	0.0228603	0.317829	GO:0051222	GO:BP	positive regulation of protein transport	21026	13394	GO:0015031, GO:0051050, GO:0051223, GO:1904951
query_1	TRUE	1.01024e-05	83	3587	37	0.010315	0.445783	GO:0070227	GO:BP	lymphocyte apoptotic process	21026	15773	GO:0071887
query_1	TRUE	1.08996e-05	638	3587	166	0.0462782	0.260188	GO:0032870	GO:BP	cellular response to hormone stimulus	21026	7810	GO:0009725, GO:0070887, GO:0071495
query_1	TRUE	1.14518e-05	42	3587	24	0.00669083	0.571429	GO:0002691	GO:BP	regulation of cellular extravasation	21026	1207	GO:0002685, GO:0045123
query_1	TRUE	1.17152e-05	554	3587	148	0.0412601	0.267148	GO:0043085	GO:BP	positive regulation of catalytic activity	21026	10423	GO:0044093, GO:0050790
query_1	TRUE	1.21681e-05	620	3587	162	0.0451631	0.26129	GO:0048598	GO:BP	embryonic morphogenesis	21026	12698	GO:0009653, GO:0009790
query_1	TRUE	1.24216e-05	48	3587	26	0.0072484	0.541667	GO:0006458	GO:BP	'de novo' protein folding	21026	2196	GO:0006457
query_1	TRUE	1.26367e-05	193	3587	66	0.0183998	0.341969	GO:1902107	GO:BP	positive regulation of leukocyte differentiation	21026	21733	GO:0002521, GO:1902105, GO:1903708
query_1	TRUE	1.26367e-05	193	3587	66	0.0183998	0.341969	GO:1903708	GO:BP	positive regulation of hemopoiesis	21026	22882	GO:0002684, GO:0010720, GO:0030097, GO:0051240, GO:1903706
query_1	TRUE	1.2679e-05	123	3587	48	0.0133817	0.390244	GO:0034341	GO:BP	response to type II interferon	21026	8516	GO:0034097, GO:0045087
query_1	TRUE	1.53247e-05	316	3587	95	0.0264845	0.300633	GO:0002366	GO:BP	leukocyte activation involved in immune response	21026	896	GO:0002263, GO:0045321
query_1	TRUE	1.59601e-05	996	3587	239	0.0666295	0.23996	GO:0000902	GO:BP	cell morphogenesis	21026	238	GO:0009653
query_1	TRUE	1.62951e-05	405	3587	115	0.0320602	0.283951	GO:0042692	GO:BP	muscle cell differentiation	21026	10209	GO:0030154, GO:0061061
query_1	TRUE	1.89475e-05	71	3587	33	0.00919989	0.464789	GO:0050766	GO:BP	positive regulation of phagocytosis	21026	13069	GO:0006909, GO:0045807, GO:0050764
query_1	TRUE	1.97161e-05	24	3587	17	0.00473934	0.708333	GO:0000027	GO:BP	ribosomal large subunit assembly	21026	12	GO:0022618, GO:0042255, GO:0042273
query_1	TRUE	1.98868e-05	106	3587	43	0.0119877	0.40566	GO:0010586	GO:BP	miRNA metabolic process	21026	4217	GO:0016070
query_1	TRUE	2.04712e-05	535	3587	143	0.0398662	0.26729	GO:0034655	GO:BP	nucleobase-containing compound catabolic process	21026	8646	GO:0006139, GO:0009056
query_1	TRUE	2.08252e-05	1280	3587	295	0.0822414	0.230469	GO:0022402	GO:BP	cell cycle process	21026	6561	GO:0007049, GO:0009987
query_1	TRUE	2.09826e-05	266	3587	83	0.0231391	0.31203	GO:0032386	GO:BP	regulation of intracellular transport	21026	7487	GO:0046907, GO:0051049, GO:0060341
query_1	TRUE	2.20148e-05	220	3587	72	0.0200725	0.327273	GO:0060348	GO:BP	bone development	21026	14350	GO:0001501, GO:0048513
query_1	TRUE	2.21528e-05	140	3587	52	0.0144968	0.371429	GO:0008360	GO:BP	regulation of cell shape	21026	3165	GO:0022604, GO:0065008
query_1	TRUE	2.21674e-05	49	3587	26	0.0072484	0.530612	GO:0042088	GO:BP	T-helper 1 type immune response	21026	9871	GO:0002460
query_1	TRUE	2.23375e-05	92	3587	39	0.0108726	0.423913	GO:2000278	GO:BP	regulation of DNA biosynthetic process	21026	25163	GO:0010556, GO:0051052, GO:0071897
query_1	TRUE	2.46901e-05	152	3587	55	0.0153331	0.361842	GO:0033157	GO:BP	regulation of intracellular protein transport	21026	8009	GO:0006886, GO:0032386, GO:0051223
query_1	TRUE	2.61478e-05	164	3587	58	0.0161695	0.353659	GO:0051250	GO:BP	negative regulation of lymphocyte activation	21026	13415	GO:0002695, GO:0046649, GO:0051249
query_1	TRUE	2.63627e-05	225	3587	73	0.0203513	0.324444	GO:0060541	GO:BP	respiratory system development	21026	14519	GO:0048731
query_1	TRUE	2.72434e-05	500	3587	135	0.0376359	0.27	GO:0090066	GO:BP	regulation of anatomical structure size	21026	17757	GO:0065008
query_1	TRUE	2.72614e-05	221	3587	72	0.0200725	0.325792	GO:0045619	GO:BP	regulation of lymphocyte differentiation	21026	11308	GO:0030098, GO:0051249, GO:1902105
query_1	TRUE	2.89832e-05	213	3587	70	0.0195149	0.328638	GO:0051098	GO:BP	regulation of binding	21026	13319	GO:0065009
query_1	TRUE	3.1e-05	59	3587	29	0.00808475	0.491525	GO:0002886	GO:BP	regulation of myeloid leukocyte mediated immunity	21026	1394	GO:0002444, GO:0002703
query_1	TRUE	3.13228e-05	307	3587	92	0.0256482	0.299674	GO:0051056	GO:BP	regulation of small GTPase mediated signal transduction	21026	13293	GO:0007264, GO:1902531
query_1	TRUE	3.23824e-05	264	3587	82	0.0228603	0.310606	GO:0002699	GO:BP	positive regulation of immune effector process	21026	1215	GO:0002252, GO:0002684, GO:0002697
query_1	TRUE	3.33774e-05	185	3587	63	0.0175634	0.340541	GO:0051701	GO:BP	biological process involved in interaction with host	21026	13711	GO:0044403
query_1	TRUE	3.36779e-05	165	3587	58	0.0161695	0.351515	GO:0050728	GO:BP	negative regulation of inflammatory response	21026	13056	GO:0006954, GO:0031348, GO:0032102, GO:0050727
query_1	TRUE	3.39673e-05	69	3587	32	0.0089211	0.463768	GO:0052547	GO:BP	regulation of peptidase activity	21026	13929	GO:0030162, GO:0051336
query_1	TRUE	3.40673e-05	115	3587	45	0.0125453	0.391304	GO:0045446	GO:BP	endothelial cell differentiation	21026	11217	GO:0003158, GO:0030855
query_1	TRUE	3.44881e-05	104	3587	42	0.0117089	0.403846	GO:0051099	GO:BP	positive regulation of binding	21026	13320	GO:0044093, GO:0051098
query_1	TRUE	3.63712e-05	1631	3587	362	0.10092	0.22195	GO:0030030	GO:BP	cell projection organization	21026	6621	GO:0016043
query_1	TRUE	3.66152e-05	53	3587	27	0.00752718	0.509434	GO:0030490	GO:BP	maturation of SSU-rRNA	21026	6778	GO:0006364, GO:0042274
query_1	TRUE	4.33317e-05	170	3587	59	0.0164483	0.347059	GO:1903034	GO:BP	regulation of response to wounding	21026	22395	GO:0009611, GO:0080134
query_1	TRUE	4.48406e-05	430	3587	119	0.0331754	0.276744	GO:0060537	GO:BP	muscle tissue development	21026	14515	GO:0009888
query_1	TRUE	4.57739e-05	546	3587	144	0.040145	0.263736	GO:0009896	GO:BP	positive regulation of catabolic process	21026	3741	GO:0009056, GO:0009893, GO:0009894
query_1	TRUE	4.69962e-05	1588	3587	353	0.0984109	0.222292	GO:0120036	GO:BP	plasma membrane bounded cell projection organization	21026	19210	GO:0030030
query_1	TRUE	5.02159e-05	120	3587	46	0.0128241	0.383333	GO:0051092	GO:BP	positive regulation of NF-kappaB transcription factor activity	21026	13314	GO:0051091
query_1	TRUE	5.1765e-05	25	3587	17	0.00473934	0.68	GO:0000470	GO:BP	maturation of LSU-rRNA	21026	159	GO:0006364, GO:0042273
query_1	TRUE	5.23648e-05	70	3587	32	0.0089211	0.457143	GO:2000379	GO:BP	positive regulation of reactive oxygen species metabolic process	21026	25251	GO:0009893, GO:0072593, GO:2000377
query_1	TRUE	5.32907e-05	109	3587	43	0.0119877	0.394495	GO:1990266	GO:BP	neutrophil migration	21026	24693	GO:0097530
query_1	TRUE	5.34083e-05	341	3587	99	0.0275997	0.290323	GO:0002768	GO:BP	immune response-regulating cell surface receptor signaling pathway	21026	1277	GO:0002764, GO:0007166
query_1	TRUE	5.36721e-05	124	3587	47	0.0131029	0.379032	GO:0002688	GO:BP	regulation of leukocyte chemotaxis	21026	1204	GO:0002685, GO:0030595, GO:0050920
query_1	TRUE	5.38776e-05	183	3587	62	0.0172846	0.338798	GO:0007565	GO:BP	female pregnancy	21026	3029	GO:0044703, GO:0044706
query_1	TRUE	5.59214e-05	57	3587	28	0.00780597	0.491228	GO:0048010	GO:BP	vascular endothelial growth factor receptor signaling pathway	21026	12299	GO:0007169
query_1	TRUE	5.83587e-05	113	3587	44	0.0122665	0.389381	GO:0001776	GO:BP	leukocyte homeostasis	21026	439	GO:0002376, GO:0048872
query_1	TRUE	5.97286e-05	132	3587	49	0.0136604	0.371212	GO:0002040	GO:BP	sprouting angiogenesis	21026	638	GO:0001525
query_1	TRUE	6.03873e-05	18	3587	14	0.00390298	0.777778	GO:0010755	GO:BP	regulation of plasminogen activation	21026	4359	GO:0031639, GO:0070613
query_1	TRUE	6.52178e-05	95	3587	39	0.0108726	0.410526	GO:0071677	GO:BP	positive regulation of mononuclear cell migration	21026	16619	GO:0002687, GO:0071674, GO:0071675
query_1	TRUE	6.63585e-05	144	3587	52	0.0144968	0.361111	GO:0007266	GO:BP	Rho protein signal transduction	21026	2780	GO:0007264
query_1	TRUE	6.66847e-05	1536	3587	342	0.0953443	0.222656	GO:0048699	GO:BP	generation of neurons	21026	12789	GO:0022008
query_1	TRUE	6.75031e-05	74	3587	33	0.00919989	0.445946	GO:0061077	GO:BP	chaperone-mediated protein folding	21026	14977	GO:0006457
query_1	TRUE	6.94365e-05	365	3587	104	0.0289936	0.284932	GO:1990778	GO:BP	protein localization to cell periphery	21026	24850	GO:0008104
query_1	TRUE	7.02164e-05	64	3587	30	0.00836353	0.46875	GO:0006956	GO:BP	complement activation	21026	2576	GO:0002252, GO:0002253, GO:0006959
query_1	TRUE	7.02517e-05	172	3587	59	0.0164483	0.343023	GO:0071897	GO:BP	DNA biosynthetic process	21026	16739	GO:0006259, GO:0141187
query_1	TRUE	7.02744e-05	213	3587	69	0.0192361	0.323944	GO:0051216	GO:BP	cartilage development	21026	13393	GO:0001501, GO:0048513, GO:0061448
query_1	TRUE	7.06502e-05	164	3587	57	0.0158907	0.347561	GO:0070665	GO:BP	positive regulation of leukocyte proliferation	21026	16018	GO:0008284, GO:0070661, GO:0070663
query_1	TRUE	7.42994e-05	645	3587	164	0.0457207	0.254264	GO:1901699	GO:BP	cellular response to nitrogen compound	21026	21370	GO:0070887, GO:1901698
query_1	TRUE	7.49133e-05	28	3587	18	0.00501812	0.642857	GO:1901798	GO:BP	positive regulation of signal transduction by p53 class mediator	21026	21460	GO:0072331, GO:1901796, GO:1902533
query_1	TRUE	7.50914e-05	205	3587	67	0.0186786	0.326829	GO:0044703	GO:BP	multi-organism reproductive process	21026	10975	GO:0022414
query_1	TRUE	8.66021e-05	214	3587	69	0.0192361	0.32243	GO:0044706	GO:BP	multi-multicellular organism process	21026	10976	GO:0032501
query_1	TRUE	8.79734e-05	14	3587	12	0.00334541	0.857143	GO:0035791	GO:BP	platelet-derived growth factor receptor-beta signaling pathway	21026	9176	GO:0048008
query_1	TRUE	9.21119e-05	287	3587	86	0.0239755	0.299652	GO:0043122	GO:BP	regulation of canonical NF-kappaB signal transduction	21026	10445	GO:0007249, GO:1902531
query_1	TRUE	9.56041e-05	440	3587	120	0.0334541	0.272727	GO:0043434	GO:BP	response to peptide hormone	21026	10594	GO:0009725, GO:1901698, GO:1901700
query_1	TRUE	9.59806e-05	202	3587	66	0.0183998	0.326733	GO:0030323	GO:BP	respiratory tube development	21026	6735	GO:0035295, GO:0048513
query_1	TRUE	9.82665e-05	431	3587	118	0.0328966	0.273782	GO:0043549	GO:BP	regulation of kinase activity	21026	10666	GO:0042325, GO:0051338
query_1	TRUE	0.000100921	55	3587	27	0.00752718	0.490909	GO:0038066	GO:BP	p38MAPK cascade	21026	9596	GO:0000165
query_1	TRUE	0.000106794	186	3587	62	0.0172846	0.333333	GO:0008217	GO:BP	regulation of blood pressure	21026	3130	GO:0008015, GO:0065008
query_1	TRUE	0.000110319	310	3587	91	0.0253694	0.293548	GO:0002429	GO:BP	immune response-activating cell surface receptor signaling pathway	21026	950	GO:0002757, GO:0002768
query_1	TRUE	0.000112182	146	3587	52	0.0144968	0.356164	GO:0032946	GO:BP	positive regulation of mononuclear cell proliferation	21026	7874	GO:0032943, GO:0032944, GO:0070665
query_1	TRUE	0.000113755	483	3587	129	0.0359632	0.267081	GO:0001934	GO:BP	positive regulation of protein phosphorylation	21026	546	GO:0001932, GO:0006468, GO:0031401, GO:0042327
query_1	TRUE	0.000113784	400	3587	111	0.0309451	0.2775	GO:0002833	GO:BP	positive regulation of response to biotic stimulus	21026	1341	GO:0002831, GO:0009607, GO:0048584
query_1	TRUE	0.000119454	49	3587	25	0.00696961	0.510204	GO:0048662	GO:BP	negative regulation of smooth muscle cell proliferation	21026	12753	GO:0008285, GO:0048659, GO:0048660
query_1	TRUE	0.000126767	2813	3587	581	0.161974	0.206541	GO:0009890	GO:BP	negative regulation of biosynthetic process	21026	3735	GO:0009058, GO:0009889, GO:0009892
query_1	TRUE	0.000126825	835	3587	202	0.0563145	0.241916	GO:0019725	GO:BP	cellular homeostasis	21026	5988	GO:0042592
query_1	TRUE	0.000127456	369	3587	104	0.0289936	0.281843	GO:0042176	GO:BP	regulation of protein catabolic process	21026	9912	GO:0009894, GO:0030163, GO:0051246
query_1	TRUE	0.000128411	21	3587	15	0.00418177	0.714286	GO:0002523	GO:BP	leukocyte migration involved in inflammatory response	21026	1043	GO:0006954, GO:0050900
query_1	TRUE	0.000129621	43	3587	23	0.00641204	0.534884	GO:0042119	GO:BP	neutrophil activation	21026	9884	GO:0036230
query_1	TRUE	0.000138351	617	3587	157	0.0437692	0.254457	GO:0051046	GO:BP	regulation of secretion	21026	13283	GO:0046903, GO:0051049
query_1	TRUE	0.000140148	139	3587	50	0.0139392	0.359712	GO:0046718	GO:BP	symbiont entry into host cell	21026	12174	GO:0019058, GO:0044409
query_1	TRUE	0.000140186	90	3587	37	0.010315	0.411111	GO:0048145	GO:BP	regulation of fibroblast proliferation	21026	12379	GO:0042127, GO:0048144
query_1	TRUE	0.000141344	208	3587	67	0.0186786	0.322115	GO:0051651	GO:BP	maintenance of location in cell	21026	13674	GO:0009987, GO:0051235, GO:0051641
query_1	TRUE	0.000141503	560	3587	145	0.0404238	0.258929	GO:0045937	GO:BP	positive regulation of phosphate metabolic process	21026	11569	GO:0006796, GO:0010562, GO:0019220
query_1	TRUE	0.000141503	560	3587	145	0.0404238	0.258929	GO:0010562	GO:BP	positive regulation of phosphorus metabolic process	21026	4198	GO:0006793, GO:0009893, GO:0051174
query_1	TRUE	0.000143058	101	3587	40	0.0111514	0.39604	GO:0002275	GO:BP	myeloid cell activation involved in immune response	21026	805	GO:0002274, GO:0002366
query_1	TRUE	0.000144677	388	3587	108	0.0301087	0.278351	GO:0071692	GO:BP	protein localization to extracellular region	21026	16629	GO:0008104
query_1	TRUE	0.00014504	147	3587	52	0.0144968	0.353741	GO:0034614	GO:BP	cellular response to reactive oxygen species	21026	8627	GO:0000302, GO:0034599, GO:1901701
query_1	TRUE	0.000145469	167	3587	57	0.0158907	0.341317	GO:0051348	GO:BP	negative regulation of transferase activity	21026	13490	GO:0043086, GO:0051338
query_1	TRUE	0.0001478	83	3587	35	0.00975746	0.421687	GO:0033627	GO:BP	cell adhesion mediated by integrin	21026	8268	GO:0007155
query_1	TRUE	0.000149149	255	3587	78	0.0217452	0.305882	GO:0002703	GO:BP	regulation of leukocyte mediated immunity	21026	1219	GO:0002443, GO:0002697
query_1	TRUE	0.000149201	76	3587	33	0.00919989	0.434211	GO:0070527	GO:BP	platelet aggregation	21026	15938	GO:0030168, GO:0034109
query_1	TRUE	0.000149201	76	3587	33	0.00919989	0.434211	GO:0050818	GO:BP	regulation of coagulation	21026	13108	GO:0050817, GO:0051239
query_1	TRUE	0.00015997	217	3587	69	0.0192361	0.317972	GO:0002819	GO:BP	regulation of adaptive immune response	21026	1327	GO:0002250, GO:0050776
query_1	TRUE	0.0001612	430	3587	117	0.0326178	0.272093	GO:0140694	GO:BP	membraneless organelle assembly	21026	19604	GO:0070925
query_1	TRUE	0.000167913	128	3587	47	0.0131029	0.367188	GO:0030833	GO:BP	regulation of actin filament polymerization	21026	6881	GO:0008064, GO:0030041, GO:0032271
query_1	TRUE	0.000170412	109	3587	42	0.0117089	0.385321	GO:0048144	GO:BP	fibroblast proliferation	21026	12378	GO:0008283
query_1	TRUE	0.000176322	1043	3587	243	0.0677446	0.232982	GO:0048878	GO:BP	chemical homeostasis	21026	12950	GO:0042592
query_1	TRUE	0.000184974	144	3587	51	0.014218	0.354167	GO:0044409	GO:BP	symbiont entry into host	21026	10889	GO:0051701
query_1	TRUE	0.000187299	160	3587	55	0.0153331	0.34375	GO:0050658	GO:BP	RNA transport	21026	13027	GO:0050657, GO:0051236
query_1	TRUE	0.000187299	160	3587	55	0.0153331	0.34375	GO:0050657	GO:BP	nucleic acid transport	21026	13026	GO:0015931
query_1	TRUE	0.000195387	506	3587	133	0.0370783	0.262846	GO:0042327	GO:BP	positive regulation of phosphorylation	21026	10002	GO:0016310, GO:0042325, GO:0045937
query_1	TRUE	0.000195441	218	3587	69	0.0192361	0.316514	GO:0051235	GO:BP	maintenance of location	21026	13404	GO:0051179
query_1	TRUE	0.000197423	318	3587	92	0.0256482	0.289308	GO:0034504	GO:BP	protein localization to nucleus	21026	8606	GO:0033365
query_1	TRUE	0.000200221	50	3587	25	0.00696961	0.5	GO:0043277	GO:BP	apoptotic cell clearance	21026	10502	GO:0006909
query_1	TRUE	0.000201273	563	3587	145	0.0404238	0.257549	GO:1903530	GO:BP	regulation of secretion by cell	21026	22749	GO:0032940, GO:0050794, GO:0051046
query_1	TRUE	0.000212442	377	3587	105	0.0292724	0.278515	GO:0045786	GO:BP	negative regulation of cell cycle	21026	11456	GO:0007049, GO:0048523, GO:0051726
query_1	TRUE	0.000213057	1005	3587	235	0.0655144	0.233831	GO:0006259	GO:BP	DNA metabolic process	21026	2071	GO:0090304
query_1	TRUE	0.000218162	181	3587	60	0.0167271	0.331492	GO:0042129	GO:BP	regulation of T cell proliferation	21026	9892	GO:0042098, GO:0050670, GO:0050863
query_1	TRUE	0.00022034	35	3587	20	0.00557569	0.571429	GO:0000462	GO:BP	maturation of SSU-rRNA from tricistronic rRNA transcript (SSU-rRNA, 5.8S rRNA, LSU-rRNA)	21026	152	GO:0030490
query_1	TRUE	0.000220786	129	3587	47	0.0131029	0.364341	GO:0071621	GO:BP	granulocyte chemotaxis	21026	16570	GO:0030595, GO:0097530
query_1	TRUE	0.000226583	382	3587	106	0.0295512	0.277487	GO:0035592	GO:BP	establishment of protein localization to extracellular region	21026	9039	GO:0045184, GO:0071692
query_1	TRUE	0.000226648	60	3587	28	0.00780597	0.466667	GO:2001244	GO:BP	positive regulation of intrinsic apoptotic signaling pathway	21026	25979	GO:0097193, GO:1902533, GO:2001235, GO:2001242
query_1	TRUE	0.000227106	133	3587	48	0.0133817	0.360902	GO:0050864	GO:BP	regulation of B cell activation	21026	13140	GO:0042113, GO:0051249
query_1	TRUE	0.000227726	44	3587	23	0.00641204	0.522727	GO:0003176	GO:BP	aortic valve development	21026	1604	GO:1905314
query_1	TRUE	0.000230492	110	3587	42	0.0117089	0.381818	GO:0032612	GO:BP	interleukin-1 production	21026	7605	GO:0001816
query_1	TRUE	0.000230492	110	3587	42	0.0117089	0.381818	GO:0032652	GO:BP	regulation of interleukin-1 production	21026	7644	GO:0001817, GO:0032612
query_1	TRUE	0.000239398	198	3587	64	0.0178422	0.323232	GO:0030324	GO:BP	lung development	21026	6736	GO:0030323, GO:0048513, GO:0060541
query_1	TRUE	0.000259639	81	3587	34	0.00947867	0.419753	GO:0060395	GO:BP	SMAD protein signal transduction	21026	14387	GO:0007178, GO:0141124
query_1	TRUE	0.000259845	57	3587	27	0.00752718	0.473684	GO:0070613	GO:BP	regulation of protein processing	21026	15984	GO:0016485, GO:0030162, GO:1903317
query_1	TRUE	0.000265936	374	3587	104	0.0289936	0.278075	GO:0045089	GO:BP	positive regulation of innate immune response	21026	11118	GO:0002833, GO:0031349, GO:0032103, GO:0045087, GO:0045088, GO:0050778
query_1	TRUE	0.000265976	485	3587	128	0.0356844	0.263918	GO:0016049	GO:BP	cell growth	21026	5057	GO:0009987, GO:0040007
query_1	TRUE	0.000266426	20247	3587	3505	0.97714	0.173112	GO:0009987	GO:BP	cellular process	21026	3796	GO:0008150
query_1	TRUE	0.000269096	103	3587	40	0.0111514	0.38835	GO:0034446	GO:BP	substrate adhesion-dependent cell spreading	21026	8576	GO:0031589
query_1	TRUE	0.000277196	17	3587	13	0.0036242	0.764706	GO:0018126	GO:BP	protein hydroxylation	21026	5307	GO:0036211
query_1	TRUE	0.000279423	908	3587	215	0.0599387	0.236784	GO:0006974	GO:BP	DNA damage response	21026	2590	GO:0033554
query_1	TRUE	0.00028064	126	3587	46	0.0128241	0.365079	GO:0010811	GO:BP	positive regulation of cell-substrate adhesion	21026	4406	GO:0010810, GO:0031589, GO:0045785
query_1	TRUE	0.000283403	379	3587	105	0.0292724	0.277045	GO:0009306	GO:BP	protein secretion	21026	3438	GO:0015031, GO:0032940, GO:0035592
query_1	TRUE	0.000287664	402	3587	110	0.0306663	0.273632	GO:0045859	GO:BP	regulation of protein kinase activity	21026	11509	GO:0001932, GO:0043549
query_1	TRUE	0.000294461	54	3587	26	0.0072484	0.481481	GO:0048146	GO:BP	positive regulation of fibroblast proliferation	21026	12380	GO:0008284, GO:0048144, GO:0048145
query_1	TRUE	0.000294461	54	3587	26	0.0072484	0.481481	GO:0050819	GO:BP	negative regulation of coagulation	21026	13109	GO:0050817, GO:0050818, GO:0051241
query_1	TRUE	0.000304539	458	3587	122	0.0340117	0.266376	GO:0016055	GO:BP	Wnt signaling pathway	21026	5063	GO:0007166
query_1	TRUE	0.000329167	51	3587	25	0.00696961	0.490196	GO:0036230	GO:BP	granulocyte activation	21026	9421	GO:0002274
query_1	TRUE	0.000348523	408	3587	111	0.0309451	0.272059	GO:0014706	GO:BP	striated muscle tissue development	21026	4622	GO:0060537
query_1	TRUE	0.000362063	48	3587	24	0.00669083	0.5	GO:0061756	GO:BP	leukocyte adhesion to vascular endothelial cell	21026	15433	GO:0007159
query_1	TRUE	0.000362063	48	3587	24	0.00669083	0.5	GO:1905314	GO:BP	semi-lunar valve development	21026	24134	GO:0003170
query_1	TRUE	0.000365703	104	3587	40	0.0111514	0.384615	GO:0032760	GO:BP	positive regulation of tumor necrosis factor production	21026	7749	GO:0032640, GO:0032680, GO:1903557
query_1	TRUE	0.000375762	602	3587	152	0.0423752	0.252492	GO:0003013	GO:BP	circulatory system process	21026	1462	GO:0003008
query_1	TRUE	0.000376544	196	3587	63	0.0175634	0.321429	GO:0051091	GO:BP	positive regulation of DNA-binding transcription factor activity	21026	13313	GO:0044093, GO:0051090
query_1	TRUE	0.000379105	163	3587	55	0.0153331	0.337423	GO:0051236	GO:BP	establishment of RNA localization	21026	13405	GO:0006403, GO:0051234
query_1	TRUE	0.000390997	143	3587	50	0.0139392	0.34965	GO:0050671	GO:BP	positive regulation of lymphocyte proliferation	21026	13034	GO:0032946, GO:0046651, GO:0050670, GO:0051251
query_1	TRUE	0.000391503	108	3587	41	0.0114302	0.37963	GO:0030038	GO:BP	contractile actin filament bundle assembly	21026	6628	GO:0051017
query_1	TRUE	0.000391503	108	3587	41	0.0114302	0.37963	GO:0043149	GO:BP	stress fiber assembly	21026	10457	GO:0030038, GO:0031032
query_1	TRUE	0.000391503	108	3587	41	0.0114302	0.37963	GO:1903557	GO:BP	positive regulation of tumor necrosis factor superfamily cytokine production	21026	22773	GO:0001819, GO:0071706, GO:1903555
query_1	TRUE	0.000406219	209	3587	66	0.0183998	0.315789	GO:0045732	GO:BP	positive regulation of protein catabolic process	21026	11411	GO:0009896, GO:0030163, GO:0042176, GO:0051247
query_1	TRUE	0.000407301	58	3587	27	0.00752718	0.465517	GO:0007566	GO:BP	embryo implantation	21026	3030	GO:0007275, GO:0007565, GO:0022414
query_1	TRUE	0.000411621	42	3587	22	0.00613326	0.52381	GO:0006958	GO:BP	complement activation, classical pathway	21026	2578	GO:0002455, GO:0006956
query_1	TRUE	0.000423295	97	3587	38	0.0105938	0.391753	GO:0090316	GO:BP	positive regulation of intracellular protein transport	21026	17960	GO:0006886, GO:0032388, GO:0033157, GO:0051222
query_1	TRUE	0.000425487	86	3587	35	0.00975746	0.406977	GO:0048661	GO:BP	positive regulation of smooth muscle cell proliferation	21026	12752	GO:0008284, GO:0048659, GO:0048660
query_1	TRUE	0.000431981	180	3587	59	0.0164483	0.327778	GO:0048771	GO:BP	tissue remodeling	21026	12853	GO:0032501
query_1	TRUE	0.000435378	116	3587	43	0.0119877	0.37069	GO:0019882	GO:BP	antigen processing and presentation	21026	6028	GO:0002376
query_1	TRUE	0.000453227	65	3587	29	0.00808475	0.446154	GO:0035924	GO:BP	cellular response to vascular endothelial growth factor stimulus	21026	9264	GO:0071363
query_1	TRUE	0.000453227	65	3587	29	0.00808475	0.446154	GO:2000630	GO:BP	positive regulation of miRNA metabolic process	21026	25465	GO:0010586, GO:0051254, GO:2000628
query_1	TRUE	0.000455668	79	3587	33	0.00919989	0.417722	GO:0150076	GO:BP	neuroinflammatory response	21026	19863	GO:0006954
query_1	TRUE	0.000471506	214	3587	67	0.0186786	0.313084	GO:0043123	GO:BP	positive regulation of canonical NF-kappaB signal transduction	21026	10446	GO:0007249, GO:0043122, GO:1902533
query_1	TRUE	0.000481078	193	3587	62	0.0172846	0.321244	GO:0046631	GO:BP	alpha-beta T cell activation	21026	12103	GO:0042110
query_1	TRUE	0.000524808	109	3587	41	0.0114302	0.376147	GO:0042116	GO:BP	macrophage activation	21026	9881	GO:0002274
query_1	TRUE	0.00054214	20	3587	14	0.00390298	0.7	GO:0002888	GO:BP	positive regulation of myeloid leukocyte mediated immunity	21026	1396	GO:0002444, GO:0002705, GO:0002886
query_1	TRUE	0.000542318	202	3587	64	0.0178422	0.316832	GO:0002822	GO:BP	regulation of adaptive immune response based on somatic recombination of immune receptors built from immunoglobulin superfamily domains	21026	1330	GO:0002460, GO:0002819
query_1	TRUE	0.000542318	202	3587	64	0.0178422	0.316832	GO:0031099	GO:BP	regeneration	21026	6988	GO:0048856
query_1	TRUE	0.000573257	352	3587	98	0.0273209	0.278409	GO:0010639	GO:BP	negative regulation of organelle organization	21026	4268	GO:0006996, GO:0033043, GO:0051129
query_1	TRUE	0.000589044	228	3587	70	0.0195149	0.307018	GO:0045926	GO:BP	negative regulation of growth	21026	11558	GO:0040007, GO:0040008, GO:0048519
query_1	TRUE	0.000595338	121	3587	44	0.0122665	0.363636	GO:0002062	GO:BP	chondrocyte differentiation	21026	651	GO:0030154, GO:0051216
query_1	TRUE	0.000611343	357	3587	99	0.0275997	0.277311	GO:0031346	GO:BP	positive regulation of cell projection organization	21026	7098	GO:0030030, GO:0031344, GO:0051130
query_1	TRUE	0.000632272	133	3587	47	0.0131029	0.353383	GO:0045598	GO:BP	regulation of fat cell differentiation	21026	11287	GO:0045444, GO:0045595
query_1	TRUE	0.000655155	46	3587	23	0.00641204	0.5	GO:0032964	GO:BP	collagen biosynthetic process	21026	7891	GO:0009058, GO:0032963
query_1	TRUE	0.000663664	106	3587	40	0.0111514	0.377358	GO:1901796	GO:BP	regulation of signal transduction by p53 class mediator	21026	21458	GO:0072331, GO:1902531
query_1	TRUE	0.00070705	43	3587	22	0.00613326	0.511628	GO:0051084	GO:BP	'de novo' post-translational protein folding	21026	13308	GO:0006458
query_1	TRUE	0.000732079	56	3587	26	0.0072484	0.464286	GO:0031663	GO:BP	lipopolysaccharide-mediated signaling pathway	21026	7227	GO:0007166, GO:0071222
query_1	TRUE	0.000739839	84	3587	34	0.00947867	0.404762	GO:0008625	GO:BP	extrinsic apoptotic signaling pathway via death domain receptors	21026	3200	GO:0097191
query_1	TRUE	0.000744488	40	3587	21	0.00585447	0.525	GO:0014911	GO:BP	positive regulation of smooth muscle cell migration	21026	4763	GO:0014909, GO:0014910, GO:0030335
query_1	TRUE	0.000779675	158	3587	53	0.0147756	0.335443	GO:0030183	GO:BP	B cell differentiation	21026	6667	GO:0030098, GO:0042113
query_1	TRUE	0.000785219	99	3587	38	0.0105938	0.383838	GO:2001237	GO:BP	negative regulation of extrinsic apoptotic signaling pathway	21026	25972	GO:0097191, GO:2001234, GO:2001236
query_1	TRUE	0.000805465	269	3587	79	0.022024	0.29368	GO:0050708	GO:BP	regulation of protein secretion	21026	13052	GO:0009306, GO:0051223, GO:1903530
query_1	TRUE	0.000806802	130	3587	46	0.0128241	0.353846	GO:0043433	GO:BP	negative regulation of DNA-binding transcription factor activity	21026	10593	GO:0044092, GO:0051090
query_1	TRUE	0.000806802	130	3587	46	0.0128241	0.353846	GO:0051028	GO:BP	mRNA transport	21026	13272	GO:0050658
query_1	TRUE	0.000838799	103	3587	39	0.0108726	0.378641	GO:0150115	GO:BP	cell-substrate junction organization	21026	19883	GO:0034330
query_1	TRUE	0.000853036	296	3587	85	0.0236967	0.287162	GO:0051402	GO:BP	neuron apoptotic process	21026	13509	GO:0006915
query_1	TRUE	0.000882487	213	3587	66	0.0183998	0.309859	GO:0045637	GO:BP	regulation of myeloid cell differentiation	21026	11326	GO:0030099, GO:1903706
query_1	TRUE	0.000886485	107	3587	40	0.0111514	0.373832	GO:0016525	GO:BP	negative regulation of angiogenesis	21026	5212	GO:0001525, GO:0045765, GO:2000181
query_1	TRUE	0.00090249	239	3587	72	0.0200725	0.301255	GO:1903320	GO:BP	regulation of protein modification by small protein conjugation or removal	21026	22574	GO:0070647, GO:1901873
query_1	TRUE	0.000927916	111	3587	41	0.0114302	0.369369	GO:1902106	GO:BP	negative regulation of leukocyte differentiation	21026	21732	GO:0002521, GO:1902105, GO:1903707
query_1	TRUE	0.000958542	60	3587	27	0.00752718	0.45	GO:0001706	GO:BP	endoderm formation	21026	396	GO:0001704, GO:0007492
query_1	TRUE	0.000982023	2745	3587	561	0.156398	0.204372	GO:0010558	GO:BP	negative regulation of macromolecule biosynthetic process	21026	4194	GO:0009059, GO:0009890, GO:0010556, GO:0010605
query_1	TRUE	0.000988745	96	3587	37	0.010315	0.385417	GO:0003073	GO:BP	regulation of systemic arterial blood pressure	21026	1522	GO:0008217
query_1	TRUE	0.000988745	96	3587	37	0.010315	0.385417	GO:0007044	GO:BP	cell-substrate junction assembly	21026	2635	GO:0034329, GO:0150115
query_1	TRUE	0.000988745	96	3587	37	0.010315	0.385417	GO:1903035	GO:BP	negative regulation of response to wounding	21026	22396	GO:0009611, GO:0048585, GO:1903034
query_1	TRUE	0.00101067	244	3587	73	0.0203513	0.29918	GO:1901873	GO:BP	regulation of post-translational protein modification	21026	21533	GO:0031399, GO:0043687
query_1	TRUE	0.00102704	201	3587	63	0.0175634	0.313433	GO:0031334	GO:BP	positive regulation of protein-containing complex assembly	21026	7086	GO:0043254, GO:0044089, GO:0051130, GO:0065003
query_1	TRUE	0.00105952	100	3587	38	0.0105938	0.38	GO:0071346	GO:BP	cellular response to type II interferon	21026	16368	GO:0034341, GO:0071345
query_1	TRUE	0.00107722	197	3587	62	0.0172846	0.314721	GO:0031396	GO:BP	regulation of protein ubiquitination	21026	7113	GO:0016567, GO:1903320
query_1	TRUE	0.00107722	197	3587	62	0.0172846	0.314721	GO:0007369	GO:BP	gastrulation	21026	2857	GO:0048598
query_1	TRUE	0.00108147	176	3587	57	0.0158907	0.323864	GO:0060759	GO:BP	regulation of response to cytokine stimulus	21026	14712	GO:0034097, GO:0048583
query_1	TRUE	0.00110113	352	3587	97	0.0270421	0.275568	GO:0042063	GO:BP	gliogenesis	21026	9858	GO:0022008
query_1	TRUE	0.00112815	57	3587	26	0.0072484	0.45614	GO:1902895	GO:BP	positive regulation of miRNA transcription	21026	22288	GO:0045893, GO:0061614, GO:1902893, GO:2000630
query_1	TRUE	0.00112815	57	3587	26	0.0072484	0.45614	GO:0061900	GO:BP	glial cell activation	21026	15495	GO:0001775, GO:0150076
query_1	TRUE	0.00114163	89	3587	35	0.00975746	0.393258	GO:0035023	GO:BP	regulation of Rho protein signal transduction	21026	8701	GO:0007266, GO:0051056
query_1	TRUE	0.00116658	380	3587	103	0.0287148	0.271053	GO:0006417	GO:BP	regulation of translation	21026	2166	GO:0006412, GO:0010608, GO:0051246
query_1	TRUE	0.00117765	108	3587	40	0.0111514	0.37037	GO:2000181	GO:BP	negative regulation of blood vessel morphogenesis	21026	25074	GO:0022603, GO:0048514, GO:1901343
query_1	TRUE	0.0011987	71	3587	30	0.00836353	0.422535	GO:1900046	GO:BP	regulation of hemostasis	21026	20091	GO:0007599, GO:0050789, GO:0050878
query_1	TRUE	0.0011987	71	3587	30	0.00836353	0.422535	GO:0032835	GO:BP	glomerulus development	21026	7802	GO:0048856, GO:0072006
query_1	TRUE	0.00120172	267	3587	78	0.0217452	0.292135	GO:0010721	GO:BP	negative regulation of cell development	21026	4330	GO:0045596, GO:0048468, GO:0060284
query_1	TRUE	0.00121669	339	3587	94	0.0262057	0.277286	GO:0104004	GO:BP	cellular response to environmental stimulus	21026	18951	GO:0051716
query_1	TRUE	0.00121669	339	3587	94	0.0262057	0.277286	GO:0071214	GO:BP	cellular response to abiotic stimulus	21026	16246	GO:0009628, GO:0104004
query_1	TRUE	0.00122423	112	3587	41	0.0114302	0.366071	GO:0033209	GO:BP	tumor necrosis factor-mediated signaling pathway	21026	8017	GO:0019221, GO:0071356
query_1	TRUE	0.00124393	93	3587	36	0.0100362	0.387097	GO:0032611	GO:BP	interleukin-1 beta production	21026	7604	GO:0032612
query_1	TRUE	0.00124393	93	3587	36	0.0100362	0.387097	GO:0032651	GO:BP	regulation of interleukin-1 beta production	21026	7643	GO:0032611, GO:0032652
query_1	TRUE	0.00125028	156	3587	52	0.0144968	0.333333	GO:0030856	GO:BP	regulation of epithelial cell differentiation	21026	6902	GO:0030855, GO:0045595, GO:2000026
query_1	TRUE	0.00125152	16	3587	12	0.00334541	0.75	GO:0001732	GO:BP	formation of cytoplasmic translation initiation complex	21026	409	GO:0002183, GO:0022618
query_1	TRUE	0.00125722	312	3587	88	0.024533	0.282051	GO:1903311	GO:BP	regulation of mRNA metabolic process	21026	22565	GO:0016071, GO:0051252
query_1	TRUE	0.00126231	116	3587	42	0.0117089	0.362069	GO:1903707	GO:BP	negative regulation of hemopoiesis	21026	22881	GO:0002683, GO:0010721, GO:0030097, GO:0051241, GO:1903706
query_1	TRUE	0.00128206	181	3587	58	0.0161695	0.320442	GO:0031214	GO:BP	biomineral tissue development	21026	7053	GO:0009888, GO:0048513
query_1	TRUE	0.00128833	263	3587	77	0.0214664	0.292776	GO:1901888	GO:BP	regulation of cell junction assembly	21026	21547	GO:0034329, GO:0044087, GO:0051128
query_1	TRUE	0.00131609	54	3587	25	0.00696961	0.462963	GO:2000107	GO:BP	negative regulation of leukocyte apoptotic process	21026	25021	GO:0043066, GO:0071887, GO:2000106
query_1	TRUE	0.00133393	132	3587	46	0.0128241	0.348485	GO:0061041	GO:BP	regulation of wound healing	21026	14941	GO:0042060, GO:1903034
query_1	TRUE	0.00137795	663	3587	162	0.0451631	0.244344	GO:0048589	GO:BP	developmental growth	21026	12693	GO:0032502, GO:0040007
query_1	TRUE	0.0013822	561	3587	141	0.0393086	0.251337	GO:0005975	GO:BP	carbohydrate metabolic process	21026	1848	GO:0044238
query_1	TRUE	0.00141379	518	3587	132	0.0367996	0.254826	GO:0008015	GO:BP	blood circulation	21026	3082	GO:0003013
query_1	TRUE	0.00142862	86	3587	34	0.00947867	0.395349	GO:1905897	GO:BP	regulation of response to endoplasmic reticulum stress	21026	24561	GO:0034976, GO:0080135
query_1	TRUE	0.00142862	86	3587	34	0.00947867	0.395349	GO:0051346	GO:BP	negative regulation of hydrolase activity	21026	13488	GO:0043086, GO:0051336
query_1	TRUE	0.00144106	61	3587	27	0.00752718	0.442623	GO:0070231	GO:BP	T cell apoptotic process	21026	15777	GO:0070227
query_1	TRUE	0.0014941	105	3587	39	0.0108726	0.371429	GO:0060840	GO:BP	artery development	21026	14770	GO:0001568
query_1	TRUE	0.00151951	51	3587	24	0.00669083	0.470588	GO:0002269	GO:BP	leukocyte activation involved in inflammatory response	21026	799	GO:0006954, GO:0045321
query_1	TRUE	0.00151951	51	3587	24	0.00669083	0.470588	GO:1900047	GO:BP	negative regulation of hemostasis	21026	20092	GO:0007599, GO:0048519, GO:1900046
query_1	TRUE	0.00155611	109	3587	40	0.0111514	0.366972	GO:1901343	GO:BP	negative regulation of vasculature development	21026	21127	GO:0001944, GO:0051093, GO:0051241, GO:1901342
query_1	TRUE	0.001596	79	3587	32	0.0089211	0.405063	GO:0002437	GO:BP	inflammatory response to antigenic stimulus	21026	958	GO:0006954, GO:0006955
query_1	TRUE	0.00160236	500	3587	128	0.0356844	0.256	GO:0051052	GO:BP	regulation of DNA metabolic process	21026	13289	GO:0006259, GO:0019219, GO:0060255
query_1	TRUE	0.00163503	212	3587	65	0.018121	0.306604	GO:0031032	GO:BP	actomyosin structure organization	21026	6967	GO:0030036
query_1	TRUE	0.00169509	125	3587	44	0.0122665	0.352	GO:0002761	GO:BP	regulation of myeloid leukocyte differentiation	21026	1270	GO:0002573, GO:0045637, GO:1902105
query_1	TRUE	0.00170448	129	3587	45	0.0125453	0.348837	GO:0001704	GO:BP	formation of primary germ layer	21026	394	GO:0007369, GO:0048646
query_1	TRUE	0.00173295	48	3587	23	0.00641204	0.479167	GO:0001774	GO:BP	microglial cell activation	21026	437	GO:0002269, GO:0042116, GO:0061900
query_1	TRUE	0.0017333	597	3587	148	0.0412601	0.247906	GO:0061919	GO:BP	process utilizing autophagic mechanism	21026	15503	GO:0009987
query_1	TRUE	0.0017333	597	3587	148	0.0412601	0.247906	GO:0006914	GO:BP	autophagy	21026	2552	GO:0009056, GO:0061919
query_1	TRUE	0.00175064	14	3587	11	0.00306663	0.785714	GO:0002467	GO:BP	germinal center formation	21026	988	GO:0002460, GO:0048646
query_1	TRUE	0.00194754	45	3587	22	0.00613326	0.488889	GO:1903573	GO:BP	negative regulation of response to endoplasmic reticulum stress	21026	22785	GO:0034976, GO:0048523, GO:0048585, GO:1905897
query_1	TRUE	0.00202284	55	3587	25	0.00696961	0.454545	GO:0002042	GO:BP	cell migration involved in sprouting angiogenesis	21026	640	GO:0002040, GO:0043534
query_1	TRUE	0.00203981	1451	3587	316	0.0880959	0.217781	GO:0030182	GO:BP	neuron differentiation	21026	6666	GO:0030154, GO:0048699
query_1	TRUE	0.00204549	110	3587	40	0.0111514	0.363636	GO:0072676	GO:BP	lymphocyte migration	21026	17260	GO:0071674
query_1	TRUE	0.00206228	235	3587	70	0.0195149	0.297872	GO:0001667	GO:BP	ameboidal-type cell migration	21026	376	GO:0016477
query_1	TRUE	0.00211039	69	3587	29	0.00808475	0.42029	GO:0030193	GO:BP	regulation of blood coagulation	21026	6671	GO:0007596, GO:0032101, GO:0050818, GO:0061041, GO:1900046
query_1	TRUE	0.00213923	62	3587	27	0.00752718	0.435484	GO:0003179	GO:BP	heart valve morphogenesis	21026	1607	GO:0003170, GO:0009653
query_1	TRUE	0.00213923	62	3587	27	0.00752718	0.435484	GO:1903317	GO:BP	regulation of protein maturation	21026	22571	GO:0010468, GO:0051246, GO:0051604
query_1	TRUE	0.00216463	122	3587	43	0.0119877	0.352459	GO:0038061	GO:BP	non-canonical NF-kappaB signal transduction	21026	9593	GO:0141124
query_1	TRUE	0.00216463	122	3587	43	0.0119877	0.352459	GO:0001952	GO:BP	regulation of cell-matrix adhesion	21026	559	GO:0007160, GO:0010810
query_1	TRUE	0.0021706	134	3587	46	0.0128241	0.343284	GO:0046632	GO:BP	alpha-beta T cell differentiation	21026	12104	GO:0030217, GO:0046631
query_1	TRUE	0.0021954	27	3587	16	0.00446055	0.592593	GO:0090594	GO:BP	inflammatory response to wounding	21026	18118	GO:0006954, GO:0009611
query_1	TRUE	0.00221525	12	3587	10	0.00278784	0.833333	GO:2001046	GO:BP	positive regulation of integrin-mediated signaling pathway	21026	25839	GO:0007229, GO:0009967, GO:2001044
query_1	TRUE	0.0022272	80	3587	32	0.0089211	0.4	GO:0002260	GO:BP	lymphocyte homeostasis	21026	790	GO:0001776
query_1	TRUE	0.00232227	39	3587	20	0.00557569	0.512821	GO:0090049	GO:BP	regulation of cell migration involved in sprouting angiogenesis	21026	17742	GO:0002042, GO:0043535
query_1	TRUE	0.0024039	30	3587	17	0.00473934	0.566667	GO:0060055	GO:BP	angiogenesis involved in wound healing	21026	14110	GO:0001525, GO:0042060
query_1	TRUE	0.00247761	33	3587	18	0.00501812	0.545455	GO:0060325	GO:BP	face morphogenesis	21026	14328	GO:0009653, GO:0060323, GO:0060324
query_1	TRUE	0.00247761	33	3587	18	0.00501812	0.545455	GO:0060317	GO:BP	cardiac epithelial to mesenchymal transition	21026	14320	GO:0001837, GO:0003007
query_1	TRUE	0.00251227	103	3587	38	0.0105938	0.368932	GO:0045639	GO:BP	positive regulation of myeloid cell differentiation	21026	11328	GO:0030099, GO:0045597, GO:0045637
query_1	TRUE	0.00251227	103	3587	38	0.0105938	0.368932	GO:0032231	GO:BP	regulation of actin filament bundle assembly	21026	7367	GO:0044087, GO:0051017, GO:0110053
query_1	TRUE	0.00261917	147	3587	49	0.0136604	0.333333	GO:0045861	GO:BP	negative regulation of proteolysis	21026	11511	GO:0006508, GO:0030162, GO:0051248
query_1	TRUE	0.00267045	340	3587	93	0.025927	0.273529	GO:0048545	GO:BP	response to steroid hormone	21026	12659	GO:0009725, GO:0033993
query_1	TRUE	0.00267774	88	3587	34	0.00947867	0.386364	GO:0007492	GO:BP	endoderm development	21026	2964	GO:0009888
query_1	TRUE	0.00272314	457	3587	118	0.0328966	0.258206	GO:0051960	GO:BP	regulation of nervous system development	21026	13835	GO:0007399, GO:2000026
query_1	TRUE	0.00277633	131	3587	45	0.0125453	0.343511	GO:0045667	GO:BP	regulation of osteoblast differentiation	21026	11356	GO:0001649, GO:0045595
query_1	TRUE	0.00289897	336	3587	92	0.0256482	0.27381	GO:0060562	GO:BP	epithelial tube morphogenesis	21026	14534	GO:0002009, GO:0035239
query_1	TRUE	0.0029616	198	3587	61	0.0170059	0.308081	GO:0050730	GO:BP	regulation of peptidyl-tyrosine phosphorylation	21026	13058	GO:0001932, GO:0018108
query_1	TRUE	0.00304399	96	3587	36	0.0100362	0.375	GO:0032642	GO:BP	regulation of chemokine production	21026	7634	GO:0001817, GO:0032602
query_1	TRUE	0.00304399	96	3587	36	0.0100362	0.375	GO:0032602	GO:BP	chemokine production	21026	7595	GO:0001816
query_1	TRUE	0.00304399	96	3587	36	0.0100362	0.375	GO:0002690	GO:BP	positive regulation of leukocyte chemotaxis	21026	1206	GO:0002687, GO:0002688, GO:0030595, GO:0050921
query_1	TRUE	0.00306378	56	3587	25	0.00696961	0.446429	GO:0002455	GO:BP	humoral immune response mediated by circulating immunoglobulin	21026	976	GO:0006959, GO:0016064
query_1	TRUE	0.00306378	56	3587	25	0.00696961	0.446429	GO:0031529	GO:BP	ruffle organization	21026	7158	GO:0120036
query_1	TRUE	0.00308283	81	3587	32	0.0089211	0.395062	GO:0046209	GO:BP	nitric oxide metabolic process	21026	11812	GO:2001057
query_1	TRUE	0.00327324	148	3587	49	0.0136604	0.331081	GO:1903531	GO:BP	negative regulation of secretion by cell	21026	22750	GO:0032940, GO:0048523, GO:0051048, GO:1903530
query_1	TRUE	0.00329534	983	3587	224	0.0624477	0.227874	GO:1901135	GO:BP	carbohydrate derivative metabolic process	21026	20969	GO:0008152
query_1	TRUE	0.00333193	305	3587	85	0.0236967	0.278689	GO:0002218	GO:BP	activation of innate immune response	21026	751	GO:0002253, GO:0045089
query_1	TRUE	0.00336882	85	3587	33	0.00919989	0.388235	GO:0048041	GO:BP	focal adhesion assembly	21026	12315	GO:0007044, GO:0007160
query_1	TRUE	0.00342091	140	3587	47	0.0131029	0.335714	GO:0032388	GO:BP	positive regulation of intracellular transport	21026	7489	GO:0032386, GO:0046907, GO:0048522, GO:0051050
query_1	TRUE	0.00345504	365	3587	98	0.0273209	0.268493	GO:0007517	GO:BP	muscle organ development	21026	2985	GO:0048513, GO:0061061
query_1	TRUE	0.00387904	25	3587	15	0.00418177	0.6	GO:1903241	GO:BP	U2-type prespliceosome assembly	21026	22523	GO:0000245
query_1	TRUE	0.0039819	446	3587	115	0.0320602	0.257848	GO:0010975	GO:BP	regulation of neuron projection development	21026	4531	GO:0031175, GO:0120035
query_1	TRUE	0.00402544	343	3587	93	0.025927	0.271137	GO:0141188	GO:BP	nucleic acid catabolic process	21026	19815	GO:0009057, GO:0034655, GO:0090304
query_1	TRUE	0.0041892	145	3587	48	0.0133817	0.331034	GO:0033673	GO:BP	negative regulation of kinase activity	21026	8284	GO:0042326, GO:0043549, GO:0051348
query_1	TRUE	0.00421384	101	3587	37	0.010315	0.366337	GO:0070167	GO:BP	regulation of biomineral tissue development	21026	15736	GO:0031214, GO:2000026
query_1	TRUE	0.00423368	82	3587	32	0.0089211	0.390244	GO:2001057	GO:BP	reactive nitrogen species metabolic process	21026	25846	GO:0008152
query_1	TRUE	0.00425618	50	3587	23	0.00641204	0.46	GO:0030195	GO:BP	negative regulation of blood coagulation	21026	6673	GO:0007596, GO:0030193, GO:0050819, GO:0061045, GO:1900047
query_1	TRUE	0.00427498	71	3587	29	0.00808475	0.408451	GO:0050709	GO:BP	negative regulation of protein secretion	21026	13053	GO:0009306, GO:0050708, GO:0051224, GO:1903531
query_1	TRUE	0.0043093	28	3587	16	0.00446055	0.571429	GO:1902894	GO:BP	negative regulation of miRNA transcription	21026	22287	GO:0045892, GO:0061614, GO:1902893, GO:2000629
query_1	TRUE	0.0043093	28	3587	16	0.00446055	0.571429	GO:1900745	GO:BP	positive regulation of p38MAPK cascade	21026	20647	GO:0038066, GO:0043410, GO:1900744
query_1	TRUE	0.00437864	137	3587	46	0.0128241	0.335766	GO:0045621	GO:BP	positive regulation of lymphocyte differentiation	21026	11310	GO:0030098, GO:0045619, GO:0051251, GO:1902107
query_1	TRUE	0.00444124	109	3587	39	0.0108726	0.357798	GO:0035967	GO:BP	cellular response to topologically incorrect protein	21026	9288	GO:0033554, GO:0035966
query_1	TRUE	0.00447552	31	3587	17	0.00473934	0.548387	GO:1904994	GO:BP	regulation of leukocyte adhesion to vascular endothelial cell	21026	23891	GO:0061756, GO:1903037
query_1	TRUE	0.00447552	31	3587	17	0.00473934	0.548387	GO:0030947	GO:BP	regulation of vascular endothelial growth factor receptor signaling pathway	21026	6932	GO:0009966, GO:0048010, GO:0090287
query_1	TRUE	0.0045404	730	3587	173	0.0482297	0.236986	GO:0055082	GO:BP	intracellular chemical homeostasis	21026	14028	GO:0019725, GO:0048878
query_1	TRUE	0.00454845	64	3587	27	0.00752718	0.421875	GO:1903556	GO:BP	negative regulation of tumor necrosis factor superfamily cytokine production	21026	22772	GO:0001818, GO:0071706, GO:1903555
query_1	TRUE	0.00481292	75	3587	30	0.00836353	0.4	GO:0003170	GO:BP	heart valve development	21026	1598	GO:0007507, GO:0048856
query_1	TRUE	0.00488865	377	3587	100	0.0278784	0.265252	GO:0030522	GO:BP	intracellular receptor signaling pathway	21026	6799	GO:0035556
query_1	TRUE	0.00514167	94	3587	35	0.00975746	0.37234	GO:1901222	GO:BP	regulation of non-canonical NF-kappaB signal transduction	21026	21041	GO:0038061, GO:1902531
query_1	TRUE	0.0051655	331	3587	90	0.0250906	0.271903	GO:0030111	GO:BP	regulation of Wnt signaling pathway	21026	6648	GO:0009966, GO:0016055
query_1	TRUE	0.00534182	281	3587	79	0.022024	0.281139	GO:0006959	GO:BP	humoral immune response	21026	2579	GO:0006955
query_1	TRUE	0.00535948	98	3587	36	0.0100362	0.367347	GO:0032755	GO:BP	positive regulation of interleukin-6 production	21026	7744	GO:0001819, GO:0032635, GO:0032675
query_1	TRUE	0.00536209	142	3587	47	0.0131029	0.330986	GO:0051147	GO:BP	regulation of muscle cell differentiation	21026	13350	GO:0042692, GO:0045595
query_1	TRUE	0.00536209	142	3587	47	0.0131029	0.330986	GO:1903038	GO:BP	negative regulation of leukocyte cell-cell adhesion	21026	22399	GO:0007159, GO:0022408, GO:1903037
query_1	TRUE	0.00540548	20	3587	13	0.0036242	0.65	GO:2001044	GO:BP	regulation of integrin-mediated signaling pathway	21026	25837	GO:0007229, GO:0009966
query_1	TRUE	0.00553387	102	3587	37	0.010315	0.362745	GO:0034109	GO:BP	homotypic cell-cell adhesion	21026	8354	GO:0098609
query_1	TRUE	0.00555142	61	3587	26	0.0072484	0.42623	GO:1905517	GO:BP	macrophage migration	21026	24277	GO:0071674, GO:0097529
query_1	TRUE	0.00566501	44	3587	21	0.00585447	0.477273	GO:0045646	GO:BP	regulation of erythrocyte differentiation	21026	11335	GO:0030218, GO:0045637
query_1	TRUE	0.00581298	122	3587	42	0.0117089	0.344262	GO:0046634	GO:BP	regulation of alpha-beta T cell activation	21026	12106	GO:0046631, GO:0050863
query_1	TRUE	0.00599741	72	3587	29	0.00808475	0.402778	GO:0006809	GO:BP	nitric oxide biosynthetic process	21026	2481	GO:0009058, GO:0046209
query_1	TRUE	0.00615393	246	3587	71	0.0197937	0.288618	GO:0022604	GO:BP	regulation of cell morphogenesis	21026	6579	GO:0000902, GO:0022603
query_1	TRUE	0.00639455	41	3587	20	0.00557569	0.487805	GO:1900744	GO:BP	regulation of p38MAPK cascade	21026	20646	GO:0038066, GO:0043408
query_1	TRUE	0.00650416	51	3587	23	0.00641204	0.45098	GO:0035987	GO:BP	endodermal cell differentiation	21026	9296	GO:0001706, GO:0030154
query_1	TRUE	0.00652317	91	3587	34	0.00947867	0.373626	GO:0051492	GO:BP	regulation of stress fiber assembly	21026	13561	GO:0032231, GO:0043149, GO:0110020
query_1	TRUE	0.00661644	242	3587	70	0.0195149	0.289256	GO:0043523	GO:BP	regulation of neuron apoptotic process	21026	10655	GO:0042981, GO:0051402
query_1	TRUE	0.00661644	242	3587	70	0.0195149	0.289256	GO:0071900	GO:BP	regulation of protein serine/threonine kinase activity	21026	16740	GO:0045859
query_1	TRUE	0.00666136	76	3587	30	0.00836353	0.394737	GO:0072678	GO:BP	T cell migration	21026	17262	GO:0072676
query_1	TRUE	0.0068149	95	3587	35	0.00975746	0.368421	GO:1900182	GO:BP	positive regulation of protein localization to nucleus	21026	20194	GO:0034504, GO:1900180, GO:1903829
query_1	TRUE	0.00682899	23	3587	14	0.00390298	0.608696	GO:1902074	GO:BP	response to salt	21026	21705	GO:0042221
query_1	TRUE	0.006955	229	3587	67	0.0186786	0.292576	GO:0001906	GO:BP	cell killing	21026	522	GO:0009987
query_1	TRUE	0.00729518	127	3587	43	0.0119877	0.338583	GO:0000956	GO:BP	nuclear-transcribed mRNA catabolic process	21026	262	GO:0006402
query_1	TRUE	0.00743824	119	3587	41	0.0114302	0.344538	GO:0001824	GO:BP	blastocyst development	21026	479	GO:0001701, GO:0048856
query_1	TRUE	0.00745379	225	3587	66	0.0183998	0.293333	GO:0016485	GO:BP	protein processing	21026	5208	GO:0006508, GO:0051604
query_1	TRUE	0.00755598	553	3587	136	0.0379147	0.245931	GO:0044057	GO:BP	regulation of system process	21026	10796	GO:0003008, GO:0051239
query_1	TRUE	0.00759232	320	3587	87	0.0242543	0.271875	GO:0062012	GO:BP	regulation of small molecule metabolic process	21026	15559	GO:0019222, GO:0044281
query_1	TRUE	0.0076567	48	3587	22	0.00613326	0.458333	GO:0032092	GO:BP	positive regulation of protein binding	21026	7310	GO:0043393, GO:0051099
query_1	TRUE	0.00765671	35	3587	18	0.00501812	0.514286	GO:0010466	GO:BP	negative regulation of peptidase activity	21026	4143	GO:0045861, GO:0051346, GO:0052547
query_1	TRUE	0.00765671	35	3587	18	0.00501812	0.514286	GO:0045601	GO:BP	regulation of endothelial cell differentiation	21026	11290	GO:0030856, GO:0045446
query_1	TRUE	0.00780767	311	3587	85	0.0236967	0.273312	GO:0060070	GO:BP	canonical Wnt signaling pathway	21026	14125	GO:0016055
query_1	TRUE	0.00801579	62	3587	26	0.0072484	0.419355	GO:0032720	GO:BP	negative regulation of tumor necrosis factor production	21026	7710	GO:0032640, GO:0032680, GO:1903556
query_1	TRUE	0.00822746	438	3587	112	0.0312239	0.255708	GO:0003012	GO:BP	muscle system process	21026	1461	GO:0003008
query_1	TRUE	0.00833736	73	3587	29	0.00808475	0.39726	GO:0048844	GO:BP	artery morphogenesis	21026	12919	GO:0048514, GO:0060840
query_1	TRUE	0.00833736	73	3587	29	0.00808475	0.39726	GO:0061045	GO:BP	negative regulation of wound healing	21026	14945	GO:0032102, GO:0042060, GO:0061041, GO:1903035
query_1	TRUE	0.00834159	165	3587	52	0.0144968	0.315152	GO:0001959	GO:BP	regulation of cytokine-mediated signaling pathway	21026	566	GO:0009966, GO:0019221, GO:0060759
query_1	TRUE	0.00838796	12342	3587	2226	0.620574	0.18036	GO:0044238	GO:BP	primary metabolic process	21026	10839	GO:0008152
query_1	TRUE	0.00847876	257	3587	73	0.0203513	0.284047	GO:0032984	GO:BP	protein-containing complex disassembly	21026	7907	GO:0022411, GO:0043933
query_1	TRUE	0.00866317	92	3587	34	0.00947867	0.369565	GO:0032273	GO:BP	positive regulation of protein polymerization	21026	7401	GO:0031334, GO:0032271, GO:0051258
query_1	TRUE	0.00892373	658	3587	157	0.0437692	0.238602	GO:0051301	GO:BP	cell division	21026	13450	GO:0009987
query_1	TRUE	0.00983114	267	3587	75	0.0209088	0.280899	GO:0002221	GO:BP	pattern recognition receptor signaling pathway	21026	753	GO:0002758
query_1	TRUE	0.00990983	454	3587	115	0.0320602	0.253304	GO:0048732	GO:BP	gland development	21026	12822	GO:0048513
query_1	TRUE	0.0104517	327	3587	88	0.024533	0.269113	GO:1901990	GO:BP	regulation of mitotic cell cycle phase transition	21026	21635	GO:0007346, GO:0044772, GO:1901987
query_1	TRUE	0.0104849	85	3587	32	0.0089211	0.376471	GO:0030593	GO:BP	neutrophil chemotaxis	21026	6823	GO:0071621, GO:1990266
query_1	TRUE	0.0104849	85	3587	32	0.0089211	0.376471	GO:0043299	GO:BP	leukocyte degranulation	21026	10511	GO:0002252, GO:0045055, GO:0051649
query_1	TRUE	0.0114338	93	3587	34	0.00947867	0.365591	GO:0170062	GO:BP	nutrient storage	21026	20033	GO:0009987
query_1	TRUE	0.0114338	93	3587	34	0.00947867	0.365591	GO:0019915	GO:BP	lipid storage	21026	6035	GO:0170062
query_1	TRUE	0.0114438	63	3587	26	0.0072484	0.412698	GO:0051893	GO:BP	regulation of focal adhesion assembly	21026	13783	GO:0001952, GO:0048041, GO:0090109
query_1	TRUE	0.0114438	63	3587	26	0.0072484	0.412698	GO:0090109	GO:BP	regulation of cell-substrate junction assembly	21026	17792	GO:0007044, GO:0150116, GO:1901888
query_1	TRUE	0.0116028	39	3587	19	0.00529691	0.487179	GO:0060323	GO:BP	head morphogenesis	21026	14326	GO:0009653, GO:0010171, GO:0060322
query_1	TRUE	0.0116028	39	3587	19	0.00529691	0.487179	GO:0003180	GO:BP	aortic valve morphogenesis	21026	1608	GO:0003176, GO:0003179
query_1	TRUE	0.0116632	49	3587	22	0.00613326	0.44898	GO:0043300	GO:BP	regulation of leukocyte degranulation	21026	10512	GO:0002697, GO:0043299, GO:1903305
query_1	TRUE	0.0117601	97	3587	35	0.00975746	0.360825	GO:0070664	GO:BP	negative regulation of leukocyte proliferation	21026	16017	GO:0008285, GO:0070661, GO:0070663
query_1	TRUE	0.0119502	356	3587	94	0.0262057	0.264045	GO:0032535	GO:BP	regulation of cellular component size	21026	7574	GO:0016043, GO:0090066
query_1	TRUE	0.0119924	101	3587	36	0.0100362	0.356436	GO:0110020	GO:BP	regulation of actomyosin structure organization	21026	19091	GO:0031032, GO:0032956
query_1	TRUE	0.0121973	109	3587	38	0.0105938	0.348624	GO:0019080	GO:BP	viral gene expression	21026	5540	GO:0016032
query_1	TRUE	0.0123819	206	3587	61	0.0170059	0.296117	GO:0001763	GO:BP	morphogenesis of a branching structure	21026	427	GO:0009653, GO:0032501
query_1	TRUE	0.0127888	215	3587	63	0.0175634	0.293023	GO:1903828	GO:BP	negative regulation of protein localization	21026	22968	GO:0008104, GO:0032880, GO:0048523
query_1	TRUE	0.0127888	215	3587	63	0.0175634	0.293023	GO:0045216	GO:BP	cell-cell junction organization	21026	11173	GO:0034330
query_1	TRUE	0.0134428	428	3587	109	0.0303875	0.254673	GO:0044772	GO:BP	mitotic cell cycle phase transition	21026	11001	GO:0044770, GO:1903047
query_1	TRUE	0.0134453	189	3587	57	0.0158907	0.301587	GO:0061138	GO:BP	morphogenesis of a branching epithelium	21026	15029	GO:0001763, GO:0002009
query_1	TRUE	0.0134453	189	3587	57	0.0158907	0.301587	GO:0045580	GO:BP	regulation of T cell differentiation	21026	11269	GO:0030217, GO:0045619, GO:0050863
query_1	TRUE	0.0135839	138	3587	45	0.0125453	0.326087	GO:0006469	GO:BP	negative regulation of protein kinase activity	21026	2200	GO:0001933, GO:0033673, GO:0045859
query_1	TRUE	0.0137777	46	3587	21	0.00585447	0.456522	GO:0042149	GO:BP	cellular response to glucose starvation	21026	9900	GO:0009267
query_1	TRUE	0.0138088	24	3587	14	0.00390298	0.583333	GO:0045649	GO:BP	regulation of macrophage differentiation	21026	11338	GO:0002761, GO:0030225
query_1	TRUE	0.0138088	24	3587	14	0.00390298	0.583333	GO:1904996	GO:BP	positive regulation of leukocyte adhesion to vascular endothelial cell	21026	23893	GO:0061756, GO:1903039, GO:1904994
query_1	TRUE	0.0141115	60	3587	25	0.00696961	0.416667	GO:0080164	GO:BP	regulation of nitric oxide metabolic process	21026	17603	GO:0019222, GO:0046209
query_1	TRUE	0.0141115	60	3587	25	0.00696961	0.416667	GO:0070228	GO:BP	regulation of lymphocyte apoptotic process	21026	15774	GO:0070227, GO:2000106
query_1	TRUE	0.0145842	30	3587	16	0.00446055	0.533333	GO:2000629	GO:BP	negative regulation of miRNA metabolic process	21026	25464	GO:0010586, GO:0051253, GO:2000628
query_1	TRUE	0.0145842	30	3587	16	0.00446055	0.533333	GO:1903055	GO:BP	positive regulation of extracellular matrix organization	21026	22415	GO:0030198, GO:0051130, GO:1903053
query_1	TRUE	0.0146226	27	3587	15	0.00418177	0.555556	GO:0033119	GO:BP	negative regulation of RNA splicing	21026	7986	GO:0008380, GO:0010629, GO:0043484
query_1	TRUE	0.014768	126	3587	42	0.0117089	0.333333	GO:0002698	GO:BP	negative regulation of immune effector process	21026	1214	GO:0002252, GO:0002683, GO:0002697
query_1	TRUE	0.0149993	94	3587	34	0.00947867	0.361702	GO:0034620	GO:BP	cellular response to unfolded protein	21026	8629	GO:0006986, GO:0035967
query_1	TRUE	0.0154978	114	3587	39	0.0108726	0.342105	GO:0051224	GO:BP	negative regulation of protein transport	21026	13396	GO:0015031, GO:0051051, GO:0051223, GO:1904950
query_1	TRUE	0.0155962	110	3587	38	0.0105938	0.345455	GO:0002526	GO:BP	acute inflammatory response	21026	1046	GO:0006954
query_1	TRUE	0.0159299	284	3587	78	0.0217452	0.274648	GO:0002758	GO:BP	innate immune response-activating signaling pathway	21026	1267	GO:0002218, GO:0002757
query_1	TRUE	0.0161846	143	3587	46	0.0128241	0.321678	GO:0001909	GO:BP	leukocyte mediated cytotoxicity	21026	524	GO:0001906, GO:0002443
query_1	TRUE	0.016539	266	3587	74	0.0206301	0.278195	GO:0003007	GO:BP	heart morphogenesis	21026	1456	GO:0007507, GO:0009887
query_1	TRUE	0.0165482	160	3587	50	0.0139392	0.3125	GO:0072006	GO:BP	nephron development	21026	16808	GO:0001822, GO:0048856
query_1	TRUE	0.0173913	135	3587	44	0.0122665	0.325926	GO:0002286	GO:BP	T cell activation involved in immune response	21026	816	GO:0002285, GO:0042110
query_1	TRUE	0.0174403	786	3587	181	0.05046	0.23028	GO:0051603	GO:BP	proteolysis involved in protein catabolic process	21026	13630	GO:0006508, GO:0030163
query_1	TRUE	0.017483	50	3587	22	0.00613326	0.44	GO:2000404	GO:BP	regulation of T cell migration	21026	25276	GO:0072678, GO:2000401
query_1	TRUE	0.0176671	2578	3587	519	0.144689	0.201319	GO:0006357	GO:BP	regulation of transcription by RNA polymerase II	21026	2126	GO:0006355, GO:0006366
query_1	TRUE	0.0177606	83	3587	31	0.00864232	0.373494	GO:0002294	GO:BP	CD4-positive, alpha-beta T cell differentiation involved in immune response	21026	824	GO:0002293, GO:0043367
query_1	TRUE	0.0177606	83	3587	31	0.00864232	0.373494	GO:0072332	GO:BP	intrinsic apoptotic signaling pathway by p53 class mediator	21026	17121	GO:0072331, GO:0097193
query_1	TRUE	0.0177606	83	3587	31	0.00864232	0.373494	GO:0048488	GO:BP	synaptic vesicle endocytosis	21026	12614	GO:0036465, GO:0140238
query_1	TRUE	0.0178147	503	3587	124	0.0345693	0.246521	GO:0034329	GO:BP	cell junction assembly	21026	8508	GO:0022607, GO:0034330
query_1	TRUE	0.0179478	131	3587	43	0.0119877	0.328244	GO:0050868	GO:BP	negative regulation of T cell activation	21026	13144	GO:0042110, GO:0050863, GO:0051250, GO:1903038
query_1	TRUE	0.018062	68	3587	27	0.00752718	0.397059	GO:0150116	GO:BP	regulation of cell-substrate junction organization	21026	19884	GO:0051128, GO:0150115
query_1	TRUE	0.018531	87	3587	32	0.0089211	0.367816	GO:0140238	GO:BP	presynaptic endocytosis	21026	19454	GO:0006897, GO:0051649, GO:0099003
query_1	TRUE	0.0189187	123	3587	41	0.0114302	0.333333	GO:0002367	GO:BP	cytokine production involved in immune response	21026	897	GO:0001816, GO:0002440, GO:0006955
query_1	TRUE	0.0189187	123	3587	41	0.0114302	0.333333	GO:0002718	GO:BP	regulation of cytokine production involved in immune response	21026	1234	GO:0001817, GO:0002367, GO:0002700
query_1	TRUE	0.019129	91	3587	33	0.00919989	0.362637	GO:0006405	GO:BP	RNA export from nucleus	21026	2158	GO:0050658, GO:0051168
query_1	TRUE	0.0192052	2711	3587	543	0.15138	0.200295	GO:0006366	GO:BP	transcription by RNA polymerase II	21026	2133	GO:0006351
query_1	TRUE	0.0195078	543	3587	132	0.0367996	0.243094	GO:0010498	GO:BP	proteasomal protein catabolic process	21026	4161	GO:0030163, GO:0051603
query_1	TRUE	0.0195611	95	3587	34	0.00947867	0.357895	GO:0036465	GO:BP	synaptic vesicle recycling	21026	9526	GO:0006810, GO:0051649, GO:0099504
query_1	TRUE	0.0197741	72	3587	28	0.00780597	0.388889	GO:0050853	GO:BP	B cell receptor signaling pathway	21026	13129	GO:0050851
query_1	TRUE	0.0197741	72	3587	28	0.00780597	0.388889	GO:0071901	GO:BP	negative regulation of protein serine/threonine kinase activity	21026	16741	GO:0006469, GO:0071900
query_1	TRUE	0.0199681	103	3587	36	0.0100362	0.349515	GO:0043367	GO:BP	CD4-positive, alpha-beta T cell differentiation	21026	10548	GO:0035710, GO:0046632
query_1	TRUE	0.020056	61	3587	25	0.00696961	0.409836	GO:0035904	GO:BP	aorta development	21026	9250	GO:0060840
query_1	TRUE	0.020056	61	3587	25	0.00696961	0.409836	GO:1904705	GO:BP	regulation of vascular associated smooth muscle cell proliferation	21026	23663	GO:0048660, GO:1990874
query_1	TRUE	0.0204845	174	3587	53	0.0147756	0.304598	GO:0030308	GO:BP	negative regulation of cell growth	21026	6726	GO:0001558, GO:0016049, GO:0045926, GO:0048523
query_1	TRUE	0.0209145	47	3587	21	0.00585447	0.446809	GO:0000184	GO:BP	nuclear-transcribed mRNA catabolic process, nonsense-mediated decay	21026	57	GO:0000956
query_1	TRUE	0.0209145	47	3587	21	0.00585447	0.446809	GO:0032527	GO:BP	protein exit from endoplasmic reticulum	21026	7566	GO:0006886
query_1	TRUE	0.0210752	37	3587	18	0.00501812	0.486486	GO:0070670	GO:BP	response to interleukin-4	21026	16023	GO:0034097
query_1	TRUE	0.0211264	157	3587	49	0.0136604	0.312102	GO:0048754	GO:BP	branching morphogenesis of an epithelial tube	21026	12838	GO:0035239, GO:0060562, GO:0061138
query_1	TRUE	0.0212079	54	3587	23	0.00641204	0.425926	GO:0060324	GO:BP	face development	21026	14327	GO:0048856, GO:0060322
query_1	TRUE	0.0212079	54	3587	23	0.00641204	0.425926	GO:2000351	GO:BP	regulation of endothelial cell apoptotic process	21026	25230	GO:0042981, GO:0072577
query_1	TRUE	0.0229882	128	3587	42	0.0117089	0.328125	GO:0030282	GO:BP	bone mineralization	21026	6720	GO:0001503, GO:0031214
query_1	TRUE	0.0235831	84	3587	31	0.00864232	0.369048	GO:0002287	GO:BP	alpha-beta T cell activation involved in immune response	21026	817	GO:0002286, GO:0046631
query_1	TRUE	0.0235831	84	3587	31	0.00864232	0.369048	GO:0002293	GO:BP	alpha-beta T cell differentiation involved in immune response	21026	823	GO:0002287, GO:0002292, GO:0046632
query_1	TRUE	0.0246628	22	3587	13	0.0036242	0.590909	GO:0090050	GO:BP	positive regulation of cell migration involved in sprouting angiogenesis	21026	17743	GO:0002042, GO:0043536, GO:0090049
query_1	TRUE	0.0246628	22	3587	13	0.0036242	0.590909	GO:0048025	GO:BP	negative regulation of mRNA splicing, via spliceosome	21026	12309	GO:0000398, GO:0033119, GO:0048024, GO:0050686
query_1	TRUE	0.0246628	22	3587	13	0.0036242	0.590909	GO:0036120	GO:BP	cellular response to platelet-derived growth factor stimulus	21026	9374	GO:0036119, GO:0071363
query_1	TRUE	0.0247444	116	3587	39	0.0108726	0.336207	GO:0046822	GO:BP	regulation of nucleocytoplasmic transport	21026	12212	GO:0006913, GO:0032386
query_1	TRUE	0.0247592	315	3587	84	0.0234179	0.266667	GO:0071375	GO:BP	cellular response to peptide hormone stimulus	21026	16397	GO:0032870, GO:0043434, GO:1901699, GO:1901701
query_1	TRUE	0.0247987	44	3587	20	0.00557569	0.454545	GO:0031638	GO:BP	zymogen activation	21026	7208	GO:0016485
query_1	TRUE	0.0247987	44	3587	20	0.00557569	0.454545	GO:0097178	GO:BP	ruffle assembly	21026	18288	GO:0031529, GO:0120031
query_1	TRUE	0.0247987	44	3587	20	0.00557569	0.454545	GO:0048701	GO:BP	embryonic cranial skeleton morphogenesis	21026	12791	GO:0048704, GO:1904888
query_1	TRUE	0.0248141	58	3587	24	0.00669083	0.413793	GO:0045428	GO:BP	regulation of nitric oxide biosynthetic process	21026	11210	GO:0006809, GO:0009889, GO:0080164
query_1	TRUE	0.0249827	92	3587	33	0.00919989	0.358696	GO:0002292	GO:BP	T cell differentiation involved in immune response	21026	822	GO:0002286, GO:0030217
query_1	TRUE	0.0251453	112	3587	38	0.0105938	0.339286	GO:1903076	GO:BP	regulation of protein localization to plasma membrane	21026	22432	GO:0072659, GO:1904375, GO:1905475
query_1	TRUE	0.0253644	96	3587	34	0.00947867	0.354167	GO:0098869	GO:BP	cellular oxidant detoxification	21026	18671	GO:1990748
query_1	TRUE	0.0253667	31	3587	16	0.00446055	0.516129	GO:0051085	GO:BP	chaperone cofactor-dependent protein refolding	21026	13309	GO:0051084, GO:0061077
query_1	TRUE	0.0253667	31	3587	16	0.00446055	0.516129	GO:0070498	GO:BP	interleukin-1-mediated signaling pathway	21026	15928	GO:0019221, GO:0071347
query_1	TRUE	0.0253667	31	3587	16	0.00446055	0.516129	GO:0036336	GO:BP	dendritic cell migration	21026	9484	GO:0071674
query_1	TRUE	0.0258118	51	3587	22	0.00613326	0.431373	GO:2000573	GO:BP	positive regulation of DNA biosynthetic process	21026	25427	GO:0010557, GO:0051054, GO:0071897, GO:2000278
query_1	TRUE	0.0258118	51	3587	22	0.00613326	0.431373	GO:0030330	GO:BP	DNA damage response, signal transduction by p53 class mediator	21026	6742	GO:0042770, GO:0072331
query_1	TRUE	0.0258971	184	3587	55	0.0153331	0.298913	GO:0098727	GO:BP	maintenance of cell number	21026	18607	GO:0032502
query_1	TRUE	0.0265225	28	3587	15	0.00418177	0.535714	GO:1903513	GO:BP	endoplasmic reticulum to cytosol transport	21026	22732	GO:0046907
query_1	TRUE	0.0265225	28	3587	15	0.00418177	0.535714	GO:0030970	GO:BP	retrograde protein transport, ER to cytosol	21026	6943	GO:0032527, GO:0036503, GO:1903513
query_1	TRUE	0.0269719	154	3587	48	0.0133817	0.311688	GO:0030509	GO:BP	BMP signaling pathway	21026	6788	GO:0071773, GO:0141091
query_1	TRUE	0.027992	532	3587	129	0.0359632	0.242481	GO:0044770	GO:BP	cell cycle phase transition	21026	10999	GO:0022402
query_1	TRUE	0.0281913	62	3587	25	0.00696961	0.403226	GO:1900024	GO:BP	regulation of substrate adhesion-dependent cell spreading	21026	20074	GO:0010810, GO:0034446
query_1	TRUE	0.0285199	129	3587	42	0.0117089	0.325581	GO:1904950	GO:BP	negative regulation of establishment of protein localization	21026	23852	GO:0045184, GO:0070201, GO:1903828
query_1	TRUE	0.028849	1023	3587	226	0.0630053	0.220919	GO:0031175	GO:BP	neuron projection development	21026	7049	GO:0048666, GO:0120036
query_1	TRUE	0.0290888	41	3587	19	0.00529691	0.463415	GO:0030851	GO:BP	granulocyte differentiation	21026	6897	GO:0002573
query_1	TRUE	0.029386	176	3587	53	0.0147756	0.301136	GO:1902806	GO:BP	regulation of cell cycle G1/S phase transition	21026	22218	GO:0044843, GO:1901987
query_1	TRUE	0.0300042	81	3587	30	0.00836353	0.37037	GO:0042093	GO:BP	T-helper cell differentiation	21026	9873	GO:0002294
query_1	TRUE	0.0303041	121	3587	40	0.0111514	0.330579	GO:0002832	GO:BP	negative regulation of response to biotic stimulus	21026	1340	GO:0002831, GO:0009607, GO:0048585
query_1	TRUE	0.0304286	252	3587	70	0.0195149	0.277778	GO:0009636	GO:BP	response to toxic substance	21026	3540	GO:0042221
query_1	TRUE	0.0307176	378	3587	97	0.0270421	0.256614	GO:0050767	GO:BP	regulation of neurogenesis	21026	13070	GO:0022008, GO:0051960, GO:0060284
query_1	TRUE	0.0312522	172	3587	52	0.0144968	0.302326	GO:0030178	GO:BP	negative regulation of Wnt signaling pathway	21026	6665	GO:0009968, GO:0016055, GO:0030111
query_1	TRUE	0.0312522	172	3587	52	0.0144968	0.302326	GO:1901991	GO:BP	negative regulation of mitotic cell cycle phase transition	21026	21636	GO:0044772, GO:0045930, GO:1901988, GO:1901990
query_1	TRUE	0.0312582	66	3587	26	0.0072484	0.393939	GO:0060760	GO:BP	positive regulation of response to cytokine stimulus	21026	14713	GO:0034097, GO:0048584, GO:0060759
query_1	TRUE	0.0312582	66	3587	26	0.0072484	0.393939	GO:0070059	GO:BP	intrinsic apoptotic signaling pathway in response to endoplasmic reticulum stress	21026	15672	GO:0034976, GO:0097193
query_1	TRUE	0.0319167	194	3587	57	0.0158907	0.293814	GO:0002700	GO:BP	regulation of production of molecular mediator of immune response	21026	1216	GO:0002440, GO:0002697, GO:0010468
query_1	TRUE	0.0324168	257	3587	71	0.0197937	0.276265	GO:1901136	GO:BP	carbohydrate derivative catabolic process	21026	20970	GO:0009056, GO:1901135
query_1	TRUE	0.0331975	168	3587	51	0.014218	0.303571	GO:0051048	GO:BP	negative regulation of secretion	21026	13285	GO:0046903, GO:0051046, GO:0051051
query_1	TRUE	0.0333771	524	3587	127	0.0354056	0.242366	GO:0030003	GO:BP	intracellular monoatomic cation homeostasis	21026	6615	GO:0006873, GO:0055080
query_1	TRUE	0.0335329	230	3587	65	0.018121	0.282609	GO:0044843	GO:BP	cell cycle G1/S phase transition	21026	11039	GO:0044770
query_1	TRUE	0.0336696	38	3587	18	0.00501812	0.473684	GO:0045429	GO:BP	positive regulation of nitric oxide biosynthetic process	21026	11211	GO:0006809, GO:0009891, GO:0045428, GO:1904407
query_1	TRUE	0.0339599	70	3587	27	0.00752718	0.385714	GO:2000401	GO:BP	regulation of lymphocyte migration	21026	25273	GO:0071675, GO:0072676
query_1	TRUE	0.0344358	151	3587	47	0.0131029	0.311258	GO:0035051	GO:BP	cardiocyte differentiation	21026	8720	GO:0007507, GO:0030154
query_1	TRUE	0.0345928	456	3587	113	0.0315026	0.247807	GO:0010876	GO:BP	lipid localization	21026	4445	GO:0033036
query_1	TRUE	0.0356948	244	3587	68	0.0189573	0.278689	GO:0051924	GO:BP	regulation of calcium ion transport	21026	13803	GO:0006816, GO:0010959
query_1	TRUE	0.0360611	235	3587	66	0.0183998	0.280851	GO:0048705	GO:BP	skeletal system morphogenesis	21026	12795	GO:0001501, GO:0009887
query_1	TRUE	0.037698	195	3587	57	0.0158907	0.292308	GO:0050851	GO:BP	antigen receptor-mediated signaling pathway	21026	13127	GO:0002429
query_1	TRUE	0.0383259	35	3587	17	0.00473934	0.485714	GO:0150077	GO:BP	regulation of neuroinflammatory response	21026	19864	GO:0050727, GO:0150076
query_1	TRUE	0.0383259	35	3587	17	0.00473934	0.485714	GO:0045577	GO:BP	regulation of B cell differentiation	21026	11266	GO:0030183, GO:0045619, GO:0050864
query_1	TRUE	0.0384809	204	3587	59	0.0164483	0.289216	GO:0060491	GO:BP	regulation of cell projection assembly	21026	14474	GO:0030031, GO:0031344, GO:0044087
query_1	TRUE	0.0392094	63	3587	25	0.00696961	0.396825	GO:1990874	GO:BP	vascular associated smooth muscle cell proliferation	21026	24889	GO:0048659
query_1	TRUE	0.0392094	63	3587	25	0.00696961	0.396825	GO:0006278	GO:BP	RNA-templated DNA biosynthetic process	21026	2086	GO:0071897
query_1	TRUE	0.0396118	263	3587	72	0.0200725	0.273764	GO:0033500	GO:BP	carbohydrate homeostasis	21026	8183	GO:0048878
query_1	TRUE	0.039745	620	3587	146	0.0407025	0.235484	GO:0051640	GO:BP	organelle localization	21026	13663	GO:0051179
query_1	TRUE	0.041479	90	3587	32	0.0089211	0.355556	GO:0032945	GO:BP	negative regulation of mononuclear cell proliferation	21026	7873	GO:0032943, GO:0032944, GO:0070664
query_1	TRUE	0.0416952	152	3587	47	0.0131029	0.309211	GO:0035150	GO:BP	regulation of tube size	21026	8782	GO:0090066
query_1	TRUE	0.0417464	102	3587	35	0.00975746	0.343137	GO:0042102	GO:BP	positive regulation of T cell proliferation	21026	9876	GO:0042098, GO:0042129, GO:0050671, GO:0050870
query_1	TRUE	0.0427045	32	3587	16	0.00446055	0.5	GO:0097205	GO:BP	renal filtration	21026	18300	GO:0003014
query_1	TRUE	0.042843	67	3587	26	0.0072484	0.38806	GO:0001885	GO:BP	endothelial cell development	21026	510	GO:0002064, GO:0045446
query_1	TRUE	0.042843	67	3587	26	0.0072484	0.38806	GO:0044091	GO:BP	membrane biogenesis	21026	10816	GO:0044085
query_1	TRUE	0.0432798	381	3587	97	0.0270421	0.254593	GO:0002449	GO:BP	lymphocyte mediated immunity	21026	970	GO:0002443
query_1	TRUE	0.0439408	20	3587	12	0.00334541	0.6	GO:0061298	GO:BP	retina vasculature development in camera-type eye	21026	15170	GO:0001944, GO:0060041
query_1	TRUE	0.0439408	20	3587	12	0.00334541	0.6	GO:0002693	GO:BP	positive regulation of cellular extravasation	21026	1209	GO:0002687, GO:0002691, GO:0045123
query_1	TRUE	0.044872	315	3587	83	0.0231391	0.263492	GO:0006401	GO:BP	RNA catabolic process	21026	2154	GO:0016070, GO:0141188
query_1	TRUE	0.0455008	264	3587	72	0.0200725	0.272727	GO:0010001	GO:BP	glial cell differentiation	21026	3807	GO:0030154, GO:0042063
query_1	TRUE	0.0459525	71	3587	27	0.00752718	0.380282	GO:0000380	GO:BP	alternative mRNA splicing, via spliceosome	21026	112	GO:0000398
query_1	TRUE	0.0459525	71	3587	27	0.00752718	0.380282	GO:0014015	GO:BP	positive regulation of gliogenesis	21026	4568	GO:0014013, GO:0042063, GO:0050769
query_1	TRUE	0.0468009	123	3587	40	0.0111514	0.325203	GO:0030278	GO:BP	regulation of ossification	21026	6718	GO:0001503, GO:0051239
query_1	TRUE	0.0476035	1046	3587	229	0.0638417	0.218929	GO:0070925	GO:BP	organelle assembly	21026	16146	GO:0006996, GO:0022607
query_1	TRUE	0.0478466	23	3587	13	0.0036242	0.565217	GO:0060392	GO:BP	negative regulation of SMAD protein signal transduction	21026	14386	GO:0060390, GO:0060395, GO:0090101, GO:1902532
query_1	TRUE	0.0478466	23	3587	13	0.0036242	0.565217	GO:0050686	GO:BP	negative regulation of mRNA processing	21026	13046	GO:0006397, GO:0050684, GO:1903312
query_1	TRUE	0.0482962	26	3587	14	0.00390298	0.538462	GO:0101023	GO:BP	vascular endothelial cell proliferation	21026	18945	GO:0001935
query_1	TRUE	0.0482962	26	3587	14	0.00390298	0.538462	GO:1905562	GO:BP	regulation of vascular endothelial cell proliferation	21026	24314	GO:0001936, GO:0101023
query_1	TRUE	0.0484418	237	3587	66	0.0183998	0.278481	GO:0015931	GO:BP	nucleobase-containing compound transport	21026	4992	GO:0071705
query_1	TRUE	0.0490912	60	3587	24	0.00669083	0.4	GO:0007004	GO:BP	telomere maintenance via telomerase	21026	2603	GO:0006278, GO:0010833
query_1	TRUE	0.0491614	533	3587	128	0.0356844	0.24015	GO:0006873	GO:BP	intracellular monoatomic ion homeostasis	21026	2522	GO:0050801, GO:0055082

## Sheet: CONTROL V DECOMPENSATED DN
query	significant	p_value	term_size	query_size	intersection_size	precision	recall	term_id	source	term_name	effective_domain_size	source_order	parents
query_1	TRUE	5.91774e-39	2639	2862	598	0.208945	0.226601	GO:0009056	GO:BP	catabolic process	21026	3218	GO:0008152
query_1	TRUE	3.43968e-29	1776	2862	418	0.146052	0.23536	GO:0044281	GO:BP	small molecule metabolic process	21026	10850	GO:0008152
query_1	TRUE	8.46472e-27	3030	2862	621	0.216981	0.20495	GO:0043412	GO:BP	macromolecule modification	21026	10582	GO:0043170
query_1	TRUE	8.77201e-27	2846	2862	591	0.206499	0.20766	GO:0036211	GO:BP	protein modification process	21026	9413	GO:0019538, GO:0043412
query_1	TRUE	7.73901e-23	4721	2862	868	0.303284	0.183859	GO:0019538	GO:BP	protein metabolic process	21026	5841	GO:0043170, GO:0044238
query_1	TRUE	7.86059e-22	12743	2862	1982	0.692523	0.155536	GO:0065007	GO:BP	biological regulation	21026	15666	GO:0008150
query_1	TRUE	9.263e-22	5390	2862	963	0.336478	0.178664	GO:0080090	GO:BP	regulation of primary metabolic process	21026	17565	GO:0019222, GO:0044238
query_1	TRUE	3.89139e-21	3594	2862	687	0.240042	0.191152	GO:0006996	GO:BP	organelle organization	21026	2598	GO:0016043
query_1	TRUE	2.47485e-20	12336	2862	1921	0.671209	0.155723	GO:0050789	GO:BP	regulation of biological process	21026	13086	GO:0008150, GO:0065007
query_1	TRUE	3.73782e-20	1027	2862	256	0.0894479	0.24927	GO:0043687	GO:BP	post-translational protein modification	21026	10741	GO:0036211
query_1	TRUE	4.91224e-20	2407	2862	493	0.172257	0.204819	GO:0006796	GO:BP	phosphate-containing compound metabolic process	21026	2474	GO:0006793
query_1	TRUE	6.50514e-20	2410	2862	493	0.172257	0.204564	GO:0006793	GO:BP	phosphorus metabolic process	21026	2471	GO:0008152
query_1	TRUE	6.77374e-20	1381	2862	319	0.111461	0.230992	GO:0046907	GO:BP	intracellular transport	21026	12264	GO:0006810, GO:0051641, GO:0051649
query_1	TRUE	1.1271e-19	975	2862	245	0.0856045	0.251282	GO:0070647	GO:BP	protein modification by small protein conjugation or removal	21026	16003	GO:0043687
query_1	TRUE	4.07281e-19	887	2862	227	0.0793152	0.255919	GO:0019752	GO:BP	carboxylic acid metabolic process	21026	6004	GO:0043436
query_1	TRUE	1.24325e-18	2010	2862	422	0.147449	0.20995	GO:0051649	GO:BP	establishment of localization in cell	21026	13672	GO:0051234, GO:0051641
query_1	TRUE	2.31448e-18	909	2862	229	0.080014	0.251925	GO:0043436	GO:BP	oxoacid metabolic process	21026	10596	GO:0006082
query_1	TRUE	2.54315e-18	915	2862	230	0.0803634	0.251366	GO:0006082	GO:BP	organic acid metabolic process	21026	1943	GO:0044281
query_1	TRUE	8.14205e-18	853	2862	217	0.0758211	0.254396	GO:0032446	GO:BP	protein modification by small protein conjugation	21026	7514	GO:0070647
query_1	TRUE	2.40475e-17	2965	2862	571	0.199511	0.19258	GO:0035556	GO:BP	intracellular signal transduction	21026	9022	GO:0007165
query_1	TRUE	2.9869e-17	3661	2862	679	0.237247	0.185468	GO:0051641	GO:BP	cellular localization	21026	13664	GO:0009987, GO:0051179
query_1	TRUE	3.14766e-17	11946	2862	1852	0.6471	0.155031	GO:0050794	GO:BP	regulation of cellular process	21026	13090	GO:0009987, GO:0050789
query_1	TRUE	3.49817e-17	5555	2862	963	0.336478	0.173357	GO:0051179	GO:BP	localization	21026	13378	GO:0008150
query_1	TRUE	1.44221e-16	4407	2862	789	0.275681	0.179033	GO:0006810	GO:BP	transport	21026	2482	GO:0051234
query_1	TRUE	1.31183e-14	768	2862	192	0.067086	0.25	GO:0016567	GO:BP	protein ubiquitination	21026	5229	GO:0032446
query_1	TRUE	1.48774e-14	478	2862	136	0.0475192	0.284519	GO:0006091	GO:BP	generation of precursor metabolites and energy	21026	1950	GO:0008152
query_1	TRUE	3.01733e-14	246	2862	86	0.0300489	0.349593	GO:0046395	GO:BP	carboxylic acid catabolic process	21026	11957	GO:0016054, GO:0019752
query_1	TRUE	3.01733e-14	246	2862	86	0.0300489	0.349593	GO:0016054	GO:BP	organic acid catabolic process	21026	5062	GO:0006082, GO:0044282
query_1	TRUE	3.73866e-14	786	2862	194	0.0677848	0.246819	GO:0051603	GO:BP	proteolysis involved in protein catabolic process	21026	13630	GO:0006508, GO:0030163
query_1	TRUE	6.27203e-14	4727	2862	822	0.287212	0.173895	GO:0007275	GO:BP	multicellular organism development	21026	2788	GO:0032501, GO:0048856
query_1	TRUE	1.26532e-13	5920	2862	995	0.347659	0.168074	GO:0048522	GO:BP	positive regulation of cellular process	21026	12638	GO:0009987, GO:0048518, GO:0050794
query_1	TRUE	2.14234e-13	616	2862	160	0.055905	0.25974	GO:0032787	GO:BP	monocarboxylic acid metabolic process	21026	7765	GO:0019752
query_1	TRUE	3.68412e-13	1391	2862	297	0.103774	0.213515	GO:0006629	GO:BP	lipid metabolic process	21026	2334	GO:0044238
query_1	TRUE	3.69522e-13	1077	2862	243	0.0849057	0.225627	GO:0019637	GO:BP	organophosphate metabolic process	21026	5929	GO:0006793
query_1	TRUE	5.57846e-13	204	2862	74	0.025856	0.362745	GO:0008016	GO:BP	regulation of heart contraction	21026	3083	GO:0060047, GO:1903522
query_1	TRUE	6.84671e-13	597	2862	155	0.0541579	0.259631	GO:0061919	GO:BP	process utilizing autophagic mechanism	21026	15503	GO:0009987
query_1	TRUE	6.84671e-13	597	2862	155	0.0541579	0.259631	GO:0006914	GO:BP	autophagy	21026	2552	GO:0009056, GO:0061919
query_1	TRUE	7.6074e-13	4053	2862	715	0.249825	0.176413	GO:0048731	GO:BP	system development	21026	12821	GO:0007275, GO:0048856
query_1	TRUE	9.47728e-13	6264	2862	1039	0.363033	0.165868	GO:0048518	GO:BP	positive regulation of biological process	21026	12634	GO:0008150, GO:0050789
query_1	TRUE	1.18316e-12	4928	2862	844	0.294899	0.171266	GO:0051234	GO:BP	establishment of localization	21026	13403	GO:0051179
query_1	TRUE	1.50839e-12	1417	2862	299	0.104472	0.211009	GO:0009057	GO:BP	macromolecule catabolic process	21026	3219	GO:0009056, GO:0043170
query_1	TRUE	1.61459e-12	5997	2862	999	0.349057	0.166583	GO:0048856	GO:BP	anatomical structure development	21026	12931	GO:0032502
query_1	TRUE	2.20757e-12	6553	2862	1078	0.37666	0.164505	GO:0032502	GO:BP	developmental process	21026	7558	GO:0008150
query_1	TRUE	2.35496e-12	244	2862	82	0.0286513	0.336066	GO:0060047	GO:BP	heart contraction	21026	14103	GO:0003015, GO:0008015
query_1	TRUE	2.85725e-12	638	2862	161	0.0562544	0.252351	GO:0019941	GO:BP	modification-dependent protein catabolic process	21026	6040	GO:0043632, GO:0051603
query_1	TRUE	3.06223e-12	362	2862	107	0.0373864	0.29558	GO:0016236	GO:BP	macroautophagy	21026	5154	GO:0006914
query_1	TRUE	3.16068e-12	628	2862	159	0.0555556	0.253185	GO:0006511	GO:BP	ubiquitin-dependent protein catabolic process	21026	2227	GO:0019941
query_1	TRUE	3.78898e-12	1040	2862	233	0.0814116	0.224038	GO:0009894	GO:BP	regulation of catabolic process	21026	3739	GO:0009056, GO:0019222
query_1	TRUE	4.40047e-12	408	2862	116	0.0405311	0.284314	GO:0014706	GO:BP	striated muscle tissue development	21026	4622	GO:0060537
query_1	TRUE	5.70977e-12	2782	2862	516	0.180294	0.185478	GO:0070727	GO:BP	cellular macromolecule localization	21026	16048	GO:0033036, GO:0051641
query_1	TRUE	5.7866e-12	3034	2862	555	0.19392	0.182927	GO:0009966	GO:BP	regulation of signal transduction	21026	3789	GO:0007165, GO:0010646, GO:0023051, GO:0048583
query_1	TRUE	6.01383e-12	643	2862	161	0.0562544	0.250389	GO:0043632	GO:BP	modification-dependent macromolecule catabolic process	21026	10715	GO:0009057
query_1	TRUE	6.64073e-12	3990	2862	700	0.244584	0.175439	GO:0019219	GO:BP	regulation of nucleobase-containing compound metabolic process	21026	5566	GO:0006139, GO:0080090
query_1	TRUE	7.15768e-12	371	2862	108	0.0377358	0.291105	GO:0044282	GO:BP	small molecule catabolic process	21026	10851	GO:0009056, GO:0044281
query_1	TRUE	7.60955e-12	107	2862	48	0.0167715	0.448598	GO:0009062	GO:BP	fatty acid catabolic process	21026	3224	GO:0006631, GO:0016042, GO:0072329
query_1	TRUE	7.61851e-12	253	2862	83	0.0290007	0.328063	GO:0003015	GO:BP	heart process	21026	1464	GO:0003013
query_1	TRUE	9.44585e-12	3486	2862	623	0.21768	0.178715	GO:0010646	GO:BP	regulation of cell communication	21026	4275	GO:0007154, GO:0050794
query_1	TRUE	1.45049e-11	2770	2862	512	0.178896	0.184838	GO:0008104	GO:BP	protein localization	21026	3109	GO:0070727
query_1	TRUE	1.67831e-11	3687	2862	652	0.227813	0.176838	GO:0051252	GO:BP	regulation of RNA metabolic process	21026	13417	GO:0016070, GO:0019219, GO:0060255
query_1	TRUE	2.02002e-11	7035	2862	1140	0.398323	0.162047	GO:0019222	GO:BP	regulation of metabolic process	21026	5569	GO:0008152, GO:0050794
query_1	TRUE	2.72991e-11	81	2862	40	0.0139762	0.493827	GO:0086001	GO:BP	cardiac muscle cell action potential	21026	17643	GO:0001508
query_1	TRUE	2.86911e-11	3478	2862	619	0.216282	0.177976	GO:0023051	GO:BP	regulation of signaling	21026	6606	GO:0023052, GO:0050789
query_1	TRUE	3.54675e-11	543	2862	140	0.0489168	0.257827	GO:0010498	GO:BP	proteasomal protein catabolic process	21026	4161	GO:0030163, GO:0051603
query_1	TRUE	5.83729e-11	1030	2862	227	0.0793152	0.220388	GO:0030163	GO:BP	protein catabolic process	21026	6658	GO:0009057, GO:0019538
query_1	TRUE	7.49359e-11	76	2862	38	0.0132774	0.5	GO:0006635	GO:BP	fatty acid beta-oxidation	21026	2338	GO:0009062, GO:0019395
query_1	TRUE	8.83728e-11	94	2862	43	0.0150245	0.457447	GO:0061337	GO:BP	cardiac conduction	21026	15203	GO:0008016
query_1	TRUE	9.33634e-11	3228	2862	578	0.201957	0.179058	GO:0033036	GO:BP	macromolecule localization	21026	7939	GO:0051179
query_1	TRUE	1.00855e-10	430	2862	117	0.0408805	0.272093	GO:0060537	GO:BP	muscle tissue development	21026	14515	GO:0009888
query_1	TRUE	1.363e-10	2604	2862	481	0.168064	0.184716	GO:0007399	GO:BP	nervous system development	21026	2884	GO:0048731
query_1	TRUE	1.55905e-10	2433	2862	454	0.15863	0.186601	GO:0051128	GO:BP	regulation of cellular component organization	21026	13332	GO:0016043, GO:0050794
query_1	TRUE	1.61699e-10	3428	2862	607	0.212089	0.177071	GO:2001141	GO:BP	regulation of RNA biosynthetic process	21026	25908	GO:0010556, GO:0032774, GO:0051252
query_1	TRUE	1.66381e-10	126	2862	51	0.0178197	0.404762	GO:0072329	GO:BP	monocarboxylic acid catabolic process	21026	17118	GO:0032787, GO:0046395
query_1	TRUE	1.69453e-10	3409	2862	604	0.211041	0.177178	GO:0006355	GO:BP	regulation of DNA-templated transcription	21026	2124	GO:0006351, GO:0010468, GO:2001141
query_1	TRUE	2.73175e-10	345	2862	99	0.0345912	0.286957	GO:0015980	GO:BP	energy derivation by oxidation of organic compounds	21026	5036	GO:0006091
query_1	TRUE	3.057e-10	693	2862	165	0.057652	0.238095	GO:0061061	GO:BP	muscle structure development	21026	14961	GO:0048856
query_1	TRUE	4.02082e-10	438	2862	117	0.0408805	0.267123	GO:0003012	GO:BP	muscle system process	21026	1461	GO:0003008
query_1	TRUE	4.07966e-10	1953	2862	376	0.131377	0.192524	GO:1902531	GO:BP	regulation of intracellular signal transduction	21026	22041	GO:0009966, GO:0035556
query_1	TRUE	4.68723e-10	1830	2862	356	0.124389	0.194536	GO:0033554	GO:BP	cellular response to stress	21026	8226	GO:0006950, GO:0051716
query_1	TRUE	5.54968e-10	290	2862	87	0.0303983	0.3	GO:0016197	GO:BP	endosomal transport	21026	5144	GO:0016192, GO:0046907
query_1	TRUE	5.6341e-10	3549	2862	622	0.217331	0.175261	GO:0006351	GO:BP	DNA-templated transcription	21026	2120	GO:0010467, GO:0032774
query_1	TRUE	6.04539e-10	80	2862	38	0.0132774	0.475	GO:0055013	GO:BP	cardiac muscle cell development	21026	13995	GO:0055002, GO:0055006, GO:0055007
query_1	TRUE	6.52638e-10	142	2862	54	0.0188679	0.380282	GO:0060048	GO:BP	cardiac muscle contraction	21026	14104	GO:0006941, GO:0060047
query_1	TRUE	7.26117e-10	563	2862	140	0.0489168	0.248668	GO:0072521	GO:BP	purine-containing compound metabolic process	21026	17189	GO:0008152
query_1	TRUE	1.10889e-09	2578	2862	472	0.16492	0.183088	GO:0006357	GO:BP	regulation of transcription by RNA polymerase II	21026	2126	GO:0006355, GO:0006366
query_1	TRUE	1.37043e-09	256	2862	79	0.0276031	0.308594	GO:1903522	GO:BP	regulation of blood circulation	21026	22741	GO:0008015, GO:0044057
query_1	TRUE	1.39127e-09	3993	2862	686	0.239693	0.171801	GO:0048583	GO:BP	regulation of response to stimulus	21026	12687	GO:0050789, GO:0050896
query_1	TRUE	1.48184e-09	1444	2862	291	0.101677	0.201524	GO:0015031	GO:BP	protein transport	21026	4772	GO:0045184, GO:0071705
query_1	TRUE	1.64688e-09	400	2862	108	0.0377358	0.27	GO:0006631	GO:BP	fatty acid metabolic process	21026	2335	GO:0006629, GO:0032787
query_1	TRUE	1.69567e-09	673	2862	159	0.0555556	0.236256	GO:0055086	GO:BP	nucleobase-containing small molecule metabolic process	21026	14030	GO:0006139, GO:0044281
query_1	TRUE	1.90636e-09	234	2862	74	0.025856	0.316239	GO:0048738	GO:BP	cardiac muscle tissue development	21026	12828	GO:0007507, GO:0014706
query_1	TRUE	2.1786e-09	117	2862	47	0.0164221	0.401709	GO:0055007	GO:BP	cardiac muscle cell differentiation	21026	13989	GO:0035051, GO:0048738, GO:0051146
query_1	TRUE	2.18257e-09	189	2862	64	0.022362	0.338624	GO:0006941	GO:BP	striated muscle contraction	21026	2568	GO:0006936
query_1	TRUE	2.53038e-09	1771	2862	343	0.119846	0.193676	GO:0022008	GO:BP	neurogenesis	21026	6530	GO:0007399, GO:0030154
query_1	TRUE	3.08212e-09	110	2862	45	0.0157233	0.409091	GO:0019395	GO:BP	fatty acid oxidation	21026	5722	GO:0006631, GO:0034440
query_1	TRUE	4.57259e-09	1923	2862	366	0.127883	0.190328	GO:0071705	GO:BP	nitrogen compound transport	21026	16638	GO:0006810
query_1	TRUE	4.66559e-09	2711	2862	489	0.17086	0.180376	GO:0006366	GO:BP	transcription by RNA polymerase II	21026	2133	GO:0006351
query_1	TRUE	5.54078e-09	81	2862	37	0.012928	0.45679	GO:0086003	GO:BP	cardiac muscle cell contraction	21026	17645	GO:0060048, GO:0070252
query_1	TRUE	5.6819e-09	605	2862	145	0.0506639	0.239669	GO:0007507	GO:BP	heart development	21026	2979	GO:0048513, GO:0072359
query_1	TRUE	6.48377e-09	367	2862	100	0.0349406	0.27248	GO:0010506	GO:BP	regulation of autophagy	21026	4164	GO:0006914, GO:0009894
query_1	TRUE	7.3204e-09	414	2862	109	0.0380853	0.263285	GO:0043161	GO:BP	proteasome-mediated ubiquitin-dependent protein catabolic process	21026	10465	GO:0006511, GO:0010498
query_1	TRUE	7.70611e-09	646	2862	152	0.0531097	0.235294	GO:0006753	GO:BP	nucleoside phosphate metabolic process	21026	2442	GO:0006796, GO:0019637, GO:0055086
query_1	TRUE	9.18715e-09	405	2862	107	0.0373864	0.264198	GO:0042692	GO:BP	muscle cell differentiation	21026	10209	GO:0030154, GO:0061061
query_1	TRUE	9.61745e-09	2457	2862	448	0.156534	0.182336	GO:0050793	GO:BP	regulation of developmental process	21026	13089	GO:0032502, GO:0050789
query_1	TRUE	9.77529e-09	7376	2862	1168	0.408106	0.158351	GO:0051716	GO:BP	cellular response to stimulus	21026	13719	GO:0009987, GO:0050896
query_1	TRUE	9.9961e-09	86	2862	38	0.0132774	0.44186	GO:0055006	GO:BP	cardiac cell development	21026	13988	GO:0035051, GO:0048468
query_1	TRUE	1.06257e-08	2947	2862	523	0.182739	0.177469	GO:0065008	GO:BP	regulation of biological quality	21026	15667	GO:0065007
query_1	TRUE	1.43097e-08	301	2862	86	0.0300489	0.285714	GO:0051146	GO:BP	striated muscle cell differentiation	21026	13349	GO:0042692
query_1	TRUE	1.71466e-08	435	2862	112	0.0391335	0.257471	GO:0007005	GO:BP	mitochondrion organization	21026	2604	GO:0006996
query_1	TRUE	1.964e-08	111	2862	44	0.0153739	0.396396	GO:0070252	GO:BP	actin-mediated cell contraction	21026	15796	GO:0030048
query_1	TRUE	2.75071e-08	116	2862	45	0.0157233	0.387931	GO:0034440	GO:BP	lipid oxidation	21026	8570	GO:0030258
query_1	TRUE	2.96766e-08	1536	2862	300	0.104822	0.195312	GO:0048699	GO:BP	generation of neurons	21026	12789	GO:0022008
query_1	TRUE	3.03206e-08	1855	2862	351	0.122642	0.189218	GO:0051246	GO:BP	regulation of protein metabolic process	21026	13411	GO:0019538, GO:0060255, GO:0080090
query_1	TRUE	3.06654e-08	1912	2862	360	0.125786	0.188285	GO:0141124	GO:BP	intracellular signaling cassette	21026	19772	GO:0035556
query_1	TRUE	8.84417e-08	3597	2862	615	0.214885	0.170976	GO:0009893	GO:BP	positive regulation of metabolic process	21026	3738	GO:0008152, GO:0019222, GO:0048522
query_1	TRUE	1.34895e-07	602	2862	140	0.0489168	0.232558	GO:0003013	GO:BP	circulatory system process	21026	1462	GO:0003008
query_1	TRUE	1.38512e-07	59	2862	29	0.0101328	0.491525	GO:0086002	GO:BP	cardiac muscle cell action potential involved in contraction	21026	17644	GO:0086001, GO:0086003
query_1	TRUE	1.41641e-07	151	2862	52	0.0181691	0.344371	GO:0035051	GO:BP	cardiocyte differentiation	21026	8720	GO:0007507, GO:0030154
query_1	TRUE	1.72405e-07	4437	2862	737	0.257512	0.166103	GO:0030154	GO:BP	cell differentiation	21026	6654	GO:0048869
query_1	TRUE	1.80419e-07	4438	2862	737	0.257512	0.166066	GO:0048869	GO:BP	cellular developmental process	21026	12943	GO:0009987, GO:0032502
query_1	TRUE	2.09685e-07	561	2862	132	0.0461216	0.235294	GO:0005975	GO:BP	carbohydrate metabolic process	21026	1848	GO:0044238
query_1	TRUE	2.1023e-07	198	2862	62	0.0216632	0.313131	GO:0055001	GO:BP	muscle cell development	21026	13983	GO:0042692, GO:0048468
query_1	TRUE	2.47573e-07	171	2862	56	0.0195667	0.327485	GO:0055002	GO:BP	striated muscle cell development	21026	13984	GO:0051146, GO:0055001
query_1	TRUE	2.90523e-07	75	2862	33	0.0115304	0.44	GO:0055117	GO:BP	regulation of cardiac muscle contraction	21026	14050	GO:0006942, GO:0008016, GO:0060048
query_1	TRUE	2.98198e-07	6492	2862	1031	0.360238	0.158811	GO:0060255	GO:BP	regulation of macromolecule metabolic process	21026	14264	GO:0019222, GO:0043170
query_1	TRUE	3.92137e-07	196	2862	61	0.0213138	0.311224	GO:0030258	GO:BP	lipid modification	21026	6710	GO:0006629
query_1	TRUE	5.00289e-07	518	2862	123	0.0429769	0.237452	GO:0008015	GO:BP	blood circulation	21026	3082	GO:0003013
query_1	TRUE	5.21486e-07	546	2862	128	0.044724	0.234432	GO:0009896	GO:BP	positive regulation of catabolic process	21026	3741	GO:0009056, GO:0009893, GO:0009894
query_1	TRUE	5.28467e-07	7322	2862	1146	0.400419	0.156515	GO:0032501	GO:BP	multicellular organismal process	21026	7557	GO:0008150
query_1	TRUE	5.31478e-07	619	2862	141	0.0492662	0.227787	GO:0090407	GO:BP	organophosphate biosynthetic process	21026	18037	GO:0009058, GO:0019637
query_1	TRUE	5.84849e-07	1937	2862	357	0.124738	0.184306	GO:0045184	GO:BP	establishment of protein localization	21026	11159	GO:0008104, GO:0051234
query_1	TRUE	6.29009e-07	184	2862	58	0.0202655	0.315217	GO:0006006	GO:BP	glucose metabolic process	21026	1879	GO:0019318
query_1	TRUE	7.13375e-07	2713	2862	476	0.166317	0.175452	GO:0009653	GO:BP	anatomical structure morphogenesis	21026	3557	GO:0032502, GO:0048856
query_1	TRUE	7.42875e-07	101	2862	39	0.0136268	0.386139	GO:0002027	GO:BP	regulation of heart rate	21026	627	GO:0008016, GO:0065008
query_1	TRUE	8.41752e-07	825	2862	176	0.0614955	0.213333	GO:0030029	GO:BP	actin filament-based process	21026	6620	GO:0009987
query_1	TRUE	1.01114e-06	2029	2862	370	0.12928	0.182356	GO:0032879	GO:BP	regulation of localization	21026	7819	GO:0050789, GO:0051179
query_1	TRUE	1.01174e-06	136	2862	47	0.0164221	0.345588	GO:0030048	GO:BP	actin filament-based movement	21026	6634	GO:0030029
query_1	TRUE	1.10174e-06	56	2862	27	0.00943396	0.482143	GO:0086065	GO:BP	cell communication involved in cardiac conduction	21026	17684	GO:0007154, GO:0061337
query_1	TRUE	1.48095e-06	645	2862	144	0.0503145	0.223256	GO:1901699	GO:BP	cellular response to nitrogen compound	21026	21370	GO:0070887, GO:1901698
query_1	TRUE	1.59961e-06	380	2862	96	0.033543	0.252632	GO:0006417	GO:BP	regulation of translation	21026	2166	GO:0006412, GO:0010608, GO:0051246
query_1	TRUE	1.76459e-06	40	2862	22	0.00768693	0.55	GO:0086091	GO:BP	regulation of heart rate by cardiac conduction	21026	17694	GO:0002027, GO:0061337
query_1	TRUE	1.86172e-06	28	2862	18	0.00628931	0.642857	GO:0009081	GO:BP	branched-chain amino acid metabolic process	21026	3240	GO:0006520, GO:0019752
query_1	TRUE	2.10242e-06	1400	2862	269	0.0939902	0.192143	GO:0051253	GO:BP	negative regulation of RNA metabolic process	21026	13418	GO:0010605, GO:0016070, GO:0045934, GO:0051252
query_1	TRUE	2.10388e-06	1080	2862	217	0.0758211	0.200926	GO:1901698	GO:BP	response to nitrogen compound	21026	21369	GO:0042221
query_1	TRUE	2.7559e-06	1592	2862	299	0.104472	0.187814	GO:0016192	GO:BP	vesicle-mediated transport	21026	5143	GO:0006810, GO:0009987
query_1	TRUE	2.75698e-06	1529	2862	289	0.100978	0.189012	GO:0045934	GO:BP	negative regulation of nucleobase-containing compound metabolic process	21026	11566	GO:0006139, GO:0009892, GO:0019219
query_1	TRUE	2.86391e-06	1280	2862	249	0.0870021	0.194531	GO:0045892	GO:BP	negative regulation of DNA-templated transcription	21026	11528	GO:0006351, GO:0006355, GO:1902679
query_1	TRUE	3.00468e-06	686	2862	150	0.0524109	0.218659	GO:0006886	GO:BP	intracellular protein transport	21026	2531	GO:0008104, GO:0015031, GO:0046907
query_1	TRUE	3.13532e-06	97	2862	37	0.012928	0.381443	GO:0006942	GO:BP	regulation of striated muscle contraction	21026	2569	GO:0006937, GO:0006941
query_1	TRUE	3.18309e-06	821	2862	173	0.0604472	0.210719	GO:0061024	GO:BP	membrane organization	21026	14925	GO:0016043
query_1	TRUE	3.34092e-06	250	2862	70	0.0244584	0.28	GO:0005996	GO:BP	monosaccharide metabolic process	21026	1869	GO:0005975, GO:0044281
query_1	TRUE	3.54776e-06	1451	2862	276	0.0964361	0.190214	GO:0030182	GO:BP	neuron differentiation	21026	6666	GO:0030154, GO:0048699
query_1	TRUE	3.83472e-06	312	2862	82	0.0286513	0.262821	GO:0048193	GO:BP	Golgi vesicle transport	21026	12403	GO:0016192
query_1	TRUE	3.83639e-06	729	2862	157	0.0548567	0.215364	GO:0008610	GO:BP	lipid biosynthetic process	21026	3192	GO:0006629, GO:0009058
query_1	TRUE	3.9042e-06	226	2862	65	0.0227114	0.287611	GO:0019318	GO:BP	hexose metabolic process	21026	5651	GO:0005996
query_1	TRUE	4.03195e-06	349	2862	89	0.0310971	0.255014	GO:0006936	GO:BP	muscle contraction	21026	2564	GO:0003012
query_1	TRUE	4.32291e-06	1435	2862	273	0.0953878	0.190244	GO:0023057	GO:BP	negative regulation of signaling	21026	6609	GO:0023051, GO:0023052, GO:0048519
query_1	TRUE	4.76792e-06	553	2862	126	0.0440252	0.227848	GO:0044057	GO:BP	regulation of system process	21026	10796	GO:0003008, GO:0051239
query_1	TRUE	5.60255e-06	663	2862	145	0.0506639	0.218703	GO:0048589	GO:BP	developmental growth	21026	12693	GO:0032502, GO:0040007
query_1	TRUE	5.9696e-06	1296	2862	250	0.0873515	0.192901	GO:1902679	GO:BP	negative regulation of RNA biosynthetic process	21026	22129	GO:0010558, GO:0032774, GO:0051253, GO:2001141
query_1	TRUE	6.06889e-06	1148	2862	226	0.0789658	0.196864	GO:0033043	GO:BP	regulation of organelle organization	21026	7941	GO:0006996, GO:0051128
query_1	TRUE	6.99753e-06	83	2862	33	0.0115304	0.39759	GO:0003300	GO:BP	cardiac muscle hypertrophy	21026	1720	GO:0014897
query_1	TRUE	7.98599e-06	270	2862	73	0.0255066	0.27037	GO:0032868	GO:BP	response to insulin	21026	7808	GO:0043434
query_1	TRUE	1.08501e-05	1486	2862	279	0.0974843	0.187752	GO:0006508	GO:BP	proteolysis	21026	2225	GO:0019538
query_1	TRUE	1.10063e-05	8999	2862	1367	0.477638	0.151906	GO:0050896	GO:BP	response to stimulus	21026	13167	GO:0008150
query_1	TRUE	1.11351e-05	1436	2862	271	0.094689	0.188719	GO:0010648	GO:BP	negative regulation of cell communication	21026	4277	GO:0007154, GO:0010646, GO:0048523
query_1	TRUE	1.17884e-05	207	2862	60	0.0209644	0.289855	GO:0032869	GO:BP	cellular response to insulin stimulus	21026	7809	GO:0032868, GO:0071375
query_1	TRUE	1.25237e-05	1736	2862	318	0.111111	0.18318	GO:0042592	GO:BP	homeostatic process	21026	10159	GO:0008150
query_1	TRUE	1.27196e-05	141	2862	46	0.0160727	0.326241	GO:0016482	GO:BP	cytosolic transport	21026	5207	GO:0046907
query_1	TRUE	1.35679e-05	1326	2862	253	0.0883997	0.190799	GO:0009968	GO:BP	negative regulation of signal transduction	21026	3791	GO:0007165, GO:0009966, GO:0010648, GO:0023057, GO:0048585
query_1	TRUE	1.36203e-05	1578	2862	293	0.102376	0.185678	GO:0055085	GO:BP	transmembrane transport	21026	14029	GO:0006810, GO:0009987
query_1	TRUE	1.39418e-05	174	2862	53	0.0185185	0.304598	GO:0007034	GO:BP	vacuolar transport	21026	2626	GO:0046907
query_1	TRUE	1.4825e-05	22	2862	15	0.00524109	0.681818	GO:0009083	GO:BP	branched-chain amino acid catabolic process	21026	3242	GO:0009063, GO:0009081, GO:0046395
query_1	TRUE	1.53342e-05	184	2862	55	0.0192173	0.298913	GO:0016241	GO:BP	regulation of macroautophagy	21026	5158	GO:0010506, GO:0016236
query_1	TRUE	1.74673e-05	674	2862	145	0.0506639	0.215134	GO:0007610	GO:BP	behavior	21026	3053	GO:0032501
query_1	TRUE	1.78986e-05	34	2862	19	0.00663871	0.558824	GO:0086005	GO:BP	ventricular cardiac muscle cell action potential	21026	17647	GO:0086002
query_1	TRUE	1.85584e-05	6540	2862	1022	0.357093	0.156269	GO:0007154	GO:BP	cell communication	21026	2705	GO:0009987
query_1	TRUE	1.93816e-05	365	2862	90	0.0314465	0.246575	GO:0007517	GO:BP	muscle organ development	21026	2985	GO:0048513, GO:0061061
query_1	TRUE	2.01294e-05	86	2862	33	0.0115304	0.383721	GO:0014897	GO:BP	striated muscle hypertrophy	21026	4751	GO:0014896
query_1	TRUE	3.05388e-05	242	2862	66	0.0230608	0.272727	GO:0045333	GO:BP	cellular respiration	21026	11198	GO:0015980
query_1	TRUE	3.40421e-05	6515	2862	1016	0.354997	0.155948	GO:0023052	GO:BP	signaling	21026	6607	GO:0050789
query_1	TRUE	3.4271e-05	96	2862	35	0.0122292	0.364583	GO:0010906	GO:BP	regulation of glucose metabolic process	21026	4475	GO:0006006, GO:0006109, GO:0062012
query_1	TRUE	3.54048e-05	1011	2862	200	0.0698812	0.197824	GO:0044087	GO:BP	regulation of cellular component biogenesis	21026	10812	GO:0044085, GO:0050794
query_1	TRUE	3.72285e-05	23	2862	15	0.00524109	0.652174	GO:0015919	GO:BP	peroxisomal membrane transport	21026	4990	GO:0043574
query_1	TRUE	3.72285e-05	23	2862	15	0.00524109	0.652174	GO:0043574	GO:BP	peroxisomal transport	21026	10682	GO:0046907
query_1	TRUE	3.88615e-05	60	2862	26	0.00908456	0.433333	GO:0044088	GO:BP	regulation of vacuole organization	21026	10813	GO:0007033, GO:0033043
query_1	TRUE	3.92787e-05	88	2862	33	0.0115304	0.375	GO:0014896	GO:BP	muscle hypertrophy	21026	4750	GO:0003012
query_1	TRUE	3.93289e-05	3288	2862	550	0.192173	0.167275	GO:0010604	GO:BP	positive regulation of macromolecule metabolic process	21026	4234	GO:0009893, GO:0043170, GO:0060255
query_1	TRUE	3.97463e-05	155	2862	48	0.0167715	0.309677	GO:0098876	GO:BP	vesicle-mediated transport to the plasma membrane	21026	18675	GO:0016192, GO:0051668
query_1	TRUE	4.12614e-05	1223	2862	234	0.081761	0.191333	GO:0071495	GO:BP	cellular response to endogenous stimulus	21026	16497	GO:0009719
query_1	TRUE	4.28609e-05	613	2862	133	0.046471	0.216966	GO:0010256	GO:BP	endomembrane system organization	21026	4014	GO:0016043
query_1	TRUE	4.64399e-05	2036	2862	361	0.126136	0.177308	GO:0045935	GO:BP	positive regulation of nucleobase-containing compound metabolic process	21026	11567	GO:0006139, GO:0009893, GO:0019219
query_1	TRUE	4.66421e-05	97	2862	35	0.0122292	0.360825	GO:0006637	GO:BP	acyl-CoA metabolic process	21026	2340	GO:0006753, GO:0035383, GO:0043603, GO:0072521
query_1	TRUE	4.66421e-05	97	2862	35	0.0122292	0.360825	GO:0035383	GO:BP	thioester metabolic process	21026	8946	GO:0006790
query_1	TRUE	5.16917e-05	39	2862	20	0.00698812	0.512821	GO:0007031	GO:BP	peroxisome organization	21026	2623	GO:0006996
query_1	TRUE	5.96086e-05	593	2862	129	0.0450734	0.217538	GO:0044283	GO:BP	small molecule biosynthetic process	21026	10852	GO:0009058, GO:0044281
query_1	TRUE	6.30674e-05	36	2862	19	0.00663871	0.527778	GO:0006099	GO:BP	tricarboxylic acid cycle	21026	1955	GO:0009060, GO:0044238
query_1	TRUE	6.31023e-05	5834	2862	917	0.320405	0.157182	GO:0048519	GO:BP	negative regulation of biological process	21026	12635	GO:0008150, GO:0050789
query_1	TRUE	7.17043e-05	172	2862	51	0.0178197	0.296512	GO:0001508	GO:BP	action potential	21026	321	GO:0042391
query_1	TRUE	7.49071e-05	21	2862	14	0.00489168	0.666667	GO:0072663	GO:BP	establishment of protein localization to peroxisome	21026	17249	GO:0072594, GO:0072662
query_1	TRUE	7.49071e-05	21	2862	14	0.00489168	0.666667	GO:0072662	GO:BP	protein localization to peroxisome	21026	17248	GO:0007031, GO:0033365
query_1	TRUE	7.66723e-05	103	2862	36	0.0125786	0.349515	GO:0042147	GO:BP	retrograde transport, endosome to Golgi	21026	9898	GO:0016197, GO:0016482
query_1	TRUE	7.97334e-05	1145	2862	220	0.0768693	0.19214	GO:0072359	GO:BP	circulatory system development	21026	17136	GO:0048731
query_1	TRUE	9.15043e-05	638	2862	136	0.0475192	0.213166	GO:0032870	GO:BP	cellular response to hormone stimulus	21026	7810	GO:0009725, GO:0070887, GO:0071495
query_1	TRUE	9.83973e-05	1835	2862	328	0.114605	0.178747	GO:0051254	GO:BP	positive regulation of RNA metabolic process	21026	13419	GO:0010604, GO:0016070, GO:0045935, GO:0051252
query_1	TRUE	9.87773e-05	5629	2862	886	0.309574	0.157399	GO:0048523	GO:BP	negative regulation of cellular process	21026	12639	GO:0009987, GO:0048519, GO:0050794
query_1	TRUE	0.000107866	1013	2862	198	0.0691824	0.195459	GO:0060341	GO:BP	regulation of cellular localization	21026	14344	GO:0032879, GO:0050794, GO:0051641
query_1	TRUE	0.000115843	297	2862	75	0.0262055	0.252525	GO:0006520	GO:BP	amino acid metabolic process	21026	2233	GO:0044238
query_1	TRUE	0.000121875	308	2862	77	0.0269043	0.25	GO:0006790	GO:BP	sulfur compound metabolic process	21026	2468	GO:0008152
query_1	TRUE	0.000129108	132	2862	42	0.0146751	0.318182	GO:0017148	GO:BP	negative regulation of translation	21026	5260	GO:0006412, GO:0006417, GO:0010629, GO:0051248
query_1	TRUE	0.00013329	175	2862	51	0.0178197	0.291429	GO:0006109	GO:BP	regulation of carbohydrate metabolic process	21026	1964	GO:0005975, GO:0080090
query_1	TRUE	0.000137827	34	2862	18	0.00628931	0.529412	GO:0086004	GO:BP	regulation of cardiac muscle cell contraction	21026	17646	GO:0055117, GO:0086003, GO:1903115
query_1	TRUE	0.000137963	114	2862	38	0.0132774	0.333333	GO:0042752	GO:BP	regulation of circadian rhythm	21026	10252	GO:0007623, GO:0050789
query_1	TRUE	0.000155729	1489	2862	273	0.0953878	0.183345	GO:0009719	GO:BP	response to endogenous stimulus	21026	3602	GO:0050896
query_1	TRUE	0.000157212	231	2862	62	0.0216632	0.268398	GO:0090257	GO:BP	regulation of muscle system process	21026	17910	GO:0003012, GO:0044057
query_1	TRUE	0.000160955	257	2862	67	0.0234102	0.2607	GO:0008654	GO:BP	phospholipid biosynthetic process	21026	3211	GO:0006644, GO:0008610, GO:0090407
query_1	TRUE	0.000192515	831	2862	167	0.0583508	0.200963	GO:0022603	GO:BP	regulation of anatomical structure morphogenesis	21026	6578	GO:0009653, GO:0050793
query_1	TRUE	0.000196083	535	2862	117	0.0408805	0.218692	GO:0034655	GO:BP	nucleobase-containing compound catabolic process	21026	8646	GO:0006139, GO:0009056
query_1	TRUE	0.00020158	929	2862	183	0.0639413	0.196986	GO:0040007	GO:BP	growth	21026	9804	GO:0008150
query_1	TRUE	0.000202395	6002	2862	936	0.327044	0.155948	GO:0007165	GO:BP	signal transduction	21026	2716	GO:0007154, GO:0009987, GO:0023052, GO:0050794, GO:0051716
query_1	TRUE	0.000218738	280	2862	71	0.0248078	0.253571	GO:0000209	GO:BP	protein polyubiquitination	21026	59	GO:0016567
query_1	TRUE	0.000224586	98	2862	34	0.0118798	0.346939	GO:1990542	GO:BP	mitochondrial transmembrane transport	21026	24766	GO:0006839, GO:0055085
query_1	TRUE	0.000226093	2876	2862	483	0.168763	0.167942	GO:0048468	GO:BP	cell development	21026	12602	GO:0030154, GO:0048856, GO:0048869
query_1	TRUE	0.00027693	458	2862	103	0.0359888	0.224891	GO:0042391	GO:BP	regulation of membrane potential	21026	10048	GO:0065008
query_1	TRUE	0.00029692	5809	2862	907	0.316911	0.156137	GO:0009889	GO:BP	regulation of biosynthetic process	21026	3734	GO:0009058, GO:0019222
query_1	TRUE	0.000301486	32	2862	17	0.0059399	0.53125	GO:0086019	GO:BP	cell-cell signaling involved in cardiac conduction	21026	17658	GO:0007267, GO:0086065
query_1	TRUE	0.000302379	1680	2862	301	0.105171	0.179167	GO:0048585	GO:BP	negative regulation of response to stimulus	21026	12689	GO:0048519, GO:0048583, GO:0050896
query_1	TRUE	0.000302655	86	2862	31	0.0108316	0.360465	GO:0032456	GO:BP	endocytic recycling	21026	7517	GO:0016197, GO:0098876
query_1	TRUE	0.000314788	1177	2862	222	0.0775681	0.188615	GO:0048666	GO:BP	neuron development	21026	12757	GO:0030182, GO:0048468
query_1	TRUE	0.000367132	354	2862	84	0.0293501	0.237288	GO:0016042	GO:BP	lipid catabolic process	21026	5052	GO:0006629, GO:0009056
query_1	TRUE	0.000395212	907	2862	178	0.0621943	0.196251	GO:0009725	GO:BP	response to hormone	21026	3608	GO:0009719, GO:0042221
query_1	TRUE	0.000444061	361	2862	85	0.0296995	0.235457	GO:0009895	GO:BP	negative regulation of catabolic process	21026	3740	GO:0009056, GO:0009892, GO:0009894
query_1	TRUE	0.000466346	20247	2862	2801	0.978686	0.138341	GO:0009987	GO:BP	cellular process	21026	3796	GO:0008150
query_1	TRUE	0.000533534	15	2862	11	0.00384347	0.733333	GO:0016558	GO:BP	protein import into peroxisome matrix	21026	5224	GO:0015919, GO:0044743, GO:0065002, GO:0072663
query_1	TRUE	0.000533534	15	2862	11	0.00384347	0.733333	GO:0086069	GO:BP	bundle of His cell to Purkinje myocyte communication	21026	17688	GO:0086065
query_1	TRUE	0.000549985	88	2862	31	0.0108316	0.352273	GO:0016239	GO:BP	positive regulation of macroautophagy	21026	5156	GO:0010508, GO:0016236, GO:0016241
query_1	TRUE	0.000557607	40	2862	19	0.00663871	0.475	GO:1903115	GO:BP	regulation of actin filament-based movement	21026	22458	GO:0030048, GO:0032970
query_1	TRUE	0.000602742	1105	2862	209	0.0730259	0.18914	GO:0051130	GO:BP	positive regulation of cellular component organization	21026	13334	GO:0016043, GO:0048522, GO:0051128
query_1	TRUE	0.000611124	1699	2862	302	0.105521	0.177752	GO:1902680	GO:BP	positive regulation of RNA biosynthetic process	21026	22130	GO:0010557, GO:0032774, GO:0051254, GO:2001141
query_1	TRUE	0.0006301	183	2862	51	0.0178197	0.278689	GO:0008361	GO:BP	regulation of cell size	21026	3166	GO:0032535
query_1	TRUE	0.000630405	178	2862	50	0.0174703	0.280899	GO:0006839	GO:BP	mitochondrial transport	21026	2500	GO:0006810
query_1	TRUE	0.000642379	938	2862	182	0.0635919	0.19403	GO:0000122	GO:BP	negative regulation of transcription by RNA polymerase II	21026	48	GO:0006357, GO:0006366, GO:0045892
query_1	TRUE	0.000666856	677	2862	139	0.0485674	0.205318	GO:0051248	GO:BP	negative regulation of protein metabolic process	21026	13413	GO:0010605, GO:0019538, GO:0051246
query_1	TRUE	0.00070691	455	2862	101	0.03529	0.221978	GO:0043603	GO:BP	amide metabolic process	21026	10698	GO:0008152
query_1	TRUE	0.000717723	3085	2862	510	0.178197	0.165316	GO:0048513	GO:BP	animal organ development	21026	12631	GO:0048856
query_1	TRUE	0.000734421	37	2862	18	0.00628931	0.486486	GO:0060306	GO:BP	regulation of membrane repolarization	21026	14310	GO:0042391, GO:0050789, GO:0086009
query_1	TRUE	0.000755577	169	2862	48	0.0167715	0.284024	GO:0003205	GO:BP	cardiac chamber development	21026	1633	GO:0007507, GO:0048856
query_1	TRUE	0.00083519	210	2862	56	0.0195667	0.266667	GO:0007623	GO:BP	circadian rhythm	21026	3066	GO:0048511
query_1	TRUE	0.000850107	21	2862	13	0.00454228	0.619048	GO:0086012	GO:BP	membrane depolarization during cardiac muscle cell action potential	21026	17651	GO:0086001, GO:0086010
query_1	TRUE	0.000905012	2192	2862	376	0.131377	0.171533	GO:0070887	GO:BP	cellular response to chemical stimulus	21026	16130	GO:0042221, GO:0051716
query_1	TRUE	0.000935034	2956	2862	490	0.171209	0.165765	GO:0051239	GO:BP	regulation of multicellular organismal process	21026	13407	GO:0032501, GO:0050789
query_1	TRUE	0.000979795	458	2862	101	0.03529	0.220524	GO:0016055	GO:BP	Wnt signaling pathway	21026	5063	GO:0007166
query_1	TRUE	0.00104629	430	2862	96	0.033543	0.223256	GO:0006163	GO:BP	purine nucleotide metabolic process	21026	1993	GO:0009117, GO:0072521
query_1	TRUE	0.00107775	113	2862	36	0.0125786	0.318584	GO:0006892	GO:BP	post-Golgi vesicle-mediated transport	21026	2536	GO:0048193
query_1	TRUE	0.00107775	113	2862	36	0.0125786	0.318584	GO:0009063	GO:BP	amino acid catabolic process	21026	3225	GO:0006520, GO:0009056
query_1	TRUE	0.00111479	1697	2862	300	0.104822	0.176783	GO:0045893	GO:BP	positive regulation of DNA-templated transcription	21026	11529	GO:0006351, GO:0006355, GO:1902680
query_1	TRUE	0.0011455	49	2862	21	0.00733753	0.428571	GO:2000785	GO:BP	regulation of autophagosome assembly	21026	25592	GO:0000045, GO:0044088, GO:1902115
query_1	TRUE	0.00120486	53	2862	22	0.00768693	0.415094	GO:0086009	GO:BP	membrane repolarization	21026	17648	GO:0042391
query_1	TRUE	0.00122697	57	2862	23	0.00803634	0.403509	GO:0098900	GO:BP	regulation of action potential	21026	18684	GO:0001508, GO:0042391, GO:0050789
query_1	TRUE	0.00127099	392	2862	89	0.0310971	0.227041	GO:0006644	GO:BP	phospholipid metabolic process	21026	2347	GO:0006629, GO:0006796, GO:0019637
query_1	TRUE	0.00128167	192	2862	52	0.0181691	0.270833	GO:0016051	GO:BP	carbohydrate biosynthetic process	21026	5059	GO:0005975, GO:0009058
query_1	TRUE	0.0013233	398	2862	90	0.0314465	0.226131	GO:0046486	GO:BP	glycerolipid metabolic process	21026	12025	GO:0006629
query_1	TRUE	0.00132877	177	2862	49	0.0171209	0.276836	GO:0141193	GO:BP	nuclear receptor-mediated signaling pathway	21026	19818	GO:0030522
query_1	TRUE	0.00134415	5644	2862	877	0.306429	0.155386	GO:0010556	GO:BP	regulation of macromolecule biosynthetic process	21026	4192	GO:0009059, GO:0009889, GO:0060255
query_1	TRUE	0.00136355	1023	2862	194	0.0677848	0.189638	GO:0031175	GO:BP	neuron projection development	21026	7049	GO:0048666, GO:0120036
query_1	TRUE	0.00142333	250	2862	63	0.0220126	0.252	GO:0045017	GO:BP	glycerolipid biosynthetic process	21026	11077	GO:0008610, GO:0046486
query_1	TRUE	0.00144217	620	2862	128	0.044724	0.206452	GO:0051640	GO:BP	organelle localization	21026	13663	GO:0051179
query_1	TRUE	0.00144727	28	2862	15	0.00524109	0.535714	GO:0098901	GO:BP	regulation of cardiac muscle cell action potential	21026	18685	GO:0086001, GO:0098900
query_1	TRUE	0.00158971	377	2862	86	0.0300489	0.228117	GO:0030522	GO:BP	intracellular receptor signaling pathway	21026	6799	GO:0035556
query_1	TRUE	0.00159049	907	2862	175	0.0611461	0.192944	GO:0032880	GO:BP	regulation of protein localization	21026	7820	GO:0008104, GO:0060341
query_1	TRUE	0.00160961	12342	2862	1798	0.628232	0.145681	GO:0044238	GO:BP	primary metabolic process	21026	10839	GO:0008152
query_1	TRUE	0.00161015	168	2862	47	0.0164221	0.279762	GO:0140053	GO:BP	mitochondrial gene expression	21026	19392	GO:0010467
query_1	TRUE	0.00171224	834	2862	163	0.0569532	0.195444	GO:0034330	GO:BP	cell junction organization	21026	8509	GO:0016043
query_1	TRUE	0.00176858	199	2862	53	0.0185185	0.266332	GO:0009060	GO:BP	aerobic respiration	21026	3222	GO:0045333
query_1	TRUE	0.00182893	996	2862	189	0.0660377	0.189759	GO:0000902	GO:BP	cell morphogenesis	21026	238	GO:0009653
query_1	TRUE	0.00195516	7	2862	7	0.00244584	1	GO:0086042	GO:BP	cardiac muscle cell-cardiac muscle cell adhesion	21026	17669	GO:0034109
query_1	TRUE	0.00197143	125	2862	38	0.0132774	0.304	GO:1905037	GO:BP	autophagosome organization	21026	23924	GO:0007033, GO:0016236
query_1	TRUE	0.00197411	39	2862	18	0.00628931	0.461538	GO:0044743	GO:BP	protein transmembrane import into intracellular organelle	21026	10990	GO:0071806, GO:0072594
query_1	TRUE	0.00197411	39	2862	18	0.00628931	0.461538	GO:0099622	GO:BP	cardiac muscle cell membrane repolarization	21026	18916	GO:0086009
query_1	TRUE	0.00206764	226	2862	58	0.0202655	0.256637	GO:0048588	GO:BP	developmental cell growth	21026	12692	GO:0016049, GO:0048468, GO:0048589
query_1	TRUE	0.00210937	242	2862	61	0.0213138	0.252066	GO:0016358	GO:BP	dendrite development	21026	5195	GO:0031175, GO:0048856
query_1	TRUE	0.00212896	307	2862	73	0.0255066	0.237785	GO:0051056	GO:BP	regulation of small GTPase mediated signal transduction	21026	13293	GO:0007264, GO:1902531
query_1	TRUE	0.00215509	84	2862	29	0.0101328	0.345238	GO:0005977	GO:BP	glycogen metabolic process	21026	1850	GO:0006112, GO:0044042
query_1	TRUE	0.00261997	29	2862	15	0.00524109	0.517241	GO:0086010	GO:BP	membrane depolarization during action potential	21026	17649	GO:0001508, GO:0051899
query_1	TRUE	0.00272954	376	2862	85	0.0296995	0.226064	GO:0016050	GO:BP	vesicle organization	21026	5058	GO:0006996
query_1	TRUE	0.0027365	320	2862	75	0.0262055	0.234375	GO:0062012	GO:BP	regulation of small molecule metabolic process	21026	15559	GO:0019222, GO:0044281
query_1	TRUE	0.00282514	365	2862	83	0.0290007	0.227397	GO:1990778	GO:BP	protein localization to cell periphery	21026	24850	GO:0008104
query_1	TRUE	0.00304885	127	2862	38	0.0132774	0.299213	GO:0003231	GO:BP	cardiac ventricle development	21026	1659	GO:0003205
query_1	TRUE	0.00317704	26	2862	14	0.00489168	0.538462	GO:0002026	GO:BP	regulation of the force of heart contraction	21026	626	GO:0008016, GO:0065008
query_1	TRUE	0.00330318	372	2862	84	0.0293501	0.225806	GO:0009259	GO:BP	ribonucleotide metabolic process	21026	3410	GO:0009117, GO:0019693
query_1	TRUE	0.00330845	493	2862	105	0.0366876	0.212982	GO:0009117	GO:BP	nucleotide metabolic process	21026	3272	GO:0006753
query_1	TRUE	0.00335128	305	2862	72	0.0251572	0.236066	GO:0048511	GO:BP	rhythmic process	21026	12629	GO:0008150
query_1	TRUE	0.0037428	86	2862	29	0.0101328	0.337209	GO:0044042	GO:BP	glucan metabolic process	21026	10794	GO:0005976
query_1	TRUE	0.00390723	20	2862	12	0.00419287	0.6	GO:0042407	GO:BP	cristae formation	21026	10059	GO:0007007
query_1	TRUE	0.0041052	100	2862	32	0.011181	0.32	GO:0050773	GO:BP	regulation of dendrite development	21026	13076	GO:0010975, GO:0016358, GO:0050793
query_1	TRUE	0.00429926	380	2862	85	0.0296995	0.223684	GO:0019693	GO:BP	ribose phosphate metabolic process	21026	5978	GO:0006796, GO:0019637, GO:1901135
query_1	TRUE	0.00447268	105	2862	33	0.0115304	0.314286	GO:0043500	GO:BP	muscle adaptation	21026	10641	GO:0003012, GO:0050896
query_1	TRUE	0.00476691	96	2862	31	0.0108316	0.322917	GO:0043255	GO:BP	regulation of carbohydrate biosynthetic process	21026	10493	GO:0006109, GO:0009889, GO:0016051
query_1	TRUE	0.0052386	45	2862	19	0.00663871	0.422222	GO:0031146	GO:BP	SCF-dependent proteasomal ubiquitin-dependent protein catabolic process	21026	7027	GO:0043161
query_1	TRUE	0.00525502	1343	2862	241	0.0842068	0.179449	GO:0051094	GO:BP	positive regulation of developmental process	21026	13316	GO:0032502, GO:0048518, GO:0050793
query_1	TRUE	0.00569481	727	2862	143	0.0499651	0.196699	GO:0006412	GO:BP	translation	21026	2162	GO:0009059, GO:0010467, GO:0019538
query_1	TRUE	0.00577037	27	2862	14	0.00489168	0.518519	GO:0010882	GO:BP	regulation of cardiac muscle contraction by calcium ion signaling	21026	4451	GO:0019722, GO:0055117
query_1	TRUE	0.00582579	34	2862	16	0.0055905	0.470588	GO:0006084	GO:BP	acetyl-CoA metabolic process	21026	1945	GO:0006637
query_1	TRUE	0.00585531	315	2862	73	0.0255066	0.231746	GO:0071375	GO:BP	cellular response to peptide hormone stimulus	21026	16397	GO:0032870, GO:0043434, GO:1901699, GO:1901701
query_1	TRUE	0.00586082	165	2862	45	0.0157233	0.272727	GO:0006937	GO:BP	regulation of muscle contraction	21026	2565	GO:0006936, GO:0090257
query_1	TRUE	0.00597734	155	2862	43	0.0150245	0.277419	GO:0072523	GO:BP	purine-containing compound catabolic process	21026	17191	GO:0009056, GO:0072521
query_1	TRUE	0.00614878	1320	2862	237	0.0828092	0.179545	GO:0016310	GO:BP	phosphorylation	21026	5173	GO:0006796
query_1	TRUE	0.00628374	310	2862	72	0.0251572	0.232258	GO:0048638	GO:BP	regulation of developmental growth	21026	12729	GO:0040008, GO:0048589, GO:0050793
query_1	TRUE	0.00708853	93	2862	30	0.0104822	0.322581	GO:0010507	GO:BP	negative regulation of autophagy	21026	4165	GO:0006914, GO:0009895, GO:0010506
query_1	TRUE	0.00709938	161	2862	44	0.0153739	0.273292	GO:0010508	GO:BP	positive regulation of autophagy	21026	4166	GO:0006914, GO:0009896, GO:0010506
query_1	TRUE	0.00713794	3948	2862	627	0.219078	0.158815	GO:0006950	GO:BP	response to stress	21026	2571	GO:0050896
query_1	TRUE	0.00775614	31	2862	15	0.00524109	0.483871	GO:0065002	GO:BP	intracellular protein transmembrane transport	21026	15662	GO:0006886, GO:0071806
query_1	TRUE	0.00776894	98	2862	31	0.0108316	0.316327	GO:0006112	GO:BP	energy reserve metabolic process	21026	1967	GO:0015980
query_1	TRUE	0.00797659	219	2862	55	0.0192173	0.251142	GO:0051648	GO:BP	vesicle localization	21026	13671	GO:0051640
query_1	TRUE	0.00812804	246	2862	60	0.0209644	0.243902	GO:0022604	GO:BP	regulation of cell morphogenesis	21026	6579	GO:0000902, GO:0022603
query_1	TRUE	0.00847731	162	2862	44	0.0153739	0.271605	GO:0046488	GO:BP	phosphatidylinositol metabolic process	21026	12027	GO:0006650
query_1	TRUE	0.00867368	137	2862	39	0.0136268	0.284672	GO:0007041	GO:BP	lysosomal transport	21026	2632	GO:0007034
query_1	TRUE	0.00931124	1607	2862	280	0.0978337	0.174238	GO:0051049	GO:BP	regulation of transport	21026	13286	GO:0006810, GO:0032879
query_1	TRUE	0.00951805	1529	2862	268	0.0936408	0.175278	GO:0007010	GO:BP	cytoskeleton organization	21026	2609	GO:0006996
query_1	TRUE	0.00976102	118	2862	35	0.0122292	0.29661	GO:0000045	GO:BP	autophagosome assembly	21026	17	GO:0070925, GO:1905037
query_1	TRUE	0.00984881	99	2862	31	0.0108316	0.313131	GO:0043648	GO:BP	dicarboxylic acid metabolic process	21026	10731	GO:0019752
query_1	TRUE	0.0100685	253	2862	61	0.0213138	0.241107	GO:0009205	GO:BP	purine ribonucleoside triphosphate metabolic process	21026	3357	GO:0009144, GO:0009199
query_1	TRUE	0.0101614	1576	2862	275	0.0960867	0.174492	GO:0045595	GO:BP	regulation of cell differentiation	21026	11284	GO:0030154, GO:0050793, GO:0050794
query_1	TRUE	0.0101899	210	2862	53	0.0185185	0.252381	GO:0046474	GO:BP	glycerophospholipid biosynthetic process	21026	12016	GO:0006650, GO:0008654, GO:0045017
query_1	TRUE	0.0103554	505	2862	105	0.0366876	0.207921	GO:0007264	GO:BP	small GTPase-mediated signal transduction	21026	2778	GO:0141124
query_1	TRUE	0.0105199	138	2862	39	0.0136268	0.282609	GO:0043401	GO:BP	steroid hormone receptor signaling pathway	21026	10574	GO:0009755, GO:0071383
query_1	TRUE	0.0107758	1182	2862	214	0.0747729	0.181049	GO:1901701	GO:BP	cellular response to oxygen-containing compound	21026	21372	GO:0070887, GO:1901700
query_1	TRUE	0.0108748	5536	2862	852	0.297694	0.153902	GO:0010468	GO:BP	regulation of gene expression	21026	4145	GO:0010467, GO:0010556
query_1	TRUE	0.0108999	662	2862	131	0.0457722	0.197885	GO:1902532	GO:BP	negative regulation of intracellular signal transduction	21026	22042	GO:0009968, GO:0035556, GO:1902531
query_1	TRUE	0.0109821	309	2862	71	0.0248078	0.229773	GO:0006650	GO:BP	glycerophospholipid metabolic process	21026	2352	GO:0006644, GO:0046486
query_1	TRUE	0.0115371	276	2862	65	0.0227114	0.235507	GO:0009141	GO:BP	nucleoside triphosphate metabolic process	21026	3294	GO:0006753
query_1	TRUE	0.0117661	68	2862	24	0.00838574	0.352941	GO:0032007	GO:BP	negative regulation of TOR signaling	21026	7274	GO:0031929, GO:0032006, GO:1902532
query_1	TRUE	0.0123451	260	2862	62	0.0216632	0.238462	GO:0009199	GO:BP	ribonucleoside triphosphate metabolic process	21026	3351	GO:0009141
query_1	TRUE	0.0123451	260	2862	62	0.0216632	0.238462	GO:0009144	GO:BP	purine nucleoside triphosphate metabolic process	21026	3297	GO:0009141
query_1	TRUE	0.0123663	222	2862	55	0.0192173	0.247748	GO:0007626	GO:BP	locomotory behavior	21026	3069	GO:0007610
query_1	TRUE	0.0125517	129	2862	37	0.012928	0.286822	GO:0006661	GO:BP	phosphatidylinositol biosynthetic process	21026	2362	GO:0046474, GO:0046488
query_1	TRUE	0.0129712	2696	2862	442	0.154437	0.163947	GO:0009891	GO:BP	positive regulation of biosynthetic process	21026	3736	GO:0009058, GO:0009889, GO:0009893
query_1	TRUE	0.0131803	266	2862	63	0.0220126	0.236842	GO:0003007	GO:BP	heart morphogenesis	21026	1456	GO:0007507, GO:0009887
query_1	TRUE	0.0132016	105	2862	32	0.011181	0.304762	GO:0000422	GO:BP	autophagy of mitochondrion	21026	126	GO:0006914
query_1	TRUE	0.0132118	1282	2862	229	0.080014	0.178627	GO:0006811	GO:BP	monoatomic ion transport	21026	2483	GO:0006810
query_1	TRUE	0.013777	362	2862	80	0.0279525	0.220994	GO:0006066	GO:BP	alcohol metabolic process	21026	1929	GO:0044281
query_1	TRUE	0.0138267	239	2862	58	0.0202655	0.242678	GO:0007033	GO:BP	vacuole organization	21026	2625	GO:0006996
query_1	TRUE	0.0143899	6	2862	6	0.00209644	1	GO:0086073	GO:BP	bundle of His cell-Purkinje myocyte adhesion involved in cell communication	21026	17692	GO:0034113, GO:0086042, GO:0086069
query_1	TRUE	0.0144559	351	2862	78	0.0272537	0.222222	GO:0009150	GO:BP	purine ribonucleotide metabolic process	21026	3303	GO:0006163, GO:0009259
query_1	TRUE	0.0145522	317	2862	72	0.0251572	0.227129	GO:0062197	GO:BP	cellular response to chemical stress	21026	15637	GO:0033554, GO:0070887
query_1	TRUE	0.0150548	660	2862	130	0.0454228	0.19697	GO:0048812	GO:BP	neuron projection morphogenesis	21026	12891	GO:0031175, GO:0120039
query_1	TRUE	0.0158258	197	2862	50	0.0174703	0.253807	GO:0061136	GO:BP	regulation of proteasomal protein catabolic process	21026	15027	GO:0010498, GO:0042176, GO:1903050
query_1	TRUE	0.0162938	510	2862	105	0.0366876	0.205882	GO:0031667	GO:BP	response to nutrient levels	21026	7231	GO:0050896
query_1	TRUE	0.0168432	1049	2862	192	0.067086	0.183031	GO:0031399	GO:BP	regulation of protein modification process	21026	7116	GO:0036211, GO:0051246
query_1	TRUE	0.0171122	257	2862	61	0.0213138	0.237354	GO:0072522	GO:BP	purine-containing compound biosynthetic process	21026	17190	GO:0009058, GO:0072521
query_1	TRUE	0.0172206	1043	2862	191	0.0667365	0.183126	GO:0048878	GO:BP	chemical homeostasis	21026	12950	GO:0042592
query_1	TRUE	0.0175096	65	2862	23	0.00803634	0.353846	GO:0046854	GO:BP	phosphatidylinositol phosphate biosynthetic process	21026	12238	GO:0006661
query_1	TRUE	0.0178344	16	2862	10	0.00349406	0.625	GO:0046459	GO:BP	short-chain fatty acid metabolic process	21026	12002	GO:0006631
query_1	TRUE	0.0178934	440	2862	93	0.0324948	0.211364	GO:0043434	GO:BP	response to peptide hormone	21026	10594	GO:0009725, GO:1901698, GO:1901700
query_1	TRUE	0.0182819	146	2862	40	0.0139762	0.273973	GO:0032006	GO:BP	regulation of TOR signaling	21026	7273	GO:0031929, GO:1902531
query_1	TRUE	0.0185421	136	2862	38	0.0132774	0.279412	GO:0043467	GO:BP	regulation of generation of precursor metabolites and energy	21026	10618	GO:0006091, GO:0019222
query_1	TRUE	0.0188236	2032	2862	342	0.119497	0.168307	GO:0009888	GO:BP	tissue development	21026	3733	GO:0048856
query_1	TRUE	0.0189213	225	2862	55	0.0192173	0.244444	GO:0009755	GO:BP	hormone-mediated signaling pathway	21026	3637	GO:0007165, GO:0032870
query_1	TRUE	0.019538	102	2862	31	0.0108316	0.303922	GO:0005976	GO:BP	polysaccharide metabolic process	21026	1849	GO:0005975, GO:0043170
query_1	TRUE	0.0201088	676	2862	132	0.0461216	0.195266	GO:0120039	GO:BP	plasma membrane bounded cell projection morphogenesis	21026	19211	GO:0048858
query_1	TRUE	0.0224135	53	2862	20	0.00698812	0.377358	GO:0051646	GO:BP	mitochondrion localization	21026	13669	GO:0051640
query_1	TRUE	0.0234791	189	2862	48	0.0167715	0.253968	GO:0001764	GO:BP	neuron migration	21026	428	GO:0016477, GO:0048699
query_1	TRUE	0.0238277	443	2862	93	0.0324948	0.209932	GO:0034762	GO:BP	regulation of transmembrane transport	21026	8666	GO:0050794, GO:0051049, GO:0055085
query_1	TRUE	0.0240556	45	2862	18	0.00628931	0.4	GO:0007007	GO:BP	inner mitochondrial membrane organization	21026	2606	GO:0007006
query_1	TRUE	0.0240926	75	2862	25	0.00873515	0.333333	GO:0046323	GO:BP	D-glucose import	21026	11893	GO:1904659
query_1	TRUE	0.024792	200	2862	50	0.0174703	0.25	GO:0051650	GO:BP	establishment of vesicle localization	21026	13673	GO:0051648, GO:0051649, GO:0051656
query_1	TRUE	0.0255207	153	2862	41	0.0143256	0.267974	GO:0007030	GO:BP	Golgi organization	21026	2622	GO:0006996, GO:0010256
query_1	TRUE	0.0260296	1069	2862	194	0.0677848	0.181478	GO:0006812	GO:BP	monoatomic cation transport	21026	2484	GO:0006811
query_1	TRUE	0.0274821	71	2862	24	0.00838574	0.338028	GO:0000423	GO:BP	mitophagy	21026	127	GO:0000422, GO:0016236
query_1	TRUE	0.0286018	185	2862	47	0.0164221	0.254054	GO:1901292	GO:BP	nucleoside phosphate catabolic process	21026	21092	GO:0006753, GO:0034655, GO:0046434
query_1	TRUE	0.0292834	681	2862	132	0.0461216	0.193833	GO:0048858	GO:BP	cell projection morphogenesis	21026	12933	GO:0000902, GO:0009653, GO:0030030
query_1	TRUE	0.0298107	11	2862	8	0.00279525	0.727273	GO:0002934	GO:BP	desmosome organization	21026	1440	GO:0045216
query_1	TRUE	0.0311076	970	2862	178	0.0621943	0.183505	GO:0007167	GO:BP	enzyme-linked receptor protein signaling pathway	21026	2718	GO:0007166
query_1	TRUE	0.0320075	34	2862	15	0.00524109	0.441176	GO:0034063	GO:BP	stress granule assembly	21026	8327	GO:0140694
query_1	TRUE	0.0323987	119	2862	34	0.0118798	0.285714	GO:1902414	GO:BP	protein localization to cell junction	21026	21967	GO:0008104
query_1	TRUE	0.0326311	124	2862	35	0.0122292	0.282258	GO:0003206	GO:BP	cardiac chamber morphogenesis	21026	1634	GO:0003007, GO:0003205, GO:0009653
query_1	TRUE	0.0327081	229	2862	55	0.0192173	0.240175	GO:0046034	GO:BP	ATP metabolic process	21026	11649	GO:0009150, GO:0009205
query_1	TRUE	0.0341776	213	2862	52	0.0181691	0.244131	GO:0071383	GO:BP	cellular response to steroid hormone stimulus	21026	16405	GO:0032870, GO:0048545, GO:0071396
query_1	TRUE	0.0344588	883	2862	164	0.0573026	0.18573	GO:0030001	GO:BP	metal ion transport	21026	6613	GO:0006812
query_1	TRUE	0.035004	400	2862	85	0.0296995	0.2125	GO:0006979	GO:BP	response to oxidative stress	21026	2591	GO:0006950
query_1	TRUE	0.0350129	42	2862	17	0.0059399	0.404762	GO:0010662	GO:BP	regulation of striated muscle cell apoptotic process	21026	4290	GO:0010658, GO:0010660
query_1	TRUE	0.0356991	519	2862	105	0.0366876	0.202312	GO:0080135	GO:BP	regulation of cellular response to stress	21026	17582	GO:0033554, GO:0050794, GO:0080134
query_1	TRUE	0.0363692	291	2862	66	0.0230608	0.226804	GO:0072659	GO:BP	protein localization to plasma membrane	21026	17246	GO:0072657, GO:1990778
query_1	TRUE	0.0376344	27	2862	13	0.00454228	0.481481	GO:0021697	GO:BP	cerebellar cortex formation	21026	6248	GO:0021696, GO:0048646
query_1	TRUE	0.0380068	17	2862	10	0.00349406	0.588235	GO:0006103	GO:BP	2-oxoglutarate metabolic process	21026	1958	GO:0043648
query_1	TRUE	0.0393475	599	2862	118	0.0412299	0.196995	GO:0048667	GO:BP	cell morphogenesis involved in neuron differentiation	21026	12758	GO:0000902, GO:0048666
query_1	TRUE	0.0399636	236	2862	56	0.0195667	0.237288	GO:1903050	GO:BP	regulation of proteolysis involved in protein catabolic process	21026	22410	GO:0030162, GO:0051603
query_1	TRUE	0.0402316	835	2862	156	0.0545073	0.186826	GO:0019725	GO:BP	cellular homeostasis	21026	5988	GO:0042592
query_1	TRUE	0.0405682	91	2862	28	0.00978337	0.307692	GO:0046364	GO:BP	monosaccharide biosynthetic process	21026	11931	GO:0005996, GO:0016051, GO:0044283
query_1	TRUE	0.0424335	485	2862	99	0.0345912	0.204124	GO:0016049	GO:BP	cell growth	21026	5057	GO:0009987, GO:0040007
query_1	TRUE	0.0453963	2593	2862	422	0.147449	0.162746	GO:0010557	GO:BP	positive regulation of macromolecule biosynthetic process	21026	4193	GO:0009059, GO:0009891, GO:0010556, GO:0010604
query_1	TRUE	0.0478817	87	2862	27	0.00943396	0.310345	GO:0019319	GO:BP	hexose biosynthetic process	21026	5652	GO:0019318, GO:0046364
query_1	TRUE	0.0492439	194	2862	48	0.0167715	0.247423	GO:0060538	GO:BP	skeletal muscle organ development	21026	14516	GO:0007517
query_1	TRUE	0.0493576	24	2862	12	0.00419287	0.5	GO:0014898	GO:BP	cardiac muscle hypertrophy in response to stress	21026	4752	GO:0003299, GO:0003300, GO:0014887
query_1	TRUE	0.0493576	24	2862	12	0.00419287	0.5	GO:0003299	GO:BP	muscle hypertrophy in response to stress	21026	1719	GO:0006950, GO:0014896, GO:0043500
query_1	TRUE	0.0493576	24	2862	12	0.00419287	0.5	GO:0014887	GO:BP	cardiac muscle adaptation	21026	4742	GO:0014888
query_1	TRUE	0.0494302	178	2862	45	0.0157233	0.252809	GO:0006575	GO:BP	modified amino acid metabolic process	21026	2286	GO:0008152

## Sheet: COMPENSATED V DECOMPENSATED UP
query	significant	p_value	term_size	query_size	intersection_size	precision	recall	term_id	source	term_name	effective_domain_size	source_order	parents
query_1	TRUE	1.30873e-63	6264	2199	1018	0.462938	0.162516	GO:0048518	GO:BP	positive regulation of biological process	21026	12634	GO:0008150, GO:0050789
query_1	TRUE	1.30482e-58	5920	2199	963	0.437926	0.162669	GO:0048522	GO:BP	positive regulation of cellular process	21026	12638	GO:0009987, GO:0048518, GO:0050794
query_1	TRUE	4.92512e-53	3993	2199	710	0.322874	0.177811	GO:0048583	GO:BP	regulation of response to stimulus	21026	12687	GO:0050789, GO:0050896
query_1	TRUE	9.30016e-53	6553	2199	1019	0.463392	0.155501	GO:0032502	GO:BP	developmental process	21026	7558	GO:0008150
query_1	TRUE	2.09501e-50	5997	2199	947	0.43065	0.157912	GO:0048856	GO:BP	anatomical structure development	21026	12931	GO:0032502
query_1	TRUE	2.41346e-49	3034	2199	574	0.261028	0.189189	GO:0009966	GO:BP	regulation of signal transduction	21026	3789	GO:0007165, GO:0010646, GO:0023051, GO:0048583
query_1	TRUE	5.20765e-49	3478	2199	632	0.287403	0.181714	GO:0023051	GO:BP	regulation of signaling	21026	6606	GO:0023052, GO:0050789
query_1	TRUE	1.22595e-48	3486	2199	632	0.287403	0.181297	GO:0010646	GO:BP	regulation of cell communication	21026	4275	GO:0007154, GO:0050794
query_1	TRUE	5.06632e-47	5834	2199	917	0.417008	0.157182	GO:0048519	GO:BP	negative regulation of biological process	21026	12635	GO:0008150, GO:0050789
query_1	TRUE	1.83968e-46	5629	2199	891	0.405184	0.158287	GO:0048523	GO:BP	negative regulation of cellular process	21026	12639	GO:0009987, GO:0048519, GO:0050794
query_1	TRUE	1.02339e-45	8999	2199	1266	0.575716	0.140682	GO:0050896	GO:BP	response to stimulus	21026	13167	GO:0008150
query_1	TRUE	1.41574e-42	4727	2199	770	0.350159	0.162894	GO:0007275	GO:BP	multicellular organism development	21026	2788	GO:0032501, GO:0048856
query_1	TRUE	6.13447e-42	12743	2199	1631	0.741701	0.127992	GO:0065007	GO:BP	biological regulation	21026	15666	GO:0008150
query_1	TRUE	1.97893e-41	2713	2199	509	0.231469	0.187615	GO:0009653	GO:BP	anatomical structure morphogenesis	21026	3557	GO:0032502, GO:0048856
query_1	TRUE	2.15623e-41	12336	2199	1590	0.723056	0.128891	GO:0050789	GO:BP	regulation of biological process	21026	13086	GO:0008150, GO:0065007
query_1	TRUE	4.8782e-41	2457	2199	473	0.215098	0.192511	GO:0050793	GO:BP	regulation of developmental process	21026	13089	GO:0032502, GO:0050789
query_1	TRUE	1.55041e-40	2956	2199	539	0.245111	0.182341	GO:0051239	GO:BP	regulation of multicellular organismal process	21026	13407	GO:0032501, GO:0050789
query_1	TRUE	1.87443e-39	7376	2199	1067	0.485221	0.144658	GO:0051716	GO:BP	cellular response to stimulus	21026	13719	GO:0009987, GO:0050896
query_1	TRUE	1.52063e-38	11946	2199	1542	0.701228	0.129081	GO:0050794	GO:BP	regulation of cellular process	21026	13090	GO:0009987, GO:0050789
query_1	TRUE	8.42283e-37	4053	2199	668	0.303774	0.164816	GO:0048731	GO:BP	system development	21026	12821	GO:0007275, GO:0048856
query_1	TRUE	1.15482e-36	1534	2199	330	0.150068	0.215124	GO:0016477	GO:BP	cell migration	21026	5204	GO:0048870
query_1	TRUE	1.94374e-36	6002	2199	900	0.409277	0.14995	GO:0007165	GO:BP	signal transduction	21026	2716	GO:0007154, GO:0009987, GO:0023052, GO:0050794, GO:0051716
query_1	TRUE	6.17544e-36	6515	2199	957	0.435198	0.146892	GO:0023052	GO:BP	signaling	21026	6607	GO:0050789
query_1	TRUE	6.38863e-35	6540	2199	956	0.434743	0.146177	GO:0007154	GO:BP	cell communication	21026	2705	GO:0009987
query_1	TRUE	1.93048e-34	3948	2199	647	0.294225	0.16388	GO:0006950	GO:BP	response to stress	21026	2571	GO:0050896
query_1	TRUE	1.98427e-34	7322	2199	1042	0.473852	0.142311	GO:0032501	GO:BP	multicellular organismal process	21026	7557	GO:0008150
query_1	TRUE	4.38783e-34	1680	2199	345	0.156889	0.205357	GO:0048585	GO:BP	negative regulation of response to stimulus	21026	12689	GO:0048519, GO:0048583, GO:0050896
query_1	TRUE	1.55798e-33	3597	2199	600	0.272851	0.166806	GO:0009893	GO:BP	positive regulation of metabolic process	21026	3738	GO:0008152, GO:0019222, GO:0048522
query_1	TRUE	1.58496e-33	2965	2199	519	0.236016	0.175042	GO:0035556	GO:BP	intracellular signal transduction	21026	9022	GO:0007165
query_1	TRUE	1.63174e-33	4438	2199	704	0.320146	0.15863	GO:0048869	GO:BP	cellular developmental process	21026	12943	GO:0009987, GO:0032502
query_1	TRUE	2.06307e-33	762	2199	201	0.0914052	0.26378	GO:0001944	GO:BP	vasculature development	21026	553	GO:0048731, GO:0072359
query_1	TRUE	2.49368e-33	1255	2199	280	0.127331	0.223108	GO:0040011	GO:BP	locomotion	21026	9808	GO:0008150
query_1	TRUE	2.87684e-33	4437	2199	703	0.319691	0.15844	GO:0030154	GO:BP	cell differentiation	21026	6654	GO:0048869
query_1	TRUE	5.64493e-33	1067	2199	250	0.113688	0.234302	GO:0040012	GO:BP	regulation of locomotion	21026	9809	GO:0040011, GO:0050789
query_1	TRUE	7.07195e-33	1145	2199	262	0.119145	0.228821	GO:0072359	GO:BP	circulatory system development	21026	17136	GO:0048731
query_1	TRUE	4.49243e-32	960	2199	231	0.105048	0.240625	GO:0030334	GO:BP	regulation of cell migration	21026	6743	GO:0016477, GO:2000145
query_1	TRUE	5.74703e-32	2819	2199	495	0.225102	0.175594	GO:0007166	GO:BP	cell surface receptor signaling pathway	21026	2717	GO:0007165
query_1	TRUE	2.08519e-31	732	2199	192	0.0873124	0.262295	GO:0001568	GO:BP	blood vessel development	21026	351	GO:0001944, GO:0048856
query_1	TRUE	2.80898e-31	635	2199	175	0.0795816	0.275591	GO:0048514	GO:BP	blood vessel morphogenesis	21026	12632	GO:0001568, GO:0035239
query_1	TRUE	3.40924e-31	3288	2199	553	0.251478	0.168187	GO:0010604	GO:BP	positive regulation of macromolecule metabolic process	21026	4234	GO:0009893, GO:0043170, GO:0060255
query_1	TRUE	4.0165e-31	547	2199	159	0.0723056	0.290676	GO:0001525	GO:BP	angiogenesis	21026	328	GO:0048514, GO:0048646
query_1	TRUE	5.98446e-31	1987	2199	380	0.172806	0.191243	GO:0012501	GO:BP	programmed cell death	21026	4551	GO:0008219
query_1	TRUE	6.47013e-31	1923	2199	371	0.168713	0.192928	GO:0006915	GO:BP	apoptotic process	21026	2553	GO:0012501
query_1	TRUE	9.15441e-31	1022	2199	238	0.108231	0.232877	GO:2000145	GO:BP	regulation of cell motility	21026	25054	GO:0040012, GO:0048870, GO:0050794
query_1	TRUE	9.36957e-31	1991	2199	380	0.172806	0.190859	GO:0008219	GO:BP	cell death	21026	3132	GO:0009987
query_1	TRUE	1.68035e-30	1489	2199	308	0.140064	0.20685	GO:0009719	GO:BP	response to endogenous stimulus	21026	3602	GO:0050896
query_1	TRUE	3.52149e-30	1101	2199	249	0.113233	0.226158	GO:0035295	GO:BP	tube development	21026	8887	GO:0007275, GO:0048856
query_1	TRUE	9.11279e-29	1667	2199	329	0.149613	0.197361	GO:0051240	GO:BP	positive regulation of multicellular organismal process	21026	13408	GO:0032501, GO:0048518, GO:0051239
query_1	TRUE	1.19897e-28	2331	2199	420	0.190996	0.18018	GO:0048584	GO:BP	positive regulation of response to stimulus	21026	12688	GO:0048518, GO:0048583, GO:0050896
query_1	TRUE	1.85786e-28	2433	2199	433	0.196908	0.17797	GO:0051128	GO:BP	regulation of cellular component organization	21026	13332	GO:0016043, GO:0050794
query_1	TRUE	2.05526e-28	1506	2199	305	0.138699	0.202523	GO:0043067	GO:BP	regulation of programmed cell death	21026	10418	GO:0012501, GO:0050794
query_1	TRUE	3.56276e-28	1462	2199	298	0.135516	0.20383	GO:0042981	GO:BP	regulation of apoptotic process	21026	10372	GO:0006915, GO:0043067
query_1	TRUE	5.82926e-28	1912	2199	361	0.164166	0.188808	GO:0141124	GO:BP	intracellular signaling cassette	21026	19772	GO:0035556
query_1	TRUE	6.46761e-28	879	2199	209	0.0950432	0.23777	GO:0035239	GO:BP	tube morphogenesis	21026	8855	GO:0009653, GO:0035295
query_1	TRUE	8.55488e-28	1793	2199	344	0.156435	0.191857	GO:0048870	GO:BP	cell motility	21026	12944	GO:0009987
query_1	TRUE	1.45213e-27	1418	2199	290	0.131878	0.204513	GO:2000026	GO:BP	regulation of multicellular organismal development	21026	24952	GO:0007275, GO:0050793, GO:0051239
query_1	TRUE	2.10511e-27	1953	2199	365	0.165985	0.186892	GO:1902531	GO:BP	regulation of intracellular signal transduction	21026	22041	GO:0009966, GO:0035556
query_1	TRUE	2.698e-27	1199	2199	257	0.116871	0.214345	GO:0048646	GO:BP	anatomical structure formation involved in morphogenesis	21026	12737	GO:0009653, GO:0032502
query_1	TRUE	3.91011e-27	1530	2199	305	0.138699	0.199346	GO:0007155	GO:BP	cell adhesion	21026	2706	GO:0009987
query_1	TRUE	2.12993e-26	1343	2199	276	0.125512	0.20551	GO:0051094	GO:BP	positive regulation of developmental process	21026	13316	GO:0032502, GO:0048518, GO:0050793
query_1	TRUE	3.5812e-26	2696	2199	460	0.209186	0.170623	GO:0009891	GO:BP	positive regulation of biosynthetic process	21026	3736	GO:0009058, GO:0009889, GO:0009893
query_1	TRUE	6.732e-26	1435	2199	288	0.130969	0.200697	GO:0023057	GO:BP	negative regulation of signaling	21026	6609	GO:0023051, GO:0023052, GO:0048519
query_1	TRUE	1.76895e-25	1436	2199	287	0.130514	0.199861	GO:0010648	GO:BP	negative regulation of cell communication	21026	4277	GO:0007154, GO:0010646, GO:0048523
query_1	TRUE	1.91472e-25	1326	2199	271	0.123238	0.204374	GO:0009968	GO:BP	negative regulation of signal transduction	21026	3791	GO:0007165, GO:0009966, GO:0010648, GO:0023057, GO:0048585
query_1	TRUE	3.23654e-25	1087	2199	235	0.106867	0.216191	GO:0051241	GO:BP	negative regulation of multicellular organismal process	21026	13409	GO:0032501, GO:0048519, GO:0051239
query_1	TRUE	3.48282e-25	2032	2199	369	0.167804	0.181594	GO:0009888	GO:BP	tissue development	21026	3733	GO:0048856
query_1	TRUE	4.19807e-25	2593	2199	443	0.201455	0.170845	GO:0010557	GO:BP	positive regulation of macromolecule biosynthetic process	21026	4193	GO:0009059, GO:0009891, GO:0010556, GO:0010604
query_1	TRUE	4.22268e-25	1223	2199	255	0.115962	0.208504	GO:0071495	GO:BP	cellular response to endogenous stimulus	21026	16497	GO:0009719
query_1	TRUE	9.83169e-25	970	2199	216	0.0982265	0.22268	GO:0007167	GO:BP	enzyme-linked receptor protein signaling pathway	21026	2718	GO:0007166
query_1	TRUE	1.44126e-24	5390	2199	782	0.355616	0.145083	GO:0080090	GO:BP	regulation of primary metabolic process	21026	17565	GO:0019222, GO:0044238
query_1	TRUE	2.36552e-24	1578	2199	304	0.138245	0.192649	GO:0009967	GO:BP	positive regulation of signal transduction	21026	3790	GO:0007165, GO:0009966, GO:0010647, GO:0023056, GO:0048584
query_1	TRUE	2.53052e-24	2015	2199	364	0.16553	0.180645	GO:0008283	GO:BP	cell population proliferation	21026	3136	GO:0009987
query_1	TRUE	2.7779e-24	2415	2199	417	0.189632	0.172671	GO:0009605	GO:BP	response to external stimulus	21026	3519	GO:0050896
query_1	TRUE	2.85777e-24	3909	2199	605	0.275125	0.154771	GO:0042221	GO:BP	response to chemical	21026	9956	GO:0050896
query_1	TRUE	2.03769e-23	1576	2199	301	0.13688	0.19099	GO:0045595	GO:BP	regulation of cell differentiation	21026	11284	GO:0030154, GO:0050793, GO:0050794
query_1	TRUE	2.65367e-23	2876	2199	473	0.215098	0.164465	GO:0048468	GO:BP	cell development	21026	12602	GO:0030154, GO:0048856, GO:0048869
query_1	TRUE	2.72652e-23	4407	2199	661	0.300591	0.149989	GO:0006810	GO:BP	transport	21026	2482	GO:0051234
query_1	TRUE	2.80861e-23	1796	2199	331	0.150523	0.184298	GO:0023056	GO:BP	positive regulation of signaling	21026	6608	GO:0023051, GO:0023052, GO:0048518
query_1	TRUE	4.50383e-23	721	2199	173	0.0786721	0.239945	GO:0070848	GO:BP	response to growth factor	21026	16112	GO:0009719
query_1	TRUE	1.06687e-22	689	2199	167	0.0759436	0.24238	GO:0071363	GO:BP	cellular response to growth factor stimulus	21026	16385	GO:0070848, GO:0071495
query_1	TRUE	1.12098e-22	1795	2199	329	0.149613	0.183287	GO:0010647	GO:BP	positive regulation of cell communication	21026	4276	GO:0007154, GO:0010646, GO:0048522
query_1	TRUE	1.65863e-22	5555	2199	792	0.360164	0.142574	GO:0051179	GO:BP	localization	21026	13378	GO:0008150
query_1	TRUE	5.26105e-22	2192	2199	380	0.172806	0.173358	GO:0070887	GO:BP	cellular response to chemical stimulus	21026	16130	GO:0042221, GO:0051716
query_1	TRUE	8.11358e-22	603	2199	151	0.0686676	0.250415	GO:0040017	GO:BP	positive regulation of locomotion	21026	9814	GO:0040011, GO:0040012, GO:0048518
query_1	TRUE	1.66382e-21	559	2199	143	0.0650296	0.255814	GO:0030335	GO:BP	positive regulation of cell migration	21026	6744	GO:0016477, GO:0030334, GO:2000147
query_1	TRUE	2.2556e-21	1855	2199	333	0.151432	0.179515	GO:0051246	GO:BP	regulation of protein metabolic process	21026	13411	GO:0019538, GO:0060255, GO:0080090
query_1	TRUE	3.56883e-21	587	2199	147	0.0668486	0.250426	GO:2000147	GO:BP	positive regulation of cell motility	21026	25056	GO:0040017, GO:0048522, GO:0048870, GO:2000145
query_1	TRUE	3.71468e-21	962	2199	206	0.0936789	0.214137	GO:1901652	GO:BP	response to peptide	21026	21338	GO:0042221
query_1	TRUE	4.28257e-21	3085	2199	491	0.223283	0.159157	GO:0048513	GO:BP	animal organ development	21026	12631	GO:0048856
query_1	TRUE	1.88883e-20	1685	2199	307	0.139609	0.182196	GO:0042127	GO:BP	regulation of cell population proliferation	21026	9890	GO:0008283, GO:0050794
query_1	TRUE	3.48076e-20	879	2199	191	0.0868577	0.217292	GO:0045597	GO:BP	positive regulation of cell differentiation	21026	11286	GO:0030154, GO:0045595, GO:0048522, GO:0051094
query_1	TRUE	4.44631e-20	947	2199	201	0.0914052	0.212249	GO:0034097	GO:BP	response to cytokine	21026	8345	GO:1901652
query_1	TRUE	7.97611e-20	4721	2199	683	0.310596	0.144673	GO:0019538	GO:BP	protein metabolic process	21026	5841	GO:0043170, GO:0044238
query_1	TRUE	8.63362e-20	794	2199	177	0.0804911	0.222922	GO:0030155	GO:BP	regulation of cell adhesion	21026	6655	GO:0007155, GO:0050794
query_1	TRUE	1.11792e-19	861	2199	187	0.0850387	0.217189	GO:0097435	GO:BP	supramolecular fiber organization	21026	18414	GO:0016043
query_1	TRUE	3.65674e-19	1113	2199	223	0.10141	0.200359	GO:1902533	GO:BP	positive regulation of intracellular signal transduction	21026	22043	GO:0009967, GO:0035556, GO:1902531
query_1	TRUE	3.66209e-19	3228	2199	501	0.227831	0.155204	GO:0033036	GO:BP	macromolecule localization	21026	7939	GO:0051179
query_1	TRUE	4.02972e-19	2947	2199	466	0.211915	0.158127	GO:0065008	GO:BP	regulation of biological quality	21026	15667	GO:0065007
query_1	TRUE	5.69033e-19	2036	2199	349	0.158709	0.171415	GO:0045935	GO:BP	positive regulation of nucleobase-containing compound metabolic process	21026	11567	GO:0006139, GO:0009893, GO:0019219
query_1	TRUE	9.6232e-19	2871	2199	455	0.206912	0.158481	GO:0002376	GO:BP	immune system process	21026	904	GO:0008150
query_1	TRUE	2.21036e-18	2029	2199	346	0.157344	0.170527	GO:0032879	GO:BP	regulation of localization	21026	7819	GO:0050789, GO:0051179
query_1	TRUE	5.01084e-18	7035	2199	937	0.426103	0.133191	GO:0019222	GO:BP	regulation of metabolic process	21026	5569	GO:0008152, GO:0050794
query_1	TRUE	5.57058e-18	1835	2199	319	0.145066	0.173842	GO:0051254	GO:BP	positive regulation of RNA metabolic process	21026	13419	GO:0010604, GO:0016070, GO:0045935, GO:0051252
query_1	TRUE	6.5894e-18	1082	2199	215	0.0977717	0.198706	GO:0032101	GO:BP	regulation of response to external stimulus	21026	7318	GO:0009605, GO:0048583
query_1	TRUE	7.04139e-18	4928	2199	698	0.317417	0.14164	GO:0051234	GO:BP	establishment of localization	21026	13403	GO:0051179
query_1	TRUE	3.73773e-17	1132	2199	220	0.100045	0.194346	GO:0001775	GO:BP	cell activation	21026	438	GO:0009987, GO:0032501
query_1	TRUE	5.68248e-17	874	2199	182	0.0827649	0.208238	GO:0043066	GO:BP	negative regulation of apoptotic process	21026	10417	GO:0006915, GO:0042981, GO:0043069
query_1	TRUE	6.2874e-17	729	2199	160	0.0727603	0.219479	GO:0030036	GO:BP	actin cytoskeleton organization	21026	6627	GO:0007010, GO:0030029
query_1	TRUE	9.42648e-17	905	2199	186	0.0845839	0.205525	GO:0043069	GO:BP	negative regulation of programmed cell death	21026	10420	GO:0012501, GO:0043067, GO:0048523
query_1	TRUE	1.18983e-16	1496	2199	269	0.122328	0.179813	GO:0065009	GO:BP	regulation of molecular function	21026	15668	GO:0065007
query_1	TRUE	1.38486e-16	854	2199	178	0.0809459	0.208431	GO:0071345	GO:BP	cellular response to cytokine stimulus	21026	16367	GO:0034097
query_1	TRUE	1.67459e-16	327	2199	93	0.042292	0.284404	GO:0030198	GO:BP	extracellular matrix organization	21026	6674	GO:0043062, GO:0045229
query_1	TRUE	2.10301e-16	328	2199	93	0.042292	0.283537	GO:0043062	GO:BP	extracellular structure organization	21026	10414	GO:0016043
query_1	TRUE	2.18571e-16	461	2199	116	0.0527513	0.251627	GO:0007015	GO:BP	actin filament organization	21026	2611	GO:0030036, GO:0097435
query_1	TRUE	2.33941e-16	1607	2199	283	0.128695	0.176105	GO:0051049	GO:BP	regulation of transport	21026	13286	GO:0006810, GO:0032879
query_1	TRUE	2.3773e-16	323	2199	92	0.0418372	0.28483	GO:0042254	GO:BP	ribosome biogenesis	21026	9967	GO:0022613
query_1	TRUE	2.63787e-16	329	2199	93	0.042292	0.282675	GO:0045229	GO:BP	external encapsulating structure organization	21026	11178	GO:0016043
query_1	TRUE	2.9805e-16	976	2199	195	0.0886767	0.199795	GO:0030097	GO:BP	hemopoiesis	21026	6642	GO:0048468
query_1	TRUE	3.30061e-16	1581	2199	279	0.126876	0.176471	GO:0002682	GO:BP	regulation of immune system process	21026	1198	GO:0002376, GO:0050789
query_1	TRUE	4.60149e-16	1697	2199	294	0.133697	0.173247	GO:0045893	GO:BP	positive regulation of DNA-templated transcription	21026	11529	GO:0006351, GO:0006355, GO:1902680
query_1	TRUE	5.44136e-16	831	2199	173	0.0786721	0.208183	GO:0022603	GO:BP	regulation of anatomical structure morphogenesis	21026	6578	GO:0009653, GO:0050793
query_1	TRUE	5.47736e-16	1699	2199	294	0.133697	0.173043	GO:1902680	GO:BP	positive regulation of RNA biosynthetic process	21026	22130	GO:0010557, GO:0032774, GO:0051254, GO:2001141
query_1	TRUE	6.71427e-16	1853	2199	314	0.142792	0.169455	GO:0006952	GO:BP	defense response	21026	2572	GO:0006950
query_1	TRUE	6.90516e-16	221	2199	72	0.0327422	0.325792	GO:0043542	GO:BP	endothelial cell migration	21026	10662	GO:0016477
query_1	TRUE	9.94924e-16	606	2199	138	0.0627558	0.227723	GO:0097190	GO:BP	apoptotic signaling pathway	21026	18294	GO:0006915, GO:0007165
query_1	TRUE	1.41523e-15	825	2199	171	0.0777626	0.207273	GO:0030029	GO:BP	actin filament-based process	21026	6620	GO:0009987
query_1	TRUE	3.90739e-15	1669	2199	287	0.130514	0.171959	GO:1901700	GO:BP	response to oxygen-containing compound	21026	21371	GO:0042221
query_1	TRUE	4.49109e-15	930	2199	185	0.0841291	0.198925	GO:0033993	GO:BP	response to lipid	21026	8310	GO:0042221
query_1	TRUE	8.84543e-15	225	2199	71	0.0322874	0.315556	GO:0006364	GO:BP	rRNA processing	21026	2132	GO:0006396, GO:0016072, GO:0042254
query_1	TRUE	1.17055e-14	629	2199	139	0.0632106	0.220986	GO:0007169	GO:BP	cell surface receptor protein tyrosine kinase signaling pathway	21026	2720	GO:0007167
query_1	TRUE	1.47542e-14	3661	2199	533	0.242383	0.145589	GO:0051641	GO:BP	cellular localization	21026	13664	GO:0009987, GO:0051179
query_1	TRUE	2.17697e-14	293	2199	83	0.0377444	0.283276	GO:0007162	GO:BP	negative regulation of cell adhesion	21026	2713	GO:0007155, GO:0030155, GO:0048523
query_1	TRUE	2.24911e-14	6492	2199	857	0.389723	0.132009	GO:0060255	GO:BP	regulation of macromolecule metabolic process	21026	14264	GO:0019222, GO:0043170
query_1	TRUE	2.36431e-14	1759	2199	296	0.134607	0.168277	GO:0044419	GO:BP	biological process involved in interspecies interaction between organisms	21026	10892	GO:0008150
query_1	TRUE	2.53005e-14	862	2199	173	0.0786721	0.200696	GO:0006954	GO:BP	inflammatory response	21026	2574	GO:0006952
query_1	TRUE	2.79118e-14	925	2199	182	0.0827649	0.196757	GO:0051093	GO:BP	negative regulation of developmental process	21026	13315	GO:0032502, GO:0048519, GO:0050793
query_1	TRUE	3.70748e-14	1212	2199	222	0.100955	0.183168	GO:0010628	GO:BP	positive regulation of gene expression	21026	4257	GO:0010467, GO:0010468, GO:0010557
query_1	TRUE	4.93756e-14	568	2199	128	0.0582083	0.225352	GO:0009611	GO:BP	response to wounding	21026	3525	GO:0006950
query_1	TRUE	6.43553e-14	781	2199	160	0.0727603	0.204866	GO:0001817	GO:BP	regulation of cytokine production	21026	472	GO:0001816, GO:0010468, GO:0051239
query_1	TRUE	6.68851e-14	1387	2199	245	0.111414	0.17664	GO:0080134	GO:BP	regulation of response to stress	21026	17581	GO:0006950, GO:0048583
query_1	TRUE	8.53485e-14	907	2199	178	0.0809459	0.196251	GO:0009725	GO:BP	response to hormone	21026	3608	GO:0009719, GO:0042221
query_1	TRUE	8.76349e-14	266	2199	77	0.0350159	0.289474	GO:0016072	GO:BP	rRNA metabolic process	21026	5074	GO:0016070
query_1	TRUE	1.34754e-13	787	2199	160	0.0727603	0.203304	GO:0001816	GO:BP	cytokine production	21026	471	GO:0010467, GO:0032501
query_1	TRUE	1.93025e-13	320	2199	86	0.0391087	0.26875	GO:0090287	GO:BP	regulation of cellular response to growth factor stimulus	21026	17935	GO:0048583, GO:0071363
query_1	TRUE	2.10139e-13	929	2199	180	0.0818554	0.193757	GO:0040007	GO:BP	growth	21026	9804	GO:0008150
query_1	TRUE	4.1153e-13	1634	2199	275	0.125057	0.168299	GO:0009607	GO:BP	response to biotic stimulus	21026	3521	GO:0050896
query_1	TRUE	4.85075e-13	1144	2199	209	0.0950432	0.182692	GO:0009628	GO:BP	response to abiotic stimulus	21026	3535	GO:0050896
query_1	TRUE	7.05834e-13	292	2199	80	0.0363802	0.273973	GO:0030336	GO:BP	negative regulation of cell migration	21026	6745	GO:0016477, GO:0030334, GO:2000146
query_1	TRUE	1.12526e-12	2782	2199	418	0.190086	0.150252	GO:0070727	GO:BP	cellular macromolecule localization	21026	16048	GO:0033036, GO:0051641
query_1	TRUE	1.53097e-12	3375	2199	489	0.222374	0.144889	GO:0009892	GO:BP	negative regulation of metabolic process	21026	3737	GO:0008152, GO:0019222, GO:0048523
query_1	TRUE	1.8323e-12	308	2199	82	0.0372897	0.266234	GO:2000146	GO:BP	negative regulation of cell motility	21026	25055	GO:0040013, GO:0048523, GO:0048870, GO:2000145
query_1	TRUE	2.06569e-12	326	2199	85	0.0386539	0.260736	GO:0040013	GO:BP	negative regulation of locomotion	21026	9810	GO:0040011, GO:0040012, GO:0048519
query_1	TRUE	2.40805e-12	1595	2199	267	0.121419	0.167398	GO:0043207	GO:BP	response to external biotic stimulus	21026	10480	GO:0009605, GO:0009607
query_1	TRUE	2.48526e-12	3687	2199	525	0.238745	0.142392	GO:0051252	GO:BP	regulation of RNA metabolic process	21026	13417	GO:0016070, GO:0019219, GO:0060255
query_1	TRUE	2.51975e-12	709	2199	145	0.0659391	0.204513	GO:0006897	GO:BP	endocytosis	21026	2540	GO:0016192, GO:0098657
query_1	TRUE	2.81022e-12	169	2199	56	0.0254661	0.331361	GO:0010594	GO:BP	regulation of endothelial cell migration	21026	4225	GO:0030334, GO:0043542
query_1	TRUE	2.96972e-12	1529	2199	258	0.117326	0.168738	GO:0045934	GO:BP	negative regulation of nucleobase-containing compound metabolic process	21026	11566	GO:0006139, GO:0009892, GO:0019219
query_1	TRUE	3.05438e-12	299	2199	80	0.0363802	0.267559	GO:1901342	GO:BP	regulation of vasculature development	21026	21126	GO:0001944, GO:2000026
query_1	TRUE	3.33848e-12	1135	2199	205	0.0932242	0.180617	GO:0009790	GO:BP	embryo development	21026	3662	GO:0007275
query_1	TRUE	3.47864e-12	1592	2199	266	0.120964	0.167085	GO:0051707	GO:BP	response to other organism	21026	13714	GO:0043207, GO:0044419
query_1	TRUE	3.92877e-12	2770	2199	414	0.188267	0.149458	GO:0008104	GO:BP	protein localization	21026	3109	GO:0070727
query_1	TRUE	5.05526e-12	3990	2199	559	0.254206	0.1401	GO:0019219	GO:BP	regulation of nucleobase-containing compound metabolic process	21026	5566	GO:0006139, GO:0080090
query_1	TRUE	7.02583e-12	119	2199	45	0.0204638	0.378151	GO:0043534	GO:BP	blood vessel endothelial cell migration	21026	10658	GO:0043542
query_1	TRUE	8.30282e-12	443	2199	103	0.0468395	0.232506	GO:0030099	GO:BP	myeloid cell differentiation	21026	6644	GO:0030097, GO:0030154
query_1	TRUE	9.38545e-12	293	2199	78	0.0354707	0.266212	GO:0045765	GO:BP	regulation of angiogenesis	21026	11439	GO:0001525, GO:0022603, GO:1901342
query_1	TRUE	1.12752e-11	5809	2199	765	0.347885	0.131692	GO:0009889	GO:BP	regulation of biosynthetic process	21026	3734	GO:0009058, GO:0019222
query_1	TRUE	1.22654e-11	1105	2199	199	0.0904957	0.18009	GO:0051130	GO:BP	positive regulation of cellular component organization	21026	13334	GO:0016043, GO:0048522, GO:0051128
query_1	TRUE	1.23859e-11	433	2199	101	0.04593	0.233256	GO:0042060	GO:BP	wound healing	21026	9856	GO:0009611
query_1	TRUE	1.58121e-11	1923	2199	306	0.139154	0.159126	GO:0071705	GO:BP	nitrogen compound transport	21026	16638	GO:0006810
query_1	TRUE	1.67114e-11	1444	2199	244	0.11096	0.168975	GO:0015031	GO:BP	protein transport	21026	4772	GO:0045184, GO:0071705
query_1	TRUE	1.71987e-11	1830	2199	294	0.133697	0.160656	GO:0033554	GO:BP	cellular response to stress	21026	8226	GO:0006950, GO:0051716
query_1	TRUE	1.88133e-11	1400	2199	238	0.108231	0.17	GO:0051253	GO:BP	negative regulation of RNA metabolic process	21026	13418	GO:0010605, GO:0016070, GO:0045934, GO:0051252
query_1	TRUE	1.91186e-11	380	2199	92	0.0418372	0.242105	GO:2001233	GO:BP	regulation of apoptotic signaling pathway	21026	25968	GO:0009966, GO:0042981, GO:0097190
query_1	TRUE	1.98906e-11	5644	2199	745	0.33879	0.131999	GO:0010556	GO:BP	regulation of macromolecule biosynthetic process	21026	4192	GO:0009059, GO:0009889, GO:0060255
query_1	TRUE	2.07914e-11	430	2199	100	0.0454752	0.232558	GO:0001503	GO:BP	ossification	21026	318	GO:0032501
query_1	TRUE	2.0888e-11	980	2199	181	0.0823101	0.184694	GO:0045321	GO:BP	leukocyte activation	21026	11194	GO:0001775, GO:0002376
query_1	TRUE	2.14172e-11	171	2199	55	0.0250114	0.321637	GO:0001837	GO:BP	epithelial to mesenchymal transition	21026	492	GO:0048762
query_1	TRUE	3.18394e-11	744	2199	147	0.0668486	0.197581	GO:0000165	GO:BP	MAPK cascade	21026	55	GO:0141124
query_1	TRUE	4.67569e-11	706	2199	141	0.0641201	0.199717	GO:0008285	GO:BP	negative regulation of cell population proliferation	21026	3138	GO:0008283, GO:0042127, GO:0048523
query_1	TRUE	4.68586e-11	1039	2199	188	0.0854934	0.180943	GO:0051247	GO:BP	positive regulation of protein metabolic process	21026	13412	GO:0010604, GO:0019538, GO:0051246
query_1	TRUE	5.55893e-11	302	2199	78	0.0354707	0.258278	GO:0001666	GO:BP	response to hypoxia	21026	375	GO:0006950, GO:0036293
query_1	TRUE	6.02501e-11	1529	2199	253	0.115052	0.165468	GO:0007010	GO:BP	cytoskeleton organization	21026	2609	GO:0006996
query_1	TRUE	7.3631e-11	928	2199	172	0.0782174	0.185345	GO:0050790	GO:BP	regulation of catalytic activity	21026	13087	GO:0065009
query_1	TRUE	8.0808e-11	364	2199	88	0.0400182	0.241758	GO:0007178	GO:BP	cell surface receptor protein serine/threonine kinase signaling pathway	21026	2727	GO:0007167
query_1	TRUE	8.5246e-11	334	2199	83	0.0377444	0.248503	GO:0032956	GO:BP	regulation of actin cytoskeleton organization	21026	7883	GO:0030036, GO:0032970, GO:0051493
query_1	TRUE	8.56193e-11	5536	2199	729	0.331514	0.131684	GO:0010468	GO:BP	regulation of gene expression	21026	4145	GO:0010467, GO:0010556
query_1	TRUE	8.68496e-11	677	2199	136	0.0618463	0.200886	GO:0051248	GO:BP	negative regulation of protein metabolic process	21026	13413	GO:0010605, GO:0019538, GO:0051246
query_1	TRUE	8.82556e-11	1238	2199	214	0.097317	0.172859	GO:0060429	GO:BP	epithelium development	21026	14416	GO:0009888
query_1	TRUE	9.38278e-11	517	2199	112	0.0509322	0.216634	GO:0051493	GO:BP	regulation of cytoskeleton organization	21026	13562	GO:0007010, GO:0033043
query_1	TRUE	9.44766e-11	402	2199	94	0.0427467	0.233831	GO:0050900	GO:BP	leukocyte migration	21026	13170	GO:0002376, GO:0016477
query_1	TRUE	1.20527e-10	312	2199	79	0.0359254	0.253205	GO:0097193	GO:BP	intrinsic apoptotic signaling pathway	21026	18297	GO:0035556, GO:0097190
query_1	TRUE	1.3953e-10	613	2199	126	0.0572988	0.205546	GO:0071396	GO:BP	cellular response to lipid	21026	16418	GO:0033993, GO:0070887
query_1	TRUE	1.65998e-10	356	2199	86	0.0391087	0.241573	GO:0031589	GO:BP	cell-substrate adhesion	21026	7193	GO:0007155
query_1	TRUE	1.71428e-10	344	2199	84	0.0381992	0.244186	GO:0070482	GO:BP	response to oxygen levels	21026	15915	GO:0009628
query_1	TRUE	1.99251e-10	413	2199	95	0.0432015	0.230024	GO:0001701	GO:BP	in utero embryonic development	21026	391	GO:0043009
query_1	TRUE	1.99762e-10	262	2199	70	0.0318327	0.267176	GO:0071560	GO:BP	cellular response to transforming growth factor beta stimulus	21026	16531	GO:0071363, GO:0071559
query_1	TRUE	2.14816e-10	376	2199	89	0.0404729	0.236702	GO:0032970	GO:BP	regulation of actin filament-based process	21026	7896	GO:0030029, GO:0050794
query_1	TRUE	2.17503e-10	3157	2199	452	0.205548	0.143174	GO:0010605	GO:BP	negative regulation of macromolecule metabolic process	21026	4235	GO:0009892, GO:0043170, GO:0060255
query_1	TRUE	2.51026e-10	316	2199	79	0.0359254	0.25	GO:0036293	GO:BP	response to decreased oxygen levels	21026	9457	GO:0070482
query_1	TRUE	2.56356e-10	269	2199	71	0.0322874	0.263941	GO:0071559	GO:BP	response to transforming growth factor beta	21026	16530	GO:0070848
query_1	TRUE	2.69425e-10	252	2199	68	0.0309231	0.269841	GO:0048762	GO:BP	mesenchymal cell differentiation	21026	12846	GO:0030154, GO:0060485
query_1	TRUE	2.96269e-10	441	2199	99	0.0450205	0.22449	GO:0050673	GO:BP	epithelial cell proliferation	21026	13036	GO:0008283
query_1	TRUE	3.09201e-10	467	2199	103	0.0468395	0.220557	GO:0006935	GO:BP	chemotaxis	21026	2563	GO:0042221, GO:0042330
query_1	TRUE	3.78697e-10	107	2199	40	0.0181901	0.373832	GO:0010595	GO:BP	positive regulation of endothelial cell migration	21026	4226	GO:0010594, GO:0030335, GO:0043542
query_1	TRUE	3.98384e-10	642	2199	129	0.058663	0.200935	GO:0032103	GO:BP	positive regulation of response to external stimulus	21026	7320	GO:0009605, GO:0032101, GO:0048584
query_1	TRUE	4.11199e-10	469	2199	103	0.0468395	0.219616	GO:0042330	GO:BP	taxis	21026	10003	GO:0009605, GO:0040011
query_1	TRUE	4.71371e-10	1042	2199	185	0.0841291	0.177543	GO:0009887	GO:BP	animal organ morphogenesis	21026	3732	GO:0009653, GO:0048513
query_1	TRUE	4.86957e-10	1013	2199	181	0.0823101	0.178677	GO:0060341	GO:BP	regulation of cellular localization	21026	14344	GO:0032879, GO:0050794, GO:0051641
query_1	TRUE	4.88253e-10	344	2199	83	0.0377444	0.241279	GO:0141091	GO:BP	transforming growth factor beta receptor superfamily signaling pathway	21026	19761	GO:0007178
query_1	TRUE	4.95025e-10	637	2199	128	0.0582083	0.200942	GO:0043408	GO:BP	regulation of MAPK cascade	21026	10579	GO:0000165, GO:1902531
query_1	TRUE	5.14093e-10	320	2199	79	0.0359254	0.246875	GO:0060485	GO:BP	mesenchyme development	21026	14468	GO:0009888, GO:0048513
query_1	TRUE	5.53226e-10	693	2199	136	0.0618463	0.196248	GO:0061061	GO:BP	muscle structure development	21026	14961	GO:0048856
query_1	TRUE	5.59559e-10	604	2199	123	0.0559345	0.203642	GO:0040008	GO:BP	regulation of growth	21026	9805	GO:0040007, GO:0050789
query_1	TRUE	6.08551e-10	957	2199	173	0.0786721	0.180773	GO:0051174	GO:BP	regulation of phosphorus metabolic process	21026	13374	GO:0006793, GO:0019222
query_1	TRUE	7.29335e-10	234	2199	64	0.0291041	0.273504	GO:0001649	GO:BP	osteoblast differentiation	21026	365	GO:0001503, GO:0030154
query_1	TRUE	1.03882e-09	847	2199	157	0.0713961	0.18536	GO:0060284	GO:BP	regulation of cell development	21026	14292	GO:0045595, GO:0048468
query_1	TRUE	1.09605e-09	956	2199	172	0.0782174	0.179916	GO:0019220	GO:BP	regulation of phosphate metabolic process	21026	5567	GO:0006796, GO:0051174
query_1	TRUE	1.15253e-09	884	2199	162	0.0736698	0.183258	GO:0044093	GO:BP	positive regulation of molecular function	21026	10818	GO:0065009
query_1	TRUE	1.35238e-09	1256	2199	212	0.0964075	0.16879	GO:0045944	GO:BP	positive regulation of transcription by RNA polymerase II	21026	11575	GO:0006357, GO:0006366, GO:0045893
query_1	TRUE	1.67756e-09	2604	2199	381	0.173261	0.146313	GO:0007399	GO:BP	nervous system development	21026	2884	GO:0048731
query_1	TRUE	1.77202e-09	383	2199	88	0.0400182	0.229765	GO:1902903	GO:BP	regulation of supramolecular fiber organization	21026	22295	GO:0051128, GO:0097435
query_1	TRUE	2.18594e-09	636	2199	126	0.0572988	0.198113	GO:0002521	GO:BP	leukocyte differentiation	21026	1041	GO:0030097, GO:0030154
query_1	TRUE	2.70383e-09	1099	2199	190	0.0864029	0.172884	GO:0002684	GO:BP	positive regulation of immune system process	21026	1200	GO:0002376, GO:0002682, GO:0048518
query_1	TRUE	2.81938e-09	1182	2199	201	0.0914052	0.170051	GO:1901701	GO:BP	cellular response to oxygen-containing compound	21026	21372	GO:0070887, GO:1901700
query_1	TRUE	2.8674e-09	158	2199	49	0.0222829	0.310127	GO:0001935	GO:BP	endothelial cell proliferation	21026	547	GO:0050673
query_1	TRUE	3.05339e-09	1381	2199	227	0.103229	0.164374	GO:0046907	GO:BP	intracellular transport	21026	12264	GO:0006810, GO:0051641, GO:0051649
query_1	TRUE	3.34841e-09	138	2199	45	0.0204638	0.326087	GO:0003158	GO:BP	endothelium development	21026	1586	GO:0060429
query_1	TRUE	3.6943e-09	8393	2199	1031	0.468849	0.12284	GO:0071840	GO:BP	cellular component organization or biogenesis	21026	16709	GO:0009987
query_1	TRUE	3.98522e-09	1736	2199	272	0.123693	0.156682	GO:0042592	GO:BP	homeostatic process	21026	10159	GO:0008150
query_1	TRUE	4.70526e-09	2010	2199	306	0.139154	0.152239	GO:0051649	GO:BP	establishment of localization in cell	21026	13672	GO:0051234, GO:0051641
query_1	TRUE	5.70896e-09	115	2199	40	0.0181901	0.347826	GO:0045446	GO:BP	endothelial cell differentiation	21026	11217	GO:0003158, GO:0030855
query_1	TRUE	5.83718e-09	1592	2199	253	0.115052	0.15892	GO:0016192	GO:BP	vesicle-mediated transport	21026	5143	GO:0006810, GO:0009987
query_1	TRUE	6.2403e-09	456	2199	98	0.0445657	0.214912	GO:0043410	GO:BP	positive regulation of MAPK cascade	21026	10581	GO:0000165, GO:0043408, GO:1902533
query_1	TRUE	6.27603e-09	268	2199	68	0.0309231	0.253731	GO:0090092	GO:BP	regulation of transmembrane receptor protein serine/threonine kinase signaling pathway	21026	17778	GO:0007178, GO:0009966
query_1	TRUE	6.66601e-09	830	2199	152	0.0691223	0.183133	GO:0042325	GO:BP	regulation of phosphorylation	21026	10000	GO:0016310, GO:0019220
query_1	TRUE	6.79361e-09	954	2199	169	0.0768531	0.177149	GO:0008284	GO:BP	positive regulation of cell population proliferation	21026	3137	GO:0008283, GO:0042127, GO:0048522
query_1	TRUE	8.28763e-09	1771	2199	275	0.125057	0.15528	GO:0022008	GO:BP	neurogenesis	21026	6530	GO:0007399, GO:0030154
query_1	TRUE	8.51028e-09	662	2199	128	0.0582083	0.193353	GO:1902532	GO:BP	negative regulation of intracellular signal transduction	21026	22042	GO:0009968, GO:0035556, GO:1902531
query_1	TRUE	9.88711e-09	93	2199	35	0.0159163	0.376344	GO:0043535	GO:BP	regulation of blood vessel endothelial cell migration	21026	10659	GO:0010594, GO:0043534
query_1	TRUE	1.19331e-08	494	2199	103	0.0468395	0.208502	GO:0001819	GO:BP	positive regulation of cytokine production	21026	474	GO:0001816, GO:0001817, GO:0010628, GO:0051240
query_1	TRUE	1.29124e-08	701	2199	133	0.060482	0.189729	GO:0051129	GO:BP	negative regulation of cellular component organization	21026	13333	GO:0016043, GO:0048523, GO:0051128
query_1	TRUE	1.42166e-08	809	2199	148	0.0673033	0.182942	GO:0031347	GO:BP	regulation of defense response	21026	7099	GO:0006952, GO:0080134
query_1	TRUE	1.44693e-08	632	2199	123	0.0559345	0.19462	GO:0050865	GO:BP	regulation of cell activation	21026	13141	GO:0001775, GO:0050794, GO:0051239
query_1	TRUE	1.65484e-08	232	2199	61	0.0277399	0.262931	GO:2001234	GO:BP	negative regulation of apoptotic signaling pathway	21026	25969	GO:0009968, GO:0043066, GO:0097190, GO:2001233
query_1	TRUE	1.95341e-08	907	2199	161	0.0732151	0.177508	GO:0032880	GO:BP	regulation of protein localization	21026	7820	GO:0008104, GO:0060341
query_1	TRUE	2.0132e-08	56	2199	26	0.0118236	0.464286	GO:0043536	GO:BP	positive regulation of blood vessel endothelial cell migration	21026	10660	GO:0010595, GO:0043534, GO:0043535
query_1	TRUE	2.13439e-08	299	2199	72	0.0327422	0.240803	GO:0043491	GO:BP	phosphatidylinositol 3-kinase/protein kinase B signal transduction	21026	10639	GO:0141124
query_1	TRUE	2.15322e-08	1049	2199	180	0.0818554	0.171592	GO:0031399	GO:BP	regulation of protein modification process	21026	7116	GO:0036211, GO:0051246
query_1	TRUE	2.20279e-08	553	2199	111	0.0504775	0.200723	GO:0044092	GO:BP	negative regulation of molecular function	21026	10817	GO:0065009
query_1	TRUE	2.29482e-08	814	2199	148	0.0673033	0.181818	GO:0046649	GO:BP	lymphocyte activation	21026	12121	GO:0045321
query_1	TRUE	2.35023e-08	1148	2199	193	0.0877672	0.168118	GO:0033043	GO:BP	regulation of organelle organization	21026	7941	GO:0006996, GO:0051128
query_1	TRUE	3.26907e-08	825	2199	149	0.0677581	0.180606	GO:0048871	GO:BP	multicellular organismal-level homeostasis	21026	12945	GO:0032501, GO:0042592
query_1	TRUE	3.33422e-08	57	2199	26	0.0118236	0.45614	GO:0048008	GO:BP	platelet-derived growth factor receptor signaling pathway	21026	12297	GO:0007169
query_1	TRUE	3.85138e-08	922	2199	162	0.0736698	0.175705	GO:0098657	GO:BP	import into cell	21026	18564	GO:0006810
query_1	TRUE	4.81947e-08	546	2199	109	0.049568	0.199634	GO:0043068	GO:BP	positive regulation of programmed cell death	21026	10419	GO:0012501, GO:0043067, GO:0048522
query_1	TRUE	4.92385e-08	1280	2199	209	0.0950432	0.163281	GO:0045892	GO:BP	negative regulation of DNA-templated transcription	21026	11528	GO:0006351, GO:0006355, GO:1902679
query_1	TRUE	4.93949e-08	186	2199	52	0.0236471	0.27957	GO:0051897	GO:BP	positive regulation of phosphatidylinositol 3-kinase/protein kinase B signal transduction	21026	13787	GO:0043491, GO:0051896, GO:1902533
query_1	TRUE	5.13597e-08	1296	2199	211	0.0959527	0.162809	GO:1902679	GO:BP	negative regulation of RNA biosynthetic process	21026	22129	GO:0010558, GO:0032774, GO:0051253, GO:2001141
query_1	TRUE	5.86389e-08	534	2199	107	0.0486585	0.200375	GO:1903131	GO:BP	mononuclear cell differentiation	21026	22467	GO:0002521
query_1	TRUE	6.46292e-08	528	2199	106	0.0482037	0.200758	GO:0043065	GO:BP	positive regulation of apoptotic process	21026	10416	GO:0006915, GO:0042981, GO:0043068
query_1	TRUE	6.57409e-08	263	2199	65	0.0295589	0.247148	GO:0051896	GO:BP	regulation of phosphatidylinositol 3-kinase/protein kinase B signal transduction	21026	13786	GO:0043491, GO:1902531
query_1	TRUE	7.19569e-08	376	2199	83	0.0377444	0.220745	GO:0050878	GO:BP	regulation of body fluid levels	21026	13151	GO:0065008
query_1	TRUE	7.46687e-08	357	2199	80	0.0363802	0.22409	GO:0002237	GO:BP	response to molecule of bacterial origin	21026	768	GO:0009617, GO:0043207
query_1	TRUE	8.35509e-08	390	2199	85	0.0386539	0.217949	GO:0050727	GO:BP	regulation of inflammatory response	21026	13055	GO:0006954, GO:0031347, GO:0032101
query_1	TRUE	9.4757e-08	1320	2199	213	0.0968622	0.161364	GO:0016310	GO:BP	phosphorylation	21026	5173	GO:0006796
query_1	TRUE	9.72879e-08	671	2199	126	0.0572988	0.187779	GO:0043009	GO:BP	chordate embryonic development	21026	10384	GO:0009792
query_1	TRUE	1.04954e-07	539	2199	107	0.0486585	0.198516	GO:0051604	GO:BP	protein maturation	21026	13631	GO:0010467, GO:0019538
query_1	TRUE	1.17749e-07	540	2199	107	0.0486585	0.198148	GO:0001501	GO:BP	skeletal system development	21026	316	GO:0048731
query_1	TRUE	1.25311e-07	847	2199	150	0.0682128	0.177096	GO:0051050	GO:BP	positive regulation of transport	21026	13287	GO:0006810, GO:0048518, GO:0051049
query_1	TRUE	1.30919e-07	1011	2199	172	0.0782174	0.170129	GO:0044087	GO:BP	regulation of cellular component biogenesis	21026	10812	GO:0044085, GO:0050794
query_1	TRUE	1.40402e-07	208	2199	55	0.0250114	0.264423	GO:0007179	GO:BP	transforming growth factor beta receptor signaling pathway	21026	2728	GO:0071560, GO:0141091
query_1	TRUE	1.60044e-07	238	2199	60	0.0272851	0.252101	GO:0007599	GO:BP	hemostasis	21026	3044	GO:0050878
query_1	TRUE	1.60727e-07	976	2199	167	0.0759436	0.171107	GO:0098609	GO:BP	cell-cell adhesion	21026	18556	GO:0007155
query_1	TRUE	1.87396e-07	227	2199	58	0.0263756	0.255507	GO:0071674	GO:BP	mononuclear cell migration	21026	16616	GO:0050900
query_1	TRUE	1.89378e-07	263	2199	64	0.0291041	0.243346	GO:0110053	GO:BP	regulation of actin filament organization	21026	19117	GO:0007015, GO:0032956, GO:1902903
query_1	TRUE	1.91846e-07	181	2199	50	0.0227376	0.276243	GO:0002262	GO:BP	myeloid cell homeostasis	21026	792	GO:0002376, GO:0048872
query_1	TRUE	1.92385e-07	2813	2199	395	0.179627	0.140419	GO:0009890	GO:BP	negative regulation of biosynthetic process	21026	3735	GO:0009058, GO:0009889, GO:0009892
query_1	TRUE	2.27335e-07	339	2199	76	0.0345612	0.224189	GO:0032496	GO:BP	response to lipopolysaccharide	21026	7553	GO:0002237, GO:0033993, GO:1901700
query_1	TRUE	2.35514e-07	3594	2199	486	0.22101	0.135225	GO:0006996	GO:BP	organelle organization	21026	2598	GO:0016043
query_1	TRUE	2.51567e-07	160	2199	46	0.0209186	0.2875	GO:0051017	GO:BP	actin filament bundle assembly	21026	13269	GO:0022607, GO:0061572
query_1	TRUE	2.58024e-07	638	2199	120	0.0545703	0.188088	GO:0032870	GO:BP	cellular response to hormone stimulus	21026	7810	GO:0009725, GO:0070887, GO:0071495
query_1	TRUE	2.7619e-07	241	2199	60	0.0272851	0.248963	GO:0045444	GO:BP	fat cell differentiation	21026	11215	GO:0030154
query_1	TRUE	2.85271e-07	3409	2199	464	0.211005	0.13611	GO:0006355	GO:BP	regulation of DNA-templated transcription	21026	2124	GO:0006351, GO:0010468, GO:2001141
query_1	TRUE	3.08577e-07	3428	2199	466	0.211915	0.135939	GO:2001141	GO:BP	regulation of RNA biosynthetic process	21026	25908	GO:0010556, GO:0032774, GO:0051252
query_1	TRUE	3.7333e-07	663	2199	123	0.0559345	0.18552	GO:0048589	GO:BP	developmental growth	21026	12693	GO:0032502, GO:0040007
query_1	TRUE	3.8629e-07	692	2199	127	0.0577535	0.183526	GO:0009792	GO:BP	embryo development ending in birth or egg hatching	21026	3664	GO:0009790
query_1	TRUE	3.87946e-07	779	2199	139	0.0632106	0.178434	GO:0001932	GO:BP	regulation of protein phosphorylation	21026	544	GO:0006468, GO:0031399, GO:0042325
query_1	TRUE	3.93629e-07	231	2199	58	0.0263756	0.251082	GO:0007596	GO:BP	blood coagulation	21026	3041	GO:0007599, GO:0042060, GO:0050817
query_1	TRUE	4.04138e-07	135	2199	41	0.0186448	0.303704	GO:0001936	GO:BP	regulation of endothelial cell proliferation	21026	548	GO:0001935, GO:0050678
query_1	TRUE	4.58888e-07	1080	2199	179	0.0814006	0.165741	GO:1901698	GO:BP	response to nitrogen compound	21026	21369	GO:0042221
query_1	TRUE	4.72747e-07	238	2199	59	0.0268304	0.247899	GO:0050817	GO:BP	coagulation	21026	13107	GO:0032501
query_1	TRUE	4.99227e-07	163	2199	46	0.0209186	0.282209	GO:0061572	GO:BP	actin filament bundle organization	21026	15349	GO:0007015
query_1	TRUE	5.20581e-07	63	2199	26	0.0118236	0.412698	GO:1903053	GO:BP	regulation of extracellular matrix organization	21026	22413	GO:0030198, GO:0051128
query_1	TRUE	5.3172e-07	332	2199	74	0.0336517	0.222892	GO:0048872	GO:BP	homeostasis of number of cells	21026	12946	GO:0048871
query_1	TRUE	5.46227e-07	2407	2199	344	0.156435	0.142916	GO:0006796	GO:BP	phosphate-containing compound metabolic process	21026	2474	GO:0006793
query_1	TRUE	5.49042e-07	169	2199	47	0.0213734	0.278107	GO:1904018	GO:BP	positive regulation of vasculature development	21026	23106	GO:0001944, GO:0051094, GO:0051240, GO:1901342
query_1	TRUE	5.54679e-07	147	2199	43	0.0195543	0.292517	GO:0034101	GO:BP	erythrocyte homeostasis	21026	8346	GO:0002262
query_1	TRUE	6.23194e-07	2745	2199	384	0.174625	0.139891	GO:0010558	GO:BP	negative regulation of macromolecule biosynthetic process	21026	4194	GO:0009059, GO:0009890, GO:0010556, GO:0010605
query_1	TRUE	6.34911e-07	2410	2199	344	0.156435	0.142739	GO:0006793	GO:BP	phosphorus metabolic process	21026	2471	GO:0008152
query_1	TRUE	6.5175e-07	3549	2199	478	0.217372	0.134686	GO:0006351	GO:BP	DNA-templated transcription	21026	2120	GO:0010467, GO:0032774
query_1	TRUE	6.78232e-07	187	2199	50	0.0227376	0.26738	GO:0070374	GO:BP	positive regulation of ERK1 and ERK2 cascade	21026	15861	GO:0043410, GO:0070371, GO:0070372
query_1	TRUE	7.13743e-07	406	2199	85	0.0386539	0.20936	GO:0001558	GO:BP	regulation of cell growth	21026	346	GO:0016049, GO:0040008, GO:0051128
query_1	TRUE	7.97634e-07	217	2199	55	0.0250114	0.253456	GO:0010810	GO:BP	regulation of cell-substrate adhesion	21026	4405	GO:0030155, GO:0031589
query_1	TRUE	8.17266e-07	671	2199	123	0.0559345	0.183308	GO:0045596	GO:BP	negative regulation of cell differentiation	21026	11285	GO:0030154, GO:0045595, GO:0048523, GO:0051093
query_1	TRUE	9.10298e-07	177	2199	48	0.0218281	0.271186	GO:1902905	GO:BP	positive regulation of supramolecular fiber organization	21026	22297	GO:0051130, GO:0097435, GO:1902903
query_1	TRUE	9.12545e-07	388	2199	82	0.0372897	0.21134	GO:0032102	GO:BP	negative regulation of response to external stimulus	21026	7319	GO:0009605, GO:0032101, GO:0048585
query_1	TRUE	9.2719e-07	323	2199	72	0.0327422	0.22291	GO:0060326	GO:BP	cell chemotaxis	21026	14329	GO:0006935, GO:0016477, GO:0070887
query_1	TRUE	9.6789e-07	230	2199	57	0.0259209	0.247826	GO:0097191	GO:BP	extrinsic apoptotic signaling pathway	21026	18295	GO:0007166, GO:0097190
query_1	TRUE	1.03849e-06	292	2199	67	0.0304684	0.229452	GO:0001818	GO:BP	negative regulation of cytokine production	21026	473	GO:0001816, GO:0001817, GO:0010629, GO:0051241
query_1	TRUE	1.15584e-06	505	2199	99	0.0450205	0.19604	GO:0007264	GO:BP	small GTPase-mediated signal transduction	21026	2778	GO:0141124
query_1	TRUE	1.20508e-06	312	2199	70	0.0318327	0.224359	GO:1903311	GO:BP	regulation of mRNA metabolic process	21026	22565	GO:0016071, GO:0051252
query_1	TRUE	1.24545e-06	364	2199	78	0.0354707	0.214286	GO:0050678	GO:BP	regulation of epithelial cell proliferation	21026	13041	GO:0042127, GO:0050673
query_1	TRUE	1.26197e-06	1040	2199	172	0.0782174	0.165385	GO:0009894	GO:BP	regulation of catabolic process	21026	3739	GO:0009056, GO:0019222
query_1	TRUE	1.28868e-06	196	2199	51	0.0231924	0.260204	GO:0022408	GO:BP	negative regulation of cell-cell adhesion	21026	6567	GO:0007162, GO:0022407, GO:0098609
query_1	TRUE	1.34194e-06	332	2199	73	0.0331969	0.21988	GO:0072001	GO:BP	renal system development	21026	16803	GO:0048731
query_1	TRUE	1.45947e-06	70	2199	27	0.0122783	0.385714	GO:0042273	GO:BP	ribosomal large subunit biogenesis	21026	9977	GO:0022613, GO:0042254
query_1	TRUE	1.47444e-06	728	2199	130	0.0591178	0.178571	GO:0009617	GO:BP	response to bacterium	21026	3529	GO:0051707
query_1	TRUE	1.66238e-06	340	2199	74	0.0336517	0.217647	GO:0048545	GO:BP	response to steroid hormone	21026	12659	GO:0009725, GO:0033993
query_1	TRUE	1.69435e-06	614	2199	114	0.0518417	0.185668	GO:0048729	GO:BP	tissue morphogenesis	21026	12819	GO:0009653, GO:0009888
query_1	TRUE	1.82117e-06	49	2199	22	0.0100045	0.44898	GO:0042088	GO:BP	T-helper 1 type immune response	21026	9871	GO:0002460
query_1	TRUE	1.95306e-06	136	2199	40	0.0181901	0.294118	GO:0030218	GO:BP	erythrocyte differentiation	21026	6689	GO:0030099, GO:0034101
query_1	TRUE	2.11541e-06	732	2199	130	0.0591178	0.177596	GO:0002252	GO:BP	immune effector process	21026	782	GO:0002376
query_1	TRUE	2.19617e-06	442	2199	89	0.0404729	0.201357	GO:0051223	GO:BP	regulation of protein transport	21026	13395	GO:0015031, GO:0051049, GO:0070201
query_1	TRUE	2.21923e-06	105	2199	34	0.0154616	0.32381	GO:0008630	GO:BP	intrinsic apoptotic signaling pathway in response to DNA damage	21026	3204	GO:0006974, GO:0097193
query_1	TRUE	2.23715e-06	2070	2199	300	0.136426	0.144928	GO:0006955	GO:BP	immune response	21026	2575	GO:0002376, GO:0050896
query_1	TRUE	2.62549e-06	165	2199	45	0.0204638	0.272727	GO:0002181	GO:BP	cytoplasmic translation	21026	727	GO:0006412
query_1	TRUE	2.70805e-06	576	2199	108	0.0491132	0.1875	GO:0002694	GO:BP	regulation of leukocyte activation	21026	1210	GO:0002682, GO:0045321, GO:0050865
query_1	TRUE	2.95653e-06	177	2199	47	0.0213734	0.265537	GO:2001242	GO:BP	regulation of intrinsic apoptotic signaling pathway	21026	25977	GO:0097193, GO:1902531, GO:2001233
query_1	TRUE	3.19751e-06	1937	2199	283	0.128695	0.146102	GO:0045184	GO:BP	establishment of protein localization	21026	11159	GO:0008104, GO:0051234
query_1	TRUE	3.24131e-06	166	2199	45	0.0204638	0.271084	GO:0045766	GO:BP	positive regulation of angiogenesis	21026	11440	GO:0001525, GO:0045765, GO:1904018
query_1	TRUE	3.52696e-06	947	2199	158	0.0718508	0.166843	GO:0050776	GO:BP	regulation of immune response	21026	13079	GO:0002682, GO:0006955, GO:0048583
query_1	TRUE	4.05271e-06	92	2199	31	0.0140973	0.336957	GO:0001938	GO:BP	positive regulation of endothelial cell proliferation	21026	550	GO:0001935, GO:0001936, GO:0050679
query_1	TRUE	4.18202e-06	1227	2199	194	0.0882219	0.158109	GO:0006468	GO:BP	protein phosphorylation	21026	2199	GO:0016310, GO:0036211
query_1	TRUE	4.3545e-06	1417	2199	218	0.099136	0.153846	GO:0009057	GO:BP	macromolecule catabolic process	21026	3219	GO:0009056, GO:0043170
query_1	TRUE	4.42928e-06	134	2199	39	0.0177353	0.291045	GO:0050684	GO:BP	regulation of mRNA processing	21026	13044	GO:0006397, GO:1903311
query_1	TRUE	4.76882e-06	518	2199	99	0.0450205	0.19112	GO:0019221	GO:BP	cytokine-mediated signaling pathway	21026	5568	GO:0007166, GO:0071345
query_1	TRUE	4.84278e-06	215	2199	53	0.0241019	0.246512	GO:0071222	GO:BP	cellular response to lipopolysaccharide	21026	16254	GO:0032496, GO:0071219, GO:0071396, GO:1901701
query_1	TRUE	5.04773e-06	322	2199	70	0.0318327	0.217391	GO:0001822	GO:BP	kidney development	21026	477	GO:0048513, GO:0072001
query_1	TRUE	5.05076e-06	252	2199	59	0.0268304	0.234127	GO:0071216	GO:BP	cellular response to biotic stimulus	21026	16248	GO:0009607, GO:0051716
query_1	TRUE	5.37499e-06	240	2199	57	0.0259209	0.2375	GO:0002573	GO:BP	myeloid leukocyte differentiation	21026	1092	GO:0002521, GO:0030099
query_1	TRUE	5.51089e-06	234	2199	56	0.0254661	0.239316	GO:0002685	GO:BP	regulation of leukocyte migration	21026	1201	GO:0002682, GO:0030334, GO:0050900
query_1	TRUE	5.54073e-06	186	2199	48	0.0218281	0.258065	GO:0051495	GO:BP	positive regulation of cytoskeleton organization	21026	13564	GO:0007010, GO:0010638, GO:0051493
query_1	TRUE	5.67157e-06	1263	2199	198	0.0900409	0.15677	GO:0098542	GO:BP	defense response to other organism	21026	18545	GO:0006952, GO:0051707
query_1	TRUE	5.6781e-06	297	2199	66	0.0300136	0.222222	GO:0030100	GO:BP	regulation of endocytosis	21026	6645	GO:0006897, GO:0051128, GO:0060627
query_1	TRUE	5.74967e-06	605	2199	111	0.0504775	0.183471	GO:0007507	GO:BP	heart development	21026	2979	GO:0048513, GO:0072359
query_1	TRUE	5.89653e-06	499	2199	96	0.0436562	0.192385	GO:1903829	GO:BP	positive regulation of protein localization	21026	22969	GO:0008104, GO:0032880, GO:0048522
query_1	TRUE	6.33378e-06	241	2199	57	0.0259209	0.236515	GO:0006909	GO:BP	phagocytosis	21026	2548	GO:0006897
query_1	TRUE	6.47874e-06	535	2199	101	0.04593	0.188785	GO:0034655	GO:BP	nucleobase-containing compound catabolic process	21026	8646	GO:0006139, GO:0009056
query_1	TRUE	6.70741e-06	187	2199	48	0.0218281	0.256684	GO:0043484	GO:BP	regulation of RNA splicing	21026	10633	GO:0008380, GO:0010468, GO:0080090
query_1	TRUE	6.99711e-06	164	2199	44	0.0200091	0.268293	GO:0072331	GO:BP	signal transduction by p53 class mediator	21026	17120	GO:0035556
query_1	TRUE	7.2204e-06	658	2199	118	0.0536608	0.179331	GO:0031344	GO:BP	regulation of cell projection organization	21026	7096	GO:0030030, GO:0051128
query_1	TRUE	7.29726e-06	494	2199	95	0.0432015	0.192308	GO:0022407	GO:BP	regulation of cell-cell adhesion	21026	6566	GO:0030155, GO:0098609
query_1	TRUE	7.57415e-06	299	2199	66	0.0300136	0.220736	GO:0070371	GO:BP	ERK1 and ERK2 cascade	21026	15858	GO:0000165
query_1	TRUE	7.88878e-06	142	2199	40	0.0181901	0.28169	GO:0017015	GO:BP	regulation of transforming growth factor beta receptor signaling pathway	21026	5251	GO:0007179, GO:0090092, GO:1903844
query_1	TRUE	7.93099e-06	48	2199	21	0.0095498	0.4375	GO:0085029	GO:BP	extracellular matrix assembly	21026	17637	GO:0022607, GO:0030198
query_1	TRUE	7.95591e-06	537	2199	101	0.04593	0.188082	GO:0070201	GO:BP	regulation of establishment of protein localization	21026	15760	GO:0032880, GO:0045184
query_1	TRUE	7.961e-06	996	2199	163	0.0741246	0.163655	GO:0000902	GO:BP	cell morphogenesis	21026	238	GO:0009653
query_1	TRUE	8.10891e-06	488	2199	94	0.0427467	0.192623	GO:0045785	GO:BP	positive regulation of cell adhesion	21026	11455	GO:0007155, GO:0030155, GO:0048522
query_1	TRUE	8.2594e-06	212	2199	52	0.0236471	0.245283	GO:0050866	GO:BP	negative regulation of cell activation	21026	13142	GO:0001775, GO:0048523, GO:0050865, GO:0051241
query_1	TRUE	9.19514e-06	105	2199	33	0.0150068	0.314286	GO:2001243	GO:BP	negative regulation of intrinsic apoptotic signaling pathway	21026	25978	GO:0097193, GO:1902532, GO:2001234, GO:2001242
query_1	TRUE	9.69949e-06	219	2199	53	0.0241019	0.242009	GO:0002064	GO:BP	epithelial cell development	21026	653	GO:0030855, GO:0048468
query_1	TRUE	1.06422e-05	238	2199	56	0.0254661	0.235294	GO:0097529	GO:BP	myeloid leukocyte migration	21026	18446	GO:0050900
query_1	TRUE	1.07536e-05	401	2199	81	0.0368349	0.201995	GO:0002697	GO:BP	regulation of immune effector process	21026	1213	GO:0002252, GO:0002682
query_1	TRUE	1.0786e-05	14	2199	11	0.00500227	0.785714	GO:0035791	GO:BP	platelet-derived growth factor receptor-beta signaling pathway	21026	9176	GO:0048008
query_1	TRUE	1.23006e-05	642	2199	115	0.0522965	0.179128	GO:0120035	GO:BP	regulation of plasma membrane bounded cell projection organization	21026	19209	GO:0031344, GO:0120036
query_1	TRUE	1.24349e-05	485	2199	93	0.042292	0.191753	GO:0016049	GO:BP	cell growth	21026	5057	GO:0009987, GO:0040007
query_1	TRUE	1.30777e-05	1588	2199	237	0.107776	0.149244	GO:0120036	GO:BP	plasma membrane bounded cell projection organization	21026	19210	GO:0030030
query_1	TRUE	1.33074e-05	150	2199	41	0.0186448	0.273333	GO:0090101	GO:BP	negative regulation of transmembrane receptor protein serine/threonine kinase signaling pathway	21026	17784	GO:0007178, GO:0009968, GO:0090092
query_1	TRUE	1.3512e-05	746	2199	129	0.058663	0.172922	GO:0030855	GO:BP	epithelial cell differentiation	21026	6901	GO:0030154, GO:0060429
query_1	TRUE	1.50421e-05	1631	2199	242	0.11005	0.148375	GO:0030030	GO:BP	cell projection organization	21026	6621	GO:0016043
query_1	TRUE	1.51362e-05	515	2199	97	0.044111	0.18835	GO:0002683	GO:BP	negative regulation of immune system process	21026	1199	GO:0002376, GO:0002682, GO:0048519
query_1	TRUE	1.52708e-05	145	2199	40	0.0181901	0.275862	GO:1903844	GO:BP	regulation of cellular response to transforming growth factor beta stimulus	21026	22978	GO:0071560, GO:0090287
query_1	TRUE	1.74126e-05	892	2199	148	0.0673033	0.165919	GO:0000278	GO:BP	mitotic cell cycle	21026	76	GO:0007049
query_1	TRUE	1.98945e-05	582	2199	106	0.0482037	0.182131	GO:0042110	GO:BP	T cell activation	21026	9879	GO:0046649
query_1	TRUE	2.11515e-05	274	2199	61	0.0277399	0.222628	GO:0070372	GO:BP	regulation of ERK1 and ERK2 cascade	21026	15859	GO:0043408, GO:0070371
query_1	TRUE	2.40508e-05	88	2199	29	0.0131878	0.329545	GO:0014812	GO:BP	muscle cell migration	21026	4671	GO:0016477
query_1	TRUE	2.49167e-05	153	2199	41	0.0186448	0.267974	GO:0050729	GO:BP	positive regulation of inflammatory response	21026	13057	GO:0006954, GO:0031349, GO:0032103, GO:0050727
query_1	TRUE	2.5943e-05	492	2199	93	0.042292	0.189024	GO:0010638	GO:BP	positive regulation of organelle organization	21026	4267	GO:0006996, GO:0033043, GO:0051130
query_1	TRUE	2.6334e-05	225	2199	53	0.0241019	0.235556	GO:0071219	GO:BP	cellular response to molecule of bacterial origin	21026	16251	GO:0002237, GO:0071216
query_1	TRUE	2.64562e-05	308	2199	66	0.0300136	0.214286	GO:0007249	GO:BP	canonical NF-kappaB signal transduction	21026	2770	GO:0141124
query_1	TRUE	2.71172e-05	219	2199	52	0.0236471	0.237443	GO:0006457	GO:BP	protein folding	21026	2195	GO:0009987, GO:0051604
query_1	TRUE	2.81649e-05	423	2199	83	0.0377444	0.196217	GO:0016032	GO:BP	viral process	21026	5047	GO:0008150
query_1	TRUE	2.81702e-05	104	2199	32	0.0145521	0.307692	GO:0042274	GO:BP	ribosomal small subunit biogenesis	21026	9978	GO:0022613, GO:0042254
query_1	TRUE	3.12255e-05	992	2199	160	0.0727603	0.16129	GO:0046903	GO:BP	secretion	21026	12263	GO:0006810
query_1	TRUE	3.12434e-05	60	2199	23	0.0104593	0.383333	GO:0010812	GO:BP	negative regulation of cell-substrate adhesion	21026	4407	GO:0007162, GO:0010810, GO:0031589
query_1	TRUE	3.52135e-05	425	2199	83	0.0377444	0.195294	GO:1903706	GO:BP	regulation of hemopoiesis	21026	22880	GO:0002682, GO:0030097, GO:0060284, GO:2000026
query_1	TRUE	3.79718e-05	56	2199	22	0.0100045	0.392857	GO:0010718	GO:BP	positive regulation of epithelial to mesenchymal transition	21026	4327	GO:0001837, GO:0010717, GO:0045597, GO:0051240
query_1	TRUE	3.81594e-05	834	2199	139	0.0632106	0.166667	GO:0034330	GO:BP	cell junction organization	21026	8509	GO:0016043
query_1	TRUE	3.92632e-05	116	2199	34	0.0154616	0.293103	GO:0007229	GO:BP	integrin-mediated signaling pathway	21026	2766	GO:0007166
query_1	TRUE	3.983e-05	440	2199	85	0.0386539	0.193182	GO:0043434	GO:BP	response to peptide hormone	21026	10594	GO:0009725, GO:1901698, GO:1901700
query_1	TRUE	4.20245e-05	1536	2199	228	0.103683	0.148438	GO:0048699	GO:BP	generation of neurons	21026	12789	GO:0022008
query_1	TRUE	4.22446e-05	18	2199	12	0.00545703	0.666667	GO:0010755	GO:BP	regulation of plasminogen activation	21026	4359	GO:0031639, GO:0070613
query_1	TRUE	4.27049e-05	90	2199	29	0.0131878	0.322222	GO:2000628	GO:BP	regulation of miRNA metabolic process	21026	25463	GO:0010586, GO:0051252
query_1	TRUE	4.32401e-05	292	2199	63	0.0286494	0.215753	GO:0061448	GO:BP	connective tissue development	21026	15267	GO:0009888
query_1	TRUE	4.87546e-05	2639	2199	360	0.163711	0.136415	GO:0009056	GO:BP	catabolic process	21026	3218	GO:0008152
query_1	TRUE	5.37793e-05	938	2199	152	0.0691223	0.162047	GO:0000122	GO:BP	negative regulation of transcription by RNA polymerase II	21026	48	GO:0006357, GO:0006366, GO:0045892
query_1	TRUE	5.39035e-05	96	2199	30	0.0136426	0.3125	GO:0030512	GO:BP	negative regulation of transforming growth factor beta receptor signaling pathway	21026	6791	GO:0007179, GO:0017015, GO:0090101
query_1	TRUE	5.73134e-05	388	2199	77	0.0350159	0.198454	GO:0071692	GO:BP	protein localization to extracellular region	21026	16629	GO:0008104
query_1	TRUE	5.77219e-05	76	2199	26	0.0118236	0.342105	GO:0050818	GO:BP	regulation of coagulation	21026	13108	GO:0050817, GO:0051239
query_1	TRUE	5.77219e-05	76	2199	26	0.0118236	0.342105	GO:1902893	GO:BP	regulation of miRNA transcription	21026	22286	GO:0006355, GO:0061614, GO:2000628
query_1	TRUE	5.86768e-05	334	2199	69	0.0313779	0.206587	GO:0006913	GO:BP	nucleocytoplasmic transport	21026	2551	GO:0051169
query_1	TRUE	5.86768e-05	334	2199	69	0.0313779	0.206587	GO:0051169	GO:BP	nuclear transport	21026	13372	GO:0046907
query_1	TRUE	6.3193e-05	382	2199	76	0.0345612	0.198953	GO:0035592	GO:BP	establishment of protein localization to extracellular region	21026	9039	GO:0045184, GO:0071692
query_1	TRUE	6.49767e-05	237	2199	54	0.0245566	0.227848	GO:0007160	GO:BP	cell-matrix adhesion	21026	2711	GO:0031589
query_1	TRUE	6.9642e-05	322	2199	67	0.0304684	0.208075	GO:0051090	GO:BP	regulation of DNA-binding transcription factor activity	21026	13312	GO:0006355, GO:0065009
query_1	TRUE	7.10905e-05	225	2199	52	0.0236471	0.231111	GO:0060541	GO:BP	respiratory system development	21026	14519	GO:0048731
query_1	TRUE	7.11567e-05	1082	2199	170	0.0773079	0.157116	GO:0140546	GO:BP	defense response to symbiont	21026	19565	GO:0098542
query_1	TRUE	7.72536e-05	760	2199	128	0.0582083	0.168421	GO:0050778	GO:BP	positive regulation of immune response	21026	13081	GO:0002684, GO:0006955, GO:0048584, GO:0050776
query_1	TRUE	7.85257e-05	77	2199	26	0.0118236	0.337662	GO:0061614	GO:BP	miRNA transcription	21026	15368	GO:0006351, GO:0010586
query_1	TRUE	8.31608e-05	412	2199	80	0.0363802	0.194175	GO:0051051	GO:BP	negative regulation of transport	21026	13288	GO:0006810, GO:0048519, GO:0051049
query_1	TRUE	8.43638e-05	3030	2199	404	0.18372	0.133333	GO:0043412	GO:BP	macromolecule modification	21026	10582	GO:0043170
query_1	TRUE	8.94818e-05	984	2199	157	0.0713961	0.159553	GO:0045087	GO:BP	innate immune response	21026	11116	GO:0006955, GO:0140546
query_1	TRUE	8.99635e-05	214	2199	50	0.0227376	0.233645	GO:0043123	GO:BP	positive regulation of canonical NF-kappaB signal transduction	21026	10446	GO:0007249, GO:0043122, GO:1902533
query_1	TRUE	9.12415e-05	98	2199	30	0.0136426	0.306122	GO:0042542	GO:BP	response to hydrogen peroxide	21026	10141	GO:0000302
query_1	TRUE	9.2156e-05	406	2199	79	0.0359254	0.194581	GO:0030162	GO:BP	regulation of proteolysis	21026	6657	GO:0006508, GO:0051246
query_1	TRUE	9.84092e-05	379	2199	75	0.0341064	0.197889	GO:0009306	GO:BP	protein secretion	21026	3438	GO:0015031, GO:0032940, GO:0035592
query_1	TRUE	9.93717e-05	54	2199	21	0.0095498	0.388889	GO:0050819	GO:BP	negative regulation of coagulation	21026	13109	GO:0050817, GO:0050818, GO:0051241
query_1	TRUE	9.94583e-05	33	2199	16	0.00727603	0.484848	GO:0060317	GO:BP	cardiac epithelial to mesenchymal transition	21026	14320	GO:0001837, GO:0003007
query_1	TRUE	0.000101897	352	2199	71	0.0322874	0.201705	GO:0051336	GO:BP	regulation of hydrolase activity	21026	13481	GO:0050790
query_1	TRUE	0.000103835	442	2199	84	0.0381992	0.190045	GO:0030098	GO:BP	lymphocyte differentiation	21026	6643	GO:0046649, GO:1903131
query_1	TRUE	0.000105527	637	2199	111	0.0504775	0.174254	GO:0031401	GO:BP	positive regulation of protein modification process	21026	7118	GO:0031399, GO:0036211, GO:0051247
query_1	TRUE	0.00010844	104	2199	31	0.0140973	0.298077	GO:0032963	GO:BP	collagen metabolic process	21026	7890	GO:0008152
query_1	TRUE	0.000109362	209	2199	49	0.0222829	0.23445	GO:0050920	GO:BP	regulation of chemotaxis	21026	13190	GO:0006935, GO:0032101, GO:0040012
query_1	TRUE	0.000113045	228	2199	52	0.0236471	0.22807	GO:0045926	GO:BP	negative regulation of growth	21026	11558	GO:0040007, GO:0040008, GO:0048519
query_1	TRUE	0.000124993	235	2199	53	0.0241019	0.225532	GO:0001667	GO:BP	ameboidal-type cell migration	21026	376	GO:0016477
query_1	TRUE	0.000128949	287	2199	61	0.0277399	0.212544	GO:0043122	GO:BP	regulation of canonical NF-kappaB signal transduction	21026	10445	GO:0007249, GO:1902531
query_1	TRUE	0.000133136	144	2199	38	0.0172806	0.263889	GO:0007266	GO:BP	Rho protein signal transduction	21026	2780	GO:0007264
query_1	TRUE	0.000136948	314	2199	65	0.0295589	0.207006	GO:0048608	GO:BP	reproductive structure development	21026	12702	GO:0003006, GO:0048856, GO:0061458
query_1	TRUE	0.000137078	8184	2199	972	0.442019	0.118768	GO:0016043	GO:BP	cellular component organization	21026	5053	GO:0071840
query_1	TRUE	0.000142019	156	2199	40	0.0181901	0.25641	GO:0030856	GO:BP	regulation of epithelial cell differentiation	21026	6902	GO:0030855, GO:0045595, GO:2000026
query_1	TRUE	0.000142019	156	2199	40	0.0181901	0.25641	GO:2001236	GO:BP	regulation of extrinsic apoptotic signaling pathway	21026	25971	GO:0097191, GO:2001233
query_1	TRUE	0.000152445	686	2199	117	0.053206	0.170554	GO:0006886	GO:BP	intracellular protein transport	21026	2531	GO:0008104, GO:0015031, GO:0046907
query_1	TRUE	0.000176409	106	2199	31	0.0140973	0.292453	GO:0010717	GO:BP	regulation of epithelial to mesenchymal transition	21026	4326	GO:0001837, GO:0045595
query_1	TRUE	0.000176897	51	2199	20	0.00909504	0.392157	GO:1900047	GO:BP	negative regulation of hemostasis	21026	20092	GO:0007599, GO:0048519, GO:1900046
query_1	TRUE	0.000180116	23	2199	13	0.00591178	0.565217	GO:0010640	GO:BP	regulation of platelet-derived growth factor receptor signaling pathway	21026	4269	GO:0009966, GO:0048008
query_1	TRUE	0.000190188	140	2199	37	0.0168258	0.264286	GO:0008360	GO:BP	regulation of cell shape	21026	3165	GO:0022604, GO:0065008
query_1	TRUE	0.000199914	112	2199	32	0.0145521	0.285714	GO:0048024	GO:BP	regulation of mRNA splicing, via spliceosome	21026	12308	GO:0000398, GO:0043484, GO:0050684
query_1	TRUE	0.000205824	213	2199	49	0.0222829	0.230047	GO:0071383	GO:BP	cellular response to steroid hormone stimulus	21026	16405	GO:0032870, GO:0048545, GO:0071396
query_1	TRUE	0.000209155	304	2199	63	0.0286494	0.207237	GO:0045936	GO:BP	negative regulation of phosphate metabolic process	21026	11568	GO:0006796, GO:0010563, GO:0019220
query_1	TRUE	0.000209155	304	2199	63	0.0286494	0.207237	GO:0010563	GO:BP	negative regulation of phosphorus metabolic process	21026	4199	GO:0006793, GO:0009892, GO:0051174
query_1	TRUE	0.000209691	506	2199	92	0.0418372	0.181818	GO:0031349	GO:BP	positive regulation of defense response	21026	7101	GO:0006952, GO:0031347, GO:0048584
query_1	TRUE	0.000225008	318	2199	65	0.0295589	0.204403	GO:0061458	GO:BP	reproductive system development	21026	15276	GO:0048731
query_1	TRUE	0.000229031	220	2199	50	0.0227376	0.227273	GO:0060348	GO:BP	bone development	21026	14350	GO:0001501, GO:0048513
query_1	TRUE	0.000229955	928	2199	148	0.0673033	0.159483	GO:0140352	GO:BP	export from cell	21026	19493	GO:0006810, GO:0009987
query_1	TRUE	0.000233418	457	2199	85	0.0386539	0.185996	GO:0051960	GO:BP	regulation of nervous system development	21026	13835	GO:0007399, GO:2000026
query_1	TRUE	0.000234426	20	2199	12	0.00545703	0.6	GO:0061298	GO:BP	retina vasculature development in camera-type eye	21026	15170	GO:0001944, GO:0060041
query_1	TRUE	0.000240231	214	2199	49	0.0222829	0.228972	GO:0044706	GO:BP	multi-multicellular organism process	21026	10976	GO:0032501
query_1	TRUE	0.000242249	183	2199	44	0.0200091	0.240437	GO:0007565	GO:BP	female pregnancy	21026	3029	GO:0044703, GO:0044706
query_1	TRUE	0.000242727	415	2199	79	0.0359254	0.190361	GO:0007159	GO:BP	leukocyte cell-cell adhesion	21026	2710	GO:0098609
query_1	TRUE	0.000251044	208	2199	48	0.0218281	0.230769	GO:0071356	GO:BP	cellular response to tumor necrosis factor	21026	16378	GO:0034612, GO:0071345
query_1	TRUE	0.000257694	71	2199	24	0.0109141	0.338028	GO:1900046	GO:BP	regulation of hemostasis	21026	20091	GO:0007599, GO:0050789, GO:0050878
query_1	TRUE	0.000277918	509	2199	92	0.0418372	0.180747	GO:0051249	GO:BP	regulation of lymphocyte activation	21026	13414	GO:0002694, GO:0046649
query_1	TRUE	0.000281322	293	2199	61	0.0277399	0.208191	GO:0043086	GO:BP	negative regulation of catalytic activity	21026	10424	GO:0044092, GO:0050790
query_1	TRUE	0.000282603	108	2199	31	0.0140973	0.287037	GO:0043149	GO:BP	stress fiber assembly	21026	10457	GO:0030038, GO:0031032
query_1	TRUE	0.000282603	108	2199	31	0.0140973	0.287037	GO:0030038	GO:BP	contractile actin filament bundle assembly	21026	6628	GO:0051017
query_1	TRUE	0.000298621	57	2199	21	0.0095498	0.368421	GO:0048010	GO:BP	vascular endothelial growth factor receptor signaling pathway	21026	12299	GO:0007169
query_1	TRUE	0.000298621	57	2199	21	0.0095498	0.368421	GO:0070613	GO:BP	regulation of protein processing	21026	15984	GO:0016485, GO:0030162, GO:1903317
query_1	TRUE	0.000311596	503	2199	91	0.0413824	0.180915	GO:0002009	GO:BP	morphogenesis of an epithelium	21026	610	GO:0048729, GO:0060429
query_1	TRUE	0.00031532	103	2199	30	0.0136426	0.291262	GO:0032231	GO:BP	regulation of actin filament bundle assembly	21026	7367	GO:0044087, GO:0051017, GO:0110053
query_1	TRUE	0.000319581	355	2199	70	0.0318327	0.197183	GO:0070661	GO:BP	leukocyte proliferation	21026	16014	GO:0008283
query_1	TRUE	0.000328839	191	2199	45	0.0204638	0.235602	GO:0008154	GO:BP	actin polymerization or depolymerization	21026	3113	GO:0007015
query_1	TRUE	0.00034294	67	2199	23	0.0104593	0.343284	GO:0001885	GO:BP	endothelial cell development	21026	510	GO:0002064, GO:0045446
query_1	TRUE	0.000351074	454	2199	84	0.0381992	0.185022	GO:0048732	GO:BP	gland development	21026	12822	GO:0048513
query_1	TRUE	0.000357579	161	2199	40	0.0181901	0.248447	GO:0030041	GO:BP	actin filament polymerization	21026	6629	GO:0008154, GO:0051258
query_1	TRUE	0.00037063	405	2199	77	0.0350159	0.190123	GO:0042692	GO:BP	muscle cell differentiation	21026	10209	GO:0030154, GO:0061061
query_1	TRUE	0.000370849	44	2199	18	0.00818554	0.409091	GO:0003176	GO:BP	aortic valve development	21026	1604	GO:1905314
query_1	TRUE	0.000383517	498	2199	90	0.0409277	0.180723	GO:0051338	GO:BP	regulation of transferase activity	21026	13483	GO:0050790
query_1	TRUE	0.0003892	343	2199	68	0.0309231	0.198251	GO:0141188	GO:BP	nucleic acid catabolic process	21026	19815	GO:0009057, GO:0034655, GO:0090304
query_1	TRUE	0.000417863	205	2199	47	0.0213734	0.229268	GO:0044703	GO:BP	multi-organism reproductive process	21026	10975	GO:0022414
query_1	TRUE	0.000446123	110	2199	31	0.0140973	0.281818	GO:0070555	GO:BP	response to interleukin-1	21026	15947	GO:0034097
query_1	TRUE	0.000456897	244	2199	53	0.0241019	0.217213	GO:0002274	GO:BP	myeloid leukocyte activation	21026	804	GO:0045321
query_1	TRUE	0.00047432	133	2199	35	0.0159163	0.263158	GO:0045598	GO:BP	regulation of fat cell differentiation	21026	11287	GO:0045444, GO:0045595
query_1	TRUE	0.000488974	238	2199	52	0.0236471	0.218487	GO:0030595	GO:BP	leukocyte chemotaxis	21026	6824	GO:0050900, GO:0060326
query_1	TRUE	0.000495992	854	2199	137	0.062301	0.160422	GO:0032940	GO:BP	secretion by cell	21026	7869	GO:0046903, GO:0140352
query_1	TRUE	0.000531868	89	2199	27	0.0122783	0.303371	GO:0061515	GO:BP	myeloid cell development	21026	15300	GO:0030097, GO:0030099
query_1	TRUE	0.000547792	531	2199	94	0.0427467	0.177024	GO:0060627	GO:BP	regulation of vesicle-mediated transport	21026	14590	GO:0016192, GO:0050794, GO:0051049
query_1	TRUE	0.000570763	84	2199	26	0.0118236	0.309524	GO:0071347	GO:BP	cellular response to interleukin-1	21026	16369	GO:0070555, GO:0071345
query_1	TRUE	0.000597681	554	2199	97	0.044111	0.17509	GO:0043085	GO:BP	positive regulation of catalytic activity	21026	10423	GO:0044093, GO:0050790
query_1	TRUE	0.000598223	170	2199	41	0.0186448	0.241176	GO:1903034	GO:BP	regulation of response to wounding	21026	22395	GO:0009611, GO:0080134
query_1	TRUE	0.000604004	12	2199	9	0.00409277	0.75	GO:2001046	GO:BP	positive regulation of integrin-mediated signaling pathway	21026	25839	GO:0007229, GO:0009967, GO:2001044
query_1	TRUE	0.00060652	146	2199	37	0.0168258	0.253425	GO:0050921	GO:BP	positive regulation of chemotaxis	21026	13191	GO:0006935, GO:0032103, GO:0040017, GO:0050920
query_1	TRUE	0.000624217	74	2199	24	0.0109141	0.324324	GO:0014909	GO:BP	smooth muscle cell migration	21026	4761	GO:0014812
query_1	TRUE	0.000631795	69	2199	23	0.0104593	0.333333	GO:0030199	GO:BP	collagen fibril organization	21026	6675	GO:0030198, GO:0097435
query_1	TRUE	0.000631795	69	2199	23	0.0104593	0.333333	GO:0030193	GO:BP	regulation of blood coagulation	21026	6671	GO:0007596, GO:0032101, GO:0050818, GO:0061041, GO:1900046
query_1	TRUE	0.000634531	727	2199	120	0.0545703	0.165062	GO:0006412	GO:BP	translation	21026	2162	GO:0009059, GO:0010467, GO:0019538
query_1	TRUE	0.000668984	25	2199	13	0.00591178	0.52	GO:0000470	GO:BP	maturation of LSU-rRNA	21026	159	GO:0006364, GO:0042273
query_1	TRUE	0.000674205	50	2199	19	0.00864029	0.38	GO:0030195	GO:BP	negative regulation of blood coagulation	21026	6673	GO:0007596, GO:0030193, GO:0050819, GO:0061045, GO:1900047
query_1	TRUE	0.000690533	307	2199	62	0.0281946	0.201954	GO:0051056	GO:BP	regulation of small GTPase mediated signal transduction	21026	13293	GO:0007264, GO:1902531
query_1	TRUE	0.000693774	202	2199	46	0.0209186	0.227723	GO:0030323	GO:BP	respiratory tube development	21026	6735	GO:0035295, GO:0048513
query_1	TRUE	0.000728655	505	2199	90	0.0409277	0.178218	GO:0044089	GO:BP	positive regulation of cellular component biogenesis	21026	10814	GO:0044085, GO:0044087, GO:0048522
query_1	TRUE	0.000747883	118	2199	32	0.0145521	0.271186	GO:0071887	GO:BP	leukocyte apoptotic process	21026	16734	GO:0006915
query_1	TRUE	0.000758446	190	2199	44	0.0200091	0.231579	GO:0002695	GO:BP	negative regulation of leukocyte activation	21026	1211	GO:0002683, GO:0002694, GO:0045321, GO:0050866
query_1	TRUE	0.000794386	96	2199	28	0.0127331	0.291667	GO:1903035	GO:BP	negative regulation of response to wounding	21026	22396	GO:0009611, GO:0048585, GO:1903034
query_1	TRUE	0.000796078	315	2199	63	0.0286494	0.2	GO:0006401	GO:BP	RNA catabolic process	21026	2154	GO:0016070, GO:0141188
query_1	TRUE	0.000847521	65	2199	22	0.0100045	0.338462	GO:2000630	GO:BP	positive regulation of miRNA metabolic process	21026	25465	GO:0010586, GO:0051254, GO:2000628
query_1	TRUE	0.000851542	229	2199	50	0.0227376	0.218341	GO:0034612	GO:BP	response to tumor necrosis factor	21026	8626	GO:0034097
query_1	TRUE	0.000868992	160	2199	39	0.0177353	0.24375	GO:0072006	GO:BP	nephron development	21026	16808	GO:0001822, GO:0048856
query_1	TRUE	0.000946844	400	2199	75	0.0341064	0.1875	GO:0006979	GO:BP	response to oxidative stress	21026	2591	GO:0006950
query_1	TRUE	0.000987716	198	2199	45	0.0204638	0.227273	GO:0050777	GO:BP	negative regulation of immune response	21026	13080	GO:0002683, GO:0006955, GO:0048585, GO:0050776
query_1	TRUE	0.0010057	131	2199	34	0.0154616	0.259542	GO:0045667	GO:BP	regulation of osteoblast differentiation	21026	11356	GO:0001649, GO:0045595
query_1	TRUE	0.00102769	458	2199	83	0.0377444	0.181223	GO:0010720	GO:BP	positive regulation of cell development	21026	4329	GO:0045597, GO:0048468, GO:0060284
query_1	TRUE	0.00105578	394	2199	74	0.0336517	0.187817	GO:0002460	GO:BP	adaptive immune response based on somatic recombination of immune receptors built from immunoglobulin superfamily domains	21026	981	GO:0002250
query_1	TRUE	0.00106464	2846	2199	375	0.170532	0.131764	GO:0036211	GO:BP	protein modification process	21026	9413	GO:0019538, GO:0043412
query_1	TRUE	0.00110656	311	2199	62	0.0281946	0.199357	GO:0046651	GO:BP	lymphocyte proliferation	21026	12122	GO:0032943, GO:0046649
query_1	TRUE	0.00111246	1451	2199	210	0.095498	0.144728	GO:0030182	GO:BP	neuron differentiation	21026	6666	GO:0030154, GO:0048699
query_1	TRUE	0.00112361	284	2199	58	0.0263756	0.204225	GO:0051258	GO:BP	protein polymerization	21026	13423	GO:0065003
query_1	TRUE	0.00112399	103	2199	29	0.0131878	0.281553	GO:0034446	GO:BP	substrate adhesion-dependent cell spreading	21026	8576	GO:0031589
query_1	TRUE	0.00113138	71	2199	23	0.0104593	0.323944	GO:0032835	GO:BP	glomerulus development	21026	7802	GO:0048856, GO:0072006
query_1	TRUE	0.00114637	66	2199	22	0.0100045	0.333333	GO:0070301	GO:BP	cellular response to hydrogen peroxide	21026	15820	GO:0034614, GO:0042542
query_1	TRUE	0.00114883	199	2199	45	0.0204638	0.226131	GO:0032271	GO:BP	regulation of protein polymerization	21026	7399	GO:0043254, GO:0051258
query_1	TRUE	0.00120771	193	2199	44	0.0200091	0.227979	GO:0046631	GO:BP	alpha-beta T cell activation	21026	12103	GO:0042110
query_1	TRUE	0.00121468	431	2199	79	0.0359254	0.183295	GO:0043549	GO:BP	regulation of kinase activity	21026	10666	GO:0042325, GO:0051338
query_1	TRUE	0.00121996	132	2199	34	0.0154616	0.257576	GO:0061041	GO:BP	regulation of wound healing	21026	14941	GO:0042060, GO:1903034
query_1	TRUE	0.0012636	319	2199	63	0.0286494	0.197492	GO:0032943	GO:BP	mononuclear cell proliferation	21026	7871	GO:0070661
query_1	TRUE	0.00128877	30	2199	14	0.00636653	0.466667	GO:0045648	GO:BP	positive regulation of erythrocyte differentiation	21026	11337	GO:0030218, GO:0045639, GO:0045646
query_1	TRUE	0.00137356	213	2199	47	0.0213734	0.220657	GO:0051098	GO:BP	regulation of binding	21026	13319	GO:0065009
query_1	TRUE	0.00145036	246	2199	52	0.0236471	0.211382	GO:0022604	GO:BP	regulation of cell morphogenesis	21026	6579	GO:0000902, GO:0022603
query_1	TRUE	0.00147163	602	2199	102	0.0463847	0.169435	GO:0003013	GO:BP	circulatory system process	21026	1462	GO:0003008
query_1	TRUE	0.00153853	62	2199	21	0.0095498	0.33871	GO:1903317	GO:BP	regulation of protein maturation	21026	22571	GO:0010468, GO:0051246, GO:0051604
query_1	TRUE	0.00153916	67	2199	22	0.0100045	0.328358	GO:0014910	GO:BP	regulation of smooth muscle cell migration	21026	4762	GO:0014909, GO:0030334
query_1	TRUE	0.0015768	686	2199	113	0.051387	0.164723	GO:0018193	GO:BP	peptidyl-amino acid modification	21026	5328	GO:0036211
query_1	TRUE	0.0017119	500	2199	88	0.0400182	0.176	GO:0090066	GO:BP	regulation of anatomical structure size	21026	17757	GO:0065008
query_1	TRUE	0.0017229	83	2199	25	0.0113688	0.301205	GO:0002294	GO:BP	CD4-positive, alpha-beta T cell differentiation involved in immune response	21026	824	GO:0002293, GO:0043367
query_1	TRUE	0.00174658	48	2199	18	0.00818554	0.375	GO:1905314	GO:BP	semi-lunar valve development	21026	24134	GO:0003170
query_1	TRUE	0.00181479	357	2199	68	0.0309231	0.190476	GO:0031346	GO:BP	positive regulation of cell projection organization	21026	7098	GO:0030030, GO:0031344, GO:0051130
query_1	TRUE	0.0018248	215	2199	47	0.0213734	0.218605	GO:0042098	GO:BP	T cell proliferation	21026	9874	GO:0042110, GO:0046651
query_1	TRUE	0.00184355	421	2199	77	0.0350159	0.182898	GO:0043254	GO:BP	regulation of protein-containing complex assembly	21026	10492	GO:0044087, GO:0051128, GO:0065003
query_1	TRUE	0.00185861	620	2199	104	0.0472942	0.167742	GO:0048598	GO:BP	embryonic morphogenesis	21026	12698	GO:0009653, GO:0009790
query_1	TRUE	0.00197316	73	2199	23	0.0104593	0.315068	GO:0061045	GO:BP	negative regulation of wound healing	21026	14945	GO:0032102, GO:0042060, GO:0061041, GO:1903035
query_1	TRUE	0.00199761	330	2199	64	0.0291041	0.193939	GO:1902105	GO:BP	regulation of leukocyte differentiation	21026	21731	GO:0002521, GO:1903706
query_1	TRUE	0.00204799	58	2199	20	0.00909504	0.344828	GO:0007566	GO:BP	embryo implantation	21026	3030	GO:0007275, GO:0007565, GO:0022414
query_1	TRUE	0.00215377	1663	2199	234	0.106412	0.14071	GO:0007049	GO:BP	cell cycle	21026	2636	GO:0009987
query_1	TRUE	0.00216808	106	2199	29	0.0131878	0.273585	GO:0010586	GO:BP	miRNA metabolic process	21026	4217	GO:0016070
query_1	TRUE	0.00221109	84	2199	25	0.0113688	0.297619	GO:0002293	GO:BP	alpha-beta T cell differentiation involved in immune response	21026	823	GO:0002287, GO:0002292, GO:0046632
query_1	TRUE	0.00221109	84	2199	25	0.0113688	0.297619	GO:0002287	GO:BP	alpha-beta T cell activation involved in immune response	21026	817	GO:0002286, GO:0046631
query_1	TRUE	0.00224211	352	2199	67	0.0304684	0.190341	GO:0042063	GO:BP	gliogenesis	21026	9858	GO:0022008
query_1	TRUE	0.00231724	745	2199	120	0.0545703	0.161074	GO:1903047	GO:BP	mitotic cell cycle process	21026	22408	GO:0000278, GO:0022402
query_1	TRUE	0.00237505	166	2199	39	0.0177353	0.23494	GO:0032640	GO:BP	tumor necrosis factor production	21026	7632	GO:0071706
query_1	TRUE	0.00237505	166	2199	39	0.0177353	0.23494	GO:0032680	GO:BP	regulation of tumor necrosis factor production	21026	7671	GO:0032640, GO:1903555
query_1	TRUE	0.00239365	204	2199	45	0.0204638	0.220588	GO:0050679	GO:BP	positive regulation of epithelial cell proliferation	21026	13042	GO:0008284, GO:0050673, GO:0050678
query_1	TRUE	0.0024002	270	2199	55	0.0250114	0.203704	GO:0034976	GO:BP	response to endoplasmic reticulum stress	21026	8681	GO:0033554
query_1	TRUE	0.00248832	101	2199	28	0.0127331	0.277228	GO:0110020	GO:BP	regulation of actomyosin structure organization	21026	19091	GO:0031032, GO:0032956
query_1	TRUE	0.00249171	49	2199	18	0.00818554	0.367347	GO:0061028	GO:BP	establishment of endothelial barrier	21026	14929	GO:0001885
query_1	TRUE	0.00254487	198	2199	44	0.0200091	0.222222	GO:0030324	GO:BP	lung development	21026	6736	GO:0030323, GO:0048513, GO:0060541
query_1	TRUE	0.00262612	264	2199	54	0.0245566	0.204545	GO:0006898	GO:BP	receptor-mediated endocytosis	21026	2541	GO:0006897
query_1	TRUE	0.00269916	54	2199	19	0.00864029	0.351852	GO:0048146	GO:BP	positive regulation of fibroblast proliferation	21026	12380	GO:0008284, GO:0048144, GO:0048145
query_1	TRUE	0.0029957	180	2199	41	0.0186448	0.227778	GO:0048771	GO:BP	tissue remodeling	21026	12853	GO:0032501
query_1	TRUE	0.00309071	102	2199	28	0.0127331	0.27451	GO:1903312	GO:BP	negative regulation of mRNA metabolic process	21026	22566	GO:0016071, GO:0051253, GO:1903311
query_1	TRUE	0.00313791	174	2199	40	0.0181901	0.229885	GO:0030308	GO:BP	negative regulation of cell growth	21026	6726	GO:0001558, GO:0016049, GO:0045926, GO:0048523
query_1	TRUE	0.00317957	206	2199	45	0.0204638	0.218447	GO:0001763	GO:BP	morphogenesis of a branching structure	21026	427	GO:0009653, GO:0032501
query_1	TRUE	0.00320427	286	2199	57	0.0259209	0.199301	GO:0042113	GO:BP	B cell activation	21026	9880	GO:0046649
query_1	TRUE	0.00320519	91	2199	26	0.0118236	0.285714	GO:0051492	GO:BP	regulation of stress fiber assembly	21026	13561	GO:0032231, GO:0043149, GO:0110020
query_1	TRUE	0.00323358	456	2199	81	0.0368349	0.177632	GO:0010876	GO:BP	lipid localization	21026	4445	GO:0033036
query_1	TRUE	0.00331091	377	2199	70	0.0318327	0.185676	GO:1903037	GO:BP	regulation of leukocyte cell-cell adhesion	21026	22398	GO:0007159, GO:0022407
query_1	TRUE	0.00335138	266	2199	54	0.0245566	0.203008	GO:0032386	GO:BP	regulation of intracellular transport	21026	7487	GO:0046907, GO:0051049, GO:0060341
query_1	TRUE	0.00337647	560	2199	95	0.0432015	0.169643	GO:0045937	GO:BP	positive regulation of phosphate metabolic process	21026	11569	GO:0006796, GO:0010562, GO:0019220
query_1	TRUE	0.00337647	560	2199	95	0.0432015	0.169643	GO:0010562	GO:BP	positive regulation of phosphorus metabolic process	21026	4198	GO:0006793, GO:0009893, GO:0051174
query_1	TRUE	0.00339439	200	2199	44	0.0200091	0.22	GO:0006403	GO:BP	RNA localization	21026	2156	GO:0033036
query_1	TRUE	0.00340996	213	2199	46	0.0209186	0.215962	GO:0051216	GO:BP	cartilage development	21026	13393	GO:0001501, GO:0048513, GO:0061448
query_1	TRUE	0.00355943	28	2199	13	0.00591178	0.464286	GO:1902894	GO:BP	negative regulation of miRNA transcription	21026	22287	GO:0045892, GO:0061614, GO:1902893, GO:2000629
query_1	TRUE	0.00361292	194	2199	43	0.0195543	0.221649	GO:0002700	GO:BP	regulation of production of molecular mediator of immune response	21026	1216	GO:0002440, GO:0002697, GO:0010468
query_1	TRUE	0.00372364	65	2199	21	0.0095498	0.323077	GO:0035924	GO:BP	cellular response to vascular endothelial growth factor stimulus	21026	9264	GO:0071363
query_1	TRUE	0.00382495	103	2199	28	0.0127331	0.271845	GO:0045639	GO:BP	positive regulation of myeloid cell differentiation	21026	11328	GO:0030099, GO:0045597, GO:0045637
query_1	TRUE	0.00382952	169	2199	39	0.0177353	0.230769	GO:0051168	GO:BP	nuclear export	21026	13371	GO:0006913
query_1	TRUE	0.00383956	227	2199	48	0.0218281	0.211454	GO:0002440	GO:BP	production of molecular mediator of immune response	21026	961	GO:0002376, GO:0010467
query_1	TRUE	0.00387139	247	2199	51	0.0231924	0.206478	GO:0034599	GO:BP	cellular response to oxidative stress	21026	8620	GO:0006979, GO:0062197
query_1	TRUE	0.00397309	81	2199	24	0.0109141	0.296296	GO:0042093	GO:BP	T-helper cell differentiation	21026	9873	GO:0002294
query_1	TRUE	0.00414483	261	2199	53	0.0241019	0.203065	GO:0006402	GO:BP	mRNA catabolic process	21026	2155	GO:0006401, GO:0010629, GO:0016071
query_1	TRUE	0.00420095	208	2199	45	0.0204638	0.216346	GO:0033002	GO:BP	muscle cell proliferation	21026	7914	GO:0008283
query_1	TRUE	0.00439602	139	2199	34	0.0154616	0.244604	GO:0048660	GO:BP	regulation of smooth muscle cell proliferation	21026	12751	GO:0042127, GO:0048659
query_1	TRUE	0.0044037	127	2199	32	0.0145521	0.251969	GO:0000956	GO:BP	nuclear-transcribed mRNA catabolic process	21026	262	GO:0006402
query_1	TRUE	0.00450547	46	2199	17	0.00773079	0.369565	GO:0042771	GO:BP	intrinsic apoptotic signaling pathway in response to DNA damage by p53 class mediator	21026	10263	GO:0008630, GO:0072332
query_1	TRUE	0.00467024	164	2199	38	0.0172806	0.231707	GO:0051250	GO:BP	negative regulation of lymphocyte activation	21026	13415	GO:0002695, GO:0046649, GO:0051249
query_1	TRUE	0.00469064	317	2199	61	0.0277399	0.192429	GO:0062197	GO:BP	cellular response to chemical stress	21026	15637	GO:0033554, GO:0070887
query_1	TRUE	0.00471679	104	2199	28	0.0127331	0.269231	GO:0051099	GO:BP	positive regulation of binding	21026	13320	GO:0044093, GO:0051098
query_1	TRUE	0.00487196	446	2199	79	0.0359254	0.17713	GO:0010975	GO:BP	regulation of neuron projection development	21026	4531	GO:0031175, GO:0120035
query_1	TRUE	0.00492637	66	2199	21	0.0095498	0.318182	GO:0070059	GO:BP	intrinsic apoptotic signaling pathway in response to endoplasmic reticulum stress	21026	15672	GO:0034976, GO:0097193
query_1	TRUE	0.00508245	56	2199	19	0.00864029	0.339286	GO:0031529	GO:BP	ruffle organization	21026	7158	GO:0120036
query_1	TRUE	0.0052196	171	2199	39	0.0177353	0.22807	GO:1903555	GO:BP	regulation of tumor necrosis factor superfamily cytokine production	21026	22771	GO:0001817, GO:0071706
query_1	TRUE	0.0052196	171	2199	39	0.0177353	0.22807	GO:0071706	GO:BP	tumor necrosis factor superfamily cytokine production	21026	16639	GO:0001816
query_1	TRUE	0.00522954	140	2199	34	0.0154616	0.242857	GO:0030168	GO:BP	platelet activation	21026	6662	GO:0001775, GO:0007596
query_1	TRUE	0.00524116	122	2199	31	0.0140973	0.254098	GO:0046634	GO:BP	regulation of alpha-beta T cell activation	21026	12106	GO:0046631, GO:0050863
query_1	TRUE	0.00524116	122	2199	31	0.0140973	0.254098	GO:0001952	GO:BP	regulation of cell-matrix adhesion	21026	559	GO:0007160, GO:0010810
query_1	TRUE	0.0052833	134	2199	33	0.0150068	0.246269	GO:0046632	GO:BP	alpha-beta T cell differentiation	21026	12104	GO:0030217, GO:0046631
query_1	TRUE	0.00534056	506	2199	87	0.0395634	0.171937	GO:0042327	GO:BP	positive regulation of phosphorylation	21026	10002	GO:0016310, GO:0042325, GO:0045937
query_1	TRUE	0.00542283	243	2199	50	0.0227376	0.205761	GO:0045137	GO:BP	development of primary sexual characteristics	21026	11140	GO:0003006, GO:0007275, GO:0007548
query_1	TRUE	0.0054593	99	2199	27	0.0122783	0.272727	GO:0050764	GO:BP	regulation of phagocytosis	21026	13067	GO:0006909, GO:0030100
query_1	TRUE	0.0054593	99	2199	27	0.0122783	0.272727	GO:2001237	GO:BP	negative regulation of extrinsic apoptotic signaling pathway	21026	25972	GO:0097191, GO:2001234, GO:2001236
query_1	TRUE	0.00579636	105	2199	28	0.0127331	0.266667	GO:0090288	GO:BP	negative regulation of cellular response to growth factor stimulus	21026	17936	GO:0048585, GO:0071363, GO:0090287
query_1	TRUE	0.00633689	129	2199	32	0.0145521	0.248062	GO:0035710	GO:BP	CD4-positive, alpha-beta T cell activation	21026	9115	GO:0046631
query_1	TRUE	0.0064237	83	2199	24	0.0109141	0.289157	GO:0072332	GO:BP	intrinsic apoptotic signaling pathway by p53 class mediator	21026	17121	GO:0072331, GO:0097193
query_1	TRUE	0.00651942	258	2199	52	0.0236471	0.20155	GO:0051222	GO:BP	positive regulation of protein transport	21026	13394	GO:0015031, GO:0051050, GO:0051223, GO:1904951
query_1	TRUE	0.00670449	238	2199	49	0.0222829	0.205882	GO:0008406	GO:BP	gonad development	21026	3173	GO:0045137, GO:0048513, GO:0048608
query_1	TRUE	0.00676271	62	2199	20	0.00909504	0.322581	GO:0032233	GO:BP	positive regulation of actin filament bundle assembly	21026	7369	GO:0032231, GO:0044089, GO:0051017, GO:0051495, GO:1902905
query_1	TRUE	0.00688	57	2199	19	0.00864029	0.333333	GO:1902895	GO:BP	positive regulation of miRNA transcription	21026	22288	GO:0045893, GO:0061614, GO:1902893, GO:2000630
query_1	TRUE	0.00700589	225	2199	47	0.0213734	0.208889	GO:0044403	GO:BP	biological process involved in symbiotic interaction	21026	10886	GO:0044419
query_1	TRUE	0.00716035	148	2199	35	0.0159163	0.236486	GO:1903531	GO:BP	negative regulation of secretion by cell	21026	22750	GO:0032940, GO:0048523, GO:0051048, GO:1903530
query_1	TRUE	0.00716611	89	2199	25	0.0113688	0.280899	GO:0035023	GO:BP	regulation of Rho protein signal transduction	21026	8701	GO:0007266, GO:0051056
query_1	TRUE	0.0072198	212	2199	45	0.0204638	0.212264	GO:0031032	GO:BP	actomyosin structure organization	21026	6967	GO:0030036
query_1	TRUE	0.0073193	199	2199	43	0.0195543	0.21608	GO:0000302	GO:BP	response to reactive oxygen species	21026	88	GO:0006979, GO:1901700
query_1	TRUE	0.00759091	239	2199	49	0.0222829	0.205021	GO:0018108	GO:BP	peptidyl-tyrosine phosphorylation	21026	5302	GO:0006468, GO:0018212
query_1	TRUE	0.00768602	563	2199	94	0.0427467	0.166963	GO:1903530	GO:BP	regulation of secretion by cell	21026	22749	GO:0032940, GO:0050794, GO:0051046
query_1	TRUE	0.00773269	518	2199	88	0.0400182	0.169884	GO:0008015	GO:BP	blood circulation	21026	3082	GO:0003013
query_1	TRUE	0.00793419	329	2199	62	0.0281946	0.18845	GO:1904951	GO:BP	positive regulation of establishment of protein localization	21026	23853	GO:0045184, GO:0070201, GO:1903829
query_1	TRUE	0.0082403	213	2199	45	0.0204638	0.211268	GO:0045637	GO:BP	regulation of myeloid cell differentiation	21026	11326	GO:0030099, GO:1903706
query_1	TRUE	0.00842552	267	2199	53	0.0241019	0.198502	GO:0010721	GO:BP	negative regulation of cell development	21026	4330	GO:0045596, GO:0048468, GO:0060284
query_1	TRUE	0.00866506	107	2199	28	0.0127331	0.261682	GO:0016525	GO:BP	negative regulation of angiogenesis	21026	5212	GO:0001525, GO:0045765, GO:2000181
query_1	TRUE	0.00868678	143	2199	34	0.0154616	0.237762	GO:0071675	GO:BP	regulation of mononuclear cell migration	21026	16617	GO:0002685, GO:0071674
query_1	TRUE	0.00868678	143	2199	34	0.0154616	0.237762	GO:0048659	GO:BP	smooth muscle cell proliferation	21026	12750	GO:0033002
query_1	TRUE	0.00889019	137	2199	33	0.0150068	0.240876	GO:0051384	GO:BP	response to glucocorticoid	21026	13502	GO:0031960
query_1	TRUE	0.00894537	90	2199	25	0.0113688	0.277778	GO:0048145	GO:BP	regulation of fibroblast proliferation	21026	12379	GO:0042127, GO:0048144
query_1	TRUE	0.0089763	1486	2199	209	0.0950432	0.140646	GO:0006508	GO:BP	proteolysis	21026	2225	GO:0019538
query_1	TRUE	0.00908223	254	2199	51	0.0231924	0.200787	GO:0031348	GO:BP	negative regulation of defense response	21026	7100	GO:0006952, GO:0031347, GO:0048585
query_1	TRUE	0.00911952	402	2199	72	0.0327422	0.179104	GO:0045859	GO:BP	regulation of protein kinase activity	21026	11509	GO:0001932, GO:0043549
query_1	TRUE	0.00929103	483	2199	83	0.0377444	0.171843	GO:0001934	GO:BP	positive regulation of protein phosphorylation	21026	546	GO:0001932, GO:0006468, GO:0031401, GO:0042327
query_1	TRUE	0.00930879	30	2199	13	0.00591178	0.433333	GO:2000629	GO:BP	negative regulation of miRNA metabolic process	21026	25464	GO:0010586, GO:0051253, GO:2000628
query_1	TRUE	0.0096324	96	2199	26	0.0118236	0.270833	GO:0007044	GO:BP	cell-substrate junction assembly	21026	2635	GO:0034329, GO:0150115
query_1	TRUE	0.00969985	241	2199	49	0.0222829	0.20332	GO:0018212	GO:BP	peptidyl-tyrosine modification	21026	5346	GO:0018193
query_1	TRUE	0.00984022	221	2199	46	0.0209186	0.208145	GO:0045619	GO:BP	regulation of lymphocyte differentiation	21026	11308	GO:0030098, GO:0051249, GO:1902105
query_1	TRUE	0.00986071	310	2199	59	0.0268304	0.190323	GO:0019058	GO:BP	viral life cycle	21026	5525	GO:0016032
query_1	TRUE	0.0101966	39	2199	15	0.00682128	0.384615	GO:0010712	GO:BP	regulation of collagen metabolic process	21026	4321	GO:0019222, GO:0032963
query_1	TRUE	0.0105425	108	2199	28	0.0127331	0.259259	GO:2000181	GO:BP	negative regulation of blood vessel morphogenesis	21026	25074	GO:0022603, GO:0048514, GO:1901343
query_1	TRUE	0.0105943	269	2199	53	0.0241019	0.197026	GO:0050708	GO:BP	regulation of protein secretion	21026	13052	GO:0009306, GO:0051223, GO:1903530
query_1	TRUE	0.0107353	132	2199	32	0.0145521	0.242424	GO:0002040	GO:BP	sprouting angiogenesis	21026	638	GO:0001525
query_1	TRUE	0.0108573	126	2199	31	0.0140973	0.246032	GO:0002698	GO:BP	negative regulation of immune effector process	21026	1214	GO:0002252, GO:0002683, GO:0002697
query_1	TRUE	0.0108737	560	2199	93	0.042292	0.166071	GO:0002253	GO:BP	activation of immune response	21026	783	GO:0002376, GO:0050778
query_1	TRUE	0.0110732	1023	2199	152	0.0691223	0.148583	GO:0031175	GO:BP	neuron projection development	21026	7049	GO:0048666, GO:0120036
query_1	TRUE	0.0111108	189	2199	41	0.0186448	0.216931	GO:0061138	GO:BP	morphogenesis of a branching epithelium	21026	15029	GO:0001763, GO:0002009
query_1	TRUE	0.0111219	157	2199	36	0.0163711	0.229299	GO:0035966	GO:BP	response to topologically incorrect protein	21026	9287	GO:0006950
query_1	TRUE	0.0112946	361	2199	66	0.0300136	0.182825	GO:0009895	GO:BP	negative regulation of catabolic process	21026	3740	GO:0009056, GO:0009892, GO:0009894
query_1	TRUE	0.011495	80	2199	23	0.0104593	0.2875	GO:0046637	GO:BP	regulation of alpha-beta T cell differentiation	21026	12109	GO:0045580, GO:0046632, GO:0046634
query_1	TRUE	0.0115662	44	2199	16	0.00727603	0.363636	GO:0031638	GO:BP	zymogen activation	21026	7208	GO:0016485
query_1	TRUE	0.0115662	44	2199	16	0.00727603	0.363636	GO:0045646	GO:BP	regulation of erythrocyte differentiation	21026	11335	GO:0030218, GO:0045637
query_1	TRUE	0.0118588	196	2199	42	0.0190996	0.214286	GO:0051091	GO:BP	positive regulation of DNA-binding transcription factor activity	21026	13313	GO:0044093, GO:0051090
query_1	TRUE	0.0118781	12	2199	8	0.00363802	0.666667	GO:0097084	GO:BP	vascular associated smooth muscle cell development	21026	18241	GO:0035886, GO:0055001
query_1	TRUE	0.0123988	35	2199	14	0.00636653	0.4	GO:0045601	GO:BP	regulation of endothelial cell differentiation	21026	11290	GO:0030856, GO:0045446
query_1	TRUE	0.0123988	35	2199	14	0.00636653	0.4	GO:0030224	GO:BP	monocyte differentiation	21026	6695	GO:0002573, GO:1903131
query_1	TRUE	0.0124161	103	2199	27	0.0122783	0.262136	GO:0043367	GO:BP	CD4-positive, alpha-beta T cell differentiation	21026	10548	GO:0035710, GO:0046632
query_1	TRUE	0.0124161	103	2199	27	0.0122783	0.262136	GO:0150115	GO:BP	cell-substrate junction organization	21026	19883	GO:0034330
query_1	TRUE	0.012696	177	2199	39	0.0177353	0.220339	GO:0141193	GO:BP	nuclear receptor-mediated signaling pathway	21026	19818	GO:0030522
query_1	TRUE	0.012786	109	2199	28	0.0127331	0.256881	GO:1901343	GO:BP	negative regulation of vasculature development	21026	21127	GO:0001944, GO:0051093, GO:0051241, GO:1901342
query_1	TRUE	0.0129729	158	2199	36	0.0163711	0.227848	GO:0030183	GO:BP	B cell differentiation	21026	6667	GO:0030098, GO:0042113
query_1	TRUE	0.0137662	92	2199	25	0.0113688	0.271739	GO:0002292	GO:BP	T cell differentiation involved in immune response	21026	822	GO:0002286, GO:0030217
query_1	TRUE	0.0141881	617	2199	100	0.0454752	0.162075	GO:0051046	GO:BP	regulation of secretion	21026	13283	GO:0046903, GO:0051049
query_1	TRUE	0.0144164	378	2199	68	0.0309231	0.179894	GO:0050767	GO:BP	regulation of neurogenesis	21026	13070	GO:0022008, GO:0051960, GO:0060284
query_1	TRUE	0.0144778	81	2199	23	0.0104593	0.283951	GO:0060395	GO:BP	SMAD protein signal transduction	21026	14387	GO:0007178, GO:0141124
query_1	TRUE	0.014498	31	2199	13	0.00591178	0.419355	GO:0071634	GO:BP	regulation of transforming growth factor beta production	21026	16580	GO:0001817, GO:0071604
query_1	TRUE	0.014498	31	2199	13	0.00591178	0.419355	GO:1900027	GO:BP	regulation of ruffle assembly	21026	20077	GO:0097178, GO:0120032
query_1	TRUE	0.0148425	231	2199	47	0.0213734	0.203463	GO:0072593	GO:BP	reactive oxygen species metabolic process	21026	17223	GO:0008152
query_1	TRUE	0.0151041	159	2199	36	0.0163711	0.226415	GO:0030010	GO:BP	establishment of cell polarity	21026	6617	GO:0007163
query_1	TRUE	0.0151041	159	2199	36	0.0163711	0.226415	GO:0031960	GO:BP	response to corticosteroid	21026	7264	GO:0048545
query_1	TRUE	0.0152933	65	2199	20	0.00909504	0.307692	GO:0051145	GO:BP	smooth muscle cell differentiation	21026	13348	GO:0042692
query_1	TRUE	0.0153868	128	2199	31	0.0140973	0.242188	GO:0030833	GO:BP	regulation of actin filament polymerization	21026	6881	GO:0008064, GO:0030041, GO:0032271
query_1	TRUE	0.0156032	430	2199	75	0.0341064	0.174419	GO:0060537	GO:BP	muscle tissue development	21026	14515	GO:0009888
query_1	TRUE	0.0160357	27	2199	12	0.00545703	0.444444	GO:0031639	GO:BP	plasminogen activation	21026	7209	GO:0031638
query_1	TRUE	0.0162362	60	2199	19	0.00864029	0.316667	GO:0043030	GO:BP	regulation of macrophage activation	21026	10390	GO:0002694, GO:0042116
query_1	TRUE	0.0165351	315	2199	59	0.0268304	0.187302	GO:0071375	GO:BP	cellular response to peptide hormone stimulus	21026	16397	GO:0032870, GO:0043434, GO:1901699, GO:1901701
query_1	TRUE	0.0165854	147	2199	34	0.0154616	0.231293	GO:0008064	GO:BP	regulation of actin polymerization or depolymerization	21026	3099	GO:0008154, GO:0030832, GO:0110053
query_1	TRUE	0.0168567	50	2199	17	0.00773079	0.34	GO:0046636	GO:BP	negative regulation of alpha-beta T cell activation	21026	12108	GO:0046631, GO:0046634, GO:0050868
query_1	TRUE	0.01691	387	2199	69	0.0313779	0.178295	GO:0050863	GO:BP	regulation of T cell activation	21026	13139	GO:0042110, GO:0051249
query_1	TRUE	0.0175536	160	2199	36	0.0163711	0.225	GO:0050658	GO:BP	RNA transport	21026	13027	GO:0050657, GO:0051236
query_1	TRUE	0.0175536	160	2199	36	0.0163711	0.225	GO:0050657	GO:BP	nucleic acid transport	21026	13026	GO:0015931
query_1	TRUE	0.0176756	2578	2199	335	0.152342	0.129946	GO:0006357	GO:BP	regulation of transcription by RNA polymerase II	21026	2126	GO:0006355, GO:0006366
query_1	TRUE	0.0178002	135	2199	32	0.0145521	0.237037	GO:0002286	GO:BP	T cell activation involved in immune response	21026	816	GO:0002285, GO:0042110
query_1	TRUE	0.0180888	71	2199	21	0.0095498	0.295775	GO:0000380	GO:BP	alternative mRNA splicing, via spliceosome	21026	112	GO:0000398
query_1	TRUE	0.0181557	260	2199	51	0.0231924	0.196154	GO:0042326	GO:BP	negative regulation of phosphorylation	21026	10001	GO:0016310, GO:0042325, GO:0045936
query_1	TRUE	0.0182495	129	2199	31	0.0140973	0.24031	GO:1904950	GO:BP	negative regulation of establishment of protein localization	21026	23852	GO:0045184, GO:0070201, GO:1903828
query_1	TRUE	0.0183404	36	2199	14	0.00636653	0.388889	GO:0001953	GO:BP	negative regulation of cell-matrix adhesion	21026	560	GO:0001952, GO:0007160, GO:0010812
query_1	TRUE	0.0185575	123	2199	30	0.0136426	0.243902	GO:0002718	GO:BP	regulation of cytokine production involved in immune response	21026	1234	GO:0001817, GO:0002367, GO:0002700
query_1	TRUE	0.0185575	123	2199	30	0.0136426	0.243902	GO:0002367	GO:BP	cytokine production involved in immune response	21026	897	GO:0001816, GO:0002440, GO:0006955
query_1	TRUE	0.0185575	123	2199	30	0.0136426	0.243902	GO:0034341	GO:BP	response to type II interferon	21026	8516	GO:0034097, GO:0045087
query_1	TRUE	0.0189721	381	2199	68	0.0309231	0.178478	GO:0050867	GO:BP	positive regulation of cell activation	21026	13143	GO:0001775, GO:0048522, GO:0050865, GO:0051240
query_1	TRUE	0.0202301	142	2199	33	0.0150068	0.232394	GO:1903038	GO:BP	negative regulation of leukocyte cell-cell adhesion	21026	22399	GO:0007159, GO:0022408, GO:1903037
query_1	TRUE	0.0204091	310	2199	58	0.0263756	0.187097	GO:0048638	GO:BP	regulation of developmental growth	21026	12729	GO:0040008, GO:0048589, GO:0050793
query_1	TRUE	0.0209373	546	2199	90	0.0409277	0.164835	GO:0009896	GO:BP	positive regulation of catabolic process	21026	3741	GO:0009056, GO:0009893, GO:0009894
query_1	TRUE	0.0212232	16	2199	9	0.00409277	0.5625	GO:0051895	GO:BP	negative regulation of focal adhesion assembly	21026	13785	GO:0001953, GO:0048041, GO:0051893, GO:0150118, GO:1901889
query_1	TRUE	0.0212232	16	2199	9	0.00409277	0.5625	GO:0150118	GO:BP	negative regulation of cell-substrate junction organization	21026	19886	GO:0051129, GO:0150115, GO:0150116
query_1	TRUE	0.0214534	339	2199	62	0.0281946	0.182891	GO:0071214	GO:BP	cellular response to abiotic stimulus	21026	16246	GO:0009628, GO:0104004
query_1	TRUE	0.0214534	339	2199	62	0.0281946	0.182891	GO:0104004	GO:BP	cellular response to environmental stimulus	21026	18951	GO:0051716
query_1	TRUE	0.0215208	155	2199	35	0.0159163	0.225806	GO:0045807	GO:BP	positive regulation of endocytosis	21026	11469	GO:0006897, GO:0030100, GO:0051050, GO:0051130
query_1	TRUE	0.0215927	130	2199	31	0.0140973	0.238462	GO:0051028	GO:BP	mRNA transport	21026	13272	GO:0050658
query_1	TRUE	0.0215927	130	2199	31	0.0140973	0.238462	GO:0022612	GO:BP	gland morphogenesis	21026	6586	GO:0009887, GO:0048732
query_1	TRUE	0.0222449	181	2199	39	0.0177353	0.21547	GO:0031214	GO:BP	biomineral tissue development	21026	7053	GO:0009888, GO:0048513
query_1	TRUE	0.0224553	46	2199	16	0.00727603	0.347826	GO:0042149	GO:BP	cellular response to glucose starvation	21026	9900	GO:0009267
query_1	TRUE	0.0224553	46	2199	16	0.00727603	0.347826	GO:0051602	GO:BP	response to electrical stimulus	21026	13629	GO:0009628
query_1	TRUE	0.0228341	51	2199	17	0.00773079	0.333333	GO:0030330	GO:BP	DNA damage response, signal transduction by p53 class mediator	21026	6742	GO:0042770, GO:0072331
query_1	TRUE	0.0239514	235	2199	47	0.0213734	0.2	GO:0048705	GO:BP	skeletal system morphogenesis	21026	12795	GO:0001501, GO:0009887
query_1	TRUE	0.0248594	215	2199	44	0.0200091	0.204651	GO:0045216	GO:BP	cell-cell junction organization	21026	11173	GO:0034330
query_1	TRUE	0.0249696	1177	2199	169	0.0768531	0.143585	GO:0048666	GO:BP	neuron development	21026	12757	GO:0030182, GO:0048468
query_1	TRUE	0.0251944	458	2199	78	0.0354707	0.170306	GO:0016055	GO:BP	Wnt signaling pathway	21026	5063	GO:0007166
query_1	TRUE	0.0253987	2711	2199	349	0.158709	0.128735	GO:0006366	GO:BP	transcription by RNA polymerase II	21026	2133	GO:0006351
query_1	TRUE	0.0254879	131	2199	31	0.0140973	0.236641	GO:0050868	GO:BP	negative regulation of T cell activation	21026	13144	GO:0042110, GO:0050863, GO:0051250, GO:1903038
query_1	TRUE	0.0254991	377	2199	67	0.0304684	0.177719	GO:0030522	GO:BP	intracellular receptor signaling pathway	21026	6799	GO:0035556
query_1	TRUE	0.0258673	436	2199	75	0.0341064	0.172018	GO:0006869	GO:BP	lipid transport	21026	2521	GO:0006810, GO:0010876
query_1	TRUE	0.0261017	202	2199	42	0.0190996	0.207921	GO:0002822	GO:BP	regulation of adaptive immune response based on somatic recombination of immune receptors built from immunoglobulin superfamily domains	21026	1330	GO:0002460, GO:0002819
query_1	TRUE	0.0261017	202	2199	42	0.0190996	0.207921	GO:0031099	GO:BP	regeneration	21026	6988	GO:0048856
query_1	TRUE	0.0262865	414	2199	72	0.0327422	0.173913	GO:0009615	GO:BP	response to virus	21026	3527	GO:0051707
query_1	TRUE	0.0263216	101	2199	26	0.0118236	0.257426	GO:0070167	GO:BP	regulation of biomineral tissue development	21026	15736	GO:0031214, GO:2000026
query_1	TRUE	0.0263628	20	2199	10	0.00454752	0.5	GO:2001044	GO:BP	regulation of integrin-mediated signaling pathway	21026	25837	GO:0007229, GO:0009966
query_1	TRUE	0.0263719	150	2199	34	0.0154616	0.226667	GO:0030832	GO:BP	regulation of actin filament length	21026	6880	GO:0032535, GO:0032956
query_1	TRUE	0.027263	163	2199	36	0.0163711	0.220859	GO:0051236	GO:BP	establishment of RNA localization	21026	13405	GO:0006403, GO:0051234
query_1	TRUE	0.0272852	24	2199	11	0.00500227	0.458333	GO:0000027	GO:BP	ribosomal large subunit assembly	21026	12	GO:0022618, GO:0042255, GO:0042273
query_1	TRUE	0.0272852	24	2199	11	0.00500227	0.458333	GO:0045063	GO:BP	T-helper 1 cell differentiation	21026	11107	GO:0042088, GO:0042093
query_1	TRUE	0.0277006	62	2199	19	0.00864029	0.306452	GO:0043370	GO:BP	regulation of CD4-positive, alpha-beta T cell differentiation	21026	10551	GO:0043367, GO:0046637, GO:2000514
query_1	TRUE	0.0279788	349	2199	63	0.0286494	0.180516	GO:0031400	GO:BP	negative regulation of protein modification process	21026	7117	GO:0031399, GO:0036211, GO:0051248
query_1	TRUE	0.0280358	13	2199	8	0.00363802	0.615385	GO:0010642	GO:BP	negative regulation of platelet-derived growth factor receptor signaling pathway	21026	4271	GO:0009968, GO:0010640, GO:0048008
query_1	TRUE	0.028121	84	2199	23	0.0104593	0.27381	GO:2000514	GO:BP	regulation of CD4-positive, alpha-beta T cell activation	21026	25372	GO:0035710, GO:0046634
query_1	TRUE	0.028121	84	2199	23	0.0104593	0.27381	GO:0008625	GO:BP	extrinsic apoptotic signaling pathway via death domain receptors	21026	3200	GO:0097191
query_1	TRUE	0.0282793	264	2199	51	0.0231924	0.193182	GO:0002699	GO:BP	positive regulation of immune effector process	21026	1215	GO:0002252, GO:0002684, GO:0002697
query_1	TRUE	0.0289723	157	2199	35	0.0159163	0.22293	GO:0048754	GO:BP	branching morphogenesis of an epithelial tube	21026	12838	GO:0035239, GO:0060562, GO:0061138
query_1	TRUE	0.0290734	335	2199	61	0.0277399	0.18209	GO:0009914	GO:BP	hormone transport	21026	3755	GO:0006810, GO:0010817
query_1	TRUE	0.0291835	73	2199	21	0.0095498	0.287671	GO:0048844	GO:BP	artery morphogenesis	21026	12919	GO:0048514, GO:0060840
query_1	TRUE	0.0294246	170	2199	37	0.0168258	0.217647	GO:1990845	GO:BP	adaptive thermogenesis	21026	24878	GO:0008152
query_1	TRUE	0.0295482	408	2199	71	0.0322874	0.17402	GO:0014706	GO:BP	striated muscle tissue development	21026	4622	GO:0060537
query_1	TRUE	0.0305647	10	2199	7	0.00318327	0.7	GO:0061299	GO:BP	retina vasculature morphogenesis in camera-type eye	21026	15171	GO:0009653, GO:0061298
query_1	TRUE	0.0309381	126	2199	30	0.0136426	0.238095	GO:0010811	GO:BP	positive regulation of cell-substrate adhesion	21026	4406	GO:0010810, GO:0031589, GO:0045785
query_1	TRUE	0.0317435	217	2199	44	0.0200091	0.202765	GO:0002819	GO:BP	regulation of adaptive immune response	21026	1327	GO:0002250, GO:0050776
query_1	TRUE	0.0318989	446	2199	76	0.0345612	0.170404	GO:0022411	GO:BP	cellular component disassembly	21026	6570	GO:0016043
query_1	TRUE	0.032059	114	2199	28	0.0127331	0.245614	GO:0051224	GO:BP	negative regulation of protein transport	21026	13396	GO:0015031, GO:0051051, GO:0051223, GO:1904950
query_1	TRUE	0.0320811	1043	2199	152	0.0691223	0.145733	GO:0048878	GO:BP	chemical homeostasis	21026	12950	GO:0042592
query_1	TRUE	0.0322731	197	2199	41	0.0186448	0.208122	GO:0007369	GO:BP	gastrulation	21026	2857	GO:0048598
query_1	TRUE	0.033525	158	2199	35	0.0159163	0.221519	GO:0050792	GO:BP	regulation of viral process	21026	13088	GO:0016032, GO:0050789
query_1	TRUE	0.0346821	294	2199	55	0.0250114	0.187075	GO:0007548	GO:BP	sex differentiation	21026	3015	GO:0003006
query_1	TRUE	0.0355814	152	2199	34	0.0154616	0.223684	GO:0033157	GO:BP	regulation of intracellular protein transport	21026	8009	GO:0006886, GO:0032386, GO:0051223
query_1	TRUE	0.0358018	63	2199	19	0.00864029	0.301587	GO:0042255	GO:BP	ribosome assembly	21026	9968	GO:0042254, GO:0140694
query_1	TRUE	0.0369065	352	2199	63	0.0286494	0.178977	GO:0021700	GO:BP	developmental maturation	21026	6251	GO:0032502
query_1	TRUE	0.0375017	121	2199	29	0.0131878	0.239669	GO:0002062	GO:BP	chondrocyte differentiation	21026	651	GO:0030154, GO:0051216
query_1	TRUE	0.03818	38	2199	14	0.00636653	0.368421	GO:2000515	GO:BP	negative regulation of CD4-positive, alpha-beta T cell activation	21026	25373	GO:0035710, GO:0046636, GO:2000514
query_1	TRUE	0.0395366	140	2199	32	0.0145521	0.228571	GO:0006986	GO:BP	response to unfolded protein	21026	2595	GO:0035966
query_1	TRUE	0.040901	17	2199	9	0.00409277	0.529412	GO:0071895	GO:BP	odontoblast differentiation	21026	16737	GO:0060563
query_1	TRUE	0.0412138	153	2199	34	0.0154616	0.222222	GO:0106106	GO:BP	cold-induced thermogenesis	21026	19001	GO:0001659, GO:1990845
query_1	TRUE	0.0413861	69	2199	20	0.00909504	0.289855	GO:0052547	GO:BP	regulation of peptidase activity	21026	13929	GO:0030162, GO:0051336
query_1	TRUE	0.0416784	48	2199	16	0.00727603	0.333333	GO:0072583	GO:BP	clathrin-dependent endocytosis	21026	17220	GO:0006898
query_1	TRUE	0.0416784	48	2199	16	0.00727603	0.333333	GO:0061383	GO:BP	trabecula morphogenesis	21026	15238	GO:0009653
query_1	TRUE	0.0436818	147	2199	33	0.0150068	0.22449	GO:0045861	GO:BP	negative regulation of proteolysis	21026	11511	GO:0006508, GO:0030162, GO:0051248
query_1	TRUE	0.0441194	25	2199	11	0.00500227	0.44	GO:0043371	GO:BP	negative regulation of CD4-positive, alpha-beta T cell differentiation	21026	10552	GO:0043367, GO:0043370, GO:0046639, GO:2000515
query_1	TRUE	0.0446494	92	2199	24	0.0109141	0.26087	GO:2000278	GO:BP	regulation of DNA biosynthetic process	21026	25163	GO:0010556, GO:0051052, GO:0071897
query_1	TRUE	0.0448642	318	2199	58	0.0263756	0.18239	GO:0034504	GO:BP	protein localization to nucleus	21026	8606	GO:0033365
query_1	TRUE	0.0458633	369	2199	65	0.0295589	0.176152	GO:0042176	GO:BP	regulation of protein catabolic process	21026	9912	GO:0009894, GO:0030163, GO:0051246
query_1	TRUE	0.0459641	64	2199	19	0.00864029	0.296875	GO:0060390	GO:BP	regulation of SMAD protein signal transduction	21026	14384	GO:0060395, GO:1902531
query_1	TRUE	0.0459641	64	2199	19	0.00864029	0.296875	GO:0006956	GO:BP	complement activation	21026	2576	GO:0002252, GO:0002253, GO:0006959
query_1	TRUE	0.0460275	110	2199	27	0.0122783	0.245455	GO:0032652	GO:BP	regulation of interleukin-1 production	21026	7644	GO:0001817, GO:0032612
query_1	TRUE	0.0460275	110	2199	27	0.0122783	0.245455	GO:0032612	GO:BP	interleukin-1 production	21026	7605	GO:0001816
query_1	TRUE	0.0460754	75	2199	21	0.0095498	0.28	GO:0003170	GO:BP	heart valve development	21026	1598	GO:0007507, GO:0048856
query_1	TRUE	0.0476503	154	2199	34	0.0154616	0.220779	GO:0030509	GO:BP	BMP signaling pathway	21026	6788	GO:0071773, GO:0141091
query_1	TRUE	0.0476503	154	2199	34	0.0154616	0.220779	GO:0072073	GO:BP	kidney epithelium development	21026	16873	GO:0001822, GO:0060429
query_1	TRUE	0.0482614	34	2199	13	0.00591178	0.382353	GO:0071604	GO:BP	transforming growth factor beta production	21026	16559	GO:0001816
query_1	TRUE	0.0493496	319	2199	58	0.0263756	0.181818	GO:0030217	GO:BP	T cell differentiation	21026	6688	GO:0030098, GO:0042110

## Sheet: COMPENSATED V DECOMPENSATED DN
query	significant	p_value	term_size	query_size	intersection_size	precision	recall	term_id	source	term_name	effective_domain_size	source_order	parents
query_1	TRUE	1.34363e-30	2639	1951	427	0.218862	0.161804	GO:0009056	GO:BP	catabolic process	21026	3218	GO:0008152
query_1	TRUE	1.66453e-25	2846	1951	435	0.222963	0.152846	GO:0036211	GO:BP	protein modification process	21026	9413	GO:0019538, GO:0043412
query_1	TRUE	3.39585e-25	3030	1951	455	0.233214	0.150165	GO:0043412	GO:BP	macromolecule modification	21026	10582	GO:0043170
query_1	TRUE	1.82497e-18	4721	1951	612	0.313685	0.129634	GO:0019538	GO:BP	protein metabolic process	21026	5841	GO:0043170, GO:0044238
query_1	TRUE	6.20599e-17	204	1951	66	0.0338288	0.323529	GO:0008016	GO:BP	regulation of heart contraction	21026	3083	GO:0060047, GO:1903522
query_1	TRUE	1.52687e-16	2407	1951	353	0.180933	0.146656	GO:0006796	GO:BP	phosphate-containing compound metabolic process	21026	2474	GO:0006793
query_1	TRUE	1.87999e-16	2410	1951	353	0.180933	0.146473	GO:0006793	GO:BP	phosphorus metabolic process	21026	2471	GO:0008152
query_1	TRUE	4.30102e-16	244	1951	72	0.0369042	0.295082	GO:0060047	GO:BP	heart contraction	21026	14103	GO:0003015, GO:0008015
query_1	TRUE	5.28669e-16	3661	1951	489	0.250641	0.13357	GO:0051641	GO:BP	cellular localization	21026	13664	GO:0009987, GO:0051179
query_1	TRUE	7.00067e-16	1027	1951	185	0.0948232	0.180136	GO:0043687	GO:BP	post-translational protein modification	21026	10741	GO:0036211
query_1	TRUE	3.41028e-15	1776	1951	275	0.140953	0.154842	GO:0044281	GO:BP	small molecule metabolic process	21026	10850	GO:0008152
query_1	TRUE	4.0207e-15	253	1951	72	0.0369042	0.284585	GO:0003015	GO:BP	heart process	21026	1464	GO:0003013
query_1	TRUE	4.35181e-15	94	1951	41	0.0210149	0.43617	GO:0061337	GO:BP	cardiac conduction	21026	15203	GO:0008016
query_1	TRUE	1.05941e-14	3594	1951	476	0.243977	0.132443	GO:0006996	GO:BP	organelle organization	21026	2598	GO:0016043
query_1	TRUE	2.33077e-14	975	1951	174	0.089185	0.178462	GO:0070647	GO:BP	protein modification by small protein conjugation or removal	21026	16003	GO:0043687
query_1	TRUE	4.16347e-14	1381	1951	224	0.114813	0.162201	GO:0046907	GO:BP	intracellular transport	21026	12264	GO:0006810, GO:0051641, GO:0051649
query_1	TRUE	5.92223e-14	12743	1951	1353	0.693491	0.106176	GO:0065007	GO:BP	biological regulation	21026	15666	GO:0008150
query_1	TRUE	9.44819e-14	2010	1951	297	0.15223	0.147761	GO:0051649	GO:BP	establishment of localization in cell	21026	13672	GO:0051234, GO:0051641
query_1	TRUE	1.19124e-13	5555	1951	674	0.345464	0.121332	GO:0051179	GO:BP	localization	21026	13378	GO:0008150
query_1	TRUE	1.34154e-13	12336	1951	1315	0.674013	0.106599	GO:0050789	GO:BP	regulation of biological process	21026	13086	GO:0008150, GO:0065007
query_1	TRUE	2.12568e-13	5390	1951	656	0.336238	0.121707	GO:0080090	GO:BP	regulation of primary metabolic process	21026	17565	GO:0019222, GO:0044238
query_1	TRUE	2.43521e-13	2965	1951	402	0.206048	0.135582	GO:0035556	GO:BP	intracellular signal transduction	21026	9022	GO:0007165
query_1	TRUE	4.73111e-13	256	1951	69	0.0353665	0.269531	GO:1903522	GO:BP	regulation of blood circulation	21026	22741	GO:0008015, GO:0044057
query_1	TRUE	7.16064e-13	853	1951	154	0.0789339	0.180539	GO:0032446	GO:BP	protein modification by small protein conjugation	21026	7514	GO:0070647
query_1	TRUE	8.64937e-13	189	1951	57	0.0292158	0.301587	GO:0006941	GO:BP	striated muscle contraction	21026	2568	GO:0006936
query_1	TRUE	1.28608e-12	142	1951	48	0.0246028	0.338028	GO:0060048	GO:BP	cardiac muscle contraction	21026	14104	GO:0006941, GO:0060047
query_1	TRUE	5.77127e-12	97	1951	38	0.0194772	0.391753	GO:0006942	GO:BP	regulation of striated muscle contraction	21026	2569	GO:0006937, GO:0006941
query_1	TRUE	8.81353e-12	4407	1951	547	0.280369	0.124121	GO:0006810	GO:BP	transport	21026	2482	GO:0051234
query_1	TRUE	1.00805e-11	4053	1951	510	0.261404	0.125833	GO:0048731	GO:BP	system development	21026	12821	GO:0007275, GO:0048856
query_1	TRUE	1.46219e-11	81	1951	34	0.017427	0.419753	GO:0086001	GO:BP	cardiac muscle cell action potential	21026	17643	GO:0001508
query_1	TRUE	1.50363e-11	2782	1951	374	0.191697	0.134436	GO:0070727	GO:BP	cellular macromolecule localization	21026	16048	GO:0033036, GO:0051641
query_1	TRUE	1.65234e-11	438	1951	94	0.0481804	0.214612	GO:0003012	GO:BP	muscle system process	21026	1461	GO:0003008
query_1	TRUE	2.3368e-11	887	1951	154	0.0789339	0.173619	GO:0019752	GO:BP	carboxylic acid metabolic process	21026	6004	GO:0043436
query_1	TRUE	2.72877e-11	101	1951	38	0.0194772	0.376238	GO:0002027	GO:BP	regulation of heart rate	21026	627	GO:0008016, GO:0065008
query_1	TRUE	2.96374e-11	4727	1951	577	0.295746	0.122065	GO:0007275	GO:BP	multicellular organism development	21026	2788	GO:0032501, GO:0048856
query_1	TRUE	3.19241e-11	408	1951	89	0.0456176	0.218137	GO:0014706	GO:BP	striated muscle tissue development	21026	4622	GO:0060537
query_1	TRUE	3.78406e-11	234	1951	62	0.0317786	0.264957	GO:0048738	GO:BP	cardiac muscle tissue development	21026	12828	GO:0007507, GO:0014706
query_1	TRUE	5.23787e-11	75	1951	32	0.0164018	0.426667	GO:0055117	GO:BP	regulation of cardiac muscle contraction	21026	14050	GO:0006942, GO:0008016, GO:0060048
query_1	TRUE	5.33006e-11	11946	1951	1265	0.648385	0.105893	GO:0050794	GO:BP	regulation of cellular process	21026	13090	GO:0009987, GO:0050789
query_1	TRUE	5.74789e-11	2770	1951	370	0.189646	0.133574	GO:0008104	GO:BP	protein localization	21026	3109	GO:0070727
query_1	TRUE	6.7336e-11	80	1951	33	0.0169144	0.4125	GO:0055013	GO:BP	cardiac muscle cell development	21026	13995	GO:0055002, GO:0055006, GO:0055007
query_1	TRUE	7.27401e-11	231	1951	61	0.031266	0.264069	GO:0090257	GO:BP	regulation of muscle system process	21026	17910	GO:0003012, GO:0044057
query_1	TRUE	7.58138e-11	915	1951	156	0.079959	0.170492	GO:0006082	GO:BP	organic acid metabolic process	21026	1943	GO:0044281
query_1	TRUE	9.07817e-11	768	1951	137	0.0702204	0.178385	GO:0016567	GO:BP	protein ubiquitination	21026	5229	GO:0032446
query_1	TRUE	9.10343e-11	909	1951	155	0.0794464	0.170517	GO:0043436	GO:BP	oxoacid metabolic process	21026	10596	GO:0006082
query_1	TRUE	1.07871e-10	430	1951	91	0.0466427	0.211628	GO:0060537	GO:BP	muscle tissue development	21026	14515	GO:0009888
query_1	TRUE	1.38648e-10	605	1951	115	0.0589441	0.190083	GO:0007507	GO:BP	heart development	21026	2979	GO:0048513, GO:0072359
query_1	TRUE	1.42571e-10	56	1951	27	0.0138391	0.482143	GO:0086065	GO:BP	cell communication involved in cardiac conduction	21026	17684	GO:0007154, GO:0061337
query_1	TRUE	2.2682e-10	117	1951	40	0.0205023	0.34188	GO:0055007	GO:BP	cardiac muscle cell differentiation	21026	13989	GO:0035051, GO:0048738, GO:0051146
query_1	TRUE	2.33542e-10	602	1951	114	0.0584316	0.189369	GO:0003013	GO:BP	circulatory system process	21026	1462	GO:0003008
query_1	TRUE	2.58339e-10	786	1951	138	0.070733	0.175573	GO:0051603	GO:BP	proteolysis involved in protein catabolic process	21026	13630	GO:0006508, GO:0030163
query_1	TRUE	3.26287e-10	553	1951	107	0.0548437	0.19349	GO:0044057	GO:BP	regulation of system process	21026	10796	GO:0003008, GO:0051239
query_1	TRUE	4.69727e-10	1040	1951	169	0.0866222	0.1625	GO:0009894	GO:BP	regulation of catabolic process	21026	3739	GO:0009056, GO:0019222
query_1	TRUE	6.91747e-10	5920	1951	689	0.353152	0.116385	GO:0048522	GO:BP	positive regulation of cellular process	21026	12638	GO:0009987, GO:0048518, GO:0050794
query_1	TRUE	7.9111e-10	86	1951	33	0.0169144	0.383721	GO:0055006	GO:BP	cardiac cell development	21026	13988	GO:0035051, GO:0048468
query_1	TRUE	1.00283e-09	3228	1951	413	0.211686	0.127943	GO:0033036	GO:BP	macromolecule localization	21026	7939	GO:0051179
query_1	TRUE	1.69817e-09	1391	1951	209	0.107125	0.150252	GO:0006629	GO:BP	lipid metabolic process	21026	2334	GO:0044238
query_1	TRUE	1.73936e-09	1417	1951	212	0.108662	0.149612	GO:0009057	GO:BP	macromolecule catabolic process	21026	3219	GO:0009056, GO:0043170
query_1	TRUE	1.94075e-09	4928	1951	587	0.300871	0.119115	GO:0051234	GO:BP	establishment of localization	21026	13403	GO:0051179
query_1	TRUE	2.06867e-09	6264	1951	720	0.369042	0.114943	GO:0048518	GO:BP	positive regulation of biological process	21026	12634	GO:0008150, GO:0050789
query_1	TRUE	2.42036e-09	518	1951	100	0.0512558	0.19305	GO:0008015	GO:BP	blood circulation	21026	3082	GO:0003013
query_1	TRUE	3.14739e-09	1030	1951	165	0.084572	0.160194	GO:0030163	GO:BP	protein catabolic process	21026	6658	GO:0009057, GO:0019538
query_1	TRUE	3.41152e-09	165	1951	47	0.0240902	0.284848	GO:0006937	GO:BP	regulation of muscle contraction	21026	2565	GO:0006936, GO:0090257
query_1	TRUE	3.78093e-09	5997	1951	692	0.35469	0.115391	GO:0048856	GO:BP	anatomical structure development	21026	12931	GO:0032502
query_1	TRUE	4.4647e-09	81	1951	31	0.0158893	0.382716	GO:0086003	GO:BP	cardiac muscle cell contraction	21026	17645	GO:0060048, GO:0070252
query_1	TRUE	4.95795e-09	246	1951	60	0.0307535	0.243902	GO:0046395	GO:BP	carboxylic acid catabolic process	21026	11957	GO:0016054, GO:0019752
query_1	TRUE	4.95795e-09	246	1951	60	0.0307535	0.243902	GO:0016054	GO:BP	organic acid catabolic process	21026	5062	GO:0006082, GO:0044282
query_1	TRUE	6.18319e-09	1444	1951	213	0.109175	0.147507	GO:0015031	GO:BP	protein transport	21026	4772	GO:0045184, GO:0071705
query_1	TRUE	7.50949e-09	151	1951	44	0.0225525	0.291391	GO:0035051	GO:BP	cardiocyte differentiation	21026	8720	GO:0007507, GO:0030154
query_1	TRUE	7.95149e-09	301	1951	68	0.0348539	0.225914	GO:0051146	GO:BP	striated muscle cell differentiation	21026	13349	GO:0042692
query_1	TRUE	9.23354e-09	597	1951	109	0.0558688	0.18258	GO:0006914	GO:BP	autophagy	21026	2552	GO:0009056, GO:0061919
query_1	TRUE	9.23354e-09	597	1951	109	0.0558688	0.18258	GO:0061919	GO:BP	process utilizing autophagic mechanism	21026	15503	GO:0009987
query_1	TRUE	1.08345e-08	40	1951	21	0.0107637	0.525	GO:0086091	GO:BP	regulation of heart rate by cardiac conduction	21026	17694	GO:0002027, GO:0061337
query_1	TRUE	2.23995e-08	405	1951	82	0.0420297	0.202469	GO:0042692	GO:BP	muscle cell differentiation	21026	10209	GO:0030154, GO:0061061
query_1	TRUE	2.27644e-08	111	1951	36	0.0184521	0.324324	GO:0070252	GO:BP	actin-mediated cell contraction	21026	15796	GO:0030048
query_1	TRUE	2.72793e-08	371	1951	77	0.0394669	0.207547	GO:0044282	GO:BP	small molecule catabolic process	21026	10851	GO:0009056, GO:0044281
query_1	TRUE	2.87058e-08	693	1951	120	0.0615069	0.17316	GO:0061061	GO:BP	muscle structure development	21026	14961	GO:0048856
query_1	TRUE	3.07735e-08	616	1951	110	0.0563813	0.178571	GO:0032787	GO:BP	monocarboxylic acid metabolic process	21026	7765	GO:0019752
query_1	TRUE	3.78458e-08	2713	1951	350	0.179395	0.129008	GO:0009653	GO:BP	anatomical structure morphogenesis	21026	3557	GO:0032502, GO:0048856
query_1	TRUE	3.81491e-08	6553	1951	740	0.379293	0.112925	GO:0032502	GO:BP	developmental process	21026	7558	GO:0008150
query_1	TRUE	4.77247e-08	628	1951	111	0.0568939	0.176752	GO:0006511	GO:BP	ubiquitin-dependent protein catabolic process	21026	2227	GO:0019941
query_1	TRUE	4.89302e-08	1937	1951	265	0.135828	0.136809	GO:0045184	GO:BP	establishment of protein localization	21026	11159	GO:0008104, GO:0051234
query_1	TRUE	5.52427e-08	362	1951	75	0.0384418	0.207182	GO:0016236	GO:BP	macroautophagy	21026	5154	GO:0006914
query_1	TRUE	5.98134e-08	638	1951	112	0.0574065	0.175549	GO:0019941	GO:BP	modification-dependent protein catabolic process	21026	6040	GO:0043632, GO:0051603
query_1	TRUE	6.39319e-08	349	1951	73	0.0374167	0.209169	GO:0006936	GO:BP	muscle contraction	21026	2564	GO:0003012
query_1	TRUE	7.39462e-08	2457	1951	321	0.164531	0.130647	GO:0050793	GO:BP	regulation of developmental process	21026	13089	GO:0032502, GO:0050789
query_1	TRUE	8.88387e-08	198	1951	50	0.0256279	0.252525	GO:0055001	GO:BP	muscle cell development	21026	13983	GO:0042692, GO:0048468
query_1	TRUE	9.8188e-08	643	1951	112	0.0574065	0.174184	GO:0043632	GO:BP	modification-dependent macromolecule catabolic process	21026	10715	GO:0009057
query_1	TRUE	1.2856e-07	2956	1951	373	0.191184	0.126184	GO:0051239	GO:BP	regulation of multicellular organismal process	21026	13407	GO:0032501, GO:0050789
query_1	TRUE	1.64537e-07	2604	1951	335	0.171707	0.128648	GO:0007399	GO:BP	nervous system development	21026	2884	GO:0048731
query_1	TRUE	1.89303e-07	7035	1951	782	0.40082	0.111158	GO:0019222	GO:BP	regulation of metabolic process	21026	5569	GO:0008152, GO:0050794
query_1	TRUE	2.07692e-07	1855	1951	253	0.129677	0.136388	GO:0051246	GO:BP	regulation of protein metabolic process	21026	13411	GO:0019538, GO:0060255, GO:0080090
query_1	TRUE	2.17117e-07	136	1951	39	0.0199897	0.286765	GO:0030048	GO:BP	actin filament-based movement	21026	6634	GO:0030029
query_1	TRUE	2.25895e-07	543	1951	98	0.0502307	0.180479	GO:0010498	GO:BP	proteasomal protein catabolic process	21026	4161	GO:0030163, GO:0051603
query_1	TRUE	2.68386e-07	1923	1951	260	0.133265	0.135205	GO:0071705	GO:BP	nitrogen compound transport	21026	16638	GO:0006810
query_1	TRUE	2.98247e-07	561	1951	100	0.0512558	0.178253	GO:0005975	GO:BP	carbohydrate metabolic process	21026	1848	GO:0044238
query_1	TRUE	3.10848e-07	34	1951	18	0.00922604	0.529412	GO:0086004	GO:BP	regulation of cardiac muscle cell contraction	21026	17646	GO:0055117, GO:0086003, GO:1903115
query_1	TRUE	3.15168e-07	59	1951	24	0.0123014	0.40678	GO:0086002	GO:BP	cardiac muscle cell action potential involved in contraction	21026	17644	GO:0086001, GO:0086003
query_1	TRUE	3.26537e-07	7322	1951	808	0.414147	0.110352	GO:0032501	GO:BP	multicellular organismal process	21026	7557	GO:0008150
query_1	TRUE	3.6013e-07	174	1951	45	0.0230651	0.258621	GO:0007034	GO:BP	vacuolar transport	21026	2626	GO:0046907
query_1	TRUE	4.75729e-07	1771	1951	242	0.124039	0.136646	GO:0022008	GO:BP	neurogenesis	21026	6530	GO:0007399, GO:0030154
query_1	TRUE	5.08159e-07	3486	1951	425	0.217837	0.121916	GO:0010646	GO:BP	regulation of cell communication	21026	4275	GO:0007154, GO:0050794
query_1	TRUE	6.82886e-07	2947	1951	368	0.188621	0.124873	GO:0065008	GO:BP	regulation of biological quality	21026	15667	GO:0065007
query_1	TRUE	6.86359e-07	171	1951	44	0.0225525	0.25731	GO:0055002	GO:BP	striated muscle cell development	21026	13984	GO:0051146, GO:0055001
query_1	TRUE	6.87392e-07	825	1951	132	0.0676576	0.16	GO:0030029	GO:BP	actin filament-based process	21026	6620	GO:0009987
query_1	TRUE	7.32996e-07	28	1951	16	0.00820092	0.571429	GO:0009081	GO:BP	branched-chain amino acid metabolic process	21026	3240	GO:0006520, GO:0019752
query_1	TRUE	7.47663e-07	1145	1951	170	0.0871348	0.148472	GO:0072359	GO:BP	circulatory system development	21026	17136	GO:0048731
query_1	TRUE	9.36004e-07	2029	1951	269	0.137878	0.132578	GO:0032879	GO:BP	regulation of localization	21026	7819	GO:0050789, GO:0051179
query_1	TRUE	9.53061e-07	32	1951	17	0.00871348	0.53125	GO:0086019	GO:BP	cell-cell signaling involved in cardiac conduction	21026	17658	GO:0007267, GO:0086065
query_1	TRUE	1.07648e-06	40	1951	19	0.0097386	0.475	GO:1903115	GO:BP	regulation of actin filament-based movement	21026	22458	GO:0030048, GO:0032970
query_1	TRUE	1.30985e-06	22	1951	14	0.00717581	0.636364	GO:0009083	GO:BP	branched-chain amino acid catabolic process	21026	3242	GO:0009063, GO:0009081, GO:0046395
query_1	TRUE	1.50111e-06	546	1951	96	0.0492055	0.175824	GO:0009896	GO:BP	positive regulation of catabolic process	21026	3741	GO:0009056, GO:0009893, GO:0009894
query_1	TRUE	1.68277e-06	478	1951	87	0.0445925	0.182008	GO:0006091	GO:BP	generation of precursor metabolites and energy	21026	1950	GO:0008152
query_1	TRUE	1.86865e-06	3597	1951	433	0.221937	0.120378	GO:0009893	GO:BP	positive regulation of metabolic process	21026	3738	GO:0008152, GO:0019222, GO:0048522
query_1	TRUE	2.17067e-06	290	1951	61	0.031266	0.210345	GO:0016197	GO:BP	endosomal transport	21026	5144	GO:0016192, GO:0046907
query_1	TRUE	2.27221e-06	613	1951	104	0.053306	0.169657	GO:0010256	GO:BP	endomembrane system organization	21026	4014	GO:0016043
query_1	TRUE	2.36069e-06	3034	1951	374	0.191697	0.12327	GO:0009966	GO:BP	regulation of signal transduction	21026	3789	GO:0007165, GO:0010646, GO:0023051, GO:0048583
query_1	TRUE	2.47679e-06	1077	1951	160	0.0820092	0.148561	GO:0019637	GO:BP	organophosphate metabolic process	21026	5929	GO:0006793
query_1	TRUE	3.13837e-06	1536	1951	212	0.108662	0.138021	GO:0048699	GO:BP	generation of neurons	21026	12789	GO:0022008
query_1	TRUE	3.28011e-06	34	1951	17	0.00871348	0.5	GO:0086005	GO:BP	ventricular cardiac muscle cell action potential	21026	17647	GO:0086002
query_1	TRUE	4.99887e-06	435	1951	80	0.0410046	0.183908	GO:0007005	GO:BP	mitochondrion organization	21026	2604	GO:0006996
query_1	TRUE	5.58593e-06	39	1951	18	0.00922604	0.461538	GO:0007031	GO:BP	peroxisome organization	21026	2623	GO:0006996
query_1	TRUE	5.58958e-06	663	1951	109	0.0558688	0.164404	GO:0048589	GO:BP	developmental growth	21026	12693	GO:0032502, GO:0040007
query_1	TRUE	5.95263e-06	414	1951	77	0.0394669	0.18599	GO:0043161	GO:BP	proteasome-mediated ubiquitin-dependent protein catabolic process	21026	10465	GO:0006511, GO:0010498
query_1	TRUE	6.09614e-06	57	1951	22	0.0112763	0.385965	GO:0098900	GO:BP	regulation of action potential	21026	18684	GO:0001508, GO:0042391, GO:0050789
query_1	TRUE	7.34927e-06	3478	1951	417	0.213737	0.119896	GO:0023051	GO:BP	regulation of signaling	21026	6606	GO:0023052, GO:0050789
query_1	TRUE	7.56461e-06	257	1951	55	0.0281907	0.214008	GO:0008654	GO:BP	phospholipid biosynthetic process	21026	3211	GO:0006644, GO:0008610, GO:0090407
query_1	TRUE	8.98608e-06	28	1951	15	0.00768836	0.535714	GO:0098901	GO:BP	regulation of cardiac muscle cell action potential	21026	18685	GO:0086001, GO:0098900
query_1	TRUE	9.05907e-06	1736	1951	232	0.118913	0.133641	GO:0042592	GO:BP	homeostatic process	21026	10159	GO:0008150
query_1	TRUE	9.0708e-06	21	1951	13	0.00666325	0.619048	GO:0086012	GO:BP	membrane depolarization during cardiac muscle cell action potential	21026	17651	GO:0086001, GO:0086010
query_1	TRUE	9.51709e-06	1080	1951	158	0.0809841	0.146296	GO:1901698	GO:BP	response to nitrogen compound	21026	21369	GO:0042221
query_1	TRUE	9.531e-06	645	1951	106	0.0543311	0.164341	GO:1901699	GO:BP	cellular response to nitrogen compound	21026	21370	GO:0070887, GO:1901698
query_1	TRUE	1.01762e-05	1912	1951	251	0.128652	0.131276	GO:0141124	GO:BP	intracellular signaling cassette	21026	19772	GO:0035556
query_1	TRUE	1.23236e-05	1320	1951	185	0.0948232	0.140152	GO:0016310	GO:BP	phosphorylation	21026	5173	GO:0006796
query_1	TRUE	1.38098e-05	107	1951	31	0.0158893	0.28972	GO:0009062	GO:BP	fatty acid catabolic process	21026	3224	GO:0006631, GO:0016042, GO:0072329
query_1	TRUE	1.44222e-05	831	1951	128	0.0656074	0.154031	GO:0022603	GO:BP	regulation of anatomical structure morphogenesis	21026	6578	GO:0009653, GO:0050793
query_1	TRUE	1.53475e-05	137	1951	36	0.0184521	0.262774	GO:0007041	GO:BP	lysosomal transport	21026	2632	GO:0007034
query_1	TRUE	1.93228e-05	1953	1951	254	0.13019	0.130056	GO:1902531	GO:BP	regulation of intracellular signal transduction	21026	22041	GO:0009966, GO:0035556
query_1	TRUE	1.93246e-05	126	1951	34	0.017427	0.269841	GO:0072329	GO:BP	monocarboxylic acid catabolic process	21026	17118	GO:0032787, GO:0046395
query_1	TRUE	2.27951e-05	2433	1951	305	0.15633	0.12536	GO:0051128	GO:BP	regulation of cellular component organization	21026	13332	GO:0016043, GO:0050794
query_1	TRUE	2.37389e-05	821	1951	126	0.0645823	0.153471	GO:0061024	GO:BP	membrane organization	21026	14925	GO:0016043
query_1	TRUE	2.40005e-05	76	1951	25	0.0128139	0.328947	GO:0006635	GO:BP	fatty acid beta-oxidation	21026	2338	GO:0009062, GO:0019395
query_1	TRUE	2.45095e-05	1592	1951	214	0.109687	0.134422	GO:0016192	GO:BP	vesicle-mediated transport	21026	5143	GO:0006810, GO:0009987
query_1	TRUE	2.54473e-05	367	1951	69	0.0353665	0.188011	GO:0010506	GO:BP	regulation of autophagy	21026	4164	GO:0006914, GO:0009894
query_1	TRUE	3.08923e-05	172	1951	41	0.0210149	0.238372	GO:0001508	GO:BP	action potential	21026	321	GO:0042391
query_1	TRUE	3.11019e-05	30	1951	15	0.00768836	0.5	GO:0010880	GO:BP	regulation of release of sequestered calcium ion into cytosol by sarcoplasmic reticulum	21026	4449	GO:0014808, GO:0051279
query_1	TRUE	3.53343e-05	400	1951	73	0.0374167	0.1825	GO:0006631	GO:BP	fatty acid metabolic process	21026	2335	GO:0006629, GO:0032787
query_1	TRUE	4.26681e-05	23	1951	13	0.00666325	0.565217	GO:0043574	GO:BP	peroxisomal transport	21026	10682	GO:0046907
query_1	TRUE	4.26681e-05	23	1951	13	0.00666325	0.565217	GO:0015919	GO:BP	peroxisomal membrane transport	21026	4990	GO:0043574
query_1	TRUE	4.52938e-05	6540	1951	716	0.366991	0.10948	GO:0007154	GO:BP	cell communication	21026	2705	GO:0009987
query_1	TRUE	5.2496e-05	27	1951	14	0.00717581	0.518519	GO:0010882	GO:BP	regulation of cardiac muscle contraction by calcium ion signaling	21026	4451	GO:0019722, GO:0055117
query_1	TRUE	5.30916e-05	7376	1951	796	0.407996	0.107918	GO:0051716	GO:BP	cellular response to stimulus	21026	13719	GO:0009987, GO:0050896
query_1	TRUE	5.48439e-05	458	1951	80	0.0410046	0.174672	GO:0042391	GO:BP	regulation of membrane potential	21026	10048	GO:0065008
query_1	TRUE	6.34641e-05	196	1951	44	0.0225525	0.22449	GO:0030258	GO:BP	lipid modification	21026	6710	GO:0006629
query_1	TRUE	6.43877e-05	619	1951	100	0.0512558	0.161551	GO:0090407	GO:BP	organophosphate biosynthetic process	21026	18037	GO:0009058, GO:0019637
query_1	TRUE	6.68212e-05	183	1951	42	0.0215274	0.229508	GO:0008361	GO:BP	regulation of cell size	21026	3166	GO:0032535
query_1	TRUE	7.23549e-05	1280	1951	177	0.0907227	0.138281	GO:0045892	GO:BP	negative regulation of DNA-templated transcription	21026	11528	GO:0006351, GO:0006355, GO:1902679
query_1	TRUE	7.24031e-05	686	1951	108	0.0553562	0.157434	GO:0006886	GO:BP	intracellular protein transport	21026	2531	GO:0008104, GO:0015031, GO:0046907
query_1	TRUE	7.45115e-05	3085	1951	370	0.189646	0.119935	GO:0048513	GO:BP	animal organ development	21026	12631	GO:0048856
query_1	TRUE	7.46435e-05	1043	1951	150	0.0768836	0.143816	GO:0048878	GO:BP	chemical homeostasis	21026	12950	GO:0042592
query_1	TRUE	8.43788e-05	606	1951	98	0.0502307	0.161716	GO:0055080	GO:BP	monoatomic cation homeostasis	21026	14026	GO:0050801
query_1	TRUE	8.87948e-05	1400	1951	190	0.097386	0.135714	GO:0051253	GO:BP	negative regulation of RNA metabolic process	21026	13418	GO:0010605, GO:0016070, GO:0045934, GO:0051252
query_1	TRUE	9.83859e-05	616	1951	99	0.0507432	0.160714	GO:0050801	GO:BP	monoatomic ion homeostasis	21026	13095	GO:0048878
query_1	TRUE	0.000107258	1296	1951	178	0.0912353	0.137346	GO:1902679	GO:BP	negative regulation of RNA biosynthetic process	21026	22129	GO:0010558, GO:0032774, GO:0051253, GO:2001141
query_1	TRUE	0.000119414	141	1951	35	0.0179395	0.248227	GO:0016482	GO:BP	cytosolic transport	21026	5207	GO:0046907
query_1	TRUE	0.000130511	21	1951	12	0.00615069	0.571429	GO:0072662	GO:BP	protein localization to peroxisome	21026	17248	GO:0007031, GO:0033365
query_1	TRUE	0.000130511	21	1951	12	0.00615069	0.571429	GO:0010881	GO:BP	regulation of cardiac muscle contraction by regulation of the release of sequestered calcium ion	21026	4450	GO:0010880, GO:0010882
query_1	TRUE	0.000130511	21	1951	12	0.00615069	0.571429	GO:0072663	GO:BP	establishment of protein localization to peroxisome	21026	17249	GO:0072594, GO:0072662
query_1	TRUE	0.000146622	7	1951	7	0.0035879	1	GO:0086042	GO:BP	cardiac muscle cell-cardiac muscle cell adhesion	21026	17669	GO:0034109
query_1	TRUE	0.000169732	29	1951	14	0.00717581	0.482759	GO:0086010	GO:BP	membrane depolarization during action potential	21026	17649	GO:0001508, GO:0051899
query_1	TRUE	0.000174489	83	1951	25	0.0128139	0.301205	GO:0003300	GO:BP	cardiac muscle hypertrophy	21026	1720	GO:0014897
query_1	TRUE	0.000183944	1049	1951	149	0.0763711	0.14204	GO:0031399	GO:BP	regulation of protein modification process	21026	7116	GO:0036211, GO:0051246
query_1	TRUE	0.000193598	2032	1951	257	0.131727	0.126476	GO:0009888	GO:BP	tissue development	21026	3733	GO:0048856
query_1	TRUE	0.000196379	834	1951	124	0.0635572	0.148681	GO:0034330	GO:BP	cell junction organization	21026	8509	GO:0016043
query_1	TRUE	0.000204555	929	1951	135	0.0691953	0.145318	GO:0040007	GO:BP	growth	21026	9804	GO:0008150
query_1	TRUE	0.000207612	4437	1951	504	0.258329	0.11359	GO:0030154	GO:BP	cell differentiation	21026	6654	GO:0048869
query_1	TRUE	0.000210139	835	1951	124	0.0635572	0.148503	GO:0019725	GO:BP	cellular homeostasis	21026	5988	GO:0042592
query_1	TRUE	0.000213447	6515	1951	708	0.362891	0.108672	GO:0023052	GO:BP	signaling	21026	6607	GO:0050789
query_1	TRUE	0.000213969	4438	1951	504	0.258329	0.113565	GO:0048869	GO:BP	cellular developmental process	21026	12943	GO:0009987, GO:0032502
query_1	TRUE	0.00022452	15	1951	10	0.00512558	0.666667	GO:0086069	GO:BP	bundle of His cell to Purkinje myocyte communication	21026	17688	GO:0086065
query_1	TRUE	0.000235521	2711	1951	328	0.168119	0.120989	GO:0006366	GO:BP	transcription by RNA polymerase II	21026	2133	GO:0006351
query_1	TRUE	0.000247446	2578	1951	314	0.160943	0.1218	GO:0006357	GO:BP	regulation of transcription by RNA polymerase II	21026	2126	GO:0006355, GO:0006366
query_1	TRUE	0.000264813	79	1951	24	0.0123014	0.303797	GO:0043502	GO:BP	regulation of muscle adaptation	21026	10643	GO:0043500, GO:0048583, GO:0090257
query_1	TRUE	0.000279308	3288	1951	387	0.19836	0.117701	GO:0010604	GO:BP	positive regulation of macromolecule metabolic process	21026	4234	GO:0009893, GO:0043170, GO:0060255
query_1	TRUE	0.000304432	1451	1951	193	0.0989236	0.133012	GO:0030182	GO:BP	neuron differentiation	21026	6666	GO:0030154, GO:0048699
query_1	TRUE	0.000327351	3993	1951	458	0.234751	0.114701	GO:0048583	GO:BP	regulation of response to stimulus	21026	12687	GO:0050789, GO:0050896
query_1	TRUE	0.000355442	534	1951	87	0.0445925	0.162921	GO:0098771	GO:BP	inorganic ion homeostasis	21026	18637	GO:0048878
query_1	TRUE	0.000376996	86	1951	25	0.0128139	0.290698	GO:0014897	GO:BP	striated muscle hypertrophy	21026	4751	GO:0014896
query_1	TRUE	0.00041336	110	1951	29	0.0148642	0.263636	GO:0019395	GO:BP	fatty acid oxidation	21026	5722	GO:0006631, GO:0034440
query_1	TRUE	0.000415723	35	1951	15	0.00768836	0.428571	GO:0014808	GO:BP	release of sequestered calcium ion into cytosol by sarcoplasmic reticulum	21026	4667	GO:0070296, GO:1903514
query_1	TRUE	0.000464707	3687	1951	426	0.21835	0.115541	GO:0051252	GO:BP	regulation of RNA metabolic process	21026	13417	GO:0016070, GO:0019219, GO:0060255
query_1	TRUE	0.000498016	620	1951	97	0.0497181	0.156452	GO:0051640	GO:BP	organelle localization	21026	13663	GO:0051179
query_1	TRUE	0.00050262	162	1951	37	0.0189646	0.228395	GO:0046488	GO:BP	phosphatidylinositol metabolic process	21026	12027	GO:0006650
query_1	TRUE	0.000508932	729	1951	110	0.0563813	0.150892	GO:0008610	GO:BP	lipid biosynthetic process	21026	3192	GO:0006629, GO:0009058
query_1	TRUE	0.000510561	458	1951	77	0.0394669	0.168122	GO:0016055	GO:BP	Wnt signaling pathway	21026	5063	GO:0007166
query_1	TRUE	0.000518192	105	1951	28	0.0143516	0.266667	GO:0043500	GO:BP	muscle adaptation	21026	10641	GO:0003012, GO:0050896
query_1	TRUE	0.000526038	210	1951	44	0.0225525	0.209524	GO:0046474	GO:BP	glycerophospholipid biosynthetic process	21026	12016	GO:0006650, GO:0008654, GO:0045017
query_1	TRUE	0.000526541	1227	1951	167	0.0855971	0.136104	GO:0006468	GO:BP	protein phosphorylation	21026	2199	GO:0016310, GO:0036211
query_1	TRUE	0.00053106	169	1951	38	0.0194772	0.224852	GO:0003205	GO:BP	cardiac chamber development	21026	1633	GO:0007507, GO:0048856
query_1	TRUE	0.000550056	365	1951	65	0.0333162	0.178082	GO:0007517	GO:BP	muscle organ development	21026	2985	GO:0048513, GO:0061061
query_1	TRUE	0.000605722	1529	1951	200	0.102512	0.130804	GO:0045934	GO:BP	negative regulation of nucleobase-containing compound metabolic process	21026	11566	GO:0006139, GO:0009892, GO:0019219
query_1	TRUE	0.000615337	88	1951	25	0.0128139	0.284091	GO:0014896	GO:BP	muscle hypertrophy	21026	4750	GO:0003012
query_1	TRUE	0.000668665	184	1951	40	0.0205023	0.217391	GO:0016241	GO:BP	regulation of macroautophagy	21026	5158	GO:0010506, GO:0016236
query_1	TRUE	0.000691789	1486	1951	195	0.0999487	0.131225	GO:0006508	GO:BP	proteolysis	21026	2225	GO:0019538
query_1	TRUE	0.000743614	3990	1951	455	0.233214	0.114035	GO:0019219	GO:BP	regulation of nucleobase-containing compound metabolic process	21026	5566	GO:0006139, GO:0080090
query_1	TRUE	0.000744567	270	1951	52	0.026653	0.192593	GO:0032868	GO:BP	response to insulin	21026	7808	GO:0043434
query_1	TRUE	0.000749297	345	1951	62	0.0317786	0.17971	GO:0015980	GO:BP	energy derivation by oxidation of organic compounds	21026	5036	GO:0006091
query_1	TRUE	0.000759431	6492	1951	701	0.359303	0.107979	GO:0060255	GO:BP	regulation of macromolecule metabolic process	21026	14264	GO:0019222, GO:0043170
query_1	TRUE	0.000823763	308	1951	57	0.0292158	0.185065	GO:0006790	GO:BP	sulfur compound metabolic process	21026	2468	GO:0008152
query_1	TRUE	0.000922972	1148	1951	157	0.0804716	0.13676	GO:0033043	GO:BP	regulation of organelle organization	21026	7941	GO:0006996, GO:0051128
query_1	TRUE	0.000933065	1529	1951	199	0.101999	0.13015	GO:0007010	GO:BP	cytoskeleton organization	21026	2609	GO:0006996
query_1	TRUE	0.000947799	84	1951	24	0.0123014	0.285714	GO:0005977	GO:BP	glycogen metabolic process	21026	1850	GO:0006112, GO:0044042
query_1	TRUE	0.00100187	37	1951	15	0.00768836	0.405405	GO:1903514	GO:BP	release of sequestered calcium ion into cytosol by endoplasmic reticulum	21026	22733	GO:0051209
query_1	TRUE	0.00102199	127	1951	31	0.0158893	0.244094	GO:0003231	GO:BP	cardiac ventricle development	21026	1659	GO:0003205
query_1	TRUE	0.0011	3428	1951	397	0.203485	0.115811	GO:2001141	GO:BP	regulation of RNA biosynthetic process	21026	25908	GO:0010556, GO:0032774, GO:0051252
query_1	TRUE	0.00112484	3409	1951	395	0.20246	0.11587	GO:0006355	GO:BP	regulation of DNA-templated transcription	21026	2124	GO:0006351, GO:0010468, GO:2001141
query_1	TRUE	0.00113617	42	1951	16	0.00820092	0.380952	GO:0070296	GO:BP	sarcoplasmic reticulum calcium ion transport	21026	15816	GO:0006816
query_1	TRUE	0.00122914	674	1951	102	0.0522809	0.151335	GO:0007610	GO:BP	behavior	21026	3053	GO:0032501
query_1	TRUE	0.00123489	103	1951	27	0.0138391	0.262136	GO:0042147	GO:BP	retrograde transport, endosome to Golgi	21026	9898	GO:0016197, GO:0016482
query_1	TRUE	0.00124106	1343	1951	178	0.0912353	0.132539	GO:0051094	GO:BP	positive regulation of developmental process	21026	13316	GO:0032502, GO:0048518, GO:0050793
query_1	TRUE	0.00127867	312	1951	57	0.0292158	0.182692	GO:0048193	GO:BP	Golgi vesicle transport	21026	12403	GO:0016192
query_1	TRUE	0.00139967	116	1951	29	0.0148642	0.25	GO:0034440	GO:BP	lipid oxidation	21026	8570	GO:0030258
query_1	TRUE	0.0014769	129	1951	31	0.0158893	0.24031	GO:0006661	GO:BP	phosphatidylinositol biosynthetic process	21026	2362	GO:0046474, GO:0046488
query_1	TRUE	0.00152609	86	1951	24	0.0123014	0.27907	GO:0044042	GO:BP	glucan metabolic process	21026	10794	GO:0005976
query_1	TRUE	0.00158457	6	1951	6	0.00307535	1	GO:0086073	GO:BP	bundle of His cell-Purkinje myocyte adhesion involved in cell communication	21026	17692	GO:0034113, GO:0086042, GO:0086069
query_1	TRUE	0.00161843	3549	1951	408	0.209124	0.114962	GO:0006351	GO:BP	DNA-templated transcription	21026	2120	GO:0010467, GO:0032774
query_1	TRUE	0.00162071	25	1951	12	0.00615069	0.48	GO:1903779	GO:BP	regulation of cardiac conduction	21026	22928	GO:0008016, GO:0061337
query_1	TRUE	0.00171885	1607	1951	206	0.105587	0.128189	GO:0051049	GO:BP	regulation of transport	21026	13286	GO:0006810, GO:0032879
query_1	TRUE	0.00189474	638	1951	97	0.0497181	0.152038	GO:0032870	GO:BP	cellular response to hormone stimulus	21026	7810	GO:0009725, GO:0070887, GO:0071495
query_1	TRUE	0.00190144	563	1951	88	0.0451051	0.156306	GO:0072521	GO:BP	purine-containing compound metabolic process	21026	17189	GO:0008152
query_1	TRUE	0.00198701	1435	1951	187	0.0958483	0.130314	GO:0023057	GO:BP	negative regulation of signaling	21026	6609	GO:0023051, GO:0023052, GO:0048519
query_1	TRUE	0.00225636	1013	1951	140	0.0717581	0.138203	GO:0060341	GO:BP	regulation of cellular localization	21026	14344	GO:0032879, GO:0050794, GO:0051641
query_1	TRUE	0.00229476	443	1951	73	0.0374167	0.164786	GO:0034762	GO:BP	regulation of transmembrane transport	21026	8666	GO:0050794, GO:0051049, GO:0055085
query_1	TRUE	0.00230067	250	1951	48	0.0246028	0.192	GO:0045017	GO:BP	glycerolipid biosynthetic process	21026	11077	GO:0008610, GO:0046486
query_1	TRUE	0.00232877	310	1951	56	0.0287032	0.180645	GO:0048638	GO:BP	regulation of developmental growth	21026	12729	GO:0040008, GO:0048589, GO:0050793
query_1	TRUE	0.00241413	88	1951	24	0.0123014	0.272727	GO:0016239	GO:BP	positive regulation of macroautophagy	21026	5156	GO:0010508, GO:0016236, GO:0016241
query_1	TRUE	0.00242618	207	1951	42	0.0215274	0.202899	GO:0032869	GO:BP	cellular response to insulin stimulus	21026	7809	GO:0032868, GO:0071375
query_1	TRUE	0.00273	60	1951	19	0.0097386	0.316667	GO:0044088	GO:BP	regulation of vacuole organization	21026	10813	GO:0007033, GO:0033043
query_1	TRUE	0.00275536	26	1951	12	0.00615069	0.461538	GO:0002026	GO:BP	regulation of the force of heart contraction	21026	626	GO:0008016, GO:0065008
query_1	TRUE	0.00318423	1436	1951	186	0.0953357	0.129526	GO:0010648	GO:BP	negative regulation of cell communication	21026	4277	GO:0007154, GO:0010646, GO:0048523
query_1	TRUE	0.00330048	321	1951	57	0.0292158	0.17757	GO:0034765	GO:BP	regulation of monoatomic ion transmembrane transport	21026	8669	GO:0034220, GO:0034762, GO:0043269
query_1	TRUE	0.00346564	376	1951	64	0.0328037	0.170213	GO:0016050	GO:BP	vesicle organization	21026	5058	GO:0006996
query_1	TRUE	0.00352874	392	1951	66	0.0338288	0.168367	GO:0006644	GO:BP	phospholipid metabolic process	21026	2347	GO:0006629, GO:0006796, GO:0019637
query_1	TRUE	0.00356647	102	1951	26	0.0133265	0.254902	GO:0005976	GO:BP	polysaccharide metabolic process	21026	1849	GO:0005975, GO:0043170
query_1	TRUE	0.00370368	673	1951	100	0.0512558	0.148588	GO:0055086	GO:BP	nucleobase-containing small molecule metabolic process	21026	14030	GO:0006139, GO:0044281
query_1	TRUE	0.00371261	284	1951	52	0.026653	0.183099	GO:1904062	GO:BP	regulation of monoatomic cation transmembrane transport	21026	23146	GO:0034765, GO:0098655
query_1	TRUE	0.00373123	15	1951	9	0.00461302	0.6	GO:0016558	GO:BP	protein import into peroxisome matrix	21026	5224	GO:0015919, GO:0044743, GO:0065002, GO:0072663
query_1	TRUE	0.00413102	155	1951	34	0.017427	0.219355	GO:0098876	GO:BP	vesicle-mediated transport to the plasma membrane	21026	18675	GO:0016192, GO:0051668
query_1	TRUE	0.00437542	226	1951	44	0.0225525	0.19469	GO:0019318	GO:BP	hexose metabolic process	21026	5651	GO:0005996
query_1	TRUE	0.00476634	12	1951	8	0.00410046	0.666667	GO:0098911	GO:BP	regulation of ventricular cardiac muscle cell action potential	21026	18695	GO:0086004, GO:0086005, GO:0098901
query_1	TRUE	0.00527002	1830	1951	227	0.116351	0.124044	GO:0033554	GO:BP	cellular response to stress	21026	8226	GO:0006950, GO:0051716
query_1	TRUE	0.0053509	730	1951	106	0.0543311	0.145205	GO:0055082	GO:BP	intracellular chemical homeostasis	21026	14028	GO:0019725, GO:0048878
query_1	TRUE	0.00548906	250	1951	47	0.0240902	0.188	GO:0005996	GO:BP	monosaccharide metabolic process	21026	1869	GO:0005975, GO:0044281
query_1	TRUE	0.00556029	98	1951	25	0.0128139	0.255102	GO:0006112	GO:BP	energy reserve metabolic process	21026	1967	GO:0015980
query_1	TRUE	0.00662724	6002	1951	645	0.3306	0.107464	GO:0007165	GO:BP	signal transduction	21026	2716	GO:0007154, GO:0009987, GO:0023052, GO:0050794, GO:0051716
query_1	TRUE	0.00667462	1105	1951	148	0.0758585	0.133937	GO:0051130	GO:BP	positive regulation of cellular component organization	21026	13334	GO:0016043, GO:0048522, GO:0051128
query_1	TRUE	0.00751248	1326	1951	172	0.0881599	0.129713	GO:0009968	GO:BP	negative regulation of signal transduction	21026	3791	GO:0007165, GO:0009966, GO:0010648, GO:0023057, GO:0048585
query_1	TRUE	0.00788576	5834	1951	628	0.321886	0.107645	GO:0048519	GO:BP	negative regulation of biological process	21026	12635	GO:0008150, GO:0050789
query_1	TRUE	0.00796705	956	1951	131	0.0671451	0.137029	GO:0019220	GO:BP	regulation of phosphate metabolic process	21026	5567	GO:0006796, GO:0051174
query_1	TRUE	0.00817641	53	1951	17	0.00871348	0.320755	GO:0086009	GO:BP	membrane repolarization	21026	17648	GO:0042391
query_1	TRUE	0.00817641	53	1951	17	0.00871348	0.320755	GO:0051646	GO:BP	mitochondrion localization	21026	13669	GO:0051640
query_1	TRUE	0.00840998	957	1951	131	0.0671451	0.136886	GO:0051174	GO:BP	regulation of phosphorus metabolic process	21026	13374	GO:0006793, GO:0019222
query_1	TRUE	0.00845731	533	1951	82	0.0420297	0.153846	GO:0006873	GO:BP	intracellular monoatomic ion homeostasis	21026	2522	GO:0050801, GO:0055082
query_1	TRUE	0.00853481	315	1951	55	0.0281907	0.174603	GO:0071375	GO:BP	cellular response to peptide hormone stimulus	21026	16397	GO:0032870, GO:0043434, GO:1901699, GO:1901701
query_1	TRUE	0.00866619	113	1951	27	0.0138391	0.238938	GO:0009063	GO:BP	amino acid catabolic process	21026	3225	GO:0006520, GO:0009056
query_1	TRUE	0.00866619	113	1951	27	0.0138391	0.238938	GO:0006892	GO:BP	post-Golgi vesicle-mediated transport	21026	2536	GO:0048193
query_1	TRUE	0.0095029	8999	1951	929	0.476166	0.103234	GO:0050896	GO:BP	response to stimulus	21026	13167	GO:0008150
query_1	TRUE	0.0101569	309	1951	54	0.0276781	0.174757	GO:0006650	GO:BP	glycerophospholipid metabolic process	21026	2352	GO:0006644, GO:0046486
query_1	TRUE	0.0104674	65	1951	19	0.0097386	0.292308	GO:0046854	GO:BP	phosphatidylinositol phosphate biosynthetic process	21026	12238	GO:0006661
query_1	TRUE	0.0105253	646	1951	95	0.048693	0.147059	GO:0006753	GO:BP	nucleoside phosphate metabolic process	21026	2442	GO:0006796, GO:0019637, GO:0055086
query_1	TRUE	0.0106148	226	1951	43	0.02204	0.190265	GO:0048588	GO:BP	developmental cell growth	21026	12692	GO:0016049, GO:0048468, GO:0048589
query_1	TRUE	0.0111359	365	1951	61	0.031266	0.167123	GO:1990778	GO:BP	protein localization to cell periphery	21026	24850	GO:0008104
query_1	TRUE	0.0116021	155	1951	33	0.0169144	0.212903	GO:0072523	GO:BP	purine-containing compound catabolic process	21026	17191	GO:0009056, GO:0072521
query_1	TRUE	0.0120405	1578	1951	198	0.101486	0.125475	GO:0055085	GO:BP	transmembrane transport	21026	14029	GO:0006810, GO:0009987
query_1	TRUE	0.012109	398	1951	65	0.0333162	0.163317	GO:0046486	GO:BP	glycerolipid metabolic process	21026	12025	GO:0006629
query_1	TRUE	0.0127526	938	1951	128	0.0656074	0.136461	GO:0000122	GO:BP	negative regulation of transcription by RNA polymerase II	21026	48	GO:0006357, GO:0006366, GO:0045892
query_1	TRUE	0.0130375	184	1951	37	0.0189646	0.201087	GO:0006006	GO:BP	glucose metabolic process	21026	1879	GO:0019318
query_1	TRUE	0.0135299	39	1951	14	0.00717581	0.358974	GO:0099622	GO:BP	cardiac muscle cell membrane repolarization	21026	18916	GO:0086009
query_1	TRUE	0.0135765	440	1951	70	0.035879	0.159091	GO:0043434	GO:BP	response to peptide hormone	21026	10594	GO:0009725, GO:1901698, GO:1901700
query_1	TRUE	0.0136643	10	1951	7	0.0035879	0.7	GO:0006104	GO:BP	succinyl-CoA metabolic process	21026	1959	GO:0006637
query_1	TRUE	0.0136643	10	1951	7	0.0035879	0.7	GO:0006625	GO:BP	protein targeting to peroxisome	21026	2331	GO:0006605, GO:0072663
query_1	TRUE	0.0136823	1011	1951	136	0.0697078	0.13452	GO:0044087	GO:BP	regulation of cellular component biogenesis	21026	10812	GO:0044085, GO:0050794
query_1	TRUE	0.0139971	266	1951	48	0.0246028	0.180451	GO:0003007	GO:BP	heart morphogenesis	21026	1456	GO:0007507, GO:0009887
query_1	TRUE	0.0148657	524	1951	80	0.0410046	0.152672	GO:0030003	GO:BP	intracellular monoatomic cation homeostasis	21026	6615	GO:0006873, GO:0055080
query_1	TRUE	0.015866	361	1951	60	0.0307535	0.166205	GO:0009895	GO:BP	negative regulation of catabolic process	21026	3740	GO:0009056, GO:0009892, GO:0009894
query_1	TRUE	0.016375	907	1951	124	0.0635572	0.136714	GO:0009725	GO:BP	response to hormone	21026	3608	GO:0009719, GO:0042221
query_1	TRUE	0.016375	907	1951	124	0.0635572	0.136714	GO:0032880	GO:BP	regulation of protein localization	21026	7820	GO:0008104, GO:0060341
query_1	TRUE	0.0164476	193	1951	38	0.0194772	0.196891	GO:1905475	GO:BP	regulation of protein localization to membrane	21026	24250	GO:0032880, GO:0072657
query_1	TRUE	0.0172217	85	1951	22	0.0112763	0.258824	GO:0051153	GO:BP	regulation of striated muscle cell differentiation	21026	13356	GO:0051146, GO:0051147
query_1	TRUE	0.0185166	124	1951	28	0.0143516	0.225806	GO:0003206	GO:BP	cardiac chamber morphogenesis	21026	1634	GO:0003007, GO:0003205, GO:0009653
query_1	TRUE	0.0188348	246	1951	45	0.0230651	0.182927	GO:0022604	GO:BP	regulation of cell morphogenesis	21026	6579	GO:0000902, GO:0022603
query_1	TRUE	0.0189532	883	1951	121	0.0620195	0.137033	GO:0030001	GO:BP	metal ion transport	21026	6613	GO:0006812
query_1	TRUE	0.0199924	239	1951	44	0.0225525	0.1841	GO:0007033	GO:BP	vacuole organization	21026	2625	GO:0006996
query_1	TRUE	0.0201328	92	1951	23	0.0117888	0.25	GO:0051899	GO:BP	membrane depolarization	21026	13789	GO:0042391
query_1	TRUE	0.0209551	1101	1951	145	0.0743209	0.131698	GO:0035295	GO:BP	tube development	21026	8887	GO:0007275, GO:0048856
query_1	TRUE	0.0211157	5629	1951	604	0.309585	0.107301	GO:0048523	GO:BP	negative regulation of cellular process	21026	12639	GO:0009987, GO:0048519, GO:0050794
query_1	TRUE	0.021359	614	1951	90	0.0461302	0.14658	GO:0048729	GO:BP	tissue morphogenesis	21026	12819	GO:0009653, GO:0009888
query_1	TRUE	0.0230689	455	1951	71	0.0363916	0.156044	GO:0043603	GO:BP	amide metabolic process	21026	10698	GO:0008152
query_1	TRUE	0.023645	160	1951	33	0.0169144	0.20625	GO:0035264	GO:BP	multicellular organism growth	21026	8863	GO:0032501, GO:0048589
query_1	TRUE	0.0237169	153	1951	32	0.0164018	0.20915	GO:0007030	GO:BP	Golgi organization	21026	2622	GO:0006996, GO:0010256
query_1	TRUE	0.0241931	1223	1951	158	0.0809841	0.129191	GO:0071495	GO:BP	cellular response to endogenous stimulus	21026	16497	GO:0009719
query_1	TRUE	0.0251004	924	1951	125	0.0640697	0.135281	GO:0051668	GO:BP	localization within membrane	21026	13690	GO:0051641
query_1	TRUE	0.0251774	996	1951	133	0.0681702	0.133534	GO:0000902	GO:BP	cell morphogenesis	21026	238	GO:0009653
query_1	TRUE	0.0259063	31	1951	12	0.00615069	0.387097	GO:0065002	GO:BP	intracellular protein transmembrane transport	21026	15662	GO:0006886, GO:0071806
query_1	TRUE	0.0262214	175	1951	35	0.0179395	0.2	GO:0006109	GO:BP	regulation of carbohydrate metabolic process	21026	1964	GO:0005975, GO:0080090
query_1	TRUE	0.0264963	63	1951	18	0.00922604	0.285714	GO:0003229	GO:BP	ventricular cardiac muscle tissue development	21026	1657	GO:0048738
query_1	TRUE	0.0271645	36	1951	13	0.00666325	0.361111	GO:0006099	GO:BP	tricarboxylic acid cycle	21026	1955	GO:0009060, GO:0044238
query_1	TRUE	0.0279831	18	1951	9	0.00461302	0.5	GO:0086066	GO:BP	atrial cardiac muscle cell to AV node cell communication	21026	17685	GO:0086065
query_1	TRUE	0.0279831	18	1951	9	0.00461302	0.5	GO:0086014	GO:BP	atrial cardiac muscle cell action potential	21026	17653	GO:0086002, GO:0086026
query_1	TRUE	0.0279831	18	1951	9	0.00461302	0.5	GO:0086026	GO:BP	atrial cardiac muscle cell to AV node cell signaling	21026	17662	GO:0086019, GO:0086066
query_1	TRUE	0.0283603	304	1951	52	0.026653	0.171053	GO:0006874	GO:BP	intracellular calcium ion homeostasis	21026	2523	GO:0030003, GO:0055074
query_1	TRUE	0.0312296	1489	1951	186	0.0953357	0.124916	GO:0009719	GO:BP	response to endogenous stimulus	21026	3602	GO:0050896
query_1	TRUE	0.0328931	47	1951	15	0.00768836	0.319149	GO:0055010	GO:BP	ventricular cardiac muscle tissue morphogenesis	21026	13992	GO:0003208, GO:0003229, GO:0055008
query_1	TRUE	0.0328989	236	1951	43	0.02204	0.182203	GO:1903050	GO:BP	regulation of proteolysis involved in protein catabolic process	21026	22410	GO:0030162, GO:0051603
query_1	TRUE	0.0343417	70	1951	19	0.0097386	0.271429	GO:0003208	GO:BP	cardiac ventricle morphogenesis	21026	1636	GO:0003206, GO:0003231
query_1	TRUE	0.0348788	354	1951	58	0.0297283	0.163842	GO:0016042	GO:BP	lipid catabolic process	21026	5052	GO:0006629, GO:0009056
query_1	TRUE	0.0363135	42	1951	14	0.00717581	0.333333	GO:0010662	GO:BP	regulation of striated muscle cell apoptotic process	21026	4290	GO:0010658, GO:0010660
query_1	TRUE	0.0365729	503	1951	76	0.0389544	0.151093	GO:0034329	GO:BP	cell junction assembly	21026	8508	GO:0022607, GO:0034330
query_1	TRUE	0.0366007	1177	1951	152	0.0779088	0.129142	GO:0048666	GO:BP	neuron development	21026	12757	GO:0030182, GO:0048468
query_1	TRUE	0.0383333	37	1951	13	0.00666325	0.351351	GO:0060306	GO:BP	regulation of membrane repolarization	21026	14310	GO:0042391, GO:0050789, GO:0086009
query_1	TRUE	0.0385375	178	1951	35	0.0179395	0.196629	GO:0006575	GO:BP	modified amino acid metabolic process	21026	2286	GO:0008152
query_1	TRUE	0.0401812	2876	1951	329	0.168631	0.114395	GO:0048468	GO:BP	cell development	21026	12602	GO:0030154, GO:0048856, GO:0048869
query_1	TRUE	0.0403091	380	1951	61	0.031266	0.160526	GO:0006417	GO:BP	regulation of translation	21026	2166	GO:0006412, GO:0010608, GO:0051246
query_1	TRUE	0.0403539	2192	1951	259	0.132752	0.118157	GO:0070887	GO:BP	cellular response to chemical stimulus	21026	16130	GO:0042221, GO:0051716
query_1	TRUE	0.0403768	83	1951	21	0.0107637	0.253012	GO:0060419	GO:BP	heart growth	21026	14407	GO:0007507, GO:0035265
query_1	TRUE	0.0429664	1199	1951	154	0.0789339	0.12844	GO:0048646	GO:BP	anatomical structure formation involved in morphogenesis	21026	12737	GO:0009653, GO:0032502
query_1	TRUE	0.0480221	374	1951	60	0.0307535	0.160428	GO:0010959	GO:BP	regulation of metal ion transport	21026	4516	GO:0030001, GO:0043269
query_1	TRUE	0.0494808	662	1951	94	0.0481804	0.141994	GO:1902532	GO:BP	negative regulation of intracellular signal transduction	21026	22042	GO:0009968, GO:0035556, GO:1902531
query_1	TRUE	0.0495677	1576	1951	194	0.0994362	0.123096	GO:0045595	GO:BP	regulation of cell differentiation	21026	11284	GO:0030154, GO:0050793, GO:0050794
