# Supplementary material for: Alternative Polyadenylation Signatures Distinguish Maladaptive Right Ventricular Remodeling in Pulmonary Hypertension: Implications for RNA-Based Diagnostics and Therapeutics
Source: Br J Biomed Sci. 2026 Feb 20;83:15687. doi: 10.3389/bjbs.2026.15687 (PMC12963017; doi:10.3389/bjbs.2026.15687)
Supplement: Supplementary file 2 [file Table3.xlsx]

## Sheet: ControlvsMCT
Gene	Vector_a	Vector_b	CP	TP	CD	TD	PolyAIndex	No.PAsites	PolyASites	DeltaU	MaxPASite	MaxDeltaU	G_Pval	AdjG_Pval
Rasgrp2	0.7116666666666667,0.28833333333333333	0.5902717060352528,0.4097282939647472	0.715263	0.595415	0.298567	0.418199	0.264577	2	chr1_203710430_203710611_+@XM_039084004.1.5,chr1_203722820_203722979_+@NM_001082977.2.17,XM_006230853.3.17,XM_006230854.4.17,XM_006230855.4.17,XM_006230857.3.17,XM_017589441.2.13,XM_039083977.1.17,XM_039083991.1.15,XM_039084001.1.13	-0.11968332951866623,0.11665173507204818	chr1_203710430_203710611_+@XM_039084004.1.5	-0.119683	0.00729451	0.043999
Rchy1	0.9483231101503319,0.051676889849668145	0.9600636067098487,0.03993639329015131	0.938901	0.947997	0.623504	0.621456	-0.0139101	2	chr14_16128707_16129017_+@NM_001007618.1.9,XM_039091675.1.7,chr14_16129022_16129105_+@UTR3-EX	0.011571218708180231,-0.013325671808409816	chr14_16129022_16129105_+@UTR3-EX	-0.0133257	0.246315	0.481741
Sulf1	0.48508898508898507,0.514911014911015	0.515657020042985,0.48434297995701503	0.623683	0.602154	0.650506	0.666302	0.0506803	2	chr5_6362968_6363074_-@NM_134378.2.22,XM_008763486.1.21,XM_008763487.3.21,XM_017593137.2.20,XM_039109227.1.20,chr5_6363189_6363360_-@NM_134378.2.22,XM_008763486.1.21,XM_008763487.3.21,XM_017593137.2.20,XM_039109227.1.20	0.01671256376894692,-0.04219565489054522	chr5_6363189_6363360_-@NM_134378.2.22,XM_008763486.1.21,XM_008763487.3.21,XM_017593137.2.20,XM_039109227.1.20	-0.0421957	0.280571	0.514694
Pfdn4	0.29891340160896185,0.34779568563923746,0.3532909127518007	0.3161334041625804,0.3419350005448404,0.3419315952925793	0.521457	0.529211	0.552191	0.545285	-0.0212951	3	chr3_159311044_159311102_+@XM_003749636.5.4,chr3_159311104_159311141_+@XM_003749636.5.4,chr3_159311142_159311198_+@XM_003749636.5.4	0.016004442347929082,-0.0068578243616148615,-0.0122678511837217	chr3_159311044_159311102_+@XM_003749636.5.4	0.0160044	0.735362	0.88978
Slc4a3	0.7839767079488424,0.17512450420916303,0.0408987878419945	0.6645426026450123,0.25478158053459254,0.08067581682039514	0.80298	0.699557	0.173568	0.251481	0.198924	3	chr9_77048867_77049105_+@NM_017049.2.22,XM_006245149.4.18,XM_017596276.2.23,XM_017596277.2.23,XM_017596279.2.23,XM_017596280.2.23,XM_039083028.1.21,XM_039083030.1.14,chr9_77053037_77053224_+@NM_017049.2.22,XM_006245149.4.18,XM_017596276.2.23,XM_017596277.2.23,XM_017596279.2.23,XM_017596280.2.23,XM_039083028.1.21,XM_039083030.1.14,chr9_77053773_77053892_+@NM_017049.2.22,XM_006245149.4.18,XM_017596…	-0.11917090486667736,0.07793848994641919,0.038077862272725825	chr9_77048867_77049105_+@NM_017049.2.22,XM_006245149.4.18,XM_017596276.2.23,XM_017596277.2.23,XM_017596279.2.23,XM_017596280.2.23,XM_039083028.1.21,XM_039083030.1.14	-0.119171	2.30224e-05	0.000828409
Bicd2	0.5208333333333334,0.47916666666666663	0.4695767195767196,0.5304232804232804	0.501892	0.550814	0.557242	0.510217	-0.13419	2	chr17_15258621_15258696_-@UTR3-EX,chr17_15260169_15260303_-@NM_001033674.2.7,NM_198765.3.8	-0.050385602959132414,0.03857196724843792	chr17_15258621_15258696_-@UTR3-EX	-0.0503856	0.869116	0.963284
Tsc22d1	0.05850319846613944,0.6966008297845304,0.24489597174933025	0.008451498843618361,0.9323833217755871,0.05916517938079441	0.0982792	0.061651	0.657236	0.684738	0.672762	3	chr15_51776309_51776472_+@XM_006252340.4.2,chr15_51850479_51850958_+@NM_001109912.1.3,NM_013043.2.3,XM_039093592.1.2,XM_039093593.1.3,chr15_51854928_51854973_+@UTR3-EX	-0.055176529548284045,0.23398073309778145,-0.18983269227288915	chr15_51850479_51850958_+@NM_001109912.1.3,NM_013043.2.3,XM_039093592.1.2,XM_039093593.1.3	0.233981	3.54848e-08	6.73244e-06
Prkag2	0.19420535644886816,0.8057946435511318	0.16254305627352766,0.8374569437264724	0.41171	0.390161	0.826398	0.852637	0.0775606	2	chr4_10251125_10251290_+@NM_184051.1.12,XM_006235951.3.16,XM_006235952.3.16,XM_006235955.4.14,chr4_10251853_10252152_+@NM_184051.1.12,XM_006235951.3.16,XM_006235952.3.16,XM_006235955.4.14	-0.03451167539025676,0.03078967897100493	chr4_10251125_10251290_+@NM_184051.1.12,XM_006235951.3.16,XM_006235952.3.16,XM_006235955.4.14	-0.0345117	0.0157721	0.0748101
Col8a1	0.5683583718541345,0.09695447027140269,0.33468715787446274	0.6184216422443974,0.07094435678978668,0.31063400096581584	0.565472	0.593448	0.398251	0.370145	-0.0696658	3	chr11_42906020_42906432_+@XM_006248208.4.5,XM_017598011.2.5,XM_039088381.1.5,XM_039088382.1.5,chr11_42907438_42907881_+@UTR3-EX,chr11_42909107_42909437_+@UTR3-EX	0.044254790053352755,-0.037608500001500136,-0.03266393660079808	chr11_42906020_42906432_+@XM_006248208.4.5,XM_017598011.2.5,XM_039088381.1.5,XM_039088382.1.5	0.0442548	0.179625	0.393154
Sap30l	0.8272582086588111,0.17274179134118894	0.8402227125043906,0.15977728749560943	0.83293	0.84542	0.211591	0.199253	-0.0214736	2	chr10_41987437_41987667_+@XM_039087204.1.3,XM_340803.8.4,chr10_41992130_41992305_+@XM_039087204.1.3,XM_340803.8.4	0.01227919132540467,-0.015512810900800755	chr10_41992130_41992305_+@XM_039087204.1.3,XM_340803.8.4	-0.0155128	0.643903	0.830035
Srsf6	0.7649065357955791,0.11574165545700678,0.1193518087474141	0.8571214348517879,0.07479479311859721,0.06808377202961481	0.751569	0.813471	0.28128	0.231562	-0.114185	3	chr3_151592689_151593099_+@NM_001014185.2.6,chr3_151593872_151594031_+@NM_001014185.2.6,chr3_151594649_151594868_+@NM_001014185.2.6	0.09151912599986123,-0.04185289961645043,-0.052048977324170895	chr3_151592689_151593099_+@NM_001014185.2.6	0.0915191	0.000711808	0.00906136
Kansl1l	0.46085858585858586,0.5391414141414141	0.5961393869288606,0.4038606130711394	0.539563	0.404406	0.461269	0.596447	0.415986	2	chr9_68212515_68212610_-@XM_003750709.5.15,XM_006245110.4.15,XM_039084603.1.15,XM_039084605.1.15,XM_039084606.1.15,XM_039084607.1.15,XM_039084608.1.16,XM_039084609.1.15,XM_039084610.1.15,XM_039084611.1.15,XM_039084612.1.15,XM_039084613.1.15,XM_039,chr9_68316154_68316233_-@XM_039084605.1.1,XM_039084608.1.1,XM_039084608.1.2	0.12855718842560948,-0.11931248575985426	chr9_68212515_68212610_-@XM_003750709.5.15,XM_006245110.4.15,XM_039084603.1.15,XM_039084605.1.15,XM_039084606.1.15,XM_039084607.1.15,XM_039084608.1.16,XM_039084609.1.15,XM_039084610.1.15,XM_039084611.1.15,XM_039084612.1.15,XM_039084613.1.15,XM_039	0.128557	0.0962367	0.255443
Ptcd1	0.3470936957779063,0.6529063042220937	0.227166701223305,0.772833298776695	0.675864	0.655409	0.709421	0.802745	0.0443385	2	chr12_9463252_9463289_+@NM_001109665.1.8,XM_006248871.2.9,XM_006248873.2.8,XM_039089342.1.9,XM_039089343.1.9,XM_039089344.1.8,chr12_9463291_9463432_+@NM_001109665.1.8,XM_006248871.2.9,XM_006248873.2.8,XM_039089342.1.9,XM_039089343.1.9,XM_039089344.1.8	-0.11738577514439585,0.11029809909120258	chr12_9463252_9463289_+@NM_001109665.1.8,XM_006248871.2.9,XM_006248873.2.8,XM_039089342.1.9,XM_039089343.1.9,XM_039089344.1.8	-0.117386	0.185422	0.401843
Larp1b	0.17635682233823297,0.31806394748063693,0.09016463448530153,0.4154145956958286	0.11177233645781502,0.5551919222398545,0.10691889739865607,0.22611684390367454	0.202586	0.154137	0.475429	0.504805	0.394314	4	chr2_123937062_123937196_+@NM_001014036.2.1,XM_039102246.1.1,XM_039102247.1.1,chr2_123966957_123967292_+@NM_001014036.2.10,XM_039102243.1.10,XM_039102246.1.10,XM_039102247.1.10,chr2_123968728_123968897_+@NM_001014036.2.10,XM_039102243.1.10,XM_039102246.1.10,XM_039102247.1.10,chr2_123969052_123969254_+@NM_001014036.2.10,XM_039102243.1.10,XM_039102246.1.10,XM_039102247.1.10	-0.06525704102246402,0.23452964935753678,0.015402868110915388,-0.188796109218722	chr2_123966957_123967292_+@NM_001014036.2.10,XM_039102243.1.10,XM_039102246.1.10,XM_039102247.1.10	0.23453	1.26426e-08	3.20946e-06
Ppp2r2d	0.22365019446350948,0.7763498055364906	0.2458734285657363,0.7541265714342638	0.235834	0.257705	0.777894	0.755827	-0.127949	2	chr1_193685647_193685747_+@XM_039100105.1.2,chr1_193699725_193699950_+@NM_144746.2.9,XM_039100105.1.7,XM_039100143.1.8	0.017097714777754958,-0.02358484816232842	chr1_193699725_193699950_+@NM_144746.2.9,XM_039100105.1.7,XM_039100143.1.8	-0.0235848	0.283774	0.51796
Dmac2l	0.6657142857142857,0.3342857142857143	0.5444991789819376,0.45550082101806244	0.738787	0.664445	0.572819	0.635376	0.153008	2	chr6_88222746_88222867_+@NM_001007749.1.5,XM_006240174.4.5,XM_006240175.4.5,XM_006240176.4.5,XM_039112504.1.4,XM_039112505.1.4,chr6_88222926_88223023_+@NM_001007749.1.5,XM_006240174.4.5,XM_006240175.4.5,XM_006240176.4.5,XM_039112504.1.4,XM_039112505.1.4	-0.12008620464502817,0.11280933119168407	chr6_88222746_88222867_+@NM_001007749.1.5,XM_006240174.4.5,XM_006240175.4.5,XM_006240176.4.5,XM_039112504.1.4,XM_039112505.1.4	-0.120086	0.0145267	0.0710005
Dbn1	0.643444055944056,0.3565559440559441	0.5921091843306517,0.4078908156693483	0.720666	0.687049	0.557014	0.587437	0.0689174	2	chr17_9164504_9164679_+@NM_031024.2.15,XM_006253655.4.15,XM_006253656.4.14,XM_006253657.4.14,XM_008771507.3.14,chr17_9164830_9164979_+@NM_031024.2.15,XM_006253655.4.15,XM_006253656.4.14,XM_006253657.4.14,XM_008771507.3.14	-0.06522270086099868,0.016903699448492238	chr17_9164504_9164679_+@NM_031024.2.15,XM_006253655.4.15,XM_006253656.4.14,XM_006253657.4.14,XM_008771507.3.14	-0.0652227	0.769151	0.906421
Podxl	0.7609870416322029,0.1014095671353736,0.1376033912324235	0.8539813827227818,0.06854262423356461,0.0774759930436536	0.202922	0.13994	0.76953	0.855737	0.536112	3	chr4_60130529_60130906_-@UTR3-EX,chr4_60136196_60136254_-@NM_138848.1.8,chr4_60137098_60137196_-@NM_138848.1.8	0.08865264093721104,-0.04071278637548903,-0.06642949187673233	chr4_60130529_60130906_-@UTR3-EX	0.0886526	0.0173758	0.0807647
Tmcc1	0.44020670588092214,0.3362568358068583,0.22353645831221958	0.45666486291486286,0.1872670153920154,0.3560681216931217	0.389263	0.427357	0.553353	0.512412	-0.134696	3	chr4_149066388_149066594_-@UTR3-EX,chr4_149068008_149068220_-@UTR3-EX,chr4_149069256_149069449_-@XM_006237071.4.4,XM_006237072.4.4,XM_017593028.2.4,XM_039109036.1.7,XM_039109037.1.6	0.01372215559219958,-0.14988078150004136,0.1263046831371506	chr4_149068008_149068220_-@UTR3-EX	-0.149881	0.000147052	0.00292284
Tmem9b	0.5092138033314504,0.4907861966685496	0.5326682024443219,0.4673317975556781	0.677479	0.668548	0.657051	0.669887	0.0191468	2	chr1_163765804_163766023_-@NM_001106289.1.5,XM_017588987.2.5,XM_039106954.1.5,chr1_163766034_163766193_-@NM_001106289.1.5,XM_017588987.2.5,XM_039106954.1.5	0.01788224483431544,-0.029198154088971584	chr1_163766034_163766193_-@NM_001106289.1.5,XM_017588987.2.5,XM_039106954.1.5	-0.0291982	0.295998	0.53254
Maoa	0.5534873063564695,0.4465126936435305	0.4965141417029409,0.5034858582970592	0.552945	0.59666	0.625115	0.579385	-0.109772	2	chrX_6030789_6031195_-@UTR3-EX,chrX_6032329_6032676_-@NM_033653.1.15	-0.05903662901520634,0.05396487155221974	chrX_6030789_6031195_-@UTR3-EX	-0.0590366	0.0316691	0.120389
Mmachc	0.31649875139929395,0.6835012486007062	0.25214944829606484,0.7478505517039351	0.743209	0.788031	0.636473	0.617281	-0.0844832	2	chr5_130166310_130166417_-@NM_001107962.1.4,XM_039109993.1.4,chr5_130166447_130166696_-@NM_001107962.1.4,XM_039109993.1.4	-0.06248113928593324,0.06386303237081581	chr5_130166447_130166696_-@NM_001107962.1.4,XM_039109993.1.4	0.063863	0.0325464	0.122829
Slc2a12	0.8919014488221806,0.10809855117781947	0.8924818033273916,0.10751819667260845	0.377701	0.377328	0.885935	0.886327	0.00142642	2	chr1_22803082_22803197_-@NM_001107451.1.5,XM_039110423.1.6,chr1_22803332_22803437_-@NM_001107451.1.5,XM_039110423.1.6	0.00047551956733105083,-0.0020073113922802754	chr1_22803332_22803437_-@NM_001107451.1.5,XM_039110423.1.6	-0.00200731	0.823972	0.939688
Derl1	0.26152537938252224,0.21229461015175302,0.27844845630559917,0.1638226059654631,0.08390894819466249	0.20804402295720797,0.15218188876897504,0.2536516383477859,0.21698770783686683,0.16913474208916424	0.311007	0.37268	0.454736	0.394571	-0.260992	5	chr7_89403139_89403268_-@UTR3-EX,chr7_89404236_89404389_-@UTR3-EX,chr7_89404464_89404687_-@NM_001014202.1.8,XM_039079517.1.8,chr7_89405122_89405321_-@NM_001014202.1.8,XM_039079517.1.8,chr7_89406205_89406348_-@NM_001014202.1.8,XM_039079517.1.8	-0.05661935703409332,-0.06322674296095371,-0.028577255417169822,0.04787344653423353,0.07901582257852018	chr7_89406205_89406348_-@NM_001014202.1.8,XM_039079517.1.8	0.0790158	0.0353256	0.129341
Stk4	0.5819196016964779,0.418080398303522	0.5347701149425288,0.46522988505747126	0.692977	0.665816	0.660036	0.675716	0.0576832	2	chr3_152827589_152827683_+@NM_001107800.1.11,XM_039105129.1.11,XM_039105130.1.7,chr3_152827684_152827743_+@NM_001107800.1.11,XM_039105129.1.11,XM_039105130.1.7	-0.044551282051282115,0.03912927350427353	chr3_152827589_152827683_+@NM_001107800.1.11,XM_039105129.1.11,XM_039105130.1.7	-0.0445513	0.99537	0.99983
Ttc9c	0.35270833333333335,0.6472916666666667	0.3943193902871322,0.6056806097128677	0.697368	0.663344	0.517947	0.546429	0.0721643	2	chr1_205702547_205702643_-@NM_001007693.2.4,XM_006230985.4.5,XM_006230987.4.4,XM_006230988.4.5,XM_039079734.1.2,chr1_205702948_205703110_-@NM_001007693.2.4,XM_006230985.4.5,XM_006230987.4.4,XM_006230988.4.5,XM_039079734.1.2	0.029302459049901475,-0.0440731543073295	chr1_205702948_205703110_-@NM_001007693.2.4,XM_006230985.4.5,XM_006230987.4.4,XM_006230988.4.5,XM_039079734.1.2	-0.0440732	0.732054	0.88877
Lpgat1	0.4769115095430885,0.08540967804125699,0.4376788124156545	0.5749419422941591,0.05349577762139338,0.3715622800844476	0.474278	0.522417	0.500944	0.441874	-0.139467	3	chr13_103363882_103364072_+@NM_001109376.2.7,XM_039091089.1.9,XM_039091090.1.8,XM_039091091.1.8,chr13_103364174_103364235_+@NM_001109376.2.7,XM_039091089.1.9,XM_039091090.1.8,XM_039091091.1.8,chr13_103365142_103365371_+@NM_001109376.2.7,XM_039091089.1.9,XM_039091090.1.8,XM_039091091.1.8	0.09551003333034458,-0.03374291736332896,-0.06674771397217838	chr13_103363882_103364072_+@NM_001109376.2.7,XM_039091089.1.9,XM_039091090.1.8,XM_039091091.1.8	0.09551	0.00433384	0.0316249
Srpk2	0.7473497016667393,0.25265029833326064	0.7713929099378016,0.22860709006219843	0.761496	0.784012	0.34985	0.32922	-0.0420397	2	chr4_11655730_11655991_+@NM_001106575.2.15,XM_039107226.1.18,XM_039107227.1.18,XM_039107228.1.18,XM_039107229.1.17,XM_039107233.1.17,XM_039107235.1.16,XM_039107236.1.16,XM_039107237.1.16,XM_039107238.1.16,chr4_11657554_11657674_+@UTR3-EX	0.020494829562246797,-0.0305748577111985	chr4_11657554_11657674_+@UTR3-EX	-0.0305749	0.863935	0.961617
Cd44	0.48483455882352944,0.5151654411764706	0.4788463737232908,0.5211536262767092	0.664947	0.668077	0.675392	0.673119	-0.00677624	2	chr3_89157905_89157989_-@NM_012924.3.19,XM_006234627.4.16,XM_006234629.4.14,XM_006234631.4.9,XM_008762058.3.12,XM_017591492.2.12,XM_039104361.1.18,XM_039104362.1.17,XM_039104363.1.17,XM_039104364.1.16,XM_039104366.1.16,XM_039104367.1.15,XM_039104368.,chr3_89157990_89158100_-@NM_012924.3.19,XM_006234627.4.16,XM_006234629.4.14,XM_006234631.4.9,XM_008762058.3.12,XM_017591492.2.12,XM_039104361.1.18,X…	-0.01839538398774404,-0.005841285539511687	chr3_89157905_89157989_-@NM_012924.3.19,XM_006234627.4.16,XM_006234629.4.14,XM_006234631.4.9,XM_008762058.3.12,XM_017591492.2.12,XM_039104361.1.18,XM_039104362.1.17,XM_039104363.1.17,XM_039104364.1.16,XM_039104366.1.16,XM_039104367.1.15,XM_039104368.	-0.0183954	0.823323	0.939462
Asb11	0.3068691950464396,0.6931308049535605	0.3310261845201563,0.6689738154798437	0.756606	0.742372	0.556751	0.569337	0.0274004	2	chrX_30014752_30014947_-@NM_001106962.1.7,XM_006256858.4.7,XM_008773166.2.7,chrX_30015050_30015277_-@NM_001106962.1.7,XM_006256858.4.7,XM_008773166.2.7	0.026782372675372867,-0.022933536475276295	chrX_30014752_30014947_-@NM_001106962.1.7,XM_006256858.4.7,XM_008773166.2.7	0.0267824	0.627308	0.815188
Malt1	0.6045970695970695,0.39540293040293045	0.5387587623135596,0.46124123768644043	0.632408	0.571664	0.450768	0.51009	0.145687	2	chr18_58993972_58994189_+@XM_003751798.5.17,XM_006254888.4.16,XM_039097398.1.9,XM_225927.9.16,chr18_58996087_58996258_+@XM_003751798.5.17,XM_006254888.4.16,XM_039097398.1.9,XM_225927.9.16	-0.06707701076425943,0.05764331802568545	chr18_58993972_58994189_+@XM_003751798.5.17,XM_006254888.4.16,XM_039097398.1.9,XM_225927.9.16	-0.067077	0.268623	0.503247
Sod2	0.6117315469548971,0.0656850403221286,0.3225834127229743	0.5097932833796635,0.06384152244750851,0.42636519417282803	0.376463	0.461718	0.584245	0.511681	-0.294502	3	chr1_47636523_47636843_-@UTR3-EX,chr1_47637650_47637903_-@UTR3-EX,chr1_47639284_47639778_-@NM_017051.2.5	-0.10184646331644553,-0.0018412560859096816,0.103686685528189	chr1_47639284_47639778_-@NM_017051.2.5	0.103687	1.03133e-08	3.1886e-06
Iffo1	0.14824975151350864,0.8517502484864914	0.2748855835240275,0.7251144164759725	0.467216	0.534774	0.863829	0.766876	-0.194838	2	chr4_157961720_157961845_+@NM_001108647.1.10,XM_006237372.3.10,XM_006237373.3.10,XM_006237374.3.10,XM_006237375.3.9,XM_006237376.4.9,XM_039107895.1.10,XM_039107896.1.7,XM_039107897.1.7,XM_039107898.1.9,XM_039107899.1.10,chr4_157962054_157962297_+@NM_001108647.1.10,XM_006237372.3.10,XM_006237373.3.10,XM_006237374.3.10,XM_006237375.3.9,XM_006237376.4.9,XM_039107895.1.10,XM_039107896.1.7,XM_03910789…	0.10160733431136315,-0.1282387350889238	chr4_157962054_157962297_+@NM_001108647.1.10,XM_006237372.3.10,XM_006237373.3.10,XM_006237374.3.10,XM_006237375.3.9,XM_006237376.4.9,XM_039107895.1.10,XM_039107896.1.7,XM_039107897.1.7,XM_039107898.1.9,XM_039107899.1.10	-0.128239	0.0333957	0.124681
Rab14	0.7818602107029927,0.11204996542518458,0.10608982387182271	0.7677690004432919,0.0930025420951539,0.13922845746155427	0.263084	0.284429	0.705498	0.686467	-0.112542	3	chr3_18501957_18502224_-@NM_053589.2.7,XM_006234049.3.8,chr3_18502375_18502557_-@NM_053589.2.7,XM_006234049.3.8,chr3_18503291_18503489_-@NM_053589.2.7,XM_006234049.3.8	-0.014471304630510273,-0.020966965090854398,0.031070198246280323	chr3_18503291_18503489_-@NM_053589.2.7,XM_006234049.3.8	0.0310702	0.0360096	0.131615
Pnpo	0.25618029223884675,0.7438197077611532	0.35739207826556485,0.6426079217344352	0.783178	0.708564	0.386997	0.468146	0.144443	2	chr10_81924937_81925145_-@NM_022601.3.7,XM_039086798.1.6,chr10_81925639_81925798_-@NM_022601.3.7,XM_039086798.1.6	0.08747714878194585,-0.10267482975073527	chr10_81925639_81925798_-@NM_022601.3.7,XM_039086798.1.6	-0.102675	0.0298424	0.116413
Bbof1	0.5304166166504796,0.19103359814630916,0.2785497852032112	0.5999429223744293,0.21260429638854297,0.18745278123702783	0.543809	0.612731	0.326631	0.246155	-0.172155	3	chr6_104058140_104058373_+@XM_039112739.1.2,chr6_104064770_104064954_+@NM_001004445.2.1,chr6_104080956_104081033_+@NM_001134631.1.11,XM_006240348.4.12,XM_008764830.3.12,XM_039112739.1.12	0.06876162775087435,0.021423107104382194,-0.08966245514945673	chr6_104080956_104081033_+@NM_001134631.1.11,XM_006240348.4.12,XM_008764830.3.12,XM_039112739.1.12	-0.0896625	0.013569	0.0677477
Dmac2	0.1474392375527286,0.8525607624472714	0.16477041191832145,0.8352295880816786	0.435455	0.445655	0.86513	0.851289	-0.0334055	2	chr1_81134137_81134263_+@NM_001009705.1.6,XM_017589351.2.7,XM_017589352.2.7,XM_039081785.1.4,chr1_81134559_81134809_+@NM_001009705.1.6,XM_017589351.2.7,XM_017589352.2.7,XM_039081785.1.4	0.015579698755364135,-0.0174395023259315	chr1_81134559_81134809_+@NM_001009705.1.6,XM_017589351.2.7,XM_017589352.2.7,XM_039081785.1.4	-0.0174395	0.479336	0.696639
Mapk9	0.24164758981746734,0.06992729316617728,0.6884251170163553	0.3251473034752494,0.11040461888977904,0.5644480776349716	0.327008	0.404584	0.614303	0.54266	-0.307112	3	chr10_34208418_34208612_+@NM_001270544.1.12,NM_001270545.1.12,NM_017322.2.12,XM_006246318.4.12,XM_039086658.1.12,XM_039086659.1.12,chr10_34210046_34210186_+@NM_001270544.1.12,NM_001270545.1.12,NM_017322.2.12,XM_006246318.4.12,XM_039086658.1.12,XM_039086659.1.12,chr10_34210588_34210882_+@NM_001270544.1.12,NM_001270545.1.12,NM_017322.2.12,XM_006246318.4.12,XM_039086658.1.12,XM_039086659.1.12	0.0795186467186984,0.03620061878209041,-0.12379157670202923	chr10_34210588_34210882_+@NM_001270544.1.12,NM_001270545.1.12,NM_017322.2.12,XM_006246318.4.12,XM_039086658.1.12,XM_039086659.1.12	-0.123792	0.00137532	0.0150277
Pcyox1	0.5266060025365951,0.47339399746340494	0.5241461232055229,0.47585387679447716	0.627369	0.628817	0.66567	0.664312	-0.003324	2	chr4_118830628_118830883_-@UTR3-EX,chr4_118831036_118831313_-@UTR3-EX	-0.003785372406905796,0.0007267185132846521	chr4_118830628_118830883_-@UTR3-EX	-0.00378537	0.876461	0.968842
Tcerg1	0.6955828418027828,0.3044171581972172	0.7083118744245516,0.29168812557544843	0.697503	0.710151	0.30801	0.295347	-0.0259262	2	chr18_34528140_34528337_+@XM_039096855.1.1,chr18_34565992_34566234_+@NM_001107390.2.22,XM_006254673.4.23,XM_006254674.4.22,XM_017600960.2.21,XM_039096854.1.22,XM_039096855.1.17	0.013066254182325543,-0.01194490777080065	chr18_34528140_34528337_+@XM_039096855.1.1	0.0130663	0.671509	0.848569
Hnrnpll	0.3716042720885202,0.6283957279114798	0.3968318188519427,0.6031681811480573	0.487114	0.506932	0.679418	0.658515	-0.0575331	2	chr6_14999553_14999717_+@XM_039113073.1.12,XM_233805.10.13,chr6_15000370_15000573_+@XM_039113073.1.12,XM_233805.10.13	0.02240256775339028,-0.024798323639097175	chr6_15000370_15000573_+@XM_039113073.1.12,XM_233805.10.13	-0.0247983	0.93234	0.989722
Pak2	0.8498871082363841,0.1501128917636159	0.86340312608647,0.1365968739135301	0.859952	0.872196	0.271636	0.26022	-0.0203962	2	chr11_68768544_68768816_+@UTR3-EX,chr11_68770234_68770402_+@UTR3-EX	0.012928616965044548,-0.016477391753235898	chr11_68770234_68770402_+@UTR3-EX	-0.0164774	0.360906	0.594954
RGD1565784	0.8142119876487872,0.18578801235121267	0.8634833096789618,0.13651669032103814	0.832958	0.874198	0.359279	0.32197	-0.0697169	2	chr10_14202936_14203186_+@NM_001109028.1.2,chr10_14203881_14204052_+@UTR3-EX	0.048067804270724435,-0.05268411400455239	chr10_14203881_14204052_+@UTR3-EX	-0.0526841	0.0067875	0.0420342
Lrrc8b	0.6890884402541504,0.3109115597458496	0.6143902023415875,0.3856097976584125	0.37161	0.439289	0.707371	0.637547	-0.241383	2	chr14_4350468_4350676_-@XM_006250557.3.5,XM_039091812.1.6,XM_039091813.1.6,XM_039091814.1.6,XM_039091815.1.5,chr14_4352626_4352772_-@XM_006250557.3.5,XM_039091812.1.6,XM_039091813.1.6,XM_039091814.1.6,XM_039091815.1.5	-0.07401127097329196,0.07386511315580974	chr14_4350468_4350676_-@XM_006250557.3.5,XM_039091812.1.6,XM_039091813.1.6,XM_039091814.1.6,XM_039091815.1.5	-0.0740113	0.12327	0.301954
Hspa14	0.15031364108476494,0.849686358915235	0.1450004217273954,0.8549995782726046	0.159919	0.154666	0.850317	0.855607	0.048183	2	chr17_74730638_74730719_+@XM_008771902.3.2,chr17_74749509_74749725_+@NM_001004257.1.14,XM_039095797.1.12	-0.0069346238242753155,0.004290047127401553	chr17_74730638_74730719_+@XM_008771902.3.2	-0.00693462	0.870302	0.964076
Eapp	0.39801005738078243,0.6019899426192176	0.32948798988621997,0.67051201011378	0.62983	0.693086	0.471455	0.41222	-0.138071	2	chr6_72170146_72170319_-@NM_001134987.1.6,XM_006240100.4.6,XM_039111973.1.5,XM_039111974.1.5,chr6_72172175_72172474_-@NM_001134987.1.6,XM_006240100.4.6,XM_039111973.1.5,XM_039111974.1.5	-0.06767707448522697,0.06655316461076433	chr6_72170146_72170319_-@NM_001134987.1.6,XM_006240100.4.6,XM_039111973.1.5,XM_039111974.1.5	-0.0676771	0.207798	0.433276
Tmem238	0.16850394489166567,0.8314960551083344	0.14067746703214684,0.8593225329678531	0.189791	0.162688	0.834084	0.861462	0.222305	2	chr1_69058034_69058105_+@XM_574354.7.1,chr1_69062360_69062474_+@XM_574354.7.2	-0.0244552830986553,0.0270546016987796	chr1_69062360_69062474_+@XM_574354.7.2	0.0270546	0.859454	0.959187
Tcf20	0.2187605676534355,0.7812394323465645	0.18253437383872168,0.8174656261612783	0.809999	0.837593	0.382378	0.354833	-0.0483301	2	chr7_113953450_113953630_-@NM_001130574.1.5,XM_006242110.4.6,XM_006242112.4.6,XM_008765772.3.5,XM_039079693.1.6,chr7_113954087_113954268_-@NM_001130574.1.5,XM_006242110.4.6,XM_006242112.4.6,XM_008765772.3.5,XM_039079693.1.6	-0.037040455393878985,0.035155720701870785	chr7_113953450_113953630_-@NM_001130574.1.5,XM_006242110.4.6,XM_006242112.4.6,XM_008765772.3.5,XM_039079693.1.6	-0.0370405	0.539562	0.744948
Pex19	0.3635158649864532,0.07597553149023738,0.5605086035233093	0.4076833301401008,0.09357155147496249,0.4987451183849368	0.341061	0.382591	0.574856	0.515961	-0.165774	3	chr13_84601278_84601492_+@NM_001107375.2.8,XM_039090518.1.8,chr13_84601741_84601876_+@NM_001107375.2.8,XM_039090518.1.8,chr13_84608346_84608793_+@NM_001134777.1.9	0.04405153557366159,0.017736457479839887,-0.06127778539154771	chr13_84608346_84608793_+@NM_001134777.1.9	-0.0612778	0.0707455	0.210023
Ube2n	0.3607407407407408,0.6392592592592592	0.5918230060034305,0.4081769939965694	0.402327	0.617581	0.651458	0.428579	-0.618261	2	chr7_30184157_30184260_+@NM_053928.2.4,chr7_30186911_30187107_+@UTR3-EX	0.2237837054013525,-0.2141617233528999	chr7_30184157_30184260_+@NM_053928.2.4	0.223784	0.00565228	0.0378087
Slc8a1	0.2831448030858363,0.10645709719546408,0.6103980997186996	0.21843201360615175,0.11645604262284863,0.6651119437709997	0.285329	0.220821	0.508615	0.554433	0.369753	3	chr6_13315519_13315842_+@XM_039111889.1.3,chr6_13533419_13533699_+@NM_001270772.1.7,NM_001270773.1.7,NM_001270774.1.8,NM_001270775.1.8,NM_001270776.1.10,NM_001270777.1.9,NM_001270778.1.9,NM_001270779.1.9,NM_019268.3.10,XM_008764432.3.11,XM_039111865.1.11,XM_039111866.1.11,XM_039111867.1.10,chr6_13535023_13535459_+@NM_001270772.1.7,NM_001270773.1.7,NM_001270774.1.8,NM_001270775.1.8,NM_001270776.1.…	-0.06515895198163957,0.009097436316362173,0.05408339424773334	chr6_13315519_13315842_+@XM_039111889.1.3	-0.065159	0.125408	0.305476
Cltb	0.28349950428897797,0.716500495711022	0.29196570972886765,0.7080342902711324	0.427904	0.434399	0.75452	0.747632	-0.021735	2	chr17_10019368_10019542_+@UTR3-EX,chr17_10020152_10020367_+@UTR3-EX	0.006737831629414881,-0.00845135382730633	chr17_10020152_10020367_+@UTR3-EX	-0.00845135	0.903108	0.984193
Rab3ip	0.24717769239828066,0.7528223076017194	0.2679899169541948,0.7320100830458052	0.771237	0.752285	0.324325	0.342854	0.0358948	2	chr7_52530733_52530893_-@UTR3-EX,chr7_52532398_52532593_-@NM_017313.3.10,XM_006241357.4.11,XM_006241360.4.11,XM_008765383.3.10,XM_017594704.2.10,XM_039078618.1.10,XM_039078619.1.10,XM_039078620.1.7	0.010979690773496864,-0.023527325797864873	chr7_52532398_52532593_-@NM_017313.3.10,XM_006241357.4.11,XM_006241360.4.11,XM_008765383.3.10,XM_017594704.2.10,XM_039078618.1.10,XM_039078619.1.10,XM_039078620.1.7	-0.0235273	0.745093	0.893384
Gnl3l	0.974846180156659,0.025153819843340967	0.9514355298310939,0.04856447016890607	0.239445	0.257119	0.972682	0.951655	-0.10274	2	chrX_19958598_19958876_-@UTR3-EX,chrX_19959708_19959828_-@UTR3-EX	-0.023344929967712647,0.023561275069236397	chrX_19959708_19959828_-@UTR3-EX	0.0235613	0.0111441	0.0585871
Lox	0.058333333333333334,0.8452380952380952,0.09642857142857142	0.11070226952405045,0.7663576241618235,0.12294010631412605	0.317894	0.32519	0.610676	0.599142	-0.0327373	3	chr18_45964407_45964468_-@NM_017061.2.9,XM_006254713.4.7,chr18_45964543_45964745_-@NM_017061.2.9,XM_006254713.4.7,chr18_45965535_45965646_-@NM_017061.2.9,XM_006254713.4.7	-0.050422778439926666,-0.08737411801317341,-0.06854701459730392	chr18_45964543_45964745_-@NM_017061.2.9,XM_006254713.4.7	-0.0873741	0.468615	0.691114
Nckipsd	0.7151790691192865,0.28482093088071353	0.6155434351119786,0.38445656488802143	0.757876	0.680339	0.484293	0.549859	0.155708	2	chr8_109522044_109522224_+@NM_001106857.1.13,XM_006243753.4.13,XM_006243754.4.13,XM_008766509.3.14,XM_039081238.1.9,chr8_109522504_109522623_+@NM_001106857.1.13,XM_006243753.4.13,XM_006243754.4.13,XM_008766509.3.14,XM_039081238.1.9	-0.0977411842543422,0.079326375379007	chr8_109522044_109522224_+@NM_001106857.1.13,XM_006243753.4.13,XM_006243754.4.13,XM_008766509.3.14,XM_039081238.1.9	-0.0977412	0.707669	0.873908
Jun	0.10585592092745319,0.8941440790725468	0.11959817351060006,0.8804018264893999	0.899799	0.888328	0.346664	0.356118	0.0185109	2	chr5_109894178_109894425_-@NM_021835.3.1,chr5_109895316_109895769_-@NM_021835.3.1	0.010675299368184996,-0.014100666260686956	chr5_109895316_109895769_-@NM_021835.3.1	-0.0141007	0.360801	0.594954
Apc	0.07627349122090346,0.16586860703566958,0.3914974682853909,0.3663604334580361	0.1254819592945302,0.2142627612851102,0.3213396448585279,0.33891563456183177	0.269118	0.319781	0.543483	0.484848	-0.248843	4	chr18_25922520_25922626_+@XM_006254506.4.16,XM_006254510.4.15,XM_006254511.4.16,XM_006254513.4.15,XM_006254520.4.16,XM_006254521.4.16,XM_039096563.1.15,XM_039096564.1.15,chr18_25922662_25922851_+@XM_006254506.4.16,XM_006254510.4.15,XM_006254511.4.16,XM_006254513.4.15,XM_006254520.4.16,XM_006254521.4.16,XM_039096563.1.15,XM_039096564.1.15,chr18_25924590_25924816_+@XM_006254506.4.16,XM_006254510.4.…	0.04728190325251358,0.04650188102760805,-0.06911613030385366,-0.028147381508883684	chr18_25924590_25924816_+@XM_006254506.4.16,XM_006254510.4.15,XM_006254511.4.16,XM_006254513.4.15,XM_006254520.4.16,XM_006254521.4.16,XM_039096563.1.15,XM_039096564.1.15	-0.0691161	0.0315924	0.120316
Bpgm	0.4819552099686028,0.5180447900313971	0.42416075243892215,0.5758392475610778	0.614734	0.57685	0.603121	0.648345	0.0917666	2	chr4_63167771_63167934_+@NM_199382.2.3,XM_006236259.4.3,XM_039107293.1.4,XM_039107294.1.3,chr4_63168326_63168579_+@NM_199382.2.3,XM_006236259.4.3,XM_039107293.1.4,XM_039107294.1.3	-0.05954304946868777,0.055745775576445666	chr4_63167771_63167934_+@NM_199382.2.3,XM_006236259.4.3,XM_039107293.1.4,XM_039107294.1.3	-0.059543	0.0787061	0.223179
Hnrnpul1	0.1470179373243997,0.8529820626756003	0.1802714618180008,0.8197285381819992	0.848496	0.829499	0.519569	0.534016	0.0326669	2	chr1_81228426_81228653_-@NM_001108477.1.15,XM_008758955.2.15,XM_008758956.2.15,XM_008758957.3.15,XM_039081808.1.15,XM_039081811.1.15,XM_039081814.1.15,chr1_81228712_81229012_-@NM_001108477.1.15,XM_008758955.2.15,XM_008758956.2.15,XM_008758957.3.15,XM_039081808.1.15,XM_039081811.1.15,XM_039081814.1.15	0.030355569561604706,-0.033443061889227965	chr1_81228712_81229012_-@NM_001108477.1.15,XM_008758955.2.15,XM_008758956.2.15,XM_008758957.3.15,XM_039081808.1.15,XM_039081811.1.15,XM_039081814.1.15	-0.0334431	0.235558	0.46598
LOC120096984	0.6559424233698625,0.05868580061697017,0.1824388988091838,0.10293287720398342	0.6925137242980519,0.06261710986193925,0.16794309749584893,0.07692606834415988	0.594146	0.623799	0.246279	0.221402	-0.0702623	4	chr15_28481967_28482300_+@UTR3-EX,chr15_28483228_28483341_+@UTR3-EX,chr15_28485433_28485731_+@UTR3-EX,chr15_28485807_28485977_+@UTR3-EX	0.03878195562501696,0.1325691760759195,0.11334817838047087,0.10266748656762548	chr15_28483228_28483341_+@UTR3-EX	0.132569	0.508926	0.721554
LOC691485	0.24396868925130089,0.16303628591899716,0.5929950248297019	0.24737327283796984,0.14593418504697564,0.6066925421150545	0.345119	0.339705	0.629132	0.634783	0.0228117	3	chr6_131567362_131567584_+@XM_001078490.6.5,XM_006240652.4.5,XM_039113393.1.5,XM_039113394.1.5,XM_039113395.1.6,XM_039113396.1.6,XM_039113398.1.6,chr6_131568002_131568244_+@XM_001078490.6.5,XM_006240652.4.5,XM_039113393.1.5,XM_039113394.1.5,XM_039113395.1.6,XM_039113396.1.6,XM_039113398.1.6,chr6_131569079_131569286_+@UTR3-EX	0.00539411077112556,-0.014506596043023234,0.015134345301924812	chr6_131569079_131569286_+@UTR3-EX	0.0151343	0.335018	0.568904
Inpp4b	0.855166369199388,0.14483363080061193	0.9047682045963599,0.0952317954036402	0.187069	0.139988	0.85885	0.907059	0.418264	2	chr19_25920196_25920472_-@XM_008772464.3.25,XM_017601164.2.26,chr19_25925600_25925754_-@NM_053917.2.25,XM_017601163.2.26,XM_039097430.1.26	0.049213833104151616,-0.04882129260122961	chr19_25920196_25920472_-@XM_008772464.3.25,XM_017601164.2.26	0.0492138	0.00258963	0.0226132
Shisa4	0.050091310993333166,0.9499086890066668	0.04494641137851734,0.9550535886214827	0.938737	0.942666	0.483864	0.481683	-0.00602607	2	chr13_46799792_46799897_-@UTR3-EX,chr13_46800022_46800273_-@UTR3-EX	-0.015140818261499739,0.004479167901484948	chr13_46799792_46799897_-@UTR3-EX	-0.0151408	0.645827	0.830974
Nt5c2	0.16708921306698338,0.8329107869330167	0.15739368379882765,0.8426063162011723	0.849404	0.856826	0.350038	0.342769	-0.0125511	2	chr1_245772526_245772728_-@XM_002728891.6.18,XM_006231584.4.18,XM_006231586.4.18,XM_039101429.1.18,XM_039101430.1.18,XM_039101431.1.18,XM_039101432.1.12,chr1_245773243_245773458_-@XM_002728891.6.18,XM_006231584.4.18,XM_006231586.4.18,XM_039101429.1.18,XM_039101430.1.18,XM_039101431.1.18,XM_039101432.1.12	-0.013094592518334669,0.008985861813001983	chr1_245772526_245772728_-@XM_002728891.6.18,XM_006231584.4.18,XM_006231586.4.18,XM_039101429.1.18,XM_039101430.1.18,XM_039101431.1.18,XM_039101432.1.12	-0.0130946	0.582902	0.780819
Ube2j1	0.2630952380952381,0.736904761904762	0.2196945347910489,0.7803054652089512	0.341337	0.30289	0.754358	0.794427	0.1724	2	chr5_47438997_47439181_+@NM_001106642.1.9,XM_008763612.2.7,XM_039109427.1.8,XM_039109428.1.9,XM_039109429.1.9,XM_039109430.1.7,XM_039109431.1.6,chr5_47441206_47441476_+@NM_001106642.1.9,XM_008763612.2.7,XM_039109427.1.8,XM_039109428.1.9,XM_039109429.1.9,XM_039109430.1.7,XM_039109431.1.6	-0.048583359687494776,0.04087118928051581	chr5_47438997_47439181_+@NM_001106642.1.9,XM_008763612.2.7,XM_039109427.1.8,XM_039109428.1.9,XM_039109429.1.9,XM_039109430.1.7,XM_039109431.1.6	-0.0485834	0.153582	0.354565
Kank1	0.0785490610839788,0.12295418960815421,0.798496749307867	0.07085857598853494,0.12002583979328166,0.8091155842181834	0.147065	0.13951	0.805724	0.816071	0.0760862	3	chr1_223047347_223047403_+@XM_006231212.4.1,XM_006231218.4.1,XM_006231219.3.1,XM_017589274.2.1,chr1_223049382_223049431_+@XM_006231219.3.2,XM_006231220.3.2,XM_017589274.2.2,XM_017589275.2.2,XM_017589276.2.2,XM_017589277.2.2,chr1_223074229_223074503_+@NM_001037197.2.13,XM_006231212.4.11,XM_006231214.4.14,XM_006231215.4.13,XM_006231218.4.10,XM_006231219.3.11,XM_006231220.3.11,XM_017589274.2.11,XM_0…	-0.01195044971756934,-0.007093412965939377,0.0097124325454373	chr1_223047347_223047403_+@XM_006231212.4.1,XM_006231218.4.1,XM_006231219.3.1,XM_017589274.2.1	-0.0119504	0.523186	0.734785
Pfas	0.6241605616605617,0.37583943833943834	0.6242063492063492,0.3757936507936508	0.665832	0.665821	0.704847	0.704878	2.43831e-05	2	chr10_53691612_53691731_-@NM_001105791.1.28,XM_006246610.4.29,XM_006246611.4.28,XM_006246612.4.27,chr10_53691732_53691782_-@NM_001105791.1.28,XM_006246610.4.29,XM_006246611.4.28,XM_006246612.4.27	-0.008520913154533738,-0.006841674648786655	chr10_53691612_53691731_-@NM_001105791.1.28,XM_006246610.4.29,XM_006246611.4.28,XM_006246612.4.27	-0.00852091	0.735751	0.88978
Ube2d3	0.08627828931868985,0.7004459420716085,0.2132757686097017	0.06670833796822852,0.7845948160416635,0.14869684599010802	0.534072	0.569834	0.402118	0.362783	-0.0935098	3	chr2_223896599_223896708_+@NM_031237.1.7,XM_006233333.3.9,XM_006233334.3.9,XM_006233335.3.9,XM_006233336.4.8,XM_006233337.3.8,XM_006233338.3.8,chr2_223897026_223897468_+@NM_031237.1.7,XM_006233333.3.9,XM_006233334.3.9,XM_006233335.3.9,XM_006233336.4.8,XM_006233337.3.8,XM_006233338.3.8,chr2_223899354_223899606_+@NM_031237.1.7,XM_006233333.3.9,XM_006233334.3.9,XM_006233335.3.9,XM_006233336.4.8,XM_0…	-0.020923659867345637,0.0834984850601811,-0.06562337925993297	chr2_223897026_223897468_+@NM_031237.1.7,XM_006233333.3.9,XM_006233334.3.9,XM_006233335.3.9,XM_006233336.4.8,XM_006233337.3.8,XM_006233338.3.8	0.0834985	3.29321e-06	0.000259101
Mbnl2	0.16076491413714336,0.8392350858628567	0.22180056785319943,0.7781994321468005	0.162513	0.223422	0.839394	0.778419	-0.459212	2	chr15_97385320_97385475_+@NM_001111064.1.1,XM_039093646.1.1,XM_039093648.1.1,XM_039093649.1.1,XM_039093650.1.1,XM_039093651.1.1,chr15_97540978_97541303_+@NM_001111064.1.9,XM_039093646.1.10,XM_039093647.1.10,XM_039093648.1.8,XM_039093649.1.9,XM_039093650.1.7,XM_039093651.1.8,XM_039093652.1.8,XM_039093653.1.9	0.06019822416989906,-0.060620375128490056	chr15_97540978_97541303_+@NM_001111064.1.9,XM_039093646.1.10,XM_039093647.1.10,XM_039093648.1.8,XM_039093649.1.9,XM_039093650.1.7,XM_039093651.1.8,XM_039093652.1.8,XM_039093653.1.9	-0.0606204	0.0166621	0.0781433
Arfgef1	0.06797642891584141,0.9320235710841587	0.052041474017902364,0.9479585259820976	0.305714	0.29442	0.933711	0.947732	0.0543051	2	chr5_9075373_9075482_+@NM_001277056.1.39,chr5_9076072_9076326_+@NM_001277056.1.39	-0.017370888329777692,0.01563115842713314	chr5_9075373_9075482_+@NM_001277056.1.39	-0.0173709	0.254573	0.49153
Rab7a	0.39065315315315313,0.1617117117117117,0.4476351351351352	0.4787326388888889,0.25998263888888895,0.26128472222222227	0.538779	0.433994	0.472291	0.573421	0.312019	3	chr4_120462345_120462548_-@NM_023950.4.6,XM_006236849.4.6,chr4_120462702_120462807_-@NM_023950.4.6,XM_006236849.4.6,chr4_120463138_120463284_-@NM_023950.4.6,XM_006236849.4.6	0.08001612871676056,0.08802960883299885,-0.1848975405737352	chr4_120463138_120463284_-@NM_023950.4.6,XM_006236849.4.6	-0.184898	0.0342574	0.126399
Tmem65	0.46046787992234633,0.45116794421107087,0.0883641758665828	0.4793626403691619,0.4438665988184226,0.07677076081241549	0.357356	0.346566	0.64523	0.65467	0.0442293	3	chr7_90336998_90337263_-@NM_001100995.1.8,XM_039079755.1.7,chr7_90337376_90337864_-@NM_001100995.1.8,XM_039079755.1.7,chr7_90338392_90338585_-@NM_001100995.1.8,XM_039079755.1.7	0.01957909276628972,-0.006582696553119938,-0.010351103641640436	chr7_90336998_90337263_-@NM_001100995.1.8,XM_039079755.1.7	0.0195791	0.138721	0.327501
Crk	0.8043921763287427,0.1956078236712573	0.8588086417422658,0.1411913582577342	0.827205	0.869755	0.407919	0.370438	-0.0723642	2	chr10_60555541_60555871_+@NM_019302.1.3,XM_006246913.2.3,chr10_60556468_60556703_+@NM_019302.1.3,XM_006246913.2.3	0.05376647403686907,-0.05613560785396343	chr10_60556468_60556703_+@NM_019302.1.3,XM_006246913.2.3	-0.0561356	0.000631862	0.00842088
Ppargc1a	0.08085912520473387,0.9191408747952662	0.08051284445551128,0.9194871555444887	0.252128	0.251853	0.922122	0.922423	0.00157469	2	chr14_59515213_59515375_+@NM_031347.1.13,XM_039092488.1.14,XM_039092489.1.14,XM_039092490.1.14,XM_039092491.1.15,XM_039092492.1.14,XM_039092493.1.13,XM_039092494.1.13,chr14_59516274_59516525_+@NM_031347.1.13,XM_039092488.1.14,XM_039092489.1.14,XM_039092490.1.14,XM_039092491.1.15,XM_039092492.1.14,XM_039092493.1.13,XM_039092494.1.13	0.0010008915271266239,0.00042600325565522734	chr14_59515213_59515375_+@NM_031347.1.13,XM_039092488.1.14,XM_039092489.1.14,XM_039092490.1.14,XM_039092491.1.15,XM_039092492.1.14,XM_039092493.1.13,XM_039092494.1.13	0.00100089	0.879806	0.970997
Trak1	0.15423413906667494,0.8457658609333251	0.235629137517472,0.7643708624825281	0.174158	0.253609	0.848725	0.769	-0.542208	2	chr8_121128728_121128944_+@XM_006244099.4.13,chr8_121139106_121139357_+@NM_001134565.1.16,XM_006244101.4.16,XM_006244102.4.15,XM_008766680.3.15,XM_039081645.1.16,XM_039081646.1.15,XM_039081647.1.17,XM_039081648.1.15,XM_039081650.1.17,XM_039081651.1.17,XM_039081652.1.17,XM_039081653.1.17,XM_039	0.07481855883937222,-0.08187552202995829	chr8_121139106_121139357_+@NM_001134565.1.16,XM_006244101.4.16,XM_006244102.4.15,XM_008766680.3.15,XM_039081645.1.16,XM_039081646.1.15,XM_039081647.1.17,XM_039081648.1.15,XM_039081650.1.17,XM_039081651.1.17,XM_039081652.1.17,XM_039081653.1.17,XM_039	-0.0818755	0.00932832	0.0527527
Pdf	0.823902281300036,0.17609771869996407	0.9119988456557239,0.08800115434427616	0.561795	0.529039	0.841631	0.914077	0.0866707	2	chr19_34949707_34950006_-@XM_001073696.7.2,chr19_34950143_34950230_-@XM_001073696.7.2	0.08491055801961112,-0.0937160922775314	chr19_34950143_34950230_-@XM_001073696.7.2	-0.0937161	0.00417509	0.0310086
Ccnl1	0.05759521212791337,0.9424047878720866	0.06790969916192284,0.9320903008380772	0.937975	0.929621	0.592383	0.594825	0.0129069	2	chr2_150185000_150185066_-@NM_053662.3.11,XM_039101552.1.12,XM_039101553.1.12,chr2_150185108_150185372_-@NM_053662.3.11,XM_039101552.1.12,XM_039101553.1.12	0.010283527559268563,-0.010100642307474428	chr2_150185000_150185066_-@NM_053662.3.11,XM_039101552.1.12,XM_039101553.1.12	0.0102835	0.81351	0.932854
Srek1	0.2415322607726198,0.7584677392273802	0.1783865204650088,0.8216134795349912	0.776168	0.833751	0.31774	0.261374	-0.103247	2	chr2_34849555_34849745_-@XM_006231892.4.12,XM_006231894.4.11,XM_039102993.1.12,XM_039102994.1.11,chr2_34851565_34851795_-@XM_006231892.4.12,XM_006231894.4.11,XM_039102993.1.12,XM_039102994.1.11	-0.06152627850131026,0.06253372995018536	chr2_34851565_34851795_-@XM_006231892.4.12,XM_006231894.4.11,XM_039102993.1.12,XM_039102994.1.11	0.0625337	0.0138409	0.0683056
Timm17a	0.4969574036511156,0.5030425963488844	0.5341614906832298,0.4658385093167702	0.534261	0.499552	0.520531	0.555906	0.0969095	2	chr13_46728793_46728942_-@UTR3-EX,chr13_46730972_46731082_-@UTR3-EX	0.03955999066293192,-0.02889239028944912	chr13_46728793_46728942_-@UTR3-EX	0.03956	0.805184	0.928921
Adgrf5	0.06535264754873395,0.11921292072241951,0.056415259631377376,0.7590191720974692	0.059037846469143826,0.103614527499371,0.0835557236877725,0.7537919023437126	0.690022	0.696309	0.252501	0.246145	-0.0130867	4	chr9_17518456_17518712_-@NM_139110.2.21,XM_008766832.3.23,XM_008766833.3.23,XM_008766834.3.23,XM_039083012.1.21,XM_039083013.1.21,XM_039083014.1.23,chr9_17518927_17519164_-@NM_139110.2.21,XM_008766832.3.23,XM_008766833.3.23,XM_008766834.3.23,XM_039083012.1.21,XM_039083013.1.21,XM_039083014.1.23,chr9_17520296_17520457_-@NM_139110.2.21,XM_008766832.3.23,XM_008766833.3.23,XM_008766834.3.23,XM_039083…	-0.005219302372739543,-0.01443405549837555,0.02794577603138461,-0.0049599482464405265	chr9_17520296_17520457_-@NM_139110.2.21,XM_008766832.3.23,XM_008766833.3.23,XM_008766834.3.23,XM_039083012.1.21,XM_039083013.1.21,XM_039083014.1.23	0.0279458	0.476372	0.695723
Atl3	0.06269628304512027,0.34517633529261443,0.27057316068943976,0.32155422097282566	0.07153392980740195,0.38668597791549425,0.2571940080678997,0.2845860842092042	0.329289	0.349764	0.505981	0.48404	-0.0870283	4	chr1_204722653_204722699_+@NM_001044241.1.13,XM_006230812.4.13,XM_017589257.2.13,chr1_204726106_204726361_+@NM_001044241.1.13,XM_006230812.4.13,XM_017589257.2.13,chr1_204727158_204727343_+@NM_001044241.1.13,XM_006230812.4.13,XM_017589257.2.13,chr1_204731067_204731436_+@UTR3-EX	-0.007608143491570671,0.0297834637248377,-0.026228164007478016,-0.04752556160066901	chr1_204731067_204731436_+@UTR3-EX	-0.0475256	0.586427	0.784031
Lysmd4	0.2826927201927202,0.7173072798072798	0.3674990722414646,0.6325009277585354	0.308002	0.389741	0.724811	0.642369	-0.339578	2	chr1_120839551_120839705_+@XM_003748880.5.1,XM_003748880.5.2,XM_017590158.2.1,XM_017590159.2.1,XM_039094371.1.1,XM_039094378.1.1,XM_039094380.1.1,XM_039094384.1.1,XM_039094384.1.2,XM_039094387.1.1,chr1_120844949_120845148_+@XM_003748880.5.4,XM_017590158.2.3,XM_017590159.2.3,XM_039094371.1.4,XM_039094378.1.2	0.08384590047670798,-0.08285296898811312	chr1_120839551_120839705_+@XM_003748880.5.1,XM_003748880.5.2,XM_017590158.2.1,XM_017590159.2.1,XM_039094371.1.1,XM_039094378.1.1,XM_039094380.1.1,XM_039094384.1.1,XM_039094384.1.2,XM_039094387.1.1	0.0838459	0.0184582	0.0847314
Efcc1	0.07934821697617665,0.2786970419146797,0.15180195292558862,0.490152788183555	0.11310297477576889,0.18102270369427234,0.2467797725150666,0.45909454901489216	0.252192	0.256779	0.551434	0.544395	-0.0260014	4	chr4_120218364_120218469_+@XM_006236855.3.8,chr4_120219686_120219964_+@XM_006236855.3.8,chr4_120220421_120220588_+@XM_006236855.3.8,chr4_120220970_120221130_+@XM_006236855.3.8	0.04031357913913586,-0.08999201576083868,0.09990795259883278,-0.026554006703794597	chr4_120220421_120220588_+@XM_006236855.3.8	0.099908	0.00142479	0.0153275
Ca8	0.39940476190476193,0.6005952380952382	0.31832107843137253,0.6816789215686274	0.61507	0.693074	0.477508	0.408228	-0.172258	2	chr5_21304624_21304659_-@NM_001009662.1.9,XM_039109404.1.7,chr5_21305433_21305562_-@NM_001009662.1.9,XM_039109404.1.7	-0.0828954756973333,0.07360196562982946	chr5_21304624_21304659_-@NM_001009662.1.9,XM_039109404.1.7	-0.0828955	0.140162	0.329784
Atxn7l1	0.22792404473438954,0.7720759552656105	0.31868961352657005,0.68131038647343	0.228935	0.319582	0.772352	0.681696	-0.481245	2	chr6_49859438_49859587_+@XM_006240019.4.4,chr6_49982162_49982323_+@XM_006240016.4.12,XM_008764632.3.13,XM_008764634.2.12,XM_039113162.1.14,XM_039113164.1.14	0.07791971725898927,-0.08750470323492987	chr6_49982162_49982323_+@XM_006240016.4.12,XM_008764632.3.13,XM_008764634.2.12,XM_039113162.1.14,XM_039113164.1.14	-0.0875047	0.489053	0.708069
Snapin	0.08170372020546238,0.9182962797945377	0.07036295379862012,0.9296370462013799	0.920695	0.931607	0.245553	0.236437	-0.0169988	2	chr2_175971268_175971323_-@UTR3-EX,chr2_175972479_175972750_-@NM_001025648.2.3,NM_001170576.2.4	-0.013285993886309994,0.011116216548333502	chr2_175971268_175971323_-@UTR3-EX	-0.013286	0.342867	0.577774
Foxp1	0.4856181502272119,0.1622443865276664,0.35213746324512163	0.4898312967789761,0.20022334345632364,0.3099453597647002	0.386339	0.382033	0.507414	0.513183	0.0161685	3	chr4_131560812_131561047_-@NM_001034131.2.16,XM_006236954.4.15,XM_006236955.4.15,XM_006236956.3.15,XM_008763149.3.20,XM_017592560.2.20,XM_017592561.2.20,XM_017592562.2.16,XM_039107377.1.21,XM_039107378.1.22,XM_039107379.1.21,XM_039107380.1.21,XM_039,chr4_131564733_131564839_-@NM_001034131.2.16,XM_006236954.4.15,XM_006236955.4.15,XM_006236956.3.15,XM_008763149.3.20,XM_017592560.2.20,XM_017592561.2…	-0.003791349581790726,0.022742098587686777,-0.05207806286850408	chr4_131564924_131565058_-@NM_001034131.2.16,XM_006236954.4.15,XM_006236955.4.15,XM_006236956.3.15,XM_008763149.3.20,XM_017592560.2.20,XM_017592561.2.20,XM_017592562.2.16,XM_039107377.1.21,XM_039107378.1.22,XM_039107379.1.21,XM_039107380.1.21,XM_039	-0.0520781	0.438761	0.663574
Mrpl47	0.25186970538590137,0.7481302946140986	0.3367436466527031,0.6632563533472968	0.777127	0.70572	0.432301	0.493043	0.139054	2	chr2_115508301_115508426_-@NM_001037183.1.7,XM_008760912.2.6,XM_039101983.1.7,XM_039101984.1.7,XM_039101985.1.7,XM_039101986.1.7,chr2_115508920_115509138_-@NM_001037183.1.7,XM_008760912.2.6,XM_039101983.1.7,XM_039101984.1.7,XM_039101985.1.7,XM_039101986.1.7	0.082959627740614,-0.08440513628108515	chr2_115508920_115509138_-@NM_001037183.1.7,XM_008760912.2.6,XM_039101983.1.7,XM_039101984.1.7,XM_039101985.1.7,XM_039101986.1.7	-0.0844051	0.0286459	0.1128
Fbxo3	0.05221666977163432,0.5231696008886716,0.42461372933969416	0.050817278719223404,0.5051629015401731,0.44401981974060356	0.171712	0.168278	0.665937	0.668437	0.0291425	3	chr3_90444750_90444863_+@XM_006234656.4.11,chr3_90448004_90448297_+@NM_001109606.1.11,chr3_90448488_90448737_+@NM_001109606.1.11	-0.002051503482550135,-0.01816539045910659,0.018819943411741147	chr3_90448488_90448737_+@NM_001109606.1.11	0.0188199	0.800645	0.925173
Lipa	0.8947856510356511,0.024322880572880574,0.08089146839146838	0.870743811215958,0.06108344780219781,0.06817274098184424	0.0780793	0.0930441	0.892372	0.872382	-0.252974	3	chr1_232024352_232024608_-@NM_012732.3.10,XM_006231275.4.10,XM_008760321.3.11,XM_017588801.2.12,chr1_232122657_232122764_-@XM_017590343.2.2,XM_220058.7.2,chr1_232134344_232134507_-@XM_220058.7.1	-0.02411982140387814,0.03474025135693168,-0.014401067529397266	chr1_232122657_232122764_-@XM_017590343.2.2,XM_220058.7.2	0.0347403	0.00511396	0.0353438
Pde4d	0.092202743166232,0.09832576708844458,0.07474242570591455,0.7347290640394089	0.05577249575551783,0.04357264128062091,0.06321549842347805,0.8374393645403833	0.122487	0.0774461	0.564895	0.594892	0.661362	4	chr2_41501137_41501169_+@XM_039101739.1.1,chr2_41524665_41524730_+@NM_001113328.2.15,NM_001113329.2.16,NM_001113332.2.15,NM_001113334.2.15,NM_017032.2.15,XM_008760721.2.15,XM_008760722.3.10,XM_008760723.2.11,XM_039101733.1.21,XM_039101734.1.20,XM_039101735.1.18,XM_039101736.1.15,XM_03910173,chr2_41524992_41525040_+@NM_001113328.2.15,NM_001113329.2.16,NM_001113332.2.15,NM_001113334.2.15,NM_017032.…	-0.026667445936123274,-0.044700738388740904,-0.0025948872890965424,0.10151015039165612	chr2_41528952_41529188_+@NM_001113328.2.15,NM_001113329.2.16,NM_001113332.2.15,NM_001113334.2.15,NM_017032.2.15,XM_008760721.2.15,XM_008760722.3.10,XM_008760723.2.11,XM_039101733.1.21,XM_039101734.1.20,XM_039101735.1.18,XM_039101736.1.15,XM_03910173	0.10151	0.063481	0.195984
Gabpa	0.1309708958065013,0.8690291041934988	0.19195087945087946,0.8080491205491206	0.227983	0.28171	0.874701	0.817003	-0.305281	2	chr11_23915439_23915553_+@NM_001108841.1.10,XM_008768584.3.10,XM_008768585.3.10,XM_008768586.3.10,XM_008768587.3.9,chr11_23917364_23917610_+@NM_001108841.1.10,XM_008768584.3.10,XM_008768585.3.10,XM_008768586.3.10,XM_008768587.3.9	0.059632325265226854,-0.05985565110005342	chr11_23917364_23917610_+@NM_001108841.1.10,XM_008768584.3.10,XM_008768585.3.10,XM_008768586.3.10,XM_008768587.3.9	-0.0598557	0.0366946	0.132565
Ikbkb	0.245825204384987,0.754174795615013	0.28202380952380957,0.7179761904761905	0.518225	0.537619	0.788082	0.759844	-0.0530047	2	chr16_69372631_69372757_+@NM_053355.3.22,chr16_69372990_69373249_+@NM_053355.3.22	0.011422074558617767,-0.0426281223501519	chr16_69372990_69373249_+@NM_053355.3.22	-0.0426281	0.570486	0.771117
Gpalpp1	0.7559433621933622,0.2440566378066378	0.5770858631188075,0.4229141368811925	0.300797	0.465545	0.769591	0.602139	-0.630133	2	chr15_51409197_51409395_-@UTR3-EX,chr15_51411634_51411795_-@UTR3-EX	-0.17611416776524902,0.16946853744790297	chr15_51409197_51409395_-@UTR3-EX	-0.176114	0.00299747	0.0247262
Ggct	0.25297166700338325,0.7470283329966168	0.21688469008841565,0.7831153099115843	0.765872	0.798752	0.314325	0.28137	-0.0606439	2	chr4_84119358_84119709_-@UTR3-EX,chr4_84123118_84123461_-@NM_001108629.2.4,XM_039107799.1.4	-0.03582206949895761,0.03571606026898666	chr4_84119358_84119709_-@UTR3-EX	-0.0358221	0.290091	0.525539
Cog7	0.5917155760905761,0.4082844239094239	0.8346861471861472,0.16531385281385277	0.410922	0.169038	0.592389	0.834958	1.28152	2	chr1_176489811_176490076_-@NM_001033889.2.17,XM_039107165.1.17,chr1_176549082_176549180_-@NM_001033889.2.1,XM_039107165.1.1	0.22433486358286947,-0.24269276653110394	chr1_176549082_176549180_-@NM_001033889.2.1,XM_039107165.1.1	-0.242693	0.0022295	0.0206798
Xk	0.8073866064145226,0.19261339358547735	0.8101266788766789,0.18987332112332111	0.197973	0.195251	0.8081	0.81083	0.0199723	2	chrX_13436415_13436593_-@NM_001012227.2.3,XM_039099957.1.4,chrX_13463107_13463207_-@XM_002730198.5.1	0.003674877455903114,-0.00075439022519877	chrX_13436415_13436593_-@NM_001012227.2.3,XM_039099957.1.4	0.00367488	0.684131	0.856264
Atrnl1	0.24813131313131315,0.7518686868686869	0.32043067226890753,0.6795693277310925	0.317572	0.38277	0.76421	0.695934	-0.269394	2	chr1_257209741_257209851_+@XM_008760587.3.29,XM_039095274.1.28,XM_039095283.1.28,chr1_257211577_257211768_+@XM_008760587.3.29,XM_039095274.1.28,XM_039095283.1.28	0.04236265089923624,-0.07874760740614406	chr1_257211577_257211768_+@XM_008760587.3.29,XM_039095274.1.28,XM_039095283.1.28	-0.0787476	0.301139	0.539466
Tmem258	0.3852974828375286,0.6147025171624714	0.3992591354723708,0.6007408645276292	0.470817	0.482593	0.668762	0.657233	-0.035642	2	chr1_206852931_206853044_+@XM_039094970.1.3,XM_574622.8.3,chr1_206853521_206853623_+@XM_039094970.1.4,XM_574622.8.4	-0.0032958048431181997,-0.024807176746476145	chr1_206853521_206853623_+@XM_039094970.1.4,XM_574622.8.4	-0.0248072	0.836806	0.945627
Sec63	0.5628786121861306,0.2724158465113807,0.16470554130248874	0.6217271199977967,0.22694194276901047,0.15133093723319288	0.625311	0.648766	0.284055	0.25835	-0.0531242	3	chr20_46310656_46310859_+@NM_001107637.1.20,XM_006256570.4.21,chr20_46311790_46311973_+@NM_001107637.1.20,XM_006256570.4.21,chr20_46313866_46314013_+@NM_001107637.1.20,XM_006256570.4.21	0.05724704120125024,-0.04638145183142961,-0.015101216643462478	chr20_46310656_46310859_+@NM_001107637.1.20,XM_006256570.4.21	0.057247	0.0636651	0.196235
Lyrm2	0.6882865132655303,0.07470087049205801,0.23701261624241177	0.7114190637566407,0.10053160151931004,0.1880493347240494	0.634266	0.661008	0.359954	0.328408	-0.0595805	3	chr5_47199118_47199366_+@NM_001126096.1.3,chr5_47199529_47199656_+@NM_001126096.1.3,chr5_47200243_47200470_+@NM_001126096.1.3	0.022620583913327663,0.02429473992702233,-0.04981813285984382	chr5_47200243_47200470_+@NM_001126096.1.3	-0.0498181	0.163817	0.370006
Tm4sf1	0.7691761171798813,0.2308238828201187	0.7484590761009975,0.2515409238990025	0.502875	0.514292	0.800614	0.788782	-0.0323871	2	chr2_141457179_141457451_-@NM_001106434.1.5,XM_039102015.1.5,chr2_141457590_141457850_-@NM_001106434.1.5,XM_039102015.1.5	-0.021363361221120813,0.018087258870891854	chr2_141457179_141457451_-@NM_001106434.1.5,XM_039102015.1.5	-0.0213634	0.694041	0.86311
Rpl9	0.6794287874107152,0.3205712125892849	0.7335241677388111,0.2664758322611889	0.748605	0.768307	0.544273	0.51336	-0.0374782	2	chr14_42896825_42896940_+@NM_001007598.3.7,chr14_42896950_42897122_+@NM_001007598.3.8	0.05101463351752,-0.0578233834252474	chr14_42896950_42897122_+@NM_001007598.3.8	-0.0578234	0.306688	0.541795
Gimap8	0.28690415821501014,0.71309584178499	0.29960265893642546,0.7003973410635747	0.456397	0.465509	0.749804	0.7393	-0.028521	2	chr4_77610764_77610898_+@NM_001033923.1.5,XM_006236441.4.6,chr4_77611377_77611591_+@NM_001033923.1.5,XM_006236441.4.6	0.013202925287405964,-0.01088831027691517	chr4_77610764_77610898_+@NM_001033923.1.5,XM_006236441.4.6	0.0132029	0.992275	0.99983
Tmem181	0.3902793113319429,0.6097206886680572	0.3281746031746031,0.6718253968253969	0.428575	0.370581	0.625774	0.68518	0.20976	2	chr1_46882538_46882650_+@NM_001130939.1.17,XM_039088219.1.17,XM_039088223.1.15,XM_039088227.1.15,chr1_46884999_46885168_+@NM_001130939.1.17,XM_039088219.1.17,XM_039088223.1.15,XM_039088227.1.15	-0.07631453420422335,0.05029100885205351	chr1_46882538_46882650_+@NM_001130939.1.17,XM_039088219.1.17,XM_039088223.1.15,XM_039088227.1.15	-0.0763145	0.209873	0.434528
Dnajb12	0.37760577372604026,0.6223942262739598	0.5326010185494963,0.46739898145050374	0.457748	0.590531	0.660721	0.524032	-0.367459	2	chr20_27845030_27845187_+@NM_001013907.2.9,XM_039098615.1.9,XM_039098616.1.9,chr20_27846236_27846425_+@NM_001013907.2.9,XM_039098615.1.9,XM_039098616.1.9	0.14276978341998503,-0.15688713616132977	chr20_27846236_27846425_+@NM_001013907.2.9,XM_039098615.1.9,XM_039098616.1.9	-0.156887	0.0291315	0.11419
Cpne2	0.49879032258064515,0.5012096774193548	0.6319444444444444,0.3680555555555556	0.69755	0.666242	0.615008	0.70754	0.0662499	2	chr19_10434309_10434452_-@XM_039097939.1.16,XM_039097940.1.15,XM_039097941.1.14,chr19_10434454_10434510_-@XM_039097939.1.16,XM_039097940.1.15,XM_039097941.1.14	0.113632556080829,-0.1324186120270251	chr19_10434454_10434510_-@XM_039097939.1.16,XM_039097940.1.15,XM_039097941.1.14	-0.132419	0.233664	0.464435
Pggt1b	0.0688605642021791,0.69615878078611,0.03879289671215137,0.19618775829955953	0.09368096902917329,0.6186997788008618,0.0713928632626182,0.21622638890734672	0.443881	0.44788	0.486933	0.473955	-0.0129407	4	chr18_38952149_38952272_-@NM_031082.2.9,XM_008772177.3.10,XM_039097140.1.9,chr18_38952471_38952787_-@NM_031082.2.9,XM_008772177.3.10,XM_039097140.1.9,chr18_38952952_38953018_-@NM_031082.2.9,XM_008772177.3.10,XM_039097140.1.9,chr18_38953125_38953376_-@NM_031082.2.9,XM_008772177.3.10,XM_039097140.1.9	0.022900139030757022,-0.07715848290286498,0.030483081213418285,0.018256602947614192	chr18_38952471_38952787_-@NM_031082.2.9,XM_008772177.3.10,XM_039097140.1.9	-0.0771585	0.0201472	0.090037
Mtch2	0.9063846817371266,0.09361531826287338	0.8873872866217435,0.1126127133782565	0.906945	0.892093	0.222405	0.238487	0.0238209	2	chr3_76848751_76848959_+@NM_001106488.3.13,NM_001317330.1.13,chr3_76849898_76850189_+@NM_001106488.3.13,NM_001317330.1.13	-0.019008749279964765,0.018701361019864998	chr3_76848751_76848959_+@NM_001106488.3.13,NM_001317330.1.13	-0.0190087	0.00509431	0.0353438
Usp25	0.06479765223471297,0.9352023477652871	0.12904139357882638,0.8709586064211736	0.360453	0.40078	0.936755	0.879778	-0.152998	2	chr11_15710469_15710564_+@NM_001107114.1.24,XM_039088444.1.26,chr11_15711052_15711349_+@NM_001107114.1.24,XM_039088444.1.26	0.05876068587744407,-0.06360568399268074	chr11_15711052_15711349_+@NM_001107114.1.24,XM_039088444.1.26	-0.0636057	0.00862001	0.0501113
Ppp6r1	0.19309849738101642,0.22054227688770933,0.05221817571757517,0.534141050013699	0.18886959004080783,0.22390026422636636,0.0562014054886069,0.5310287402442189	0.373247	0.372633	0.499122	0.499466	0.00237545	4	chr1_69216482_69216544_+@NM_001135849.1.35,chr1_69216565_69216638_+@NM_001135849.1.35,chr1_69216929_69216974_+@NM_001135849.1.35,chr1_69216975_69217106_+@NM_001135849.1.35	-0.005275295241911976,0.0023329097597373505,0.0027503875513531645,-0.0037170534218273765	chr1_69216482_69216544_+@NM_001135849.1.35	-0.0052753	0.968892	0.999095
Fads3	0.05648148148148148,0.13935185185185184,0.8041666666666667	0.1143559925399548,0.144133552506194,0.7415104549538512	0.273642	0.308031	0.81755	0.760831	-0.170785	3	chr1_206703279_206703324_+@UTR3-EX,chr1_206703344_206703432_+@UTR3-EX,chr1_206703832_206704006_+@UTR3-EX	0.030815160177757234,-0.01925577298743819,-0.06737299271407338	chr1_206703832_206704006_+@UTR3-EX	-0.067373	0.171466	0.381502
Dhdds	0.7668964088010424,0.23310359119895757	0.8655461661683381,0.1344538338316619	0.427865	0.358861	0.791042	0.875733	0.253732	2	chr5_146196684_146197041_-@UTR3-EX,chr5_146197810_146197984_-@UTR3-EX	0.09716472189046987,-0.10162089460080617	chr5_146197810_146197984_-@UTR3-EX	-0.101621	0.000254673	0.0044664
Fsd2	0.1452647739857042,0.8547352260142957	0.1419993108325677,0.8580006891674323	0.864082	0.866437	0.536238	0.534931	-0.00392646	2	chr1_135489002_135489149_-@NM_001191627.1.12,XM_006229440.4.13,XM_039113049.1.13,chr1_135489264_135489577_-@NM_001191627.1.12,XM_006229440.4.13,XM_039113049.1.13	-0.001975797846351768,0.003242434665963856	chr1_135489264_135489577_-@NM_001191627.1.12,XM_006229440.4.13,XM_039113049.1.13	0.00324243	0.911128	0.986995
Tmem41b	0.5041221810231854,0.4958778189768147	0.4726227184422156,0.5273772815577844	0.627254	0.647495	0.639028	0.619623	-0.045818	2	chr1_164012591_164012786_-@NM_001012358.1.7,XM_039082709.1.6,chr1_164012983_164013192_-@NM_001012358.1.7,XM_039082709.1.6	-0.03334451492445839,0.02862493125436516	chr1_164012591_164012786_-@NM_001012358.1.7,XM_039082709.1.6	-0.0333445	0.452267	0.677487
Icmt	0.2770337301587301,0.7229662698412699	0.28913255360623785,0.7108674463937622	0.306638	0.318227	0.730187	0.718419	-0.0535205	2	chr5_162810242_162810365_+@NM_133310.2.5,chr5_162814605_162814793_+@UTR3-EX	0.0005567475511915609,-0.013973621433064354	chr5_162814605_162814793_+@UTR3-EX	-0.0139736	0.550906	0.758405
Xpo1	0.21125631674294432,0.7887436832570557	0.24125070525474976,0.7587492947452502	0.397928	0.419667	0.815893	0.79323	-0.0767353	2	chr14_97274533_97274758_+@XM_006251578.4.24,chr14_97275279_97275531_+@XM_006251578.4.24	0.028784939979475677,-0.029842851652159608	chr14_97275279_97275531_+@XM_006251578.4.24	-0.0298429	0.303232	0.540673
Thrap3	0.6593181818181818,0.3406818181818182	0.6578707087107412,0.3421292912892588	0.621348	0.621895	0.74021	0.73945	-0.0012677	2	chr5_138446057_138446168_-@NM_001009693.1.12,XM_006238867.3.12,XM_008764021.3.13,XM_008764022.3.12,XM_039110014.1.14,XM_039110015.1.11,XM_039110018.1.11,chr5_138446169_138446253_-@NM_001009693.1.12,XM_006238867.3.12,XM_008764021.3.13,XM_008764022.3.12,XM_039110014.1.14,XM_039110015.1.11,XM_039110018.1.11	-0.006727912610265507,-0.0077027819674878595	chr5_138446169_138446253_-@NM_001009693.1.12,XM_006238867.3.12,XM_008764021.3.13,XM_008764022.3.12,XM_039110014.1.14,XM_039110015.1.11,XM_039110018.1.11	-0.00770278	0.921104	0.987841
Asap1	0.6234288699805941,0.3765711300194059	0.5770240420674364,0.42297595793256354	0.439136	0.480483	0.650776	0.608113	-0.129819	2	chr7_95786138_95786328_-@XM_039079170.1.31,XM_039079171.1.31,XM_039079172.1.30,XM_039079173.1.31,XM_039079174.1.30,XM_039079175.1.30,XM_039079176.1.30,XM_039079177.1.29,XM_039079178.1.28,XM_039079179.1.30,XM_039079180.1.29,XM_039079181.1.27,chr7_95787820_95787962_-@XM_039079170.1.31,XM_039079171.1.31,XM_039079172.1.30,XM_039079173.1.31,XM_039079174.1.30,XM_039079175.1.30,XM_039079176.1.30,XM_0390…	-0.05102099182569031,0.03744464573268924	chr7_95786138_95786328_-@XM_039079170.1.31,XM_039079171.1.31,XM_039079172.1.30,XM_039079173.1.31,XM_039079174.1.30,XM_039079175.1.30,XM_039079176.1.30,XM_039079177.1.29,XM_039079178.1.28,XM_039079179.1.30,XM_039079180.1.29,XM_039079181.1.27	-0.051021	0.232127	0.461819
Rnf6	0.18749064935334264,0.8125093506466574	0.26853088336783987,0.7314691166321601	0.206105	0.285263	0.813988	0.733601	-0.468909	2	chr12_8817759_8817832_+@NM_001107118.1.2,XM_039089337.1.2,XM_039089338.1.2,XM_039089339.1.2,chr12_8826646_8826855_+@NM_001107118.1.6,XM_039089336.1.3,XM_039089337.1.5,XM_039089338.1.5,XM_039089339.1.5	0.07647838429338108,-0.08036828674437291	chr12_8826646_8826855_+@NM_001107118.1.6,XM_039089336.1.3,XM_039089337.1.5,XM_039089338.1.5,XM_039089339.1.5	-0.0803683	0.231114	0.460682
Nnt	0.7617088289285087,0.23829117107149145	0.6919980307847955,0.3080019692152045	0.308296	0.371201	0.780614	0.717708	-0.267885	2	chr2_51410638_51410758_-@UTR3-EX,chr2_51411799_51411919_-@NM_001013157.1.22,XM_039102256.1.22,XM_039102257.1.21	-0.0689242304631883,0.06361465113155446	chr2_51410638_51410758_-@UTR3-EX	-0.0689242	0.348414	0.582645
LOC102552000	0.5278598604685562,0.23696209416318112,0.12715375473527651,0.1080242906329863	0.5495853279538222,0.2526855168590862,0.10971299000902608,0.0880161651780657	0.580173	0.597921	0.230157	0.211771	-0.0434718	4	chr17_2460827_2461105_+@XM_039096281.1.4,XM_039096282.1.4,XM_039096283.1.4,XM_039096284.1.4,XM_039096285.1.5,XM_039096286.1.5,chr17_2501199_2501349_+@XM_039096277.1.2,chr17_2509116_2509259_+@XM_039096275.1.4,XM_039096276.1.4,XM_039096277.1.5,XM_039096278.1.4,XM_039096279.1.5,chr17_2554635_2554803_+@XM_017600676.2.4	0.02448535450669842,0.024848849878471857,-0.006149201486644468,-0.007503841598313216	chr17_2501199_2501349_+@XM_039096277.1.2	0.0248488	0.516097	0.729369
Senp6	0.27285319877442776,0.1619787201446346,0.3722034010430849,0.14185619624018259,0.051108483797670134	0.2077105449106792,0.2090482053465892,0.4237618276290508,0.1276603607307706,0.0318190613829103	0.346625	0.322306	0.344465	0.36216	0.104945	5	chr8_80989211_80989322_+@NM_001106842.2.1,XM_006243436.3.1,XM_006243437.2.1,chr8_81014969_81015076_+@XM_039081161.1.1,chr8_81066308_81066595_+@NM_001106842.2.24,XM_006243436.3.23,XM_006243437.2.22,XM_039081161.1.21,chr8_81066989_81067173_+@NM_001106842.2.24,XM_006243436.3.23,XM_006243437.2.22,XM_039081161.1.21,chr8_81072545_81072660_+@UTR3-EX	-0.06464070250186216,0.046667622116810026,0.05117339702287138,-0.01427732188630873,-0.019146992303793346	chr8_80989211_80989322_+@NM_001106842.2.1,XM_006243436.3.1,XM_006243437.2.1	-0.0646407	0.00906264	0.0517819
Psme3	0.6963632027949959,0.30363679720500414	0.6601287687301265,0.33987123126987356	0.728272	0.696741	0.385767	0.417344	0.0638543	2	chr10_86263755_86263962_+@NM_001011894.1.11,chr10_86265242_86265451_+@NM_001011894.1.11	-0.03707474477495454,0.03366026058804511	chr10_86263755_86263962_+@NM_001011894.1.11	-0.0370747	0.102637	0.267421
Lrif1	0.18122354223525336,0.8187764577647466	0.18068973709217612,0.8193102629078239	0.232968	0.232469	0.821118	0.821645	0.00309189	2	chr2_194318938_194318985_+@XM_039102423.1.1,chr2_194322241_194322466_+@NM_001127485.1.4,XM_006233147.4.3,XM_006233149.4.3,XM_008761400.3.4,XM_039102420.1.4,XM_039102423.1.4	-0.0028152471260561585,-0.0002704384576104335	chr2_194318938_194318985_+@XM_039102423.1.1	-0.00281525	0.91204	0.986995
Asxl2	0.4311740890688259,0.5688259109311742	0.4815277777777778,0.5184722222222222	0.444316	0.493482	0.582964	0.534327	-0.151412	2	chr6_26507450_26507568_+@XM_039113094.1.13,chr6_26510885_26510967_+@XM_039113094.1.13	0.05453743812876949,-0.03620522122844094	chr6_26507450_26507568_+@XM_039113094.1.13	0.0545374	0.994985	0.99983
Klhl23	0.04022991417995559,0.9597700858200444	0.049319069650096345,0.9506809303499038	0.311806	0.317931	0.953806	0.946292	-0.0280668	2	chr3_54592907_54593047_+@NM_001134504.1.5,XM_006234313.4.4,XM_006234314.3.4,XM_006234316.4.4,XM_017591691.2.4,chr3_54593513_54593769_+@NM_001134504.1.5,XM_006234313.4.4,XM_006234314.3.4,XM_006234316.4.4,XM_017591691.2.4	0.009994070532739117,-0.009019810170895592	chr3_54592907_54593047_+@NM_001134504.1.5,XM_006234313.4.4,XM_006234314.3.4,XM_006234316.4.4,XM_017591691.2.4	0.00999407	0.190214	0.408304
Psma3	0.34876452732289015,0.1261306784136328,0.16729325932217898,0.3578115349412981	0.3195634920634921,0.12350711548987411,0.14923782156540777,0.4076915708812261	0.426078	0.40014	0.416109	0.43904	0.0906128	4	chr6_89502535_89502681_+@NM_017280.2.11,XM_017594059.2.11,chr6_89503785_89503923_+@UTR3-EX,chr6_89504432_89504582_+@UTR3-EX,chr6_89504801_89505061_+@UTR3-EX	-0.028360375210323197,-0.0017837882289749585,-0.017233125518252596,0.050031280673570655	chr6_89504801_89505061_+@UTR3-EX	0.0500313	0.142391	0.333898
Tmf1	0.19210300763596697,0.576136009463499,0.11871502542961168,0.11304595747092241	0.25823706982981176,0.45842395731508634,0.17720826440584506,0.10613070844925684	0.164226	0.159537	0.517847	0.520741	0.0417916	4	chr4_129759952_129760201_-@NM_053671.2.17,XM_039106905.1.18,XM_039106906.1.17,XM_039106908.1.16,chr4_129761101_129761335_-@NM_053671.2.17,XM_039106905.1.18,XM_039106906.1.17,XM_039106908.1.16,chr4_129763131_129763322_-@NM_053671.2.17,XM_039106905.1.18,XM_039106906.1.17,XM_039106908.1.16,chr4_129783236_129783364_-@XM_039106905.1.3,XM_039106906.1.2	0.06250553607416917,-0.11803635774093069,0.05462635690111206,-0.010085460802255475	chr4_129761101_129761335_-@NM_053671.2.17,XM_039106905.1.18,XM_039106906.1.17,XM_039106908.1.16	-0.118036	0.00249653	0.0220774
Wwp1	0.24911337141251932,0.08890137952232743,0.11709914566102876,0.20506827383630158,0.33981782956782297	0.1223441749755404,0.08756627441605688,0.09651937611413844,0.241721417104934,0.4518487573893303	0.406572	0.483529	0.347793	0.24958	-0.250093	5	chr5_33095506_33095570_-@NM_001024757.1.25,XM_006237930.4.26,XM_006237931.4.24,XM_008763591.3.18,chr5_33097342_33097438_-@NM_001024757.1.25,XM_006237930.4.26,XM_006237931.4.24,XM_008763591.3.18,chr5_33097863_33097955_-@NM_001024757.1.25,XM_006237930.4.26,XM_006237931.4.24,XM_008763591.3.18,chr5_33097962_33098131_-@NM_001024757.1.25,XM_006237930.4.26,XM_006237931.4.24,XM_008763591.3.18,chr5_330984…	-0.12477726161938055,-0.0009327774576921438,-0.020290884010466498,0.03605359311237766,0.11076763759419178	chr5_33095506_33095570_-@NM_001024757.1.25,XM_006237930.4.26,XM_006237931.4.24,XM_008763591.3.18	-0.124777	0.00631897	0.0399627
Blvrb	0.30070180185079043,0.6618561523492345,0.037442045799975225	0.30797645950317704,0.634408255018942,0.0576152854778809	0.631264	0.62183	0.3037	0.312746	0.0217224	3	chr1_82756087_82756304_+@NM_001106236.1.5,chr1_82756813_82757121_+@UTR3-EX,chr1_82758560_82758665_+@UTR3-EX	0.005606651627632686,-0.027977710841569636,0.017892608520960425	chr1_82756813_82757121_+@UTR3-EX	-0.0279777	0.506784	0.721165
Npr3	0.4747814685314685,0.5252185314685315	0.4923526765632029,0.5076473234367972	0.551754	0.535227	0.494049	0.510952	0.0438754	2	chr2_60867822_60867949_-@NM_012868.1.8,XM_006232045.4.8,XM_039101782.1.8,chr2_60869936_60870018_-@NM_012868.1.8,XM_006232045.4.8,XM_039101782.1.8	0.00938355096678889,-0.02873873996585663	chr2_60869936_60870018_-@NM_012868.1.8,XM_006232045.4.8,XM_039101782.1.8	-0.0287387	0.685159	0.85657
Gab2	0.20255493501748525,0.7974450649825148	0.16404555752285546,0.8359544424771446	0.332294	0.300722	0.809058	0.844946	0.144031	2	chr1_151622321_151622500_+@NM_053417.2.10,chr1_151624575_151625032_+@NM_053417.2.10	-0.0460621327456662,0.03604845942904533	chr1_151622321_151622500_+@NM_053417.2.10	-0.0460621	0.230001	0.459554
Sh3bp5l	0.9116019125961681,0.088398087403832	0.9150402603285539,0.08495973967144614	0.914493	0.917785	0.167732	0.164607	-0.00518437	2	chr10_42526665_42526886_+@NM_001127581.1.7,XM_008767708.3.7,XM_008767709.3.7,XM_008767710.2.7,chr10_42529079_42529184_+@NM_001127581.1.7,XM_008767708.3.7,XM_008767709.3.7,XM_008767710.2.7	0.0023423462593755717,-0.015284641260804463	chr10_42529079_42529184_+@NM_001127581.1.7,XM_008767708.3.7,XM_008767709.3.7,XM_008767710.2.7	-0.0152846	0.58903	0.786001
Tmem248	0.1218814574071469,0.8781185425928532	0.05686484998623727,0.9431351500137627	0.88264	0.944725	0.196807	0.137611	-0.0980704	2	chr12_26430813_26430916_-@NM_001004204.2.10,XM_006249230.4.7,XM_006249231.3.7,chr12_26432945_26433146_-@NM_001004204.2.10,XM_006249230.4.7,XM_006249231.3.7	-0.06806789202747357,0.063852889520982	chr12_26430813_26430916_-@NM_001004204.2.10,XM_006249230.4.7,XM_006249231.3.7	-0.0680679	0.0146464	0.0712518
Phax	0.374507722007722,0.625492277992278	0.34111934247383163,0.6588806575261683	0.591046	0.573553	0.712308	0.733294	0.0433429	2	chr18_50069339_50069502_+@NM_173133.2.5,chr18_50069615_50069823_+@NM_173133.2.5	-0.03792059373059953,0.030510208930391247	chr18_50069339_50069502_+@NM_173133.2.5	-0.0379206	0.293365	0.528716
Zfp260	0.8433165949306553,0.1566834050693448	0.9192244757420915,0.08077552425790849	0.857688	0.919498	0.531347	0.499517	-0.100393	2	chr1_85349477_85349668_+@NM_017364.4.2,XM_039088553.1.4,XM_039088560.1.4,chr1_85349777_85349840_+@NM_017364.4.2,XM_039088553.1.4,XM_039088560.1.4	0.0725048715138229,-0.08298928266958958	chr1_85349777_85349840_+@NM_017364.4.2,XM_039088553.1.4,XM_039088560.1.4	-0.0829893	0.00899113	0.0515508
Itga5	0.051598472449536276,0.3672776868521549,0.5811238406983088	0.1456174924924925,0.4672829079079079,0.3870995995995996	0.683181	0.607983	0.226477	0.313291	0.168239	3	chr7_134479155_134479236_-@NM_001108118.1.30,XM_039079352.1.30,chr7_134479629_134479693_-@NM_001108118.1.30,XM_039079352.1.30,chr7_134479700_134479798_-@NM_001108118.1.30,XM_039079352.1.30	0.07349341349712389,0.08474543908927984,-0.19625442684064737	chr7_134479700_134479798_-@NM_001108118.1.30,XM_039079352.1.30	-0.196254	0.00299146	0.0247262
Ppp4r3b	0.36410818713450294,0.6358918128654971	0.4346502489884843,0.5653497510115156	0.493618	0.547141	0.682734	0.623397	-0.148517	2	chr14_102964239_102964384_+@NM_001108367.1.16,XM_039092237.1.15,chr14_102964993_102965209_+@NM_001108367.1.16,XM_039092237.1.15	0.06000787913815325,-0.0740475410982595	chr14_102964993_102965209_+@NM_001108367.1.16,XM_039092237.1.15	-0.0740475	0.124667	0.305016
Rps6ka2	0.08106060606060606,0.918939393939394	0.1707926829268293,0.8292073170731707	0.387232	0.441307	0.922487	0.841639	-0.188584	2	chr1_52906244_52906291_+@NM_057128.1.21,XM_039078975.1.23,XM_039079021.1.22,XM_039079056.1.21,XM_039079122.1.21,chr1_52906561_52906739_+@NM_057128.1.21,XM_039078975.1.23,XM_039079021.1.22,XM_039079056.1.21,XM_039079122.1.21	0.0840078506318915,-0.08616021659499928	chr1_52906561_52906739_+@NM_057128.1.21,XM_039078975.1.23,XM_039079021.1.22,XM_039079056.1.21,XM_039079122.1.21	-0.0861602	0.0521662	0.170377
Map1b	0.9745560387515174,0.025443961248482527	0.9330133139968078,0.06698668600319227	0.128436	0.165349	0.97468	0.935124	-0.364466	2	chr2_30817278_30817601_-@NM_019217.1.7,XM_039101889.1.6,chr2_30820171_30820313_-@NM_019217.1.7,XM_039101889.1.6	-0.04161812055547276,0.02951226361477049	chr2_30817278_30817601_-@NM_019217.1.7,XM_039101889.1.6	-0.0416181	0.062419	0.194141
Zfp91	0.07478701099625013,0.9252129890037498	0.07727246131708611,0.9227275386829139	0.928189	0.925937	0.22233	0.224384	0.0035039	2	chr1_209892710_209892889_-@NM_001169120.1.11,XM_006231127.4.11,chr1_209894368_209894690_-@NM_001169120.1.11,XM_006231127.4.11	0.001270949896059928,-0.002565494908943866	chr1_209894368_209894690_-@NM_001169120.1.11,XM_006231127.4.11	-0.00256549	0.981652	0.999095
Snrpb	0.19917773613945863,0.8008222638605415	0.11373030036551274,0.8862696996344872	0.81893	0.893513	0.3531	0.286169	-0.125749	2	chr3_117369829_117370088_-@NM_134358.1.7,XM_039104198.1.6,chr3_117371542_117371973_-@NM_134358.1.7,XM_039104198.1.6	-0.08653203448570371,0.08450203413884694	chr3_117369829_117370088_-@NM_134358.1.7,XM_039104198.1.6	-0.086532	0.0102862	0.05596
Emsy	0.23642344497607656,0.2346291866028708,0.5289473684210526	0.30931639443436176,0.27640653357531764,0.4142770719903206	0.613019	0.538471	0.402714	0.468697	0.187063	3	chr1_152883985_152884133_-@XM_006229802.4.22,XM_006229804.4.21,XM_006229805.4.21,XM_006229807.4.21,XM_006229808.4.21,XM_006229809.4.20,XM_006229810.4.19,XM_006229811.4.21,XM_006229813.4.20,XM_017590189.2.20,XM_039101091.1.22,XM_039101092.1.21,XM_0391,chr1_152884138_152884273_-@XM_006229802.4.22,XM_006229804.4.21,XM_006229805.4.21,XM_006229807.4.21,XM_006229808.4.21,XM_006229809.4.20,XM_006229810.…	0.051518645472164115,0.024316361774766704,-0.11506575911046701	chr1_152884558_152884686_-@XM_006229802.4.22,XM_006229804.4.21,XM_006229805.4.21,XM_006229807.4.21,XM_006229808.4.21,XM_006229809.4.20,XM_006229810.4.19,XM_006229811.4.21,XM_006229813.4.20,XM_017590189.2.20,XM_039101091.1.22,XM_039101092.1.21,XM_0391	-0.115066	0.715604	0.877992
Dclre1c	0.32449061355311354,0.6755093864468864	0.33135932033983007,0.6686406796601699	0.67745	0.670622	0.326425	0.333274	0.0146131	2	chr17_74775855_74776002_-@NM_147145.2.15,XM_039095414.1.14,XM_039095415.1.10,XM_039095417.1.4,chr17_74800215_74800285_-@XM_039095414.1.5,XM_039095415.1.1	-0.004762096690746231,-0.016377426235955506	chr17_74800215_74800285_-@XM_039095414.1.5,XM_039095415.1.1	-0.0163774	0.742694	0.891954
Hspa12b	0.8541920500470717,0.14580794995292828	0.8074687014612985,0.19253129853870166	0.865816	0.829867	0.448743	0.47509	0.0611808	2	chr3_118363509_118363847_+@NM_001107778.1.13,XM_006235027.4.14,XM_006235028.4.13,chr3_118364184_118364367_+@NM_001107778.1.13,XM_006235027.4.14,XM_006235028.4.13	-0.046279341508601024,0.04411625463773855	chr3_118363509_118363847_+@NM_001107778.1.13,XM_006235027.4.14,XM_006235028.4.13	-0.0462793	0.305758	0.541236
Nuak1	0.6952236829399937,0.30477631706000624	0.7038362146539177,0.29616378534608234	0.755701	0.761182	0.624443	0.621636	-0.0104275	2	chr7_19401260_19401666_+@NM_001106774.1.7,XM_039078679.1.6,XM_039078680.1.2,chr7_19401701_19401918_+@NM_001106774.1.7,XM_039078679.1.6,XM_039078680.1.2	0.008186956438993698,-0.009613900704989908	chr7_19401701_19401918_+@NM_001106774.1.7,XM_039078679.1.6,XM_039078680.1.2	-0.0096139	0.147204	0.34364
Cxcl12	0.1737121190823566,0.10609881604697427,0.7201890648706691	0.1362612198034167,0.11352702940013872,0.7502117507964446	0.232084	0.205545	0.713723	0.743313	0.175189	3	chr4_150394849_150395041_+@NM_022177.3.3,chr4_150397199_150397334_+@NM_001033882.1.4,NM_001033883.1.4,chr4_150400875_150401173_+@NM_001033882.1.4,NM_001033883.1.4	-0.03752805943606513,0.007295286742641974,0.030149422747636434	chr4_150394849_150395041_+@NM_022177.3.3	-0.0375281	0.0558048	0.179176
Aen	0.47034666464677066,0.5296533353532293	0.4514980460328277,0.5485019539671723	0.652674	0.643787	0.686482	0.694572	0.0197783	2	chr1_132824344_132824436_+@NM_001108487.2.4,XM_006229399.4.4,chr1_132824437_132824522_+@NM_001108487.2.4,XM_006229399.4.4	-0.023290804568377843,0.014611320817950135	chr1_132824344_132824436_+@NM_001108487.2.4,XM_006229399.4.4	-0.0232908	0.618542	0.807821
Josd2	0.8886444672487563,0.11135553275124363	0.9489288827998505,0.05107111720014946	0.890369	0.949645	0.170467	0.114344	-0.0929855	2	chr1_94964527_94964749_+@NM_001106256.2.5,XM_006228996.4.6,XM_006228997.4.6,XM_006228998.4.5,XM_039104786.1.5,XM_039104787.1.4,chr1_94967788_94967843_+@UTR3-EX	0.05934779044290106,-0.05968992775061373	chr1_94967788_94967843_+@UTR3-EX	-0.0596899	0.00129846	0.0144143
Ykt6	0.24880752943366374,0.7511924705663362	0.32811832230712684,0.6718816776928731	0.354937	0.42193	0.773701	0.703437	-0.249442	2	chr14_80841740_80841920_+@XM_039092393.1.6,XM_039092394.1.6,XM_039092395.1.5,chr14_80843152_80843394_+@XM_039092393.1.6,XM_039092394.1.6,XM_039092395.1.5	0.06613159039837024,-0.08246505623174993	chr14_80843152_80843394_+@XM_039092393.1.6,XM_039092394.1.6,XM_039092395.1.5	-0.0824651	0.0408565	0.144767
Hnrnpc	0.8290501165501166,0.17094988344988346	0.9349478168717646,0.0650521831282354	0.180265	0.0755647	0.829426	0.935089	1.25433	2	chr15_24779951_24780221_-@NM_001277600.1.9,NM_001277601.1.9,NM_001277602.1.8,XM_039093108.1.10,XM_039093109.1.10,XM_039093110.1.9,XM_039093111.1.8,XM_039093112.1.8,XM_039093113.1.9,XM_039093114.1.8,XM_039093115.1.9,XM_039093116.1.8,XM_039093118.1.1,chr15_24803900_24803953_-@NM_001277600.1.2,NM_001277601.1.2,XM_039093108.1.2,XM_039093108.1.3,XM_039093109.1.3,XM_039093110.1.2,XM_039093112.1.1,XM_03…	0.10386878483845174,-0.10733017030737774	chr15_24803900_24803953_-@NM_001277600.1.2,NM_001277601.1.2,XM_039093108.1.2,XM_039093108.1.3,XM_039093109.1.3,XM_039093110.1.2,XM_039093112.1.1,XM_039093113.1.2,XM_039093115.1.2,XM_039093118.1.2,XM_039093118.1.3,XM_039093119.1.3,XM_039093120.1.2,X	-0.10733	0.0486554	0.163254
Rad23a	0.6199091478696743,0.3800908521303258	0.44244007803790414,0.5575599219620959	0.669864	0.520991	0.443792	0.601405	0.36261	2	chr19_23323312_23323398_+@UTR3-EX,chr19_23323995_23324117_+@UTR3-EX	-0.17472400721371195,0.14298404590528813	chr19_23323312_23323398_+@UTR3-EX	-0.174724	0.186957	0.404332
Gon4l	0.43235844017094016,0.5676415598290598	0.30452880452880454,0.6954711954711955	0.43381	0.306308	0.568	0.695724	0.502081	2	chr2_174235523_174235582_+@XM_008761202.3.1,chr2_174306448_174306630_+@NM_001024797.1.33,XM_006232735.3.33,XM_039102893.1.33,XM_039102896.1.32,XM_039102899.1.32,XM_039102900.1.32,XM_039102901.1.33,XM_039102904.1.32	-0.12134043912967729,0.12000682944282337	chr2_174235523_174235582_+@XM_008761202.3.1	-0.12134	0.0508387	0.16788
Rbbp6	0.37003968253968256,0.6299603174603176	0.49343260188087773,0.5065673981191223	0.373299	0.496051	0.631835	0.509071	-0.410156	2	chr1_177504198_177504358_+@XM_017590222.2.1,XM_017590223.2.1,chr1_177535488_177535651_+@XM_017590222.2.19,XM_017590223.2.18	0.10985259930537228,-0.12354349107905671	chr1_177535488_177535651_+@XM_017590222.2.19,XM_017590223.2.18	-0.123543	0.195166	0.416474
Smu1	0.45120111834602505,0.548798881653975	0.3906547391193586,0.6093452608806414	0.668905	0.705456	0.598286	0.55933	-0.0767544	2	chr5_55856248_55856484_-@UTR3-EX,chr5_55856693_55856906_-@NM_057195.1.12	-0.061526147364466155,0.058848527381150095	chr5_55856248_55856484_-@UTR3-EX	-0.0615261	0.0956743	0.255009
Zfp654	0.652634620189905,0.34736537981009497	0.6036049836601307,0.3963950163398693	0.382756	0.429013	0.667382	0.620573	-0.164596	2	chr11_2500964_2501097_-@XM_017598087.2.8,XM_039088760.1.7,XM_039088761.1.8,XM_237855.10.9,chr11_2503270_2503377_-@XM_017598087.2.8,XM_039088760.1.7,XM_039088761.1.8,XM_237855.10.9	-0.0439517912428129,0.05273123204624747	chr11_2503270_2503377_-@XM_017598087.2.8,XM_039088760.1.7,XM_039088761.1.8,XM_237855.10.9	0.0527312	0.501182	0.717711
Mxra7	0.40556373451110295,0.2261532327321801,0.368283032756717	0.2875352753976776,0.17782215355846281,0.5346425710438596	0.42686	0.571237	0.468993	0.349548	-0.420325	3	chr10_102000354_102000567_-@UTR3-EX,chr10_102002005_102002103_-@UTR3-EX,chr10_102006682_102006878_-@XM_006247843.4.5,XM_006247846.4.4	-0.1370437864739149,-0.07483012089175184,0.140962181376934	chr10_102006682_102006878_-@XM_006247843.4.5,XM_006247846.4.4	0.140962	0.00499318	0.035246
Fto	0.891646851474685,0.10835314852531497	0.8235738803530566,0.17642611964694344	0.504231	0.533624	0.89105	0.841707	-0.08174	2	chr19_15349404_15349618_-@NM_001039713.1.9,XM_039097566.1.10,XM_039097567.1.9,XM_039097568.1.9,chr19_15349715_15349820_-@NM_001039713.1.9,XM_039097566.1.10,XM_039097567.1.9,XM_039097568.1.9	-0.06795790756826647,0.0605668855798579	chr19_15349404_15349618_-@NM_001039713.1.9,XM_039097566.1.10,XM_039097567.1.9,XM_039097568.1.9	-0.0679579	0.0492069	0.164575
As3mt	0.7795611690749314,0.22043883092506855	0.876977587343441,0.123022412656559	0.784722	0.879725	0.328779	0.246165	-0.164872	2	chr1_245627617_245627857_+@NM_080890.1.11,XM_039082696.1.10,chr1_245629251_245629292_+@UTR3-EX	0.09328442634363698,-0.09017604775828461	chr1_245627617_245627857_+@NM_080890.1.11,XM_039082696.1.10	0.0932844	0.0615826	0.192977
Rgs3	0.28123023402909547,0.3166607368753953,0.40210902909550916	0.24054675218512228,0.2331969858936469,0.5262562619212309	0.423098	0.336347	0.417204	0.537166	0.331043	3	chr5_76116104_76116179_+@XM_006238263.4.20,XM_006238264.4.18,XM_006238265.4.11,chr5_76118166_76118289_+@XM_006238263.4.20,XM_006238264.4.18,XM_006238265.4.11,chr5_76161735_76161895_+@NM_019340.1.16,XM_006238260.4.23,XM_008763801.3.7,XM_008763802.3.7,XM_017593595.2.25,XM_017593596.2.25,XM_017593597.2.23,XM_039110674.1.25,XM_039110675.1.26,XM_039110676.1.19,XM_039110678.1.7	-0.04945030562472974,-0.08804998291739558,0.11123059695537485	chr5_76161735_76161895_+@NM_019340.1.16,XM_006238260.4.23,XM_008763801.3.7,XM_008763802.3.7,XM_017593595.2.25,XM_017593596.2.25,XM_017593597.2.23,XM_039110674.1.25,XM_039110675.1.26,XM_039110676.1.19,XM_039110678.1.7	0.111231	0.499813	0.717711
Zdhhc20	0.5587284482758621,0.4412715517241379	0.5646632196232236,0.4353367803767765	0.479637	0.474136	0.581189	0.586803	0.0166412	2	chr15_31980071_31980302_-@NM_001039336.2.13,XM_006252072.4.14,XM_008770749.3.13,XM_008770750.3.12,XM_039093321.1.13,chr15_31983161_31983333_-@NM_001039336.2.13,XM_006252072.4.14,XM_008770749.3.13,XM_008770750.3.12,XM_039093321.1.13	-0.0005077954935640561,-0.01568976564232738	chr15_31983161_31983333_-@NM_001039336.2.13,XM_006252072.4.14,XM_008770749.3.13,XM_008770750.3.12,XM_039093321.1.13	-0.0156898	0.742796	0.891954
Plxdc2	0.5743546510118795,0.2943288889657977,0.13131646002232278	0.5840740478658237,0.27487582781456954,0.14105012431960684	0.635516	0.641211	0.319006	0.314543	-0.0128694	3	chr17_79585031_79585287_+@NM_001108422.2.14,XM_017600633.2.14,XM_039095935.1.14,XM_039095936.1.14,XM_039095937.1.17,XM_039095938.1.17,XM_039095939.1.16,XM_039095940.1.15,chr17_79587885_79588157_+@NM_001108422.2.14,XM_017600633.2.14,XM_039095935.1.14,XM_039095936.1.14,XM_039095937.1.17,XM_039095938.1.17,XM_039095939.1.16,XM_039095940.1.15,chr17_79588472_79588781_+@NM_001108422.2.14,XM_017600633.2.…	0.006692564900259046,-0.024202568894867327,0.003747511127424885	chr17_79587885_79588157_+@NM_001108422.2.14,XM_017600633.2.14,XM_039095935.1.14,XM_039095936.1.14,XM_039095937.1.17,XM_039095938.1.17,XM_039095939.1.16,XM_039095940.1.15	-0.0242026	0.639379	0.828533
Arhgap29	0.8829549649317091,0.1170450350682909	0.8506106321839081,0.14938936781609197	0.890678	0.862813	0.396257	0.416406	0.0458568	2	chr2_210131783_210132028_+@NM_001009405.1.24,XM_006233239.4.23,XM_006233240.4.23,XM_039102436.1.25,XM_039102437.1.23,XM_039102439.1.24,XM_039102440.1.22,XM_039102441.1.22,chr2_210132406_210132500_+@NM_001009405.1.24,XM_006233239.4.23,XM_006233240.4.23,XM_039102436.1.25,XM_039102437.1.23,XM_039102439.1.24,XM_039102440.1.22,XM_039102441.1.22	-0.03245045052025386,0.025775470491007813	chr2_210131783_210132028_+@NM_001009405.1.24,XM_006233239.4.23,XM_006233240.4.23,XM_039102436.1.25,XM_039102437.1.23,XM_039102439.1.24,XM_039102440.1.22,XM_039102441.1.22	-0.0324505	0.606729	0.798891
LOC306766	0.07413872195069003,0.92586127804931	0.055198657902642737,0.9448013420973573	0.0966372	0.0781634	0.92644	0.945223	0.306085	2	chr17_10049900_10049998_+@NM_001014007.2.2,XM_039095627.1.2,XM_039095629.1.2,XM_039095630.1.2,XM_039095632.1.2,XM_039095633.1.2,XM_039095635.1.2,chr17_10061529_10061819_+@NM_001014007.2.9,XM_039095627.1.9,XM_039095628.1.8,XM_039095629.1.8,XM_039095630.1.8,XM_039095631.1.7,XM_039095632.1.7,XM_039095633.1.7,XM_039095634.1.6,XM_039095635.1.8,XM_039095636.1.6,XM_039095638.1.5	-0.0190845833032139,0.018829676661638817	chr17_10049900_10049998_+@NM_001014007.2.2,XM_039095627.1.2,XM_039095629.1.2,XM_039095630.1.2,XM_039095632.1.2,XM_039095633.1.2,XM_039095635.1.2	-0.0190846	0.0727631	0.213582
Olfml1	0.5747719126751385,0.4252280873248615	0.6163961224024493,0.38360387759755066	0.61545	0.652574	0.484276	0.447343	-0.0844986	2	chr1_161501106_161501259_+@NM_001013192.2.3,chr1_161502381_161502528_+@NM_001013192.2.3	0.03073486272499426,-0.05639952153110045	chr1_161502381_161502528_+@NM_001013192.2.3	-0.0563995	0.391326	0.622483
MGC108823	0.22288868133195788,0.6887428555496696,0.08836846311837251	0.19240648252821974,0.6635016957159972,0.14409182175578317	0.438873	0.40357	0.512164	0.537628	0.120983	3	chr18_53769931_53770100_+@NM_001012353.1.2,chr18_53770893_53771084_+@UTR3-EX,chr18_53771355_53771404_+@UTR3-EX	-0.028303446744536276,-0.02447737408058681,0.056594853599326256	chr18_53771355_53771404_+@UTR3-EX	0.0565949	0.0934935	0.251121
Asrgl1	0.20781934021263287,0.7921806597873671	0.1994662205967658,0.8005337794032341	0.804214	0.811995	0.32586	0.318874	-0.0138915	2	chr1_206006138_206006214_-@NM_145089.4.7,XM_039100491.1.7,chr1_206007106_206007282_-@NM_145089.4.7,XM_039100491.1.7	-0.01416556036075664,0.007166091728660562	chr1_206006138_206006214_-@NM_145089.4.7,XM_039100491.1.7	-0.0141656	0.771755	0.907409
Yaf2	0.12884615384615383,0.16481990231990232,0.23772893772893774,0.4686050061050061	0.07137198844515917,0.13531448226570175,0.22996850710265346,0.5633450221864856	0.533104	0.593744	0.272218	0.216093	-0.155422	4	chr7_124441395_124441526_-@UTR3-EX,chr7_124441986_124442167_-@UTR3-EX,chr7_124444536_124444711_-@NM_001134871.2.4,XM_039079922.1.4,XM_039079923.1.3,chr7_124444919_124445307_-@NM_001134871.2.4,XM_039079922.1.4,XM_039079923.1.3	-0.057019979049895184,-0.02936024226758907,-0.007711063957994951,0.0934603088804229	chr7_124444919_124445307_-@NM_001134871.2.4,XM_039079922.1.4,XM_039079923.1.3	0.0934603	0.0217648	0.0942351
Ubxn2a	0.16137767687667762,0.8386223231233224	0.15783333911194325,0.8421666608880567	0.85222	0.855293	0.511572	0.509933	-0.00519336	2	chr6_27883804_27883941_-@UTR3-EX,chr6_27884363_27884891_-@NM_001109482.1.7,NM_001109482.1.8,XM_006239861.4.7,XM_039112930.1.8,XM_039112931.1.7,XM_039112932.1.6,XM_039112933.1.6	-0.00851902592444767,0.002424236703667315	chr6_27883804_27883941_-@UTR3-EX	-0.00851903	0.968143	0.999095
Parva	0.1396767369550364,0.8603232630449636	0.2822878767519189,0.7177121232480811	0.241064	0.36569	0.870146	0.743018	-0.601209	2	chr1_166701971_166702281_+@XM_017589619.2.13,chr1_166704600_166704958_+@XM_017589619.2.13	0.1359650145099944,-0.14276043776118452	chr1_166704600_166704958_+@XM_017589619.2.13	-0.14276	0.000130942	0.00271947
Galnt1	0.44399402471868593,0.5560059752813141	0.43014515530547176,0.5698548446945282	0.62216	0.614623	0.67569	0.68386	0.0175851	2	chr18_15567889_15568245_+@NM_024373.2.12,XM_039097136.1.13,XM_039097137.1.13,chr18_15568454_15568849_+@NM_024373.2.12,XM_039097136.1.13,XM_039097137.1.13	-0.014808479538325148,0.01265949486616591	chr18_15567889_15568245_+@NM_024373.2.12,XM_039097136.1.13,XM_039097137.1.13	-0.0148085	0.994808	0.99983
Paip2b	0.14780990154124485,0.8521900984587552	0.09410563751317177,0.9058943624868283	0.862313	0.910729	0.368547	0.331011	-0.0788108	2	chr4_116291386_116291466_-@XM_232121.8.5,chr4_116292000_116292233_-@XM_232121.8.5	-0.055662641084635964,0.05229843112333066	chr4_116291386_116291466_-@XM_232121.8.5	-0.0556626	0.0136901	0.0681402
Tmx2	0.9413668877210545,0.05863311227894562	0.9662927432066188,0.03370725679338119	0.440891	0.428433	0.94113	0.962661	0.0413509	2	chr3_69754178_69754458_-@UTR3-EX,chr3_69754718_69754798_-@UTR3-EX	0.024585615253999604,-0.026981756671947833	chr3_69754718_69754798_-@UTR3-EX	-0.0269818	0.0463306	0.158148
Zfp612	0.32008920263443374,0.2090636930401833,0.214498439233532,0.11668284224630196,0.13966582284554896	0.27374072110286324,0.20451793920113115,0.2705461293743372,0.15699893955461292,0.0941962707670555	0.42879	0.406544	0.328968	0.34461	0.0768571	5	chr19_38055530_38055628_+@NM_001107428.2.1,XM_006255588.3.1,XM_006255588.3.2,XM_006255589.3.1,XM_006255589.3.2,XM_008772509.2.1,XM_017601293.2.1,XM_017601294.2.1,XM_017601294.2.2,XM_039097754.1.1,XM_039097754.1.2,XM_039097755.1.1,XM_039097756.1.1,X,chr19_38065340_38065585_+@NM_001107428.2.5,XM_006255588.3.6,XM_006255589.3.6,XM_008772509.2.5,XM_017601293.2.5,XM_017601294.2.6,XM_039097754.1.6,XM_03…	-0.039641650229091274,-0.0006280502440904889,0.05879977489788954,0.043862816062344434,-0.03977846523289959	chr19_38067246_38067451_+@NM_001107428.2.5,XM_006255588.3.6,XM_006255589.3.6,XM_008772509.2.5,XM_017601293.2.5,XM_017601294.2.6,XM_039097754.1.6,XM_039097755.1.5,XM_039097756.1.6,XM_039097757.1.5,XM_039097758.1.5,XM_039097759.1.6,XM_039097760.1.5	0.0587998	0.215872	0.440396
Zbtb8os	0.8267936920346499,0.17320630796535016	0.7983012166805359,0.2016987833194641	0.840429	0.8219	0.401203	0.420415	0.0321624	2	chr5_141686237_141686477_+@XM_003750036.5.7,XM_017593823.2.7,XM_039111528.1.7,chr5_141686789_141687046_+@XM_003750036.5.7,XM_017593823.2.7,XM_039111528.1.7	-0.028607445402224485,0.027158301755470793	chr5_141686237_141686477_+@XM_003750036.5.7,XM_017593823.2.7,XM_039111528.1.7	-0.0286074	0.0936944	0.251337
Mnat1	0.3007217480621526,0.6992782519378473	0.27600114955525407,0.723998850444746	0.302662	0.27801	0.699735	0.724418	0.12257	2	chr6_91877462_91877604_+@XM_039111818.1.1,chr6_91970485_91970744_+@NM_153472.2.8,XM_017594052.2.9,XM_039111818.1.6	-0.028292417800031333,0.022497044708818414	chr6_91877462_91877604_+@XM_039111818.1.1	-0.0282924	0.921589	0.987841
Ldhd	0.07755354433506229,0.9224464556649378	0.07461548426606371,0.9253845157339363	0.924702	0.927234	0.648852	0.648468	-0.00394391	2	chr19_39584641_39584695_-@XM_006255631.4.11,XM_039097770.1.9,chr19_39584711_39585053_-@XM_006255631.4.11,XM_039097770.1.9	0.004967907889288664,0.003644502074043765	chr19_39584641_39584695_-@XM_006255631.4.11,XM_039097770.1.9	0.00496791	0.975495	0.999095
Rrp36	0.8555755647860912,0.1444244352139089	0.9195413841676728,0.08045861583232718	0.861859	0.922459	0.272462	0.218932	-0.0980318	2	chr9_14315343_14315543_+@XM_002729998.6.7,XM_006244572.4.7,XM_006244573.4.8,chr9_14316580_14316647_+@XM_002729998.6.7,XM_006244572.4.7,XM_006244573.4.8	0.06156295489052521,-0.06966010365651262	chr9_14316580_14316647_+@XM_002729998.6.7,XM_006244572.4.7,XM_006244573.4.8	-0.0696601	0.0767859	0.219223
Tank	0.2340764083411142,0.11702529496647145,0.14241681521093286,0.08421575700987464,0.4222657244716068	0.26658269428013587,0.11160007030418598,0.12027859052330687,0.10350217079916746,0.3980364740932038	0.298072	0.309988	0.401587	0.390962	-0.0565538	5	chr3_46149547_46149695_+@NM_001164073.1.2,NM_145788.2.2,XM_006234273.4.2,XM_006234274.3.2,XM_039104351.1.2,XM_039104352.1.2,XM_039104353.1.2,XM_039104354.1.2,XM_039104355.1.2,XM_039104356.1.2,XM_039104357.1.2,XM_039104358.1.2,chr3_46162931_46163023_+@XM_039104351.1.3,XM_039104352.1.3,chr3_46166424_46166529_+@XM_039104358.1.5,chr3_46189859_46189947_+@NM_001164073.1.8,NM_145788.2.8,XM_006234273.4.8…	0.022643101110117636,-0.016041062677119633,-0.0319042089844189,0.007910220297776521,-0.030774467702878505	chr3_46166424_46166529_+@XM_039104358.1.5	-0.0319042	0.704768	0.872908
Mff	0.21889605706621829,0.7811039429337818	0.2315480019867313,0.7684519980132687	0.488864	0.496026	0.810663	0.801334	-0.0209823	2	chr9_84035215_84035414_+@NM_001039015.2.7,NM_001271284.1.9,NM_001276401.1.8,XM_006245195.2.10,XM_006245197.3.9,XM_006245198.3.9,XM_006245200.3.8,XM_006245201.2.9,XM_006245204.3.7,XM_006245205.3.8,XM_006245206.2.11,XM_006245208.3.7,XM_006245209.3.7,XM_,chr9_84035716_84036039_+@NM_001039015.2.7,NM_001271284.1.9,NM_001276401.1.8,XM_006245195.2.10,XM_006245197.3.9,XM_006245198.3.9,XM_006245200.3.8,XM…	0.012513955633118579,-0.012649594921509633	chr9_84035716_84036039_+@NM_001039015.2.7,NM_001271284.1.9,NM_001276401.1.8,XM_006245195.2.10,XM_006245197.3.9,XM_006245198.3.9,XM_006245200.3.8,XM_006245201.2.9,XM_006245204.3.7,XM_006245205.3.8,XM_006245206.2.11,XM_006245208.3.7,XM_006245209.3.7,XM_	-0.0126496	0.754596	0.896324
Eprs	0.21336858235222722,0.7866314176477728	0.16273585928885193,0.8372641407111481	0.216919	0.166516	0.786982	0.837531	0.3815	2	chr13_96913736_96913832_+@XM_039090582.1.6,chr13_96971703_96971966_+@XM_006250425.4.33,XM_006250426.4.32,XM_039090582.1.34	-0.05331284739890854,0.049383518303897866	chr13_96913736_96913832_+@XM_039090582.1.6	-0.0533128	0.0762733	0.218657
Asph	0.2983516483516484,0.6060439560439561,0.09560439560439561	0.27431350114416475,0.4954233409610984,0.23026315789473684	0.434189	0.477923	0.447385	0.395146	-0.138455	3	chr5_22604389_22604510_-@XM_006237855.4.25,XM_006237858.4.24,XM_006237859.4.25,XM_006237860.4.24,XM_006237861.4.23,XM_006237862.4.24,XM_039109766.1.26,XM_039109767.1.25,XM_039109768.1.26,XM_039109769.1.25,XM_039109770.1.25,XM_039109771.1.26,chr5_22723823_22723972_-@XM_039109773.1.16,chr5_22768545_22768629_-@XM_008763575.3.5	-0.04562219695198422,-0.11936377009515309,0.0991320071772199	chr5_22723823_22723972_-@XM_039109773.1.16	-0.119364	0.117578	0.293174
Zmiz1	0.8310574229691876,0.16894257703081234	0.8340550469446129,0.1659449530553872	0.845673	0.848271	0.421984	0.420082	-0.00442632	2	chr16_1229291_1229425_+@NM_001108393.1.24,XM_006252538.4.24,XM_006252539.4.23,XM_017600163.2.19,XM_039094610.1.24,XM_039094611.1.19,XM_039094612.1.19,chr16_1229644_1229695_+@NM_001108393.1.24,XM_006252538.4.24,XM_006252539.4.23,XM_017600163.2.19,XM_039094610.1.24,XM_039094611.1.19,XM_039094612.1.19	0.00012663628045783692,-0.03408795234901771	chr16_1229644_1229695_+@NM_001108393.1.24,XM_006252538.4.24,XM_006252539.4.23,XM_017600163.2.19,XM_039094610.1.24,XM_039094611.1.19,XM_039094612.1.19	-0.034088	0.375048	0.611146
Kif2a	0.2508741258741259,0.7491258741258742	0.28082447443860487,0.7191755255613951	0.755324	0.726153	0.330923	0.357436	0.0568222	2	chr2_38366943_38366989_-@UTR3-EX,chr2_38368537_38368733_-@NM_053376.1.20	0.004348578511864543,-0.03392233330113659	chr2_38368537_38368733_-@NM_053376.1.20	-0.0339223	0.898694	0.98146
Mmrn2	0.22193287037037035,0.7780671296296297	0.39676943837403333,0.6032305616259667	0.51133	0.602849	0.799806	0.71367	-0.237543	2	chr16_9727224_9727306_+@NM_001372014.1.7,XM_039094475.1.8,chr16_9727326_9727403_+@NM_001372014.1.7,XM_039094475.1.8	0.1452174051438757,-0.17156942322383506	chr16_9727326_9727403_+@NM_001372014.1.7,XM_039094475.1.8	-0.171569	0.0305733	0.118379
Flt3lg	0.6868344935979723,0.3131655064020276	0.6350521410114434,0.3649478589885567	0.373856	0.420756	0.71567	0.669552	-0.170498	2	chr1_95613524_95613680_-@UTR3-EX,chr1_95615066_95615246_-@NM_001305939.1.9	-0.051422519431087554,0.04814937747457193	chr1_95613524_95613680_-@UTR3-EX	-0.0514225	0.346108	0.580845
Tpm4	0.7804317224023722,0.21956827759762781	0.7966911020993589,0.20330889790064113	0.410307	0.398702	0.809989	0.822084	0.0413911	2	chr16_17683194_17683501_-@UTR3-EX,chr16_17684089_17684365_-@UTR3-EX	0.015878537665423242,-0.017294489362878085	chr16_17684089_17684365_-@UTR3-EX	-0.0172945	0.914799	0.986995
Znf740	0.08949516718913271,0.11246897857889238,0.798035854231975	0.11438984438984438,0.2092956592956593,0.6763144963144962	0.156112	0.239939	0.800413	0.680592	-0.620082	3	chr7_133338031_133338084_+@XM_006242455.4.2,XM_006242458.4.2,XM_008765870.3.2,XM_008765871.3.2,XM_008765873.3.2,XM_008765875.3.2,XM_039080395.1.2,chr7_133338102_133338203_+@XM_006242455.4.2,XM_006242458.4.2,XM_008765870.3.2,XM_008765871.3.2,XM_008765873.3.2,XM_008765875.3.2,XM_039080395.1.2,chr7_133347368_133347594_+@XM_006242455.4.7,XM_006242458.4.7,XM_008765870.3.7,XM_008765871.3.7,XM_008765873…	0.021171888272172812,0.09139788556403386,-0.11976830863257704	chr7_133347368_133347594_+@XM_006242455.4.7,XM_006242458.4.7,XM_008765870.3.7,XM_008765871.3.7,XM_008765873.3.8,XM_008765875.3.6,XM_039080395.1.6	-0.119768	0.00188697	0.0184888
Ago2	0.3546156609195403,0.22720605842911878,0.039496527777777776,0.3786817528735632	0.372829909707232,0.1821861430154816,0.0715406143866072,0.3734433328906792	0.359505	0.364148	0.431383	0.4255	-0.0185126	4	chr7_105020880_105021078_-@XM_039080221.1.19,XM_039080222.1.19,chr7_105024151_105024246_-@XM_039080221.1.19,XM_039080222.1.19,chr7_105028354_105028406_-@XM_039080221.1.19,XM_039080222.1.19,chr7_105028410_105028641_-@XM_039080221.1.19,XM_039080222.1.19	0.00842024830886634,-0.05631227890075982,0.016118805828836374,-0.017308481658631525	chr7_105024151_105024246_-@XM_039080221.1.19,XM_039080222.1.19	-0.0563123	0.420534	0.649153
Hnrnpa1	0.2154730390110457,0.7845269609889544	0.2021305317586323,0.7978694682413677	0.549815	0.544034	0.812882	0.821528	0.0152502	2	chr7_134379406_134379578_+@NM_017248.2.10,XM_006242384.1.11,chr7_134379668_134379944_+@NM_017248.2.10,XM_006242384.1.11	-0.017520793899020476,0.012033069244499983	chr7_134379406_134379578_+@NM_017248.2.10,XM_006242384.1.11	-0.0175208	0.749493	0.894181
Usp38	0.15547036389639282,0.8445296361036072	0.1758207841541175,0.8241792158458825	0.376709	0.390842	0.856422	0.838403	-0.0531344	2	chr19_27036403_27036517_+@NM_001107418.2.10,XM_039097727.1.5,chr19_27037155_27037446_+@NM_001107418.2.10,XM_039097727.1.5	0.014610956631510685,-0.02096635519598755	chr19_27037155_27037446_+@NM_001107418.2.10,XM_039097727.1.5	-0.0209664	0.671699	0.848569
Ttc28	0.8463612093474794,0.15363879065252065	0.7768389018389019,0.2231610981610982	0.204757	0.269928	0.848219	0.779573	-0.398666	2	chr12_45342988_45343158_-@XM_006249584.4.23,XM_006249585.4.22,XM_039090202.1.21,chr12_45345747_45345782_-@XM_006249584.4.23,XM_006249585.4.22,XM_039090202.1.21	-0.06375411657162233,0.06555337619410845	chr12_45345747_45345782_-@XM_006249584.4.23,XM_006249585.4.22,XM_039090202.1.21	0.0655534	0.55843	0.764726
Sec22b	0.5505811788257136,0.44941882117428644	0.5959912603205286,0.4040087396794714	0.611708	0.649801	0.532478	0.495002	-0.0871546	2	chr2_185520548_185520790_+@NM_001025686.1.5,chr2_185521802_185522026_+@UTR3-EX	0.04257428014594822,-0.04789431593526278	chr2_185521802_185522026_+@UTR3-EX	-0.0478943	0.269616	0.504545
LOC120101968	0.6003064644148514,0.39969353558514864	0.5758747831116252,0.4241252168883748	0.652838	0.63229	0.485486	0.505962	0.0461384	2	chr3_3019760_3019818_+@UTR3-EX,chr3_3020084_3020141_+@UTR3-EX	-0.029895455793234937,0.015642944294694983	chr3_3019760_3019818_+@UTR3-EX	-0.0298955	0.891052	0.977514
Gpr107	0.12151195067788687,0.8784880493221131	0.09719394415942151,0.9028060558405786	0.212681	0.191039	0.884	0.906887	0.154828	2	chr3_14493831_14493952_+@NM_001107828.1.18,XM_039105250.1.17,XM_039105251.1.17,chr3_14495721_14495943_+@NM_001107828.1.18,XM_039105250.1.17,XM_039105251.1.17	-0.0319089001989121,0.022561576878711076	chr3_14493831_14493952_+@NM_001107828.1.18,XM_039105250.1.17,XM_039105251.1.17	-0.0319089	0.598683	0.792799
Sdc2	0.4338345864661654,0.5661654135338345	0.5173283998283998,0.48267160017160016	0.523775	0.591858	0.631154	0.562918	-0.176304	2	chr7_64238583_64238792_+@NM_013082.4.5,chr7_64239595_64239806_+@NM_013082.4.5	0.07213887880290715,-0.09079812864448333	chr7_64239595_64239806_+@NM_013082.4.5	-0.0907981	0.0245462	0.103282
Syf2	0.11356546466885695,0.886434535331143	0.11584633111983383,0.8841536688801662	0.445766	0.446994	0.8727	0.871323	-0.0039694	2	chr5_147163828_147164039_+@NM_133417.2.7,chr5_147164171_147164416_+@NM_133417.2.7	0.0013247547381040753,-0.0023800498892769806	chr5_147164171_147164416_+@NM_133417.2.7	-0.00238005	0.990018	0.99983
Fgfr1op2	0.08690157556003358,0.37526218672459655,0.5378362377153698	0.068782981105256,0.3390960277216202,0.5921209911731239	0.342091	0.316277	0.658384	0.68448	0.113195	3	chr4_179510988_179511084_+@NM_201421.2.7,XM_006237688.3.6,chr4_179511652_179512008_+@NM_201421.2.7,XM_006237688.3.6,chr4_179512349_179512630_+@NM_201421.2.7,XM_006237688.3.6	-0.018286531880877574,-0.035656836610906406,0.053606476697668604	chr4_179512349_179512630_+@NM_201421.2.7,XM_006237688.3.6	0.0536065	0.261591	0.496685
Ppp3ca	0.06090948628118584,0.6695185177881922,0.2695719959306219	0.0653078229228393,0.6125488456714763,0.3221433314056844	0.544232	0.517988	0.422226	0.460067	0.0713032	3	chr2_225439823_225439882_+@NM_017041.2.14,XM_006233363.4.13,XM_039101742.1.14,chr2_225439883_225440103_+@NM_017041.2.14,XM_006233363.4.13,XM_039101742.1.14,chr2_225440695_225440978_+@NM_017041.2.14,XM_006233363.4.13,XM_039101742.1.14	0.0019089853065645257,-0.05751942044647729,0.05020190692758114	chr2_225439883_225440103_+@NM_017041.2.14,XM_006233363.4.13,XM_039101742.1.14	-0.0575194	0.00672565	0.0417751
Serbp1	0.7158046015370133,0.15923557492742832,0.12495982353555835	0.788115765139487,0.11382762408013394,0.09805661078037908	0.738904	0.79447	0.261469	0.21872	-0.104605	3	chr4_96418337_96418745_+@NM_145086.1.8,XM_006236616.3.8,XM_006236617.3.8,XM_006236618.3.8,XM_039107049.1.7,chr4_96420846_96421162_+@NM_145086.1.8,XM_006236616.3.8,XM_006236617.3.8,XM_006236618.3.8,XM_039107049.1.7,chr4_96421578_96421816_+@NM_145086.1.8,XM_006236616.3.8,XM_006236617.3.8,XM_006236618.3.8,XM_039107049.1.7	0.0721589297963191,-0.0455401145983412,-0.027065246884310418	chr4_96418337_96418745_+@NM_145086.1.8,XM_006236616.3.8,XM_006236617.3.8,XM_006236618.3.8,XM_039107049.1.7	0.0721589	0.00427483	0.031525
Jarid2	0.6077481363665574,0.07788782854572328,0.3143640350877193	0.4755310049893086,0.15742040864813495,0.36704858636255644	0.407153	0.470229	0.615173	0.534439	-0.207792	3	chr17_19777107_19777290_-@UTR3-EX,chr17_19777583_19777669_-@XM_017600707.2.17,XM_017600708.2.19,XM_017600709.2.19,XM_017600710.2.19,XM_017600711.2.17,XM_039096472.1.18,XM_039096473.1.18,XM_039096474.1.19,chr17_19777883_19777988_-@XM_017600707.2.17,XM_017600708.2.19,XM_017600709.2.19,XM_017600710.2.19,XM_017600711.2.17,XM_039096472.1.18,XM_039096473.1.18,XM_039096474.1.19	-0.1314701147777283,0.07640753127196082,0.05113106974220183	chr17_19777107_19777290_-@UTR3-EX	-0.13147	0.000183234	0.00349714
Osgin2	0.3769318181818182,0.6230681818181818	0.4151151840046363,0.5848848159953637	0.680959	0.65031	0.478994	0.509999	0.0664402	2	chr5_29500408_29500563_-@XM_006237919.4.6,XM_039110948.1.3,XM_039110949.1.4,XM_232798.10.6,chr5_29501103_29501251_-@XM_006237919.4.6,XM_039110948.1.3,XM_039110949.1.4,XM_232798.10.6	0.030767802215170614,-0.04165499507604775	chr5_29501103_29501251_-@XM_006237919.4.6,XM_039110948.1.3,XM_039110949.1.4,XM_232798.10.6	-0.041655	0.538748	0.744786
Trps1	0.7660839160839161,0.2339160839160839	0.7232124244319367,0.2767875755680634	0.342306	0.378523	0.783486	0.744495	-0.145094	2	chr7_81919917_81920090_-@NM_001134837.1.7,XM_039078760.1.7,XM_039078761.1.6,XM_039078762.1.7,XM_039078763.1.7,XM_039078764.1.7,XM_039078765.1.7,XM_039078767.1.7,XM_039078768.1.8,chr7_81920997_81921100_-@NM_001134837.1.7,XM_039078760.1.7,XM_039078761.1.6,XM_039078762.1.7,XM_039078763.1.7,XM_039078764.1.7,XM_039078765.1.7,XM_039078767.1.7,XM_039078768.1.8	-0.04938489449359018,0.01641636342723296	chr7_81919917_81920090_-@NM_001134837.1.7,XM_039078760.1.7,XM_039078761.1.6,XM_039078762.1.7,XM_039078763.1.7,XM_039078764.1.7,XM_039078765.1.7,XM_039078767.1.7,XM_039078768.1.8	-0.0493849	0.581086	0.78039
Atp13a3	0.09932966453954686,0.9006703354604532	0.0932611503832434,0.9067388496167567	0.436233	0.432946	0.906117	0.911447	0.0109096	2	chr11_70441099_70441204_+@NM_001109369.2.33,XM_039088615.1.34,XM_039088616.1.35,XM_039088617.1.33,XM_039088619.1.25,chr11_70441630_70442005_+@NM_001109369.2.33,XM_039088615.1.34,XM_039088616.1.35,XM_039088617.1.33,XM_039088619.1.25	-0.01970844037096864,0.004661932584399731	chr11_70441099_70441204_+@NM_001109369.2.33,XM_039088615.1.34,XM_039088616.1.35,XM_039088617.1.33,XM_039088619.1.25	-0.0197084	0.400831	0.630395
Cdkn1b	0.1761647480610133,0.8238352519389868	0.22290020818708817,0.7770997918129118	0.231071	0.274563	0.829682	0.784673	-0.248805	2	chr4_167761595_167761725_+@NM_031762.3.3,XM_006237539.4.2,chr4_167764936_167765177_+@NM_031762.3.4,XM_006237539.4.3	0.044369598626195356,-0.04675215064012883	chr4_167764936_167765177_+@NM_031762.3.4,XM_006237539.4.3	-0.0467522	0.0295926	0.115655
Ifi35	0.9063311688311688,0.09366883116883117	0.7037238190730838,0.2962761809269162	0.910253	0.739638	0.509423	0.592753	0.299449	2	chr10_86389121_86389279_+@NM_001009625.1.7,chr10_86389373_86389417_+@UTR3-EX	-0.19606130495676533,0.17348353372969738	chr10_86389121_86389279_+@NM_001009625.1.7	-0.196061	0.000141814	0.00284583
Hspb7	0.23358908780903667,0.23131571469167378,0.5350951974992896	0.18994376908621094,0.3163099013389711,0.493746329574818	0.309774	0.288416	0.570611	0.589045	0.103066	3	chr5_153730685_153730810_+@NM_031607.1.3,chr5_153733181_153733371_+@UTR3-EX,chr5_153733970_153734127_+@UTR3-EX	-0.08601939708354972,0.04359567797849884,-0.062035912342523036	chr5_153730685_153730810_+@NM_031607.1.3	-0.0860194	0.474559	0.694534
Pgpep1	0.6270109193965159,0.2422928648828874,0.1306962157205968	0.5399539170506913,0.3516666666666666,0.1083794162826421	0.672412	0.635857	0.241863	0.277613	0.0806439	3	chr16_18780122_18780184_+@NM_201988.2.5,XM_039094320.1.5,chr16_18783335_18783481_+@UTR3-EX,chr16_18785753_18785789_+@UTR3-EX	-0.08960408386443908,0.09713722228369642,-0.0345318988894866	chr16_18783335_18783481_+@UTR3-EX	0.0971372	0.110219	0.281208
RGD1305178	0.8499738766980147,0.15002612330198536	0.8978746478746479,0.10212535212535212	0.170468	0.123735	0.851169	0.898678	0.462241	2	chr3_14264264_14264462_-@NM_001025003.1.7,XM_006233915.4.9,XM_008761665.3.9,chr3_14272410_14272477_-@NM_001025003.1.1,XM_006233915.4.1,XM_008761665.3.1	0.04554082458316244,-0.05273140542519597	chr3_14272410_14272477_-@NM_001025003.1.1,XM_006233915.4.1,XM_008761665.3.1	-0.0527314	0.1854	0.401843
Uxs1	0.06062723908118645,0.11812964280069543,0.05921361328433697,0.7620295048337812	0.06650625315141999,0.06630201366499851,0.06630201366499851,0.800889719518583	0.118837	0.0947856	0.593551	0.613694	0.326245	4	chr9_653875_653930_+@NM_139336.2.1,XM_006244296.4.1,XM_008766751.3.1,XM_017596271.2.1,XM_017596272.2.1,XM_017596274.2.1,XM_039083017.1.1,XM_039083018.1.1,XM_039083019.1.1,XM_039083020.1.1,XM_039083021.1.1,XM_039083022.1.1,XM_039083023.1.1,chr9_678812_678858_+@XM_039083023.1.3,XM_039083024.1.1,chr9_730708_730770_+@NM_139336.2.15,XM_006244296.4.15,XM_008766751.3.17,XM_017596271.2.16,XM_017596274.2.…	0.002695737298811826,-0.05429323532015898,0.0038119927850691487,0.03778969058527304	chr9_678812_678858_+@XM_039083023.1.3,XM_039083024.1.1	-0.0542932	0.0789354	0.223222
Ptk2	0.7763993316624896,0.22360066833751047	0.7847426167299125,0.21525738327008745	0.450882	0.445499	0.799071	0.806244	0.0173287	2	chr7_105126949_105127131_-@NM_013081.2.32,XM_039078471.1.37,XM_039078472.1.37,XM_039078473.1.34,XM_039078474.1.34,XM_039078475.1.33,XM_039078476.1.34,XM_039078477.1.33,XM_039078478.1.33,XM_039078479.1.33,XM_039078480.1.32,XM_039078482.1.31,XM_0390784,chr7_105127439_105127514_-@NM_013081.2.32,XM_039078471.1.37,XM_039078472.1.37,XM_039078473.1.34,XM_039078474.1.34,XM_039078475.1.33,XM_039078476.1.3…	-0.00044728663149717907,-0.03469001758475446	chr7_105127439_105127514_-@NM_013081.2.32,XM_039078471.1.37,XM_039078472.1.37,XM_039078473.1.34,XM_039078474.1.34,XM_039078475.1.33,XM_039078476.1.34,XM_039078477.1.33,XM_039078478.1.33,XM_039078479.1.33,XM_039078480.1.32,XM_039078482.1.31,XM_0390784	-0.03469	0.695844	0.863906
Tsn	0.07866483337974567,0.9213351666202543	0.056865231654813705,0.9431347683451863	0.908522	0.923652	0.510243	0.501544	-0.0238277	2	chr13_29364107_29364233_-@UTR3-EX,chr13_29364312_29364558_-@UTR3-EX	-0.023816513048486074,0.021446805605086272	chr13_29364107_29364233_-@UTR3-EX	-0.0238165	0.0886627	0.242198
mrpl24	0.8956867260646331,0.10431327393536693	0.8163956639566395,0.1836043360433604	0.889027	0.835135	0.500065	0.534647	0.0902176	2	chr2_173388226_173388448_+@NM_001007637.1.6,XM_006232604.4.6,XM_006232605.4.6,XM_006232607.4.6,XM_006232608.4.6,chr2_173388534_173388661_+@NM_001007637.1.6,XM_006232604.4.6,XM_006232605.4.6,XM_006232607.4.6,XM_006232608.4.6	-0.07838867328203114,0.07691287179032037	chr2_173388226_173388448_+@NM_001007637.1.6,XM_006232604.4.6,XM_006232605.4.6,XM_006232607.4.6,XM_006232608.4.6	-0.0783887	0.0150788	0.072277
Zdhhc2	0.09993147388377266,0.9000685261162273	0.09882114060577502,0.9011788593942249	0.905595	0.906572	0.334163	0.333385	-0.00155603	2	chr16_51809432_51809537_-@NM_145096.3.13,XM_008771288.3.12,XM_039094197.1.12,chr16_51810100_51810352_-@NM_145096.3.13,XM_008771288.3.12,XM_039094197.1.12	-0.012715767901648342,-0.00034343053117125155	chr16_51809432_51809537_-@NM_145096.3.13,XM_008771288.3.12,XM_039094197.1.12	-0.0127158	0.834929	0.945627
Acbd3	0.7256213647538526,0.27437863524614736	0.7836928310233628,0.21630716897663715	0.770826	0.795957	0.561466	0.534258	-0.0462855	2	chr13_92484075_92484306_+@NM_182843.1.11,chr13_92484309_92484556_+@NM_182843.1.11	0.05477905668851035,-0.06356442787573191	chr13_92484309_92484556_+@NM_182843.1.11	-0.0635644	0.169456	0.379213
Lrp1	0.5625,0.4375	0.37024685258380907,0.6297531474161909	0.43831	0.630286	0.563212	0.371272	-0.524055	2	chr7_63380984_63381099_-@NM_001130490.1.89,XM_008765393.2.90,chr7_63460693_63460823_-@NM_001130490.1.1,XM_008765393.2.1	-0.2082809563846601,0.14075469698686832	chr7_63380984_63381099_-@NM_001130490.1.89,XM_008765393.2.90	-0.208281	0.134196	0.32081
Cd163	0.10541595925297115,0.1699830220713073,0.7246010186757216	0.15866011181800654,0.14615143628301522,0.6951884518989783	0.238157	0.261642	0.747689	0.716002	-0.135683	3	chr4_157115187_157115294_+@NM_001107887.1.16,XM_006237352.4.17,XM_017592650.2.16,XM_017592651.2.16,XM_017592651.2.17,chr4_157115624_157115768_+@NM_001107887.1.16,XM_006237352.4.17,XM_017592650.2.16,XM_017592651.2.16,XM_017592651.2.17,chr4_157117641_157117877_+@NM_001107887.1.16,XM_006237352.4.17,XM_017592650.2.16,XM_017592651.2.16,XM_017592651.2.17	0.021474484903526797,-0.05128117548755329,-0.034752551209414895	chr4_157115624_157115768_+@NM_001107887.1.16,XM_006237352.4.17,XM_017592650.2.16,XM_017592651.2.16,XM_017592651.2.17	-0.0512812	0.545362	0.751335
Colq	0.7877622377622377,0.21223776223776225	0.9318056648308418,0.06819433516915815	0.215765	0.0723678	0.788002	0.931882	1.57604	2	chr16_6731857_6732031_-@NM_019274.2.19,XM_039094438.1.17,XM_039094439.1.17,XM_039094440.1.17,chr16_6770655_6770699_-@XM_039094439.1.1	0.13698663166455038,-0.14559627642794526	chr16_6770655_6770699_-@XM_039094439.1.1	-0.145596	0.00331036	0.026572
Smc6	0.3313992112538624,0.06737091396975117,0.42214140510652143,0.179088469669865	0.2294619583475131,0.11270623232689067,0.45109090193615053,0.20674090738944567	0.310664	0.260644	0.42867	0.474338	0.253275	4	chr6_33978740_33978889_+@NM_001108014.1.1,XM_039112188.1.1,chr6_33989202_33989300_+@XM_039112189.1.3,chr6_34031510_34031746_+@NM_001108014.1.27,XM_006239898.4.27,XM_039112188.1.27,XM_039112189.1.26,XM_039112190.1.18,XM_039112191.1.18,chr6_34033011_34033195_+@NM_001108014.1.27,XM_006239898.4.27,XM_039112188.1.27,XM_039112189.1.26,XM_039112190.1.18,XM_039112191.1.18	-0.10021742488852753,0.04547161025977345,0.0294599651587088,0.028036034735514248	chr6_33978740_33978889_+@NM_001108014.1.1,XM_039112188.1.1	-0.100217	0.00457994	0.0326809
Zfp532	0.5561624649859944,0.44383753501400564	0.5478874569541078,0.45211254304589216	0.639508	0.633235	0.555015	0.561273	0.0142217	2	chr18_59203005_59203150_+@NM_001107382.1.10,XM_006254865.4.10,XM_006254866.3.10,XM_006254868.4.10,XM_006254869.3.10,XM_006254870.3.10,XM_006254871.4.10,XM_006254873.4.9,XM_017600947.2.9,XM_017600949.2.4,XM_039096798.1.9,XM_039096799.1.10,XM_0390968,chr18_59203506_59203650_+@NM_001107382.1.10,XM_006254865.4.10,XM_006254866.3.10,XM_006254868.4.10,XM_006254869.3.10,XM_006254870.3.10,XM_006254871.4.1…	-0.01847280578898225,-0.0054373832866479455	chr18_59203005_59203150_+@NM_001107382.1.10,XM_006254865.4.10,XM_006254866.3.10,XM_006254868.4.10,XM_006254869.3.10,XM_006254870.3.10,XM_006254871.4.10,XM_006254873.4.9,XM_017600947.2.9,XM_017600949.2.4,XM_039096798.1.9,XM_039096799.1.10,XM_0390968	-0.0184728	0.916905	0.986995
Med11	0.6639492753623188,0.33605072463768115	0.6308628565062389,0.36913714349376114	0.741774	0.723692	0.602553	0.61684	0.0356043	2	chr10_55165744_55165940_+@NM_001105799.1.4,XM_006246660.3.3,chr10_55165969_55166125_+@NM_001105799.1.4,XM_006246660.3.3	-0.04222582310817602,0.011882807838690168	chr10_55165744_55165940_+@NM_001105799.1.4,XM_006246660.3.3	-0.0422258	0.712923	0.876127
Tlr13	0.384308673782358,0.615691326217642	0.2486824769433465,0.7513175230566536	0.390943	0.256791	0.617994	0.752801	0.606364	2	chrX_71225621_71225719_+@XM_039100616.1.1,chrX_71241723_71241899_+@XM_039100615.1.2,XM_039100616.1.2,XM_039100617.1.2	-0.13566268612708238,0.12033392304290125	chrX_71225621_71225719_+@XM_039100616.1.1	-0.135663	0.115253	0.289103
Zfp462	0.18892450142450143,0.8110754985754987	0.32420631333674815,0.6757936866632518	0.26352	0.385638	0.818112	0.688465	-0.549331	2	chr5_69808139_69808244_+@XM_039111031.1.13,XM_039111032.1.13,XM_039111033.1.13,XM_039111034.1.13,XM_039111035.1.13,XM_039111036.1.13,chr5_69810469_69810709_+@XM_039111031.1.13,XM_039111032.1.13,XM_039111033.1.13,XM_039111034.1.13,XM_039111035.1.13,XM_039111036.1.13	0.10066102756892228,-0.1367575187969925	chr5_69810469_69810709_+@XM_039111031.1.13,XM_039111032.1.13,XM_039111033.1.13,XM_039111034.1.13,XM_039111035.1.13,XM_039111036.1.13	-0.136758	0.0144245	0.0706666
Slc4a4	0.5669694890230145,0.20876730883620795,0.22426320214077755	0.6421145640668778,0.16107150296665262,0.19681393296646948	0.329686	0.279915	0.580948	0.653226	0.236105	3	chr14_18841290_18841526_-@NM_053424.1.26,XM_006250791.4.25,XM_039092507.1.25,XM_039092508.1.26,XM_039092509.1.26,XM_039092511.1.25,chr14_18845161_18845238_-@NM_053424.1.26,XM_006250791.4.25,XM_039092507.1.25,XM_039092508.1.26,XM_039092509.1.26,XM_039092511.1.25,chr14_18845239_18845339_-@NM_053424.1.26,XM_006250791.4.25,XM_039092507.1.25,XM_039092508.1.26,XM_039092509.1.26,XM_039092511.1.25	0.07363479634130554,-0.04656243771985652,-0.0267001618292054	chr14_18841290_18841526_-@NM_053424.1.26,XM_006250791.4.25,XM_039092507.1.25,XM_039092508.1.26,XM_039092509.1.26,XM_039092511.1.25	0.0736348	0.278118	0.51275
Ywhab	0.8964143990929705,0.10358560090702948	0.9023769920476508,0.09762300795234927	0.893743	0.89802	0.461453	0.458453	-0.00688687	2	chr3_152681821_152682105_+@NM_019377.2.6,chr3_152682290_152682454_+@UTR3-EX	0.005516983801274633,-0.010405189175181156	chr3_152682290_152682454_+@UTR3-EX	-0.0104052	0.582737	0.780819
Garre1	0.11346362366286465,0.3353942073107159,0.5511421690264195	0.11654348361665434,0.2780610987928061,0.6053954175905395	0.642048	0.667997	0.332371	0.309731	-0.0571603	3	chr1_86861496_86861528_-@UTR3-EX,chr1_86862134_86862301_-@NM_001271233.1.13,XM_006228850.4.14,XM_006228851.4.14,XM_006228852.4.15,XM_008759155.3.14,XM_008759156.3.14,XM_008759157.3.15,XM_008759159.3.14,XM_039111613.1.15,XM_039111665.1.15,XM_039111674.1.14,chr1_86863061_86863282_-@NM_001271233.1.13,XM_006228850.4.14,XM_006228851.4.14,XM_006228852.4.15,XM_008759155.3.14,XM_008759156.3.14,XM_0087591…	-0.00853277483371917,-0.06432001935589177,0.045807489863251116	chr1_86862134_86862301_-@NM_001271233.1.13,XM_006228850.4.14,XM_006228851.4.14,XM_006228852.4.15,XM_008759155.3.14,XM_008759156.3.14,XM_008759157.3.15,XM_008759159.3.14,XM_039111613.1.15,XM_039111665.1.15,XM_039111674.1.14	-0.06432	0.725955	0.885857
Hspa13	0.2581187445738529,0.3349816534801055,0.1450183874719478,0.26188121447409374	0.2823142100699249,0.28510583114418836,0.09023290089737204,0.3423470578885147	0.431294	0.438596	0.431621	0.427919	-0.0242206	4	chr11_14373274_14373460_-@UTR3-EX,chr11_14374109_14374271_-@UTR3-EX,chr11_14374454_14374544_-@UTR3-EX,chr11_14374682_14374910_-@UTR3-EX	0.025453940812969755,-0.046784689409920144,-0.051150728729045955,0.08107628715965465	chr11_14374682_14374910_-@UTR3-EX	0.0810763	0.075894	0.218169
Prex2	0.8370728026058908,0.16292719739410916	0.8200173713423214,0.1799826286576786	0.19812	0.21444	0.840042	0.823316	-0.114201	2	chr5_7937694_7937910_-@NM_001107899.2.34,XM_006237753.4.40,chr5_7942708_7942806_-@NM_001107899.2.34,XM_006237753.4.40	-0.015680972342629107,0.020327637239338142	chr5_7942708_7942806_-@NM_001107899.2.34,XM_006237753.4.40	0.0203276	0.9125	0.986995
Ctr9	0.06810938845822567,0.9318906115417743	0.11090407254664023,0.8890959274533597	0.393428	0.418313	0.928313	0.894218	-0.0884818	2	chr1_165166658_165166780_+@NM_001100661.1.25,chr1_165167059_165167303_+@NM_001100661.1.25	0.03507730102715248,-0.0431384341682558	chr1_165167059_165167303_+@NM_001100661.1.25	-0.0431384	0.0681769	0.204433
Cyp51	0.4657820779955754,0.5342179220044245	0.3838413547237077,0.6161586452762923	0.566869	0.5038	0.62868	0.689081	0.170164	2	chr4_30054781_30054933_+@NM_012941.3.10,chr4_30055276_30055410_+@NM_012941.3.10	-0.08150372565414121,0.07648386779460958	chr4_30054781_30054933_+@NM_012941.3.10	-0.0815037	0.168466	0.378476
Coq2	0.569216056498125,0.4307839435018751	0.4880532496569705,0.5119467503430295	0.66862	0.614051	0.573423	0.628498	0.122829	2	chr14_8960684_8960899_+@NM_001044255.1.7,XM_006250675.4.6,XM_039092277.1.5,XM_039092279.1.5,chr14_8961199_8961418_+@NM_001044255.1.7,XM_006250675.4.6,XM_039092277.1.5,XM_039092279.1.5	-0.0811803198362045,0.07936755611479696	chr14_8960684_8960899_+@NM_001044255.1.7,XM_006250675.4.6,XM_039092277.1.5,XM_039092279.1.5	-0.0811803	0.00352004	0.0276177
Ppp4r2	0.5137148649472593,0.48628513505274074	0.6350121875177144,0.36498781248228557	0.569845	0.675231	0.547355	0.442373	-0.244812	2	chr4_133493838_133494048_+@NM_001106613.2.9,XM_006236962.4.9,chr4_133495280_133495485_+@NM_001106613.2.9,XM_006236962.4.9	0.12047480488767659,-0.11645811718711008	chr4_133493838_133494048_+@NM_001106613.2.9,XM_006236962.4.9	0.120475	0.0203008	0.0905295
Hmox2	0.1221857371471709,0.877814262852829	0.18780353607307929,0.8121964639269208	0.88465	0.833292	0.356394	0.401685	0.086285	2	chr10_10797088_10797242_-@NM_001277073.1.6,NM_024387.2.6,XM_006245827.4.6,XM_039086914.1.6,chr10_10797636_10797852_-@NM_001277073.1.6,NM_024387.2.6,XM_006245827.4.6,XM_039086914.1.6	0.06291972719684946,-0.06512705322706458	chr10_10797636_10797852_-@NM_001277073.1.6,NM_024387.2.6,XM_006245827.4.6,XM_039086914.1.6	-0.0651271	0.00203183	0.0194042
Dlc1	0.09471888039763238,0.0917167114218527,0.3352020059045718,0.4783624022759432	0.060177436407533355,0.07276725575338741,0.4436990850671907,0.4233562227718886	0.139351	0.102807	0.578527	0.61492	0.438783	4	chr16_55629471_55629618_+@XM_039094799.1.1,chr16_55631033_55631110_+@XM_039094799.1.1,chr16_55670511_55670860_+@NM_001127446.1.14,NM_001370997.1.18,XM_017600236.2.18,XM_039094797.1.19,XM_039094798.1.14,XM_039094799.1.14,chr16_55671173_55671439_+@NM_001127446.1.14,NM_001370997.1.18,XM_017600236.2.18,XM_039094797.1.19,XM_039094798.1.14,XM_039094799.1.14	-0.034833775012146045,-0.01934972407024263,0.1071518532679413,-0.055133138001897786	chr16_55670511_55670860_+@NM_001127446.1.14,NM_001370997.1.18,XM_017600236.2.18,XM_039094797.1.19,XM_039094798.1.14,XM_039094799.1.14	0.107152	0.0122556	0.0626896
Usp9x	0.8027740960353448,0.19722590396465528	0.758746745234102,0.241253254765898	0.384045	0.416225	0.82618	0.792158	-0.116088	2	chrX_9591469_9591832_-@NM_001135893.1.46,NM_001135923.1.45,XM_039099859.1.45,XM_039099860.1.48,XM_039099861.1.47,XM_039099862.1.45,XM_039099863.1.45,XM_039099864.1.45,XM_039099865.1.45,XM_039099867.1.44,chrX_9592629_9592938_-@NM_001135893.1.46,NM_001135923.1.45,XM_039099859.1.45,XM_039099860.1.48,XM_039099861.1.47,XM_039099862.1.45,XM_039099863.1.45,XM_039099864.1.45,XM_039099865.1.45,XM_03909986…	-0.04419507890677199,0.04274606572993295	chrX_9591469_9591832_-@NM_001135893.1.46,NM_001135923.1.45,XM_039099859.1.45,XM_039099860.1.48,XM_039099861.1.47,XM_039099862.1.45,XM_039099863.1.45,XM_039099864.1.45,XM_039099865.1.45,XM_039099867.1.44	-0.0441951	0.0252233	0.105072
Cdh13	0.7451575039384288,0.2548424960615712	0.7754723643449535,0.2245276356550465	0.779954	0.803973	0.494468	0.476359	-0.0437582	2	chr19_47387179_47387462_+@NM_138889.2.14,chr19_47387806_47387956_+@UTR3-EX	0.026163492712984793,-0.040759763009883876	chr19_47387806_47387956_+@UTR3-EX	-0.0407598	0.220428	0.446881
Mcee	0.9154635680567796,0.0845364319432204	0.9223130719988062,0.0776869280011939	0.919195	0.925525	0.234223	0.228596	-0.00990125	2	chr1_117987492_117987779_+@NM_001106341.1.3,XM_017589029.2.4,XM_017589030.2.5,XM_039108802.1.4,XM_039108807.1.4,XM_039108809.1.3,chr1_117989084_117989210_+@UTR3-EX	0.006789680813289012,-0.0064548582508137525	chr1_117987492_117987779_+@NM_001106341.1.3,XM_017589029.2.4,XM_017589030.2.5,XM_039108802.1.4,XM_039108807.1.4,XM_039108809.1.3	0.00678968	0.911623	0.986995
Slc25a26	0.9154864532019704,0.08451354679802957	0.8637209741149958,0.13627902588500412	0.904609	0.868625	0.520566	0.540484	0.0585611	2	chr4_127129963_127130204_+@NM_001108638.1.16,XM_039107816.1.10,XM_039107817.1.9,XM_039107818.1.9,XM_039107819.1.8,XM_039107820.1.8,XM_039107821.1.9,XM_039107822.1.9,XM_039107823.1.6,chr4_127130274_127130394_+@NM_001108638.1.16,XM_039107816.1.10,XM_039107817.1.9,XM_039107818.1.9,XM_039107819.1.8,XM_039107820.1.8,XM_039107821.1.9,XM_039107822.1.9,XM_039107823.1.6	-0.05338160402815573,0.025040010277079222	chr4_127129963_127130204_+@NM_001108638.1.16,XM_039107816.1.10,XM_039107817.1.9,XM_039107818.1.9,XM_039107819.1.8,XM_039107820.1.8,XM_039107821.1.9,XM_039107822.1.9,XM_039107823.1.6	-0.0533816	0.168473	0.378476
Amz2	0.7562957737568808,0.24370422624311922	0.732227741993367,0.267772258006633	0.781356	0.760583	0.334238	0.355187	0.0388745	2	chr10_94410458_94410662_+@NM_001014121.1.9,XM_039086423.1.6,chr10_94411901_94412116_+@NM_001014121.1.9,XM_039086423.1.6	-0.02468885281385269,0.020271010166106218	chr10_94410458_94410662_+@NM_001014121.1.9,XM_039086423.1.6	-0.0246889	0.794698	0.92192
Rae1	0.33246753246753247,0.6675324675324675	0.3388190342375409,0.6611809657624591	0.627084	0.629294	0.743264	0.739725	-0.00507514	2	chr3_161793827_161793909_+@NM_001033708.1.12,XM_006235692.4.13,chr3_161793910_161794032_+@NM_001033708.1.12,XM_006235692.4.13	-0.007429904194344472,-0.015060149958074587	chr3_161793910_161794032_+@NM_001033708.1.12,XM_006235692.4.13	-0.0150601	0.734388	0.88978
Fyco1	0.9157147470784541,0.08428525292154587	0.9013621566521253,0.09863784334787468	0.342959	0.352601	0.917873	0.905873	-0.0400002	2	chr8_123412110_123412370_-@NM_001106870.1.19,XM_017595602.2.18,XM_039081318.1.18,chr8_123412846_123412980_-@NM_001106870.1.19,XM_017595602.2.18,XM_039081318.1.18	-0.0140544818936168,0.016508739045423215	chr8_123412846_123412980_-@NM_001106870.1.19,XM_017595602.2.18,XM_039081318.1.18	0.0165087	0.387792	0.620583
Msl2	0.84471801894993,0.15528198105006996	0.8705204168021841,0.12947958319781588	0.858698	0.878802	0.493169	0.480466	-0.0333874	2	chr8_101701875_101702305_+@XM_039082584.1.2,XM_039082585.1.2,XM_236567.10.2,chr8_101702621_101702813_+@XM_039082584.1.2,XM_039082585.1.2,XM_236567.10.2	0.025958149779332973,-0.02535141925616674	chr8_101701875_101702305_+@XM_039082584.1.2,XM_039082585.1.2,XM_236567.10.2	0.0259581	0.00396235	0.0300707
Rgs6	0.054598506069094305,0.16909430438842205,0.1579948646125117,0.618312324929972	0.17876984126984127,0.2876984126984127,0.21150793650793653,0.3220238095238095	0.0596626	0.186592	0.548091	0.474114	-1.64498	4	chr6_102655673_102655770_+@XM_039078169.1.1,chr6_102792976_102793053_+@NM_019342.1.17,XM_039112781.1.17,XM_039112782.1.19,XM_039112783.1.19,XM_039112784.1.19,XM_039112785.1.19,XM_039112786.1.18,XM_039112788.1.17,XM_039112789.1.17,XM_039112791.1.19,chr6_102795772_102795850_+@NM_019342.1.17,XM_039112781.1.17,XM_039112782.1.19,XM_039112783.1.19,XM_039112784.1.19,XM_039112785.1.19,XM_039112786.1.18,X…	0.12512169055748645,0.11954152823175979,0.056000712967433114,-0.2830554205873723	chr6_102796205_102796311_+@NM_019342.1.17,XM_039112781.1.17,XM_039112782.1.19,XM_039112783.1.19,XM_039112784.1.19,XM_039112785.1.19,XM_039112786.1.18,XM_039112788.1.17,XM_039112789.1.17,XM_039112791.1.19	-0.283055	4.44511e-06	0.000331319
Gnpda2	0.46755536130536135,0.25872668997668996,0.27371794871794874	0.31975055099178523,0.2290138916716757,0.45123555733653914	0.559536	0.461614	0.356574	0.511515	0.277543	3	chr14_38537775_38537869_+@NM_001106005.1.7,XM_006251036.4.7,XM_039091714.1.8,chr14_38537870_38537927_+@NM_001106005.1.7,XM_006251036.4.7,XM_039091714.1.8,chr14_38538492_38538707_+@NM_001106005.1.7,XM_006251036.4.7,XM_039091714.1.8	-0.14889206699894353,-0.038619442691004424,0.15849206075231342	chr14_38538492_38538707_+@NM_001106005.1.7,XM_006251036.4.7,XM_039091714.1.8	0.158492	0.0517847	0.169396
Srsf10	0.31410560888621397,0.09990640811117671,0.5859879830026093	0.32778349112360244,0.13372166681777128,0.5384948420586263	0.345312	0.372662	0.598157	0.569824	-0.109969	3	chr5_148100092_148100337_+@NM_001025738.1.5,XM_006239220.4.6,XM_006239221.4.6,XM_006239222.4.6,XM_006239223.4.6,chr5_148101171_148101381_+@NM_001025738.1.5,XM_006239220.4.6,XM_006239221.4.6,XM_006239222.4.6,XM_006239223.4.6,chr5_148102812_148102964_+@NM_001025738.1.5,XM_006239220.4.6,XM_006239221.4.6,XM_006239222.4.6,XM_006239223.4.6	0.012590264479115099,0.032476238730458754,-0.047537811676505504	chr5_148102812_148102964_+@NM_001025738.1.5,XM_006239220.4.6,XM_006239221.4.6,XM_006239222.4.6,XM_006239223.4.6	-0.0475378	0.238213	0.470341
Sp140	0.706911446589305,0.293088553410695	0.7723670032844929,0.22763299671550707	0.729049	0.78877	0.413862	0.361058	-0.113589	2	chr9_86274342_86274545_+@NM_001012133.1.23,XM_039083714.1.23,XM_039083715.1.23,XM_039083716.1.22,XM_039083717.1.22,XM_039083718.1.22,XM_039083719.1.21,XM_039083720.1.21,XM_039083721.1.21,XM_039083722.1.20,chr9_86275373_86275468_+@UTR3-EX	0.06273661805926944,-0.06776729131865222	chr9_86275373_86275468_+@UTR3-EX	-0.0677673	0.227429	0.456829
Cbl	0.7889430014430014,0.21105699855699855	0.7677601006692882,0.2322398993307118	0.235378	0.255895	0.792999	0.772243	-0.120573	2	chr8_44487828_44488056_-@XM_006242965.4.15,XM_039082332.1.16,XM_576396.8.16,chr8_44495043_44495190_-@XM_006242965.4.15,XM_039082332.1.16,XM_576396.8.16	-0.022518748525632515,0.015009428731932312	chr8_44487828_44488056_-@XM_006242965.4.15,XM_039082332.1.16,XM_576396.8.16	-0.0225187	0.649783	0.834009
Rnf149	0.23557992202729044,0.07857324936272306,0.6858468286099865	0.2380246453420078,0.1136148007590133,0.648360553898979	0.710316	0.688569	0.516822	0.519958	0.0448595	3	chr9_41830259_41830430_-@XM_017596793.2.7,XM_039084539.1.7,XM_039084540.1.6,XM_039084541.1.6,XM_039084542.1.7,XM_039084543.1.7,chr9_41830434_41830465_-@XM_017596793.2.7,XM_039084539.1.7,XM_039084540.1.6,XM_039084541.1.6,XM_039084542.1.7,XM_039084543.1.7,chr9_41830487_41830827_-@XM_017596793.2.7,XM_039084539.1.7,XM_039084540.1.6,XM_039084541.1.6,XM_039084542.1.7,XM_039084543.1.7	-0.005043341425325976,0.025183243054124754,-0.04016027659053145	chr9_41830487_41830827_-@XM_017596793.2.7,XM_039084539.1.7,XM_039084540.1.6,XM_039084541.1.6,XM_039084542.1.7,XM_039084543.1.7	-0.0401603	0.473395	0.693803
Asxl1	0.3528338856910285,0.6471661143089715	0.5969852395206785,0.4030147604793215	0.41536	0.634057	0.672253	0.447487	-0.610252	2	chr3_141879485_141879641_+@XM_039106659.1.13,XM_039106660.1.14,XM_039106661.1.13,XM_039106662.1.14,XM_039106663.1.14,XM_039106664.1.14,XM_039106665.1.14,XM_039106666.1.14,XM_039106667.1.10,XM_039106668.1.11,chr3_141881316_141881519_+@XM_039106659.1.13,XM_039106660.1.14,XM_039106661.1.13,XM_039106662.1.14,XM_039106663.1.14,XM_039106664.1.14,XM_039106665.1.14,XM_039106666.1.14,XM_039106667.1.10,XM_…	0.2381798103856927,-0.2383493739376092	chr3_141881316_141881519_+@XM_039106659.1.13,XM_039106660.1.14,XM_039106661.1.13,XM_039106662.1.14,XM_039106663.1.14,XM_039106664.1.14,XM_039106665.1.14,XM_039106666.1.14,XM_039106667.1.10,XM_039106668.1.11	-0.238349	1.81598e-05	0.000715086
Ehd1	0.505761315144527,0.4942386848554729	0.5558663951462818,0.4441336048537182	0.586362	0.626645	0.570436	0.529218	-0.095856	2	chr1_203600721_203600971_+@NM_001011939.2.5,chr1_203601951_203602226_+@NM_001011939.2.5	0.04887816831731673,-0.05107805151958994	chr1_203601951_203602226_+@NM_001011939.2.5	-0.0510781	0.0338945	0.125868
Cdk4	0.6758603238866397,0.3241396761133603	0.6666970121381885,0.3333029878618114	0.687377	0.678559	0.34718	0.356023	0.0186282	2	chr7_62889301_62889434_+@NM_053593.2.8,XM_039079996.1.7,chr7_62893025_62893168_+@UTR3-EX	-0.013032588514332866,-0.0020348620770146986	chr7_62889301_62889434_+@NM_053593.2.8,XM_039079996.1.7	-0.0130326	0.555076	0.761633
Trim56	0.2520469726352079,0.7479530273647921	0.20441074980716925,0.7955892501928308	0.306628	0.262642	0.756047	0.802045	0.223391	2	chr12_19564208_19564313_+@XM_039090065.1.3,XM_039090067.1.3,XM_039090068.1.3,XM_039090069.1.3,chr12_19567082_19567312_+@XM_039090065.1.3,XM_039090067.1.3,XM_039090068.1.3,XM_039090069.1.3	-0.05988829341858712,0.042652450886752846	chr12_19564208_19564313_+@XM_039090065.1.3,XM_039090067.1.3,XM_039090068.1.3,XM_039090069.1.3	-0.0598883	0.260515	0.496525
Xirp2	0.7954383426720155,0.20456165732798454	0.7990817985925714,0.20091820140742864	0.820905	0.823666	0.630165	0.629331	-0.00484399	2	chr3_52211309_52212591_+@NM_201989.1.9,XM_017591688.2.9,chr3_52212695_52213094_+@NM_201989.1.9,XM_017591688.2.9	0.003444909033390342,-0.004423195058148588	chr3_52212695_52213094_+@NM_201989.1.9,XM_017591688.2.9	-0.0044232	0.748192	0.894181
Smarcad1	0.7948758476640067,0.2051241523359934	0.907782521770808,0.09221747822919198	0.809165	0.912305	0.457208	0.388152	-0.173083	2	chr4_94371898_94372109_+@NM_001107864.2.23,XM_006236600.4.24,chr4_94372448_94372498_+@NM_001107864.2.23,XM_006236600.4.24	0.10821661540791871,-0.11336383613006334	chr4_94372448_94372498_+@NM_001107864.2.23,XM_006236600.4.24	-0.113364	0.00191444	0.0184974
Vma21	0.77447651739741,0.22552348260259014	0.6594145955165691,0.34058540448343083	0.782945	0.672619	0.310099	0.411678	0.219122	2	chrX_149499063_149499276_+@XM_006253301.3.3,XM_008771344.3.4,chrX_149500893_149500970_+@XM_006253301.3.3,XM_008771344.3.4	-0.11288240744762479,0.10437280111193153	chrX_149499063_149499276_+@XM_006253301.3.3,XM_008771344.3.4	-0.112882	0.0343222	0.126399
Akap6	0.18823869278685565,0.11564852848244109,0.36468245012187417,0.3314303286088291	0.11035724312184167,0.0691970802919708,0.4095248455923639,0.4109208309938237	0.387157	0.339289	0.394059	0.474369	0.190403	4	chr6_70619640_70619774_+@NM_022618.2.14,XM_017594342.2.14,XM_017594343.2.14,XM_039112888.1.13,chr6_70619824_70619919_+@NM_022618.2.14,XM_017594342.2.14,XM_017594343.2.14,XM_039112888.1.13,chr6_70620119_70620365_+@NM_022618.2.14,XM_017594342.2.14,XM_017594343.2.14,XM_039112888.1.13,chr6_70624185_70624369_+@NM_022618.2.14,XM_017594342.2.14,XM_017594343.2.14,XM_039112888.1.13	-0.07842266617078622,-0.047370356782288375,0.04241452807330143,0.07686804837431382	chr6_70619640_70619774_+@NM_022618.2.14,XM_017594342.2.14,XM_017594343.2.14,XM_039112888.1.13	-0.0784227	0.0588882	0.186198
Tp53inp1	0.12893875052907477,0.8710612494709252	0.1558769893899204,0.8441230106100795	0.389985	0.407358	0.880546	0.857726	-0.0628805	2	chr5_24271459_24271573_+@NM_181084.3.4,XM_039109410.1.4,chr5_24271995_24272250_+@NM_181084.3.4,XM_039109410.1.4	0.018668734039110957,-0.02772439165631757	chr5_24271995_24272250_+@NM_181084.3.4,XM_039109410.1.4	-0.0277244	0.513597	0.726697
Smim19	0.5266938037087291,0.10017902909693954,0.37312716719433137	0.6076299206551308,0.10828371752741502,0.2840863618174542	0.571834	0.640641	0.471864	0.427092	-0.16392	3	chr16_69563824_69564323_+@XM_002728416.5.4,chr16_69564935_69565067_+@XM_002728416.5.4,chr16_69565252_69565450_+@XM_002728416.5.4	0.08014412208563393,0.008165660424311494,-0.08793763101449142	chr16_69565252_69565450_+@XM_002728416.5.4	-0.0879376	0.010158	0.0559358
Gatd1	0.15406719717064543,0.8459328028293546	0.16237518024513337,0.8376248197548666	0.85314	0.845302	0.208625	0.216377	0.0133145	2	chr1_196504815_196504922_-@NM_001107563.2.8,XM_017590251.2.7,chr1_196506627_196506753_-@NM_001107563.2.8,XM_017590251.2.7	-0.0015272571060748197,-0.009909186848842122	chr1_196506627_196506753_-@NM_001107563.2.8,XM_017590251.2.7	-0.00990919	0.304153	0.540673
Magi1	0.8164693683975599,0.08785151019193571,0.0956791214105044	0.6951181125109543,0.09862393931466205,0.20625794817438353	0.0968117	0.207349	0.640786	0.562378	-1.09881	3	chr4_126206816_126207119_-@XM_006236927.4.24,XM_006236928.4.24,XM_006236929.4.23,XM_008763133.3.23,XM_017592832.2.24,XM_039108173.1.24,XM_039108174.1.24,XM_039108175.1.24,XM_039108176.1.24,XM_039108177.1.23,XM_039108178.1.23,XM_039108179.1.23,XM_039,chr4_126208731_126208844_-@XM_006236927.4.24,XM_006236928.4.24,XM_006236929.4.23,XM_008763133.3.23,XM_017592832.2.24,XM_039108173.1.24,XM_039108174.1…	-0.12126175142501394,0.005425601735220303,0.10428032746523513	chr4_126206816_126207119_-@XM_006236927.4.24,XM_006236928.4.24,XM_006236929.4.23,XM_008763133.3.23,XM_017592832.2.24,XM_039108173.1.24,XM_039108174.1.24,XM_039108175.1.24,XM_039108176.1.24,XM_039108177.1.23,XM_039108178.1.23,XM_039108179.1.23,XM_039	-0.121262	0.0106943	0.0571534
MGC105649	0.9423076923076923,0.05769230769230768	0.7775887275660416,0.22241127243395847	0.944026	0.79141	0.423942	0.510528	0.254401	2	chr3_109722774_109723087_+@NM_001008518.2.5,XM_039104796.1.4,chr3_109723453_109723505_+@NM_001008518.2.5,XM_039104796.1.4	-0.16283741788455064,0.12554329099154315	chr3_109722774_109723087_+@NM_001008518.2.5,XM_039104796.1.4	-0.162837	9.39809e-05	0.00222884
H3f3b	0.7508086752923328,0.2491913247076673	0.7531053774218072,0.2468946225781929	0.626942	0.626326	0.791053	0.792534	0.00141915	2	chr10_101257043_101257500_-@NM_053985.2.4,chr10_101257501_101257719_-@NM_053985.2.4	0.0017783376987864363,-0.003911035436808902	chr10_101257501_101257719_-@NM_053985.2.4	-0.00391104	0.728805	0.885857
Pnkd	0.7983114166300432,0.20168858336995682	0.8926206190356542,0.1073793809643459	0.79894	0.892953	0.205284	0.111401	-0.160497	2	chr9_75870775_75871074_+@NM_001134753.1.3,chr9_75936918_75937126_+@NM_001134750.1.10,NM_001134751.1.9	0.09381006499915356,-0.09495020367600156	chr9_75936918_75937126_+@NM_001134750.1.10,NM_001134751.1.9	-0.0949502	0.00025946	0.00451245
Camsap1	0.3355624189475121,0.6644375810524878	0.43180533059173837,0.5681946694082616	0.709884	0.630435	0.502804	0.56942	0.171235	2	chr3_8746268_8746442_-@NM_001168549.1.18,XM_006233672.4.18,XM_006233673.4.17,XM_006233674.4.17,XM_006233675.4.18,XM_039104721.1.18,XM_039104722.1.18,XM_039104723.1.14,chr3_8747033_8747332_-@NM_001168549.1.18,XM_006233672.4.18,XM_006233673.4.17,XM_006233674.4.17,XM_006233675.4.18,XM_039104721.1.18,XM_039104722.1.18,XM_039104723.1.14	0.08807523510536175,-0.09859887226385078	chr3_8747033_8747332_-@NM_001168549.1.18,XM_006233672.4.18,XM_006233673.4.17,XM_006233674.4.17,XM_006233675.4.18,XM_039104721.1.18,XM_039104722.1.18,XM_039104723.1.14	-0.0985989	0.00740393	0.0442051
Fzd8	0.4869916267942584,0.5130083732057417	0.5376623376623376,0.4623376623376624	0.626393	0.65802	0.66262	0.635805	-0.0710624	2	chr17_57317915_57318051_+@NM_001044251.2.1,XM_006254142.4.2,chr17_57318126_57318235_+@NM_001044251.2.1,XM_006254142.4.2	0.037896825396825484,-0.05932539682539684	chr17_57318126_57318235_+@NM_001044251.2.1,XM_006254142.4.2	-0.0593254	0.500973	0.717711
U2af2	0.4930555555555556,0.5069444444444444	0.504981884057971,0.495018115942029	0.682213	0.677546	0.653416	0.65965	0.00990369	2	chr1_68760966_68761034_-@XM_003748763.5.12,XM_006228320.4.12,XM_017589963.2.11,XM_017589964.2.11,XM_039100506.1.9,chr1_68761036_68761089_-@XM_003748763.5.12,XM_006228320.4.12,XM_017589963.2.11,XM_017589964.2.11,XM_039100506.1.9	0.01998538011695905,0.011311853351327006	chr1_68760966_68761034_-@XM_003748763.5.12,XM_006228320.4.12,XM_017589963.2.11,XM_017589964.2.11,XM_039100506.1.9	0.0199854	0.925329	0.988092
Ppp1r13b	0.5229500891265597,0.47704991087344023	0.38464615095049876,0.6153538490495012	0.582026	0.685853	0.702929	0.67102	-0.236815	2	chr6_130890730_130890764_-@NM_001108062.1.16,XM_006240634.4.18,XM_008764939.3.18,XM_008764941.2.17,XM_039112417.1.18,XM_039112418.1.17,XM_039112419.1.18,chr6_130890772_130890878_-@NM_001108062.1.16,XM_006240634.4.18,XM_008764939.3.18,XM_008764941.2.17,XM_039112417.1.18,XM_039112418.1.17,XM_039112419.1.18	-0.13753176503253733,0.11371053428386324	chr6_130890730_130890764_-@NM_001108062.1.16,XM_006240634.4.18,XM_008764939.3.18,XM_008764941.2.17,XM_039112417.1.18,XM_039112418.1.17,XM_039112419.1.18	-0.137532	0.187749	0.405204
Uxt	0.6795218460716734,0.3204781539283265	0.6490540955627648,0.35094590443723517	0.740926	0.733283	0.490973	0.512154	0.014958	2	chrX_1138300_1138403_+@NM_001006982.1.6,XM_006256611.4.7,chrX_1138413_1138670_+@NM_001006982.1.6,XM_006256611.4.7	-0.030333052607178,0.029024330802003118	chrX_1138300_1138403_+@NM_001006982.1.6,XM_006256611.4.7	-0.0303331	0.771492	0.907409
Lix1l	0.06979322200233716,0.9302067779976628	0.057201476694546484,0.9427985233054536	0.172659	0.161543	0.932594	0.944503	0.0960038	2	chr2_184159439_184159570_+@NM_001024303.1.6,XM_006232978.4.6,XM_039102934.1.5,chr2_184161641_184161918_+@NM_001024303.1.6,XM_006232978.4.6,XM_039102934.1.5	-0.012747759728409205,0.012547667473257751	chr2_184159439_184159570_+@NM_001024303.1.6,XM_006232978.4.6,XM_039102934.1.5	-0.0127478	0.323501	0.56065
Siah1	0.5940697013956507,0.40593029860434926	0.6639654757594424,0.33603452424055763	0.700838	0.740629	0.535073	0.483719	-0.079669	2	chr19_20401831_20401997_+@NM_080905.2.2,XM_008772345.3.3,XM_039097436.1.2,XM_039097437.1.2,chr19_20402247_20402512_+@NM_080905.2.2,XM_008772345.3.3,XM_039097436.1.2,XM_039097437.1.2	0.0680629765701134,-0.07114661857393645	chr19_20402247_20402512_+@NM_080905.2.2,XM_008772345.3.3,XM_039097436.1.2,XM_039097437.1.2	-0.0711466	0.0105561	0.0569265
Dis3	0.7489010989010989,0.2510989010989011	0.6856742380678551,0.3143257619321449	0.277618	0.338553	0.755591	0.694146	-0.286278	2	chr15_75820041_75820191_-@NM_001127483.1.21,XM_008770869.3.21,XM_017599715.2.22,XM_039093378.1.22,chr15_75824132_75824249_-@NM_001127483.1.21,XM_008770869.3.21,XM_017599715.2.22,XM_039093378.1.22	-0.06317544364083971,0.05773225653207942	chr15_75820041_75820191_-@NM_001127483.1.21,XM_008770869.3.21,XM_017599715.2.22,XM_039093378.1.22	-0.0631754	0.101991	0.266144
Bpnt1	0.5152135333573499,0.4847864666426501	0.4667603165391159,0.5332396834608841	0.634544	0.602395	0.621601	0.652469	0.0750114	2	chr13_96892686_96892956_+@NM_171990.2.9,XM_006250429.3.10,XM_006250430.4.10,XM_006250431.4.9,XM_039091064.1.10,chr13_96893255_96893506_+@NM_171990.2.9,XM_006250429.3.10,XM_006250430.4.10,XM_006250431.4.9,XM_039091064.1.10	-0.04976161800168144,0.04628113843728365	chr13_96892686_96892956_+@NM_171990.2.9,XM_006250429.3.10,XM_006250430.4.10,XM_006250431.4.9,XM_039091064.1.10	-0.0497616	0.266148	0.499957
Nasp	0.1906474173133269,0.1894524702324119,0.6199001124542612	0.23537998632666657,0.21040632908038862,0.5542136845929448	0.666136	0.613546	0.379796	0.414141	0.118646	3	chr5_130057380_130057477_-@NM_001005543.1.16,XM_006238646.4.16,XM_006238647.4.14,XM_008763993.3.16,XM_017593276.2.15,XM_039109600.1.16,chr5_130057479_130057565_-@NM_001005543.1.16,XM_006238646.4.16,XM_006238647.4.14,XM_008763993.3.16,XM_017593276.2.15,XM_039109600.1.16,chr5_130057935_130058123_-@NM_001005543.1.16,XM_006238646.4.16,XM_006238647.4.14,XM_008763993.3.16,XM_017593276.2.15,XM_039109600…	0.04157773878780971,0.01800107231835346,-0.06607356469690506	chr5_130057935_130058123_-@NM_001005543.1.16,XM_006238646.4.16,XM_006238647.4.14,XM_008763993.3.16,XM_017593276.2.15,XM_039109600.1.16	-0.0660736	0.200535	0.42446
Slc25a24	0.44673382173382176,0.5532661782661783	0.3785290507364975,0.6214709492635024	0.449884	0.38207	0.554654	0.622646	0.235718	2	chr2_196770323_196770413_+@XM_008761404.3.2,chr2_196799070_196799235_+@NM_001127544.1.10,XM_008761404.3.9	-0.08334373959373964,0.04979268416768412	chr2_196770323_196770413_+@XM_008761404.3.2	-0.0833437	0.530137	0.739569
Ube2l3	0.4181655815315612,0.2169017158490566,0.0978690191038715,0.26706368351551074	0.46071877142226403,0.2646119157168253,0.07876973753006379,0.19589957533084693	0.502046	0.548357	0.374495	0.336656	-0.127295	4	chr11_83836616_83836929_+@NM_001329136.1.5,XM_039088547.1.4,XM_039088548.1.4,chr11_83837695_83837897_+@NM_001329136.1.5,XM_039088547.1.4,XM_039088548.1.4,chr11_83838185_83838408_+@NM_001329136.1.5,XM_039088547.1.4,XM_039088548.1.4,chr11_83838630_83838862_+@NM_001329136.1.5,XM_039088547.1.4,XM_039088548.1.4	0.040439590405525416,0.044882268102797246,-0.02212643196437908,-0.07341766094650679	chr11_83838630_83838862_+@NM_001329136.1.5,XM_039088547.1.4,XM_039088548.1.4	-0.0734177	0.00155404	0.0161357
Slc35d2	0.8877757352941177,0.11222426470588234	0.8526597937692163,0.14734020623078373	0.893541	0.861036	0.317399	0.343295	0.05346	2	chr17_1019054_1019215_+@NM_001106098.2.12,XM_006253493.4.11,XM_039095437.1.10,chr17_1019673_1019721_+@NM_001106098.2.12,XM_006253493.4.11,XM_039095437.1.10	-0.036006980196558236,0.014444370633628939	chr17_1019054_1019215_+@NM_001106098.2.12,XM_006253493.4.11,XM_039095437.1.10	-0.036007	0.860432	0.959288
Ppp3cc	0.19128520690445655,0.8087147930955435	0.20815633630613362,0.7918436636938664	0.829538	0.818242	0.552122	0.558967	0.0197817	2	chr15_45290376_45290530_-@NM_134367.1.14,XM_008770813.3.15,XM_008770814.3.13,XM_008770816.3.16,XM_039092973.1.14,XM_039092974.1.13,XM_039092975.1.16,XM_039092976.1.12,chr15_45290612_45290888_-@NM_134367.1.14,XM_008770813.3.15,XM_008770814.3.13,XM_008770816.3.16,XM_039092973.1.14,XM_039092974.1.13,XM_039092975.1.16,XM_039092976.1.12	0.017462631619931196,-0.01635709901118454	chr15_45290376_45290530_-@NM_134367.1.14,XM_008770813.3.15,XM_008770814.3.13,XM_008770816.3.16,XM_039092973.1.14,XM_039092974.1.13,XM_039092975.1.16,XM_039092976.1.12	0.0174626	0.838031	0.946412
Hnrnph2	0.2667863849280498,0.7332136150719503	0.21918281624783337,0.7808171837521667	0.465443	0.433452	0.772904	0.809441	0.102732	2	chrX_97785962_97786152_+@NM_001014019.1.4,XM_006257219.4.4,XM_006257220.4.3,XM_006257221.3.3,chrX_97786582_97786846_+@NM_001014019.1.4,XM_006257219.4.4,XM_006257220.4.3,XM_006257221.3.3	-0.04971514563470408,0.04630549191586575	chrX_97785962_97786152_+@NM_001014019.1.4,XM_006257219.4.4,XM_006257220.4.3,XM_006257221.3.3	-0.0497151	0.789822	0.919843
Arl14ep	0.7415768287247161,0.25842317127528397	0.6761944385178864,0.32380556148211365	0.35653	0.412449	0.759843	0.69989	-0.210194	2	chr3_93441954_93442275_-@NM_001014045.1.5,XM_039104930.1.5,XM_039104931.1.5,XM_039104932.1.5,XM_039104934.1.3,chr3_93444113_93444301_-@NM_001014045.1.5,XM_039104930.1.5,XM_039104931.1.5,XM_039104932.1.5,XM_039104934.1.3	-0.06374651103884743,0.06429730215907742	chr3_93444113_93444301_-@NM_001014045.1.5,XM_039104930.1.5,XM_039104931.1.5,XM_039104932.1.5,XM_039104934.1.3	0.0642973	0.292846	0.528547
Ccser2	0.766826923076923,0.23317307692307693	0.6681541050679727,0.33184589493202726	0.301332	0.390711	0.781473	0.690071	-0.374747	2	chr16_12614348_12614603_-@XM_006252788.4.10,XM_017600329.2.11,XM_039095008.1.13,XM_039095009.1.13,XM_039095010.1.12,XM_039095011.1.7,XM_039095013.1.8,XM_039095014.1.8,XM_039095015.1.7,XM_039095016.1.7,XM_039095017.1.7,XM_039095018.1.8,chr16_12616965_12617166_-@XM_006252788.4.10,XM_017600329.2.11,XM_039095008.1.13,XM_039095009.1.13,XM_039095010.1.12,XM_039095011.1.7,XM_039095013.1.8,XM_039095014.1…	-0.09878542695360126,0.08736234023766432	chr16_12614348_12614603_-@XM_006252788.4.10,XM_017600329.2.11,XM_039095008.1.13,XM_039095009.1.13,XM_039095010.1.12,XM_039095011.1.7,XM_039095013.1.8,XM_039095014.1.8,XM_039095015.1.7,XM_039095016.1.7,XM_039095017.1.7,XM_039095018.1.8	-0.0987854	0.0708622	0.21007
Nceh1	0.0829903522909419,0.9170096477090581	0.16158699150270486,0.8384130084972952	0.176064	0.246237	0.920632	0.848042	-0.483945	2	chr2_110133075_110133261_+@NM_001127524.2.5,XM_039101978.1.6,chr2_110135334_110135592_+@NM_001127524.2.5,XM_039101978.1.6	0.07807939142177167,-0.07782737177778487	chr2_110133075_110133261_+@NM_001127524.2.5,XM_039101978.1.6	0.0780794	9.758e-06	0.000452555
Nrarp	0.46421547901584204,0.3088394394474249,0.12808792538375116,0.09885715615298192	0.489592267239394,0.3079869515850714,0.08748719674515729,0.11493358443037743	0.554059	0.552967	0.213734	0.215331	0.00284635	4	chr3_7993736_7993929_+@NM_001143750.1.1,chr3_7994225_7994441_+@NM_001143750.1.1,chr3_7994974_7995118_+@NM_001143750.1.1,chr3_7997251_7997350_+@UTR3-EX	0.021650751938920576,-0.004991152652773001,-0.04577367293575077,0.00993917436412034	chr3_7994974_7995118_+@NM_001143750.1.1	-0.0457737	0.144301	0.337998
Wasf2	0.10421615820621821,0.12749281070267565,0.7682910310911061	0.1944463656651727,0.13575976924272726,0.6697938650921	0.224793	0.301542	0.67824	0.614016	-0.423762	3	chr5_145400424_145400566_+@NM_001013167.1.9,XM_039109780.1.9,XM_039109781.1.9,XM_039109782.1.9,XM_039109783.1.9,chr5_145401692_145401753_+@NM_001013167.1.9,XM_039109780.1.9,XM_039109781.1.9,XM_039109782.1.9,XM_039109783.1.9,chr5_145401816_145402026_+@NM_001013167.1.9,XM_039109780.1.9,XM_039109781.1.9,XM_039109782.1.9,XM_039109783.1.9	0.07216426941078644,-0.007582464118841836,-0.10070936251857299	chr5_145401816_145402026_+@NM_001013167.1.9,XM_039109780.1.9,XM_039109781.1.9,XM_039109782.1.9,XM_039109783.1.9	-0.100709	0.0275465	0.110277
Spop	0.25035435925987726,0.7496456407401227	0.2370298266889182,0.7629701733110819	0.595508	0.590766	0.790272	0.798919	0.0115339	2	chr10_80437584_80437900_+@NM_001100496.2.11,XM_008767968.2.11,XM_017597130.2.11,XM_039085592.1.10,XM_039085593.1.10,XM_039085594.1.10,XM_039085596.1.12,XM_039085597.1.12,XM_039085598.1.10,XM_039085599.1.10,XM_039085600.1.12,chr10_80437993_80438575_+@NM_001100496.2.11,XM_008767968.2.11,XM_017597130.2.11,XM_039085592.1.10,XM_039085593.1.10,XM_039085594.1.10,XM_039085596.1.12,XM_039085597.1.12,XM_03…	-0.013399494033935644,0.013289813601310652	chr10_80437584_80437900_+@NM_001100496.2.11,XM_008767968.2.11,XM_017597130.2.11,XM_039085592.1.10,XM_039085593.1.10,XM_039085594.1.10,XM_039085596.1.12,XM_039085597.1.12,XM_039085598.1.10,XM_039085599.1.10,XM_039085600.1.12	-0.0133995	0.691927	0.86212
Fbxo28	0.1708959899749373,0.6353383458646616,0.15382205513784458,0.03994360902255638	0.20396909766795035,0.523767736796259,0.14908102000427897,0.1231821455315117	0.288503	0.324321	0.534892	0.496895	-0.168833	4	chr13_93992587_93992718_-@UTR3-EX,chr13_93993552_93993765_-@UTR3-EX,chr13_93994778_93994882_-@UTR3-EX,chr13_93996100_93996132_-@NM_001107203.3.5	0.01575361174060702,-0.11547218928258718,-0.020848066364414025,0.06291904119751193	chr13_93993552_93993765_-@UTR3-EX	-0.115472	0.136173	0.324422
Ppp6r2	0.4422111136944897,0.5577888863055104	0.40485243967272205,0.5951475603272779	0.533888	0.503726	0.629371	0.659252	0.0838999	2	chr7_120356099_120356266_+@NM_001106789.1.25,XM_008765688.3.23,XM_039078856.1.27,XM_039078857.1.28,XM_039078858.1.27,XM_039078859.1.28,XM_039078860.1.27,XM_039078861.1.26,XM_039078862.1.26,XM_039078863.1.25,XM_039078864.1.27,XM_039078865.1.26,XM_03,chr7_120356834_120356995_+@NM_001106789.1.25,XM_008765688.3.23,XM_039078856.1.27,XM_039078857.1.28,XM_039078858.1.27,XM_039078859.1.28,XM_039078860.1.…	-0.04038329496329718,0.03390857712756912	chr7_120356099_120356266_+@NM_001106789.1.25,XM_008765688.3.23,XM_039078856.1.27,XM_039078857.1.28,XM_039078858.1.27,XM_039078859.1.28,XM_039078860.1.27,XM_039078861.1.26,XM_039078862.1.26,XM_039078863.1.25,XM_039078864.1.27,XM_039078865.1.26,XM_03	-0.0403833	0.353955	0.589037
Mrm3	0.8320323682165788,0.16796763178342125	0.833415147265077,0.16658485273492285	0.832569	0.833947	0.175567	0.174197	-0.00238641	2	chr10_61102406_61102616_+@NM_001108282.1.4,XM_017597379.2.4,chr10_61125303_61125377_+@XM_039086330.1.5,XM_039086332.1.4	0.0004918258143459253,-0.008300606290458978	chr10_61125303_61125377_+@XM_039086330.1.5,XM_039086332.1.4	-0.00830061	0.753863	0.896324
Clcn3	0.13226080432976986,0.8677391956702302	0.10558981941570161,0.8944101805842984	0.264439	0.242199	0.876241	0.900337	0.126748	2	chr16_29198426_29198584_+@NM_053363.2.13,XM_039094868.1.14,XM_039094869.1.13,XM_039094870.1.13,XM_039094871.1.13,XM_039094872.1.13,XM_039094873.1.13,XM_039094875.1.13,XM_039094876.1.12,chr16_29199865_29200131_+@NM_053363.2.13,XM_039094868.1.14,XM_039094869.1.13,XM_039094870.1.13,XM_039094871.1.13,XM_039094872.1.13,XM_039094873.1.13,XM_039094875.1.13,XM_039094876.1.12	-0.03302748897286127,0.025353901200981133	chr16_29198426_29198584_+@NM_053363.2.13,XM_039094868.1.14,XM_039094869.1.13,XM_039094870.1.13,XM_039094871.1.13,XM_039094872.1.13,XM_039094873.1.13,XM_039094875.1.13,XM_039094876.1.12	-0.0330275	0.383404	0.616649
Cxadr	0.058356635483969896,0.06286474587579285,0.6819806790102653,0.19679793962997205	0.06772503939770126,0.04657758389772778,0.6268796624012452,0.2588177143033258	0.404957	0.374815	0.362173	0.407981	0.111592	4	chr11_17017383_17017466_+@XM_006248000.4.7,chr11_17017814_17017907_+@XM_006248000.4.7,chr11_17020365_17020620_+@XM_006248000.4.7,chr11_17029910_17030045_+@NM_053570.1.8	0.013630473370772472,-0.011493953373932358,-0.05257516413221475,0.06480470564783175	chr11_17029910_17030045_+@NM_053570.1.8	0.0648047	0.0789348	0.223222
Trak2	0.08836107696627932,0.7406064059317541,0.17103251710196662	0.11966729010565061,0.6419195428670821,0.2384131670272674	0.550909	0.559116	0.526624	0.51203	-0.0213356	3	chr9_60350402_60350594_-@NM_133560.2.16,XM_008767072.2.16,XM_017596256.2.17,chr9_60350705_60351069_-@NM_133560.2.16,XM_008767072.2.16,XM_017596256.2.17,chr9_60351130_60351442_-@NM_133560.2.16,XM_008767072.2.16,XM_017596256.2.17	0.028350498044341907,-0.09937915325462765,0.06466319757337566	chr9_60350705_60351069_-@NM_133560.2.16,XM_008767072.2.16,XM_017596256.2.17	-0.0993792	0.0060354	0.0388803
Ranbp9	0.20094493531993532,0.7990550646800647	0.1812919308887051,0.818708069111295	0.501994	0.491772	0.823109	0.838428	0.0296813	2	chr17_21302231_21302390_+@XM_039096248.1.14,XM_039096249.1.13,chr17_21302672_21303009_+@XM_039096248.1.14,XM_039096249.1.13	-0.025704846802549197,0.017445064331831572	chr17_21302231_21302390_+@XM_039096248.1.14,XM_039096249.1.13	-0.0257048	0.984442	0.999095
Taf15	0.15184470701712083,0.8481552929828792	0.12354922072427477,0.8764507792757252	0.159167	0.131117	0.848678	0.876875	0.279686	2	chr10_68284812_68284882_+@XM_039085549.1.6,chr10_68304776_68304950_+@NM_001105824.1.14,XM_039085548.1.16,XM_039085549.1.16	-0.04390677257525083,0.023135650581302625	chr10_68284812_68284882_+@XM_039085549.1.6	-0.0439068	0.913011	0.986995
Ube2d1	0.9478655900554827,0.052134409944517346	0.9730947550800492,0.02690524491995081	0.949182	0.97257	0.193209	0.172034	-0.0351164	2	chr20_17342030_17342293_+@NM_001108530.1.7,XM_017601687.2.7,XM_039098828.1.7,chr20_17343647_17343770_+@NM_001108530.1.7,XM_017601687.2.7,XM_039098828.1.7	0.02511604567008896,-0.025850557740395727	chr20_17343647_17343770_+@NM_001108530.1.7,XM_017601687.2.7,XM_039098828.1.7	-0.0258506	0.00433347	0.0316249
Bloc1s6	0.36620370370370375,0.15185185185185185,0.48194444444444445	0.3518624393624393,0.17709199584199584,0.47104556479556475	0.439138	0.438616	0.534088	0.532887	0.00171811	3	chr3_109826387_109826528_+@NM_001025714.1.5,chr3_109826951_109826996_+@UTR3-EX,chr3_109827615_109827780_+@UTR3-EX	-0.02246417830947728,0.013273932300289504,-0.01777821382414224	chr3_109826387_109826528_+@NM_001025714.1.5	-0.0224642	0.942868	0.994676
Adnp	0.18114257081699037,0.3454398246067741,0.47341760457623555	0.18527728831101967,0.401531978504712,0.4131907331842683	0.48948	0.431828	0.374093	0.415489	0.180791	3	chr3_156891380_156891584_-@NM_001347532.1.4,XM_039105806.1.5,XM_039105808.1.4,XM_039105809.1.4,XM_039105810.1.3,chr3_156892474_156892720_-@NM_001347532.1.4,XM_039105806.1.5,XM_039105808.1.4,XM_039105809.1.4,XM_039105810.1.3,chr3_156921222_156921573_-@NM_001106544.1.9	0.0032154237602085856,0.05507550103484615,-0.06044668781108831	chr3_156921222_156921573_-@NM_001106544.1.9	-0.0604467	0.0138297	0.0683056
Supt4h1	0.6970567290680865,0.3029432709319135	0.5823380072270883,0.4176619927729117	0.758478	0.708789	0.455436	0.540628	0.0977519	2	chr10_72544838_72544928_+@NM_001105828.2.5,XM_039085568.1.6,XM_039085571.1.6,XM_039085572.1.6,chr10_72545023_72545218_+@NM_001105828.2.5,XM_039085568.1.6,XM_039085571.1.6,XM_039085572.1.6	-0.11387080020371709,0.11295602993678072	chr10_72544838_72544928_+@NM_001105828.2.5,XM_039085568.1.6,XM_039085571.1.6,XM_039085572.1.6	-0.113871	0.00973485	0.0540336
Ttc19	0.7917656961774608,0.2082343038225391	0.8183982683982685,0.1816017316017316	0.798599	0.824278	0.307659	0.284646	-0.0456608	2	chr10_46997416_46997599_+@NM_001109644.1.9,XM_006246530.4.10,XM_039086895.1.8,XM_039086896.1.9,XM_039086897.1.6,chr10_46998787_46998837_+@UTR3-EX	0.026518924034332203,-0.024270520752848523	chr10_46997416_46997599_+@NM_001109644.1.9,XM_006246530.4.10,XM_039086895.1.8,XM_039086896.1.9,XM_039086897.1.6	0.0265189	0.378145	0.613033
Cdyl	0.7505252100840336,0.2494747899159664	0.766538702979381,0.23346129702061907	0.250471	0.234479	0.750717	0.766718	0.095186	2	chr17_28982021_28982202_-@NM_001014145.1.10,XM_006253839.4.8,XM_006253840.4.8,XM_017600600.1.11,XM_017600601.2.9,XM_039095879.1.10,XM_039095880.1.9,XM_039095881.1.7,XM_039095882.1.6,chr17_29118205_29118310_-@XM_006253839.4.1,XM_017600601.2.1,XM_039095881.1.1,XM_039095882.1.1	0.01001400560224086,-0.035897136632430715	chr17_29118205_29118310_-@XM_006253839.4.1,XM_017600601.2.1,XM_039095881.1.1,XM_039095882.1.1	-0.0358971	0.381212	0.616258
Tln1	0.07507215007215008,0.9249278499278499	0.06771276016127276,0.9322872398387273	0.898664	0.903213	0.460301	0.456758	-0.00728561	2	chr5_57787672_57787847_-@NM_001039025.2.57,XM_008763674.3.58,XM_039109979.1.59,XM_039109980.1.59,XM_039109981.1.58,chr5_57787941_57788178_-@NM_001039025.2.57,XM_008763674.3.58,XM_039109979.1.59,XM_039109980.1.59,XM_039109981.1.58	-0.015409022817661225,0.006643767130802725	chr5_57787672_57787847_-@NM_001039025.2.57,XM_008763674.3.58,XM_039109979.1.59,XM_039109980.1.59,XM_039109981.1.58	-0.015409	0.652182	0.834521
Opcml	0.5248897222581433,0.47511027774185677	0.6659461930259893,0.33405380697401066	0.550923	0.683775	0.510948	0.380192	-0.311671	2	chr8_27302270_27302431_+@NM_053848.2.7,XM_017595412.2.8,XM_017595413.2.8,XM_017595415.2.7,chr8_27304418_27304547_+@NM_053848.2.7,XM_017595412.2.8,XM_017595413.2.8,XM_017595415.2.7	0.13660078179949886,-0.11680412148125702	chr8_27302270_27302431_+@NM_053848.2.7,XM_017595412.2.8,XM_017595413.2.8,XM_017595415.2.7	0.136601	0.024806	0.103748
Kcnmb1	0.1519059644059644,0.8480940355940356	0.28407738095238094,0.7159226190476191	0.201323	0.325525	0.852263	0.724109	-0.693258	2	chr10_18565793_18565889_+@NM_019273.1.4,XM_006246089.4.4,XM_039085797.1.5,chr10_18568809_18568997_+@NM_019273.1.4,XM_006246089.4.4,XM_039085797.1.5	0.11017483474922934,-0.13112579807050173	chr10_18568809_18568997_+@NM_019273.1.4,XM_006246089.4.4,XM_039085797.1.5	-0.131126	0.0154596	0.0734946
Mrpl36	0.7420988607802462,0.2579011392197539	0.7541184455397271,0.24588155446027302	0.527074	0.520699	0.785013	0.791806	0.017557	2	chr1_29965481_29965740_-@NM_001108879.1.2,XM_006227762.3.2,XM_006227763.3.2,XM_006227764.4.2,XM_006227765.4.2,XM_017589462.2.2,chr1_29965852_29966092_-@NM_001108879.1.2,XM_006227762.3.2,XM_006227763.3.2,XM_006227764.4.2,XM_006227765.4.2,XM_017589462.2.2	0.011374778110404549,-0.01363383253493855	chr1_29965852_29966092_-@NM_001108879.1.2,XM_006227762.3.2,XM_006227763.3.2,XM_006227764.4.2,XM_006227765.4.2,XM_017589462.2.2	-0.0136338	0.821518	0.938569
Ccp110	0.4722222222222222,0.5277777777777778	0.5046536796536797,0.4953463203463203	0.49506	0.526029	0.546432	0.515337	-0.0875366	2	chr1_173069897_173070016_+@XM_039082806.1.16,XM_039082809.1.16,XM_039082811.1.16,XM_039082813.1.16,XM_039082814.1.16,XM_039082816.1.16,XM_039082821.1.16,XM_039082822.1.15,XM_039082825.1.14,chr1_173072709_173072839_+@NM_001108501.1.16	0.012236555714816633,-0.047543036673471484	chr1_173072709_173072839_+@NM_001108501.1.16	-0.047543	0.76155	0.901621
Itga6	0.41527071453280273,0.43855078167140477,0.1461785037957925	0.39911953161172764,0.3654029159047605,0.23547755248351188	0.593283	0.546211	0.339186	0.388499	0.119261	3	chr3_56686900_56687020_+@NM_053725.2.26,XM_039104095.1.27,XM_039104096.1.27,XM_039104097.1.28,chr3_56687634_56687824_+@NM_053725.2.26,XM_039104095.1.27,XM_039104096.1.27,XM_039104097.1.28,chr3_56688747_56688894_+@NM_053725.2.26,XM_039104095.1.27,XM_039104096.1.27,XM_039104097.1.28	-0.01648711519891921,-0.0739139063705167,0.08422668256572757	chr3_56688747_56688894_+@NM_053725.2.26,XM_039104095.1.27,XM_039104096.1.27,XM_039104097.1.28	0.0842267	0.314241	0.550648
Cdc27	0.49583333333333335,0.5041666666666667	0.2908385093167702,0.7091614906832298	0.525656	0.72136	0.538258	0.35209	-0.456601	2	chr10_89401283_89401379_-@NM_001024793.1.19,XM_006247533.4.18,XM_006247534.4.18,XM_006247535.4.19,XM_006247536.4.17,chr10_89403255_89403446_-@NM_001024793.1.19,XM_006247533.4.18,XM_006247534.4.18,XM_006247535.4.19,XM_006247536.4.17	-0.23437273175869433,0.16714452123938095	chr10_89401283_89401379_-@NM_001024793.1.19,XM_006247533.4.18,XM_006247534.4.18,XM_006247535.4.19,XM_006247536.4.17	-0.234373	0.00322444	0.0261845
Socs2	0.12173716851020501,0.25120909890313325,0.6270537325866617	0.11257545391531758,0.24103988302704046,0.646384663057642	0.646657	0.655125	0.224226	0.214049	-0.0187681	3	chr7_30003729_30003769_-@UTR3-EX,chr7_30005420_30005609_-@UTR3-EX,chr7_30005883_30006043_-@UTR3-EX	-0.014361470058621484,-0.013780411381610791,0.016995867145792043	chr7_30005883_30006043_-@UTR3-EX	0.0169959	0.755702	0.896618
Cnpy3	0.22015056022408963,0.2074579831932773,0.572391456582633	0.2075229458041958,0.19837740384615385,0.5940996503496503	0.422029	0.413017	0.617524	0.628128	0.0311419	3	chr9_14247420_14247503_+@NM_001134710.2.6,XM_039084217.1.6,chr9_14247663_14247706_+@NM_001134710.2.6,XM_039084217.1.6,chr9_14247717_14247839_+@NM_001134710.2.6,XM_039084217.1.6	-0.02709270553924556,-0.025178266409122935,0.012422029006685764	chr9_14247420_14247503_+@NM_001134710.2.6,XM_039084217.1.6	-0.0270927	0.938263	0.993235
Pld2	0.42708333333333337,0.5729166666666667	0.4141025641025641,0.5858974358974359	0.524594	0.514204	0.614157	0.62572	0.0288601	2	chr10_55273181_55273286_+@NM_033299.2.25,XM_039085250.1.26,XM_039085251.1.26,XM_039085253.1.17,XM_039085254.1.15,chr10_55274000_55274187_+@NM_033299.2.25,XM_039085250.1.26,XM_039085251.1.26,XM_039085253.1.17,XM_039085254.1.15	-0.047134502923976584,-0.00946254525201895	chr10_55273181_55273286_+@NM_033299.2.25,XM_039085250.1.26,XM_039085251.1.26,XM_039085253.1.17,XM_039085254.1.15	-0.0471345	0.525883	0.736589
Sys1	0.8645794047077406,0.1354205952922594	0.863324353448276,0.13667564655172415	0.871799	0.870882	0.394283	0.395092	0.00151814	2	chr3_153194553_153194832_+@XM_001062200.7.4,chr3_153195204_153195418_+@XM_001062200.7.4	-0.0011139082207252127,0.0021920112581541307	chr3_153195204_153195418_+@XM_001062200.7.4	0.00219201	0.951414	0.998211
Timm50	0.17559471275381872,0.8244052872461813	0.2307938302366597,0.7692061697633403	0.842875	0.800877	0.379851	0.419164	0.0737376	2	chr1_83574692_83574868_-@UTR3-EX,chr1_83575279_83575489_-@XM_003748806.5.11	0.048009564810460564,-0.056119436132098466	chr1_83575279_83575489_-@XM_003748806.5.11	-0.0561194	0.0102964	0.05596
Tfcp2	0.6089869281045752,0.18006535947712418,0.21094771241830063	0.5009867216117216,0.22020833333333334,0.2788049450549451	0.339956	0.40374	0.62082	0.557045	-0.248077	3	chr7_131616794_131616979_-@NM_001134714.2.15,XM_006242341.4.16,XM_017594895.2.15,XM_017594896.2.16,chr7_131617253_131617359_-@NM_001134714.2.15,XM_006242341.4.16,XM_017594895.2.15,XM_017594896.2.16,chr7_131618016_131618121_-@NM_001134714.2.15,XM_006242341.4.16,XM_017594895.2.15,XM_017594896.2.16	-0.11603833561026056,0.014938433105017052,0.04354456230076886	chr7_131616794_131616979_-@NM_001134714.2.15,XM_006242341.4.16,XM_017594895.2.15,XM_017594896.2.16	-0.116038	0.259041	0.49462
Pter	0.1225181680068898,0.400538024598175,0.47694380739493525	0.10894948514163101,0.427269961999976,0.463780552858393	0.356752	0.351928	0.633378	0.637457	0.019642	3	chr17_76118683_76118780_+@NM_022224.2.5,XM_006254290.4.5,XM_006254291.4.5,XM_039096043.1.5,XM_039096044.1.5,chr17_76119001_76119107_+@NM_022224.2.5,XM_006254290.4.5,XM_006254291.4.5,XM_039096043.1.5,XM_039096044.1.5,chr17_76119108_76119228_+@NM_022224.2.5,XM_006254290.4.5,XM_006254291.4.5,XM_039096043.1.5,XM_039096044.1.5	-0.025777950221593737,0.016111523031931696,-0.02205479968531754	chr17_76118683_76118780_+@NM_022224.2.5,XM_006254290.4.5,XM_006254291.4.5,XM_039096043.1.5,XM_039096044.1.5	-0.025778	0.909736	0.986995
Pbx3	0.6581709956709957,0.3418290043290043	0.6622293447293447,0.33777065527065525	0.519659	0.516968	0.726431	0.729229	0.00749096	2	chr3_17488714_17488900_-@NM_001107834.1.9,XM_006233975.3.8,XM_039105260.1.8,chr3_17489149_17489321_-@NM_001107834.1.9,XM_006233975.3.8,XM_039105260.1.8	0.002493238449577495,-0.0029156818753092173	chr3_17489149_17489321_-@NM_001107834.1.9,XM_006233975.3.8,XM_039105260.1.8	-0.00291568	0.472763	0.693364
Cul4b	0.3590787939363651,0.6409212060636349	0.4540019921598869,0.5459980078401131	0.714528	0.649072	0.55106	0.609194	0.138611	2	chrX_117289127_117289261_-@NM_001106951.1.23,XM_006257489.4.21,XM_039099624.1.21,chrX_117289434_117289600_-@NM_001106951.1.23,XM_006257489.4.21,XM_039099624.1.21	0.07830834167942108,-0.09958988736440655	chrX_117289434_117289600_-@NM_001106951.1.23,XM_006257489.4.21,XM_039099624.1.21	-0.0995899	0.231062	0.460682
Eloc	0.7982110855094726,0.20178891449052738	0.7710390587298547,0.22896094127014527	0.817328	0.793813	0.344225	0.365975	0.0421168	2	chr5_2676621_2676857_+@NM_001270561.1.4,NM_001270562.1.4,NM_001270563.1.4,NM_022593.4.4,XM_006237724.4.4,XM_039110711.1.4,chr5_2677729_2677891_+@NM_001270561.1.4,NM_001270562.1.4,NM_001270563.1.4,NM_022593.4.4,XM_006237724.4.4,XM_039110711.1.4	-0.028569107946785355,0.018950453224822777	chr5_2676621_2676857_+@NM_001270561.1.4,NM_001270562.1.4,NM_001270563.1.4,NM_022593.4.4,XM_006237724.4.4,XM_039110711.1.4	-0.0285691	0.737532	0.890758
Dhx40	0.5147672392400472,0.3469472903435168,0.13828547041643602	0.4766283716283716,0.28419705294705294,0.2391745754245754	0.391253	0.422331	0.601654	0.560781	-0.110275	3	chr10_71583719_71583914_-@UTR3-EX,chr10_71584580_71584738_-@NM_001005873.1.18,chr10_71584761_71584914_-@NM_001005873.1.18	-0.042682752729245266,-0.0666920058785524,0.09128343391669169	chr10_71584761_71584914_-@NM_001005873.1.18	0.0912834	0.0309632	0.119225
Ldlrad4	0.2556026231832683,0.6176090038993265,0.12678837291740516	0.27871061359867333,0.5194859038142621,0.20180348258706465	0.608926	0.578191	0.370219	0.407439	0.074719	3	chr18_61842209_61842265_+@NM_001271365.1.5,XM_039097098.1.7,XM_039097100.1.7,XM_039097101.1.7,XM_039097102.1.7,XM_039097103.1.8,XM_039097104.1.8,XM_039097105.1.8,XM_039097106.1.8,XM_039097107.1.6,XM_039097108.1.6,XM_039097109.1.6,XM_039097110.1.6,,chr18_61842269_61842369_+@NM_001271365.1.5,XM_039097098.1.7,XM_039097100.1.7,XM_039097101.1.7,XM_039097102.1.7,XM_039097103.1.8,XM_039097104.1.8,XM_039…	0.005495361307988056,-0.10473021632694557,0.05530337260496998	chr18_61842269_61842369_+@NM_001271365.1.5,XM_039097098.1.7,XM_039097100.1.7,XM_039097101.1.7,XM_039097102.1.7,XM_039097103.1.8,XM_039097104.1.8,XM_039097105.1.8,XM_039097106.1.8,XM_039097107.1.6,XM_039097108.1.6,XM_039097109.1.6,XM_039097110.1.6,	-0.10473	0.0374289	0.134217
Ssh2	0.04474885494622337,0.17405507504191714,0.7811960700118594	0.05255199221981863,0.10632191424204643,0.8411260935381351	0.178873	0.143431	0.800842	0.847316	0.318578	3	chr10_62305166_62305278_+@NM_001107024.1.14,XM_006246905.4.15,XM_039086021.1.16,XM_039086022.1.15,chr10_62305788_62305954_+@NM_001107024.1.14,XM_006246905.4.15,XM_039086021.1.16,XM_039086022.1.15,chr10_62309103_62309328_+@NM_001107024.1.14,XM_006246905.4.15,XM_039086021.1.16,XM_039086022.1.15	0.002817512873407889,-0.07157686444729344,0.0584618490067198	chr10_62305788_62305954_+@NM_001107024.1.14,XM_006246905.4.15,XM_039086021.1.16,XM_039086022.1.15	-0.0715769	0.000980103	0.0114914
Srrm1	0.7139185219542363,0.2860814780457638	0.6537444037444038,0.3462555962555962	0.467129	0.508953	0.756265	0.709113	-0.123712	2	chr5_147559523_147559738_-@NM_001107986.2.17,XM_006239182.4.18,XM_006239183.4.18,XM_006239184.4.18,XM_006239185.4.17,XM_008764242.3.18,XM_017593406.2.18,XM_017593407.2.18,XM_039110048.1.18,XM_039110049.1.18,XM_039110050.1.17,XM_039110051.1.17,XM_039,chr5_147560140_147560295_-@NM_001107986.2.17,XM_006239182.4.18,XM_006239183.4.18,XM_006239184.4.18,XM_006239185.4.17,XM_008764242.3.18,XM_017593406.2…	-0.05950402657734699,0.059051542959455805	chr5_147559523_147559738_-@NM_001107986.2.17,XM_006239182.4.18,XM_006239183.4.18,XM_006239184.4.18,XM_006239185.4.17,XM_008764242.3.18,XM_017593406.2.18,XM_017593407.2.18,XM_039110048.1.18,XM_039110049.1.18,XM_039110050.1.17,XM_039110051.1.17,XM_039	-0.059504	0.0274753	0.110271
Epb41l1	0.5797567963451699,0.4202432036548302	0.7171524501065224,0.28284754989347766	0.610494	0.736863	0.468878	0.343899	-0.271419	2	chr3_145050181_145050402_+@NM_021681.2.25,NM_172090.3.22,XM_008762381.3.25,XM_017592002.2.25,XM_017592003.1.24,XM_017592004.1.23,XM_017592005.2.25,XM_017592006.2.26,XM_017592007.2.26,XM_017592008.2.25,XM_017592009.2.25,XM_017592010.2.25,XM_0175920,chr3_145052526_145052723_+@NM_021681.2.25,NM_172090.3.22,XM_008762381.3.25,XM_017592002.2.25,XM_017592003.1.24,XM_017592004.1.23,XM_017592005.2.25,XM_0…	0.1347944887243997,-0.13870086514069224	chr3_145052526_145052723_+@NM_021681.2.25,NM_172090.3.22,XM_008762381.3.25,XM_017592002.2.25,XM_017592003.1.24,XM_017592004.1.23,XM_017592005.2.25,XM_017592006.2.26,XM_017592007.2.26,XM_017592008.2.25,XM_017592009.2.25,XM_017592010.2.25,XM_0175920	-0.138701	0.00214894	0.0202934
Clec16a	0.6695075757575758,0.33049242424242425	0.7540064102564102,0.24599358974358976	0.331518	0.247148	0.669715	0.754161	0.423709	2	chr10_4928031_4928216_-@XM_008767505.3.24,XM_008767506.3.23,XM_039087037.1.23,XM_039087038.1.23,XM_039087040.1.23,XM_039087046.1.12,chr10_5048730_5048806_-@XM_039087046.1.1	0.07700607744658095,-0.086698552210566	chr10_5048730_5048806_-@XM_039087046.1.1	-0.0866986	0.190359	0.408304
Filip1	0.8284808303061203,0.06523262406262613,0.10628654563125359	0.8050618791311352,0.14768976053799046,0.04724836033087436	0.109175	0.0520556	0.6381	0.678966	1.06852	3	chr8_80761284_80761534_-@XM_017595471.2.6,XM_017595472.2.7,chr8_80764656_80764811_-@XM_017595471.2.6,XM_017595472.2.7,chr8_80910966_80911056_-@XM_017595469.2.1	-0.02347927158509122,0.07980897261863386,-0.05961903929746479	chr8_80764656_80764811_-@XM_017595471.2.6,XM_017595472.2.7	0.079809	0.000311232	0.00499646
Nfix	0.5775607014579582,0.4224392985420417	0.6036867797941918,0.3963132202058083	0.588447	0.613878	0.433001	0.40736	-0.0610408	2	chr19_23443246_23443340_+@NM_030866.1.9,XM_039098013.1.9,XM_039098014.1.9,XM_039098017.1.8,chr19_23448217_23448351_+@NM_030866.1.10,XM_039098011.1.11,XM_039098013.1.10,XM_039098017.1.9	0.02589906545506304,-0.026135111021428736	chr19_23448217_23448351_+@NM_030866.1.10,XM_039098011.1.11,XM_039098013.1.10,XM_039098017.1.9	-0.0261351	0.467426	0.690387
Iws1	0.5131772416413374,0.4868227583586626	0.7182441652550349,0.2817558347449652	0.524441	0.724647	0.503455	0.305251	-0.4665	2	chr18_23726059_23726298_+@NM_001034918.1.15,XM_006254571.4.14,XM_006254572.4.15,XM_006254573.4.14,chr18_23733144_23733314_+@NM_001034918.1.15,XM_006254571.4.14,XM_006254572.4.15,XM_006254573.4.14	0.1994855848096272,-0.20027395465151976	chr18_23733144_23733314_+@NM_001034918.1.15,XM_006254571.4.14,XM_006254572.4.15,XM_006254573.4.14	-0.200274	5.56003e-06	0.00035163
Eid2b	0.27083333333333337,0.7291666666666667	0.3373803827751196,0.6626196172248804	0.389178	0.443634	0.744916	0.682737	-0.188941	2	chr1_83546621_83546663_+@NM_001329142.1.1,XM_039104336.1.1,XM_039104336.1.2,chr1_83547168_83547280_+@NM_001329142.1.1,XM_039104336.1.1,XM_039104336.1.2	0.04280538302277431,-0.06642296411318138	chr1_83547168_83547280_+@NM_001329142.1.1,XM_039104336.1.1,XM_039104336.1.2	-0.066423	0.854624	0.956411
Stard13	0.7345792483660131,0.26542075163398693	0.7057307531221444,0.2942692468778556	0.266962	0.29575	0.734852	0.706033	-0.147743	2	chr12_566308_566524_-@NM_001109060.1.14,XM_006248743.4.14,XM_006248749.4.14,XM_008768989.3.12,XM_008768991.2.12,XM_017598423.2.16,XM_017598424.2.16,XM_017598426.2.17,XM_017598427.2.16,XM_017598428.2.14,XM_017598429.2.14,XM_039089672.1.14,XM_039089,chr12_669121_669227_-@XM_039089672.1.1,XM_039089673.1.1	-0.035882113353650436,0.00714172081344755	chr12_566308_566524_-@NM_001109060.1.14,XM_006248743.4.14,XM_006248749.4.14,XM_008768989.3.12,XM_008768991.2.12,XM_017598423.2.16,XM_017598424.2.16,XM_017598426.2.17,XM_017598427.2.16,XM_017598428.2.14,XM_017598429.2.14,XM_039089672.1.14,XM_039089	-0.0358821	0.436289	0.662325
Cd2ap	0.10656396713615024,0.08789123630672926,0.3907555751173709,0.4147892214397496	0.07761472344469927,0.06340239467757598,0.47311385565817476,0.38586902621955	0.131309	0.100535	0.533446	0.552705	0.38527	4	chr9_18160073_18160164_+@XM_039083541.1.12,chr9_18179245_18179310_+@NM_181475.3.18,XM_039083538.1.17,XM_039083539.1.18,XM_039083540.1.18,chr9_18182231_18182493_+@NM_181475.3.18,XM_039083538.1.17,XM_039083539.1.18,XM_039083540.1.18,chr9_18182525_18182742_+@NM_181475.3.18,XM_039083538.1.17,XM_039083539.1.18,XM_039083540.1.18	-0.026274539085192616,-0.021698426692088463,0.08160231040717608,-0.026333018679331577	chr9_18182231_18182493_+@NM_181475.3.18,XM_039083538.1.17,XM_039083539.1.18,XM_039083540.1.18	0.0816023	0.0979971	0.259543
Maco1	0.38972787081339716,0.6102721291866029	0.3486496758327744,0.6513503241672256	0.645182	0.682084	0.462498	0.426839	-0.0802434	2	chr5_147012440_147012598_-@NM_001025699.2.11,XM_039110044.1.12,XM_039110045.1.11,XM_039110046.1.10,XM_039110047.1.7,chr5_147013859_147014062_-@NM_001025699.2.11,XM_039110044.1.12,XM_039110045.1.11,XM_039110046.1.10,XM_039110047.1.7	-0.052604852876591945,0.030712222560048574	chr5_147012440_147012598_-@NM_001025699.2.11,XM_039110044.1.12,XM_039110045.1.11,XM_039110046.1.10,XM_039110047.1.7	-0.0526049	0.758386	0.89878
Rps6ka3	0.6922105672105672,0.13660644910644912,0.17118298368298368	0.5481301184691015,0.13521309199275303,0.31665678953814547	0.24862	0.351126	0.710152	0.572408	-0.498047	3	chrX_35517307_35517555_-@NM_001192004.2.22,XM_006256923.4.21,XM_008773192.3.22,XM_017602129.2.26,XM_017602130.2.25,XM_017602132.2.25,XM_039099974.1.25,XM_039099976.1.24,XM_039099977.1.23,XM_039099978.1.25,chrX_35520972_35521057_-@NM_001192004.2.22,XM_006256923.4.21,XM_008773192.3.22,XM_017602129.2.26,XM_017602130.2.25,XM_017602132.2.25,XM_039099974.1.25,XM_039099976.1.24,XM_039099977.1.23,XM_0390…	-0.14537418769914834,-0.020949440125627605,0.12224273380250628	chrX_35517307_35517555_-@NM_001192004.2.22,XM_006256923.4.21,XM_008773192.3.22,XM_017602129.2.26,XM_017602130.2.25,XM_017602132.2.25,XM_039099974.1.25,XM_039099976.1.24,XM_039099977.1.23,XM_039099978.1.25	-0.145374	0.0330943	0.124246
Atp11b	0.7794467787114846,0.22055322128851543	0.725844277673546,0.274155722326454	0.789326	0.738417	0.357284	0.40036	0.0961852	2	chr2_118690051_118690215_+@XM_039103612.1.30,XM_039103615.1.29,XM_039103616.1.20,chr2_118690903_118690947_+@XM_039103612.1.30,XM_039103615.1.29,XM_039103616.1.20	-0.05446608553819188,0.038592554247203203	chr2_118690051_118690215_+@XM_039103612.1.30,XM_039103615.1.29,XM_039103616.1.20	-0.0544661	0.478891	0.696619
Slc30a6	0.17212301587301587,0.8278769841269841	0.29730392156862745,0.7026960784313725	0.844692	0.74093	0.447644	0.521846	0.189089	2	chr6_21020985_21021063_-@NM_001277279.1.14,XM_039111896.1.14,XM_039111897.1.13,XM_039111898.1.9,chr6_21021292_21021471_-@NM_001277279.1.14,XM_039111896.1.14,XM_039111897.1.13,XM_039111898.1.9	0.08855653307266215,-0.12352231997393293	chr6_21021292_21021471_-@NM_001277279.1.14,XM_039111896.1.14,XM_039111897.1.13,XM_039111898.1.9	-0.123522	0.191564	0.410226
Dab2	0.13991901488516906,0.860080985114831	0.08333014845398234,0.9166698515460175	0.160288	0.105058	0.861522	0.917505	0.60948	2	chr2_55555553_55555680_+@XM_039103194.1.10,chr2_55567193_55567476_+@NM_024159.2.14,XM_039103192.1.15,XM_039103193.1.14	-0.06307729371418248,0.05424359891479735	chr2_55555553_55555680_+@XM_039103194.1.10	-0.0630773	0.0511427	0.168324
Pstpip2	0.39910326598456497,0.600896734015435	0.3182405425247419,0.6817594574752581	0.496453	0.430694	0.652819	0.720982	0.204995	2	chr18_71395468_71395657_+@NM_001271281.1.15,XM_039096774.1.14,chr18_71396523_71396746_+@NM_001271281.1.15,XM_039096774.1.14	-0.08091366248693832,0.07860548216151664	chr18_71395468_71395657_+@NM_001271281.1.15,XM_039096774.1.14	-0.0809137	0.0710547	0.210342
Rgl1	0.7488826488826489,0.2511173511173511	0.8134722733406945,0.18652772665930561	0.252391	0.187912	0.749139	0.813662	0.425607	2	chr13_64634502_64634692_-@NM_001105957.2.19,XM_006249982.4.18,XM_008769610.3.18,XM_017598701.2.19,chr13_64746042_64746156_-@XM_006249982.4.1	0.06034775215200039,-0.07058966336187203	chr13_64746042_64746156_-@XM_006249982.4.1	-0.0705897	0.149845	0.348494
Rala	0.9382594493646219,0.0617405506353781	0.9569386172183351,0.04306138278166503	0.939247	0.955706	0.156902	0.140221	-0.0250614	2	chr17_47143276_47143472_+@NM_031093.2.4,XM_006253993.4.5,XM_017600665.2.6,XM_039096109.1.5,XM_039096110.1.5,XM_039096111.1.5,XM_039096112.1.5,chr17_47144975_47145192_+@NM_031093.2.4,XM_006253993.4.5,XM_017600665.2.6,XM_039096109.1.5,XM_039096110.1.5,XM_039096111.1.5,XM_039096112.1.5	0.018582605336445623,-0.019770867828202816	chr17_47144975_47145192_+@NM_031093.2.4,XM_006253993.4.5,XM_017600665.2.6,XM_039096109.1.5,XM_039096110.1.5,XM_039096111.1.5,XM_039096112.1.5	-0.0197709	0.0107271	0.0571534
RGD1563365	0.17083333333333334,0.8291666666666667	0.21526442307692306,0.7847355769230769	0.833273	0.789996	0.246922	0.287046	0.076945	2	chr7_20351455_20351517_-@UTR3-EX,chr7_20353648_20353873_-@NM_001271340.2.4,XM_039078683.1.4	0.009306434729775714,-0.049718339546714896	chr7_20353648_20353873_-@NM_001271340.2.4,XM_039078683.1.4	-0.0497183	0.507702	0.721165
Ptpn12	0.4200084452556733,0.5799915547443266	0.3862234849399588,0.6137765150600412	0.421849	0.388172	0.58074	0.614464	0.120032	2	chr4_14021147_14021275_+@NM_057115.2.1,XM_006235868.4.1,XM_006235870.3.1,chr4_14092676_14092904_+@NM_057115.2.18,XM_006235868.4.17,XM_006235870.3.17	-0.03696116139610656,0.030338701569656013	chr4_14021147_14021275_+@NM_057115.2.1,XM_006235868.4.1,XM_006235870.3.1	-0.0369612	0.931047	0.989722
Gin1	0.7789473684210526,0.22105263157894736	0.6795545919723551,0.32044540802764493	0.348443	0.429777	0.789094	0.694834	-0.302666	2	chr9_98293704_98293859_-@NM_001025012.1.8,XM_006245604.3.7,XM_006245605.4.8,XM_017596499.2.6,XM_017596500.2.6,XM_039083782.1.7,XM_039083783.1.7,XM_039083784.1.5,XM_039083785.1.5,chr9_98294570_98294616_-@NM_001025012.1.8,XM_006245604.3.7,XM_006245605.4.8,XM_017596499.2.6,XM_017596500.2.6,XM_039083782.1.7,XM_039083783.1.7,XM_039083784.1.5,XM_039083785.1.5	-0.08978507905138344,0.06343873517786558	chr9_98293704_98293859_-@NM_001025012.1.8,XM_006245604.3.7,XM_006245605.4.8,XM_017596499.2.6,XM_017596500.2.6,XM_039083782.1.7,XM_039083783.1.7,XM_039083784.1.5,XM_039083785.1.5	-0.0897851	0.965435	0.999095
Clasp1	0.6199919871794872,0.1789720695970696,0.20103594322344323	0.47121794871794875,0.23297008547008546,0.2958119658119658	0.665037	0.577376	0.470168	0.518836	0.203923	3	chr13_29713742_29713859_+@XM_039091226.1.45,XM_039091227.1.44,XM_039091228.1.45,XM_039091229.1.44,XM_039091230.1.44,XM_039091232.1.44,XM_039091233.1.44,XM_039091234.1.44,XM_039091235.1.43,XM_039091236.1.43,XM_039091237.1.43,XM_039091238.1.43,XM_039,chr13_29713873_29713921_+@XM_039091226.1.45,XM_039091227.1.44,XM_039091228.1.45,XM_039091229.1.44,XM_039091230.1.44,XM_039091232.1.44,XM_039091233.1.4…	-0.1494661179150794,0.03309969232417306,0.07162915520184632	chr13_29713742_29713859_+@XM_039091226.1.45,XM_039091227.1.44,XM_039091228.1.45,XM_039091229.1.44,XM_039091230.1.44,XM_039091232.1.44,XM_039091233.1.44,XM_039091234.1.44,XM_039091235.1.43,XM_039091236.1.43,XM_039091237.1.43,XM_039091238.1.43,XM_039	-0.149466	0.343287	0.577774
Csf1	0.42678425536881415,0.39945874183006536,0.17375700280112044	0.5773971273291926,0.3171583850931677,0.10544448757763975	0.398396	0.328314	0.589845	0.658308	0.279127	3	chr2_195377226_195377419_-@NM_023981.4.9,XM_008761426.3.10,XM_008761428.3.9,XM_017591125.2.10,XM_039103173.1.10,XM_039103174.1.10,chr2_195377492_195377709_-@NM_023981.4.9,XM_008761426.3.10,XM_008761428.3.9,XM_017591125.2.10,XM_039103173.1.10,XM_039103174.1.10,chr2_195378151_195378226_-@NM_023981.4.9,XM_008761426.3.10,XM_008761428.3.9,XM_017591125.2.10,XM_039103173.1.10,XM_039103174.1.10	0.13631197061197664,-0.09157899535733982,-0.08308800292991579	chr2_195377226_195377419_-@NM_023981.4.9,XM_008761426.3.10,XM_008761428.3.9,XM_017591125.2.10,XM_039103173.1.10,XM_039103174.1.10	0.136312	0.00224004	0.0206857
Senp2	0.2520139634801289,0.7479860365198711	0.20351358411703238,0.7964864158829676	0.763706	0.808715	0.352452	0.31108	-0.0826138	2	chr11_78981484_78981587_-@NM_023989.1.17,XM_008768805.3.17,XM_039088632.1.17,chr11_78982756_78982961_-@NM_023989.1.17,XM_008768805.3.17,XM_039088632.1.17	-0.05892538272955378,0.04390961514693148	chr11_78981484_78981587_-@NM_023989.1.17,XM_008768805.3.17,XM_039088632.1.17	-0.0589254	0.280899	0.514694
Slco2b1	0.15196427858597036,0.47314906162856346,0.37488665978546626	0.06759217960154623,0.5218554861730598,0.410552334225394	0.598779	0.656129	0.249746	0.176897	-0.131955	3	chr1_153957050_153957128_-@UTR3-EX,chr1_153959293_153959519_-@NM_080786.1.14,XM_006229721.4.14,XM_006229723.4.14,XM_006229724.4.14,XM_006229725.4.14,XM_006229727.4.14,XM_006229728.4.14,XM_039082369.1.12,XM_039082398.1.12,XM_039082496.1.10,chr1_153959623_153959765_-@NM_080786.1.14,XM_006229721.4.14,XM_006229723.4.14,XM_006229724.4.14,XM_006229725.4.14,XM_006229727.4.14,XM_006229728.4.14,XM_0390823…	-0.0780668800215277,0.04970417263895521,0.03847627010670496	chr1_153957050_153957128_-@UTR3-EX	-0.0780669	0.0885159	0.242114
Fam110b	0.7048524460289167,0.2951475539710834	0.7033393769385149,0.29666062306148516	0.735304	0.733985	0.419628	0.420838	0.0025913	2	chr5_18928361_18928601_+@NM_001024341.1.1,XM_006237839.4.3,XM_006237840.4.4,XM_006237841.4.3,XM_006237843.4.2,XM_017593568.2.2,XM_039110532.1.5,XM_039110533.1.3,XM_039110534.1.4,XM_039110535.1.3,XM_039110536.1.4,XM_039110537.1.4,chr5_18929489_18929645_+@NM_001024341.1.1,XM_006237839.4.3,XM_006237840.4.4,XM_006237841.4.3,XM_006237843.4.2,XM_017593568.2.2,XM_039110532.1.5,XM_039110533.1.3,XM_039110…	-0.004971155128718263,-0.0003551420568227992	chr5_18928361_18928601_+@NM_001024341.1.1,XM_006237839.4.3,XM_006237840.4.4,XM_006237841.4.3,XM_006237843.4.2,XM_017593568.2.2,XM_039110532.1.5,XM_039110533.1.3,XM_039110534.1.4,XM_039110535.1.3,XM_039110536.1.4,XM_039110537.1.4	-0.00497116	0.335004	0.568904
Gnb1	0.5188778988830092,0.4811221011169908	0.6317709902103964,0.36822900978960366	0.587553	0.681462	0.556906	0.463222	-0.213913	2	chr5_166140538_166140807_+@NM_030987.2.12,XM_006239517.4.12,XM_008764335.3.11,XM_039109260.1.12,XM_039109261.1.12,XM_039109262.1.12,XM_039109263.1.12,chr5_166141957_166142223_+@NM_030987.2.12,XM_006239517.4.12,XM_008764335.3.11,XM_039109260.1.12,XM_039109261.1.12,XM_039109262.1.12,XM_039109263.1.12	0.11141957955797865,-0.11399097875872577	chr5_166141957_166142223_+@NM_030987.2.12,XM_006239517.4.12,XM_008764335.3.11,XM_039109260.1.12,XM_039109261.1.12,XM_039109262.1.12,XM_039109263.1.12	-0.113991	5.88181e-05	0.00149801
Alg10	0.4608193306357209,0.5391806693642791	0.43784714103863037,0.5621528589613696	0.489275	0.467577	0.56115	0.582967	0.0654404	2	chr7_121341061_121341279_+@UTR3-EX,chr7_121345257_121345497_+@UTR3-EX	-0.022288380563177224,0.022854537653488216	chr7_121345257_121345497_+@UTR3-EX	0.0228545	0.650355	0.83423
Rsf1	0.09620098039215685,0.9037990196078431	0.3214285714285714,0.6785714285714286	0.123651	0.341923	0.905019	0.682864	-1.46739	2	chr1_152008747_152008812_+@XM_218939.10.16,chr1_152013398_152013544_+@XM_218939.10.16	0.20849404680287031,-0.2109976175785	chr1_152013398_152013544_+@XM_218939.10.16	-0.210998	0.000105436	0.00242928
Kdm5a	0.5359426379247352,0.46405736207526493	0.6682292316124336,0.33177076838756636	0.607811	0.715357	0.583824	0.489016	-0.235041	2	chr4_153640859_153641015_+@NM_001277177.1.28,chr4_153641355_153641460_+@NM_001277177.1.28	0.1236089981969799,-0.12644945909398242	chr4_153641355_153641460_+@NM_001277177.1.28	-0.126449	0.0595793	0.187262
Nploc4	0.3503151260504202,0.29814425770308123,0.16106442577030813,0.1904761904761905	0.3227548443223628,0.2539341862359285,0.19393234241647495,0.22937862702523376	0.344183	0.380118	0.477631	0.433415	-0.143272	4	chr10_105654408_105654613_-@NM_080577.2.17,XM_039085086.1.16,chr10_105654819_105654967_-@NM_080577.2.17,XM_039085086.1.16,chr10_105655879_105655934_-@NM_080577.2.17,XM_039085086.1.16,chr10_105655935_105656026_-@NM_080577.2.17,XM_039085086.1.16	-0.03483508933045132,-0.05199470201792078,0.022347714402896873,0.028609274198323598	chr10_105654819_105654967_-@NM_080577.2.17,XM_039085086.1.16	-0.0519947	0.649555	0.834009
Srsf11	0.12583292353085812,0.8741670764691419	0.10456166057149968,0.8954383394285003	0.882799	0.900109	0.462816	0.451748	-0.0280159	2	chr2_247074186_247074321_-@UTR3-EX,chr2_247074626_247074962_-@NM_001035255.1.12,XM_006233540.4.13,XM_006233541.4.13,XM_006233542.4.13,XM_006233543.4.14,XM_008761567.3.13,XM_008761569.3.14,XM_039102967.1.12,XM_039102968.1.11	-0.021736495688027394,0.020585315906895052	chr2_247074186_247074321_-@UTR3-EX	-0.0217365	0.742625	0.891954
Elf2	0.6427499829518333,0.18598413383947446,0.1712658832086923	0.5724206349206349,0.24802350427350425,0.1795558608058608	0.338139	0.364722	0.668337	0.636803	-0.109181	3	chr2_135294904_135295111_-@NM_001012181.2.7,NM_001033909.1.9,XM_006232325.4.10,XM_006232327.4.7,XM_006232328.3.8,XM_006232329.3.8,XM_039102597.1.10,XM_039102598.1.10,XM_039102600.1.9,XM_039102601.1.9,chr2_135295431_135295556_-@NM_001012181.2.7,NM_001033909.1.9,XM_006232325.4.10,XM_006232327.4.7,XM_006232328.3.8,XM_006232329.3.8,XM_039102597.1.10,XM_039102598.1.10,XM_039102600.1.9,XM_039102601.1.9…	-0.0711372956511227,0.05717520659536718,0.0053229553675584185	chr2_135294904_135295111_-@NM_001012181.2.7,NM_001033909.1.9,XM_006232325.4.10,XM_006232327.4.7,XM_006232328.3.8,XM_006232329.3.8,XM_039102597.1.10,XM_039102598.1.10,XM_039102600.1.9,XM_039102601.1.9	-0.0711373	0.065269	0.198856
Clip2	0.3773809523809524,0.6226190476190476	0.49852874452866447,0.5014712554713355	0.54819	0.626968	0.727682	0.692253	-0.193715	2	chr12_22226831_22226956_+@NM_021997.2.17,XM_006249136.4.16,XM_039089285.1.17,chr12_22226962_22227023_+@NM_021997.2.17,XM_006249136.4.16,XM_039089285.1.17	0.07655180202538131,-0.13534582489904023	chr12_22226962_22227023_+@NM_021997.2.17,XM_006249136.4.16,XM_039089285.1.17	-0.135346	0.469394	0.691338
Tnnt2	0.5665898617511521,0.4334101382488479	0.286015559293524,0.713984440706476	0.594389	0.33327	0.465852	0.729511	0.834718	2	chr13_47283354_47283491_+@XM_039090364.1.12,chr13_47285532_47285689_+@UTR3-EX	-0.2753917627757638,0.26716722721159847	chr13_47283354_47283491_+@XM_039090364.1.12	-0.275392	5.03452e-06	0.00034743
Zmat2	0.23671045118928669,0.42192605400775995,0.10192225841194866,0.23944123639100476	0.2658307903879535,0.4037958775797004,0.05752454957484037,0.2728487824575058	0.465235	0.460501	0.407429	0.414041	0.014756	4	chr18_28413136_28413314_+@NM_001135582.1.6,chr18_28413513_28413779_+@NM_001135582.1.6,chr18_28413811_28413919_+@NM_001135582.1.6,chr18_28414556_28414749_+@UTR3-EX	0.026517781418372244,-0.019869543923897226,-0.04697926410509792,0.03078834600848196	chr18_28413811_28413919_+@NM_001135582.1.6	-0.0469793	0.0464518	0.158148
Mzt1	0.13591991127864958,0.8640800887213504	0.11869859267734001,0.88130140732266	0.872797	0.885802	0.51105	0.503448	-0.0213384	2	chr15_75787056_75787161_-@XM_001081273.5.3,chr15_75787286_75787521_-@XM_001081273.5.3	-0.017991025945992556,0.01708449686581648	chr15_75787056_75787161_-@XM_001081273.5.3	-0.017991	0.267429	0.50191
Itga1	0.13218097930337505,0.867819020696625	0.10916276812525451,0.8908372318747455	0.877233	0.895544	0.648232	0.644795	-0.0298045	2	chr2_46647079_46647188_-@NM_030994.2.29,XM_039101763.1.28,chr2_46647189_46647652_-@NM_030994.2.29,XM_039101763.1.28	-0.025903969660121165,0.022408028107483102	chr2_46647079_46647188_-@NM_030994.2.29,XM_039101763.1.28	-0.025904	0.250298	0.48638
Zbtb41	0.1838469035837457,0.3875789902105692,0.42857410620568515	0.2195739052122031,0.39555611842845895,0.3848699763593381	0.216885	0.251804	0.579409	0.554026	-0.215369	3	chr13_51066978_51067019_+@UTR3-EX,chr13_51069545_51069623_+@UTR3-EX,chr13_51069624_51069698_+@UTR3-EX	0.05094246031746033,0.01638558201058199,-0.029001322751322722	chr13_51066978_51067019_+@UTR3-EX	0.0509425	0.477735	0.696253
Chd2	0.5146126625034365,0.08396814081667386,0.31143039027008623,0.08998880640980322	0.5008161183980246,0.04578074982021371,0.3380714181160942,0.11533171366566751	0.282396	0.291256	0.517833	0.502656	-0.0445671	4	chr1_127188150_127188372_-@NM_001107523.1.39,XM_039112810.1.44,XM_039112814.1.44,XM_039112825.1.44,XM_039112837.1.43,XM_039112848.1.43,XM_039112859.1.43,XM_039112868.1.42,XM_039112875.1.24,chr1_127298644_127298749_-@XM_039112810.1.7,XM_039112814.1.7,XM_039112825.1.7,XM_039112848.1.7,XM_039112859.1.7,XM_039112869.1.7,chr1_127302831_127302898_-@NM_001107523.1.1,XM_039112810.1.5,XM_039112814.1.5,XM_…	-0.013153194916339594,-0.037419460243635225,0.02611560437968785,0.025337620077060613	chr1_127298644_127298749_-@XM_039112810.1.7,XM_039112814.1.7,XM_039112825.1.7,XM_039112848.1.7,XM_039112859.1.7,XM_039112869.1.7	-0.0374195	0.492947	0.711959
Ece2	0.7263888888888889,0.27361111111111114	0.6338624338624338,0.36613756613756615	0.276556	0.368707	0.727502	0.635355	-0.4149	2	chr11_80263165_80263283_-@NM_001002815.2.19,XM_006248573.4.20,XM_039088563.1.19,chr11_80292127_80292246_-@XM_006248588.4.3	-0.10209168743651509,0.04861715249646287	chr11_80263165_80263283_-@NM_001002815.2.19,XM_006248573.4.20,XM_039088563.1.19	-0.102092	0.44651	0.67218
Dbnl	0.4779729420117133,0.5220270579882866	0.5078568207065578,0.4921431792934423	0.611679	0.631315	0.676766	0.662624	-0.0455844	2	chr14_80680489_80680805_+@NM_001277211.1.13,NM_001277212.1.13,NM_001277213.1.13,NM_031352.2.13,XM_039092498.1.9,chr14_80680946_80681153_+@NM_001277211.1.13,NM_001277212.1.13,NM_001277213.1.13,NM_031352.2.13,XM_039092498.1.9	0.025047342930396177,-0.03403625897106766	chr14_80680946_80681153_+@NM_001277211.1.13,NM_001277212.1.13,NM_001277213.1.13,NM_031352.2.13,XM_039092498.1.9	-0.0340363	0.343021	0.577774
Syncrip	0.27088858279417477,0.08042940261996755,0.33177709482549333,0.0948131098533467,0.05485451565002214,0.06742876902023925,0.09980852523675618	0.1448819687869408,0.10815943395581794,0.40729830747049856,0.12715648894081955,0.09566776165194159,0.03758417379004981,0.0792518654039317	0.170827	0.16203	0.398398	0.404594	0.076277	7	chr8_89402869_89403072_-@XM_006243515.2.12,XM_006243516.2.12,chr8_89405590_89405734_-@XM_006243515.2.12,XM_006243516.2.12,chr8_89405769_89406096_-@XM_006243515.2.12,XM_006243516.2.12,chr8_89407095_89407299_-@XM_006243515.2.12,XM_006243516.2.12,chr8_89417042_89417176_-@XM_039081769.1.2,chr8_89427552_89427668_-@XM_039081769.1.1,chr8_89435319_89435473_-@XM_006243513.4.1,XM_006243514.3.1,XM_006243515…	-0.1266791803983059,0.025348197403114017,0.07332218671940482,0.029920655390259232,0.03840311461071584,-0.031720444489159894,-0.022465071103763862	chr8_89402869_89403072_-@XM_006243515.2.12,XM_006243516.2.12	-0.126679	2.34697e-05	0.000830192
LOC120101979	0.06350694990428125,0.9364930500957187	0.11522373687219764,0.8847762631278023	0.936303	0.892213	0.231527	0.273058	0.0695879	2	chr3_3030472_3030516_-@UTR3-EX,chr3_3030730_3030788_-@UTR3-EX	0.041093265619392166,-0.05151229564938675	chr3_3030730_3030788_-@UTR3-EX	-0.0515123	0.00738859	0.0442051
Pcdha4	0.7431318681318682,0.25686813186813184	0.4036476426799007,0.5963523573200993	0.743262	0.403951	0.257246	0.596558	0.879692	2	chr18_28639703_28639808_+@XM_017600816.2.1,chr18_28846109_28846214_+@NM_053933.1.4,XM_017600815.2.4,XM_017600816.2.4,XM_017600817.2.4,XM_017600818.2.4,XM_017600819.2.4,XM_017600822.2.4,XM_017600823.2.4,XM_017600825.2.4,XM_017600827.2.4,XM_039096548.1.4	-0.31992503742313577,0.30037796138201817	chr18_28639703_28639808_+@XM_017600816.2.1	-0.319925	0.00970687	0.054022
Cfap20	0.15659553035982007,0.8434044696401799	0.24175446998722863,0.7582455300127714	0.355891	0.417931	0.855488	0.780177	-0.231827	2	chr19_9621615_9621719_+@NM_001037978.1.5,chr19_9622323_9622558_+@NM_001037978.1.6,XM_006255083.2.6	0.07261287951238937,-0.08675353795394691	chr19_9622323_9622558_+@NM_001037978.1.6,XM_006255083.2.6	-0.0867535	0.000560077	0.00774094
Slc39a9	0.28934991638795987,0.7106500836120402	0.3620108896271687,0.6379891103728312	0.326904	0.395579	0.720768	0.650817	-0.2751	2	chr6_100327326_100327439_+@NM_001034929.1.9,XM_006240283.4.8,chr6_100330245_100330410_+@NM_001034929.1.9,XM_006240283.4.8	0.06153749122499119,-0.0747922333859834	chr6_100330245_100330410_+@NM_001034929.1.9,XM_006240283.4.8	-0.0747922	0.0756548	0.218169
Gpbp1l1	0.34007096507096507,0.659929034929035	0.37892980189491815,0.6210701981050819	0.643282	0.654904	0.735455	0.711728	-0.0258318	2	chr5_130050305_130050415_+@NM_001034913.1.11,XM_017593386.2.12,XM_017593387.2.12,XM_017593388.2.12,chr5_130050416_130050617_+@NM_001034913.1.11,XM_017593386.2.12,XM_017593387.2.12,XM_017593388.2.12	0.03792929292929298,-0.037301524012050336	chr5_130050305_130050415_+@NM_001034913.1.11,XM_017593386.2.12,XM_017593387.2.12,XM_017593388.2.12	0.0379293	0.464414	0.687886
Vps4b	0.1488509049794896,0.8511490950205104	0.051777777777777784,0.9482222222222222	0.85527	0.949356	0.227546	0.139944	-0.150569	2	chr13_22905049_22905118_-@UTR3-EX,chr13_22907111_22907324_-@NM_001025716.1.11	-0.09947214817897629,0.09438065845266308	chr13_22905049_22905118_-@UTR3-EX	-0.0994721	0.00079483	0.00990444
Mcur1	0.18533317967222496,0.8146668203277752	0.19448529411764706,0.805514705882353	0.237486	0.246029	0.819001	0.810078	-0.0509849	2	chr17_21159571_21159651_+@NM_001305178.1.9,chr17_21162596_21162805_+@UTR3-EX	0.011398806178607807,-0.007527590894816805	chr17_21159571_21159651_+@NM_001305178.1.9	0.0113988	0.997745	0.99983
LOC120102105	0.4737179487179487,0.5262820512820513	0.4422043010752688,0.5577956989247312	0.679093	0.668732	0.657982	0.676599	0.0221805	2	chr3_2234341_2234388_+@UTR3-EX,chr3_2234390_2234468_+@UTR3-EX	-0.029515796703296626,0.02955013736263734	chr3_2234390_2234468_+@UTR3-EX	0.0295501	0.925504	0.988092
Arhgef10	0.9122567946097357,0.08774320539026421	0.8151014791881666,0.1848985208118335	0.383344	0.443074	0.916212	0.83133	-0.208909	2	chr16_74647153_74647400_-@XM_002728436.6.29,chr16_74647776_74647861_-@XM_002728436.6.29	-0.09503079850176022,0.07699311489579186	chr16_74647153_74647400_-@XM_002728436.6.29	-0.0950308	0.046403	0.158148
Vcan	0.6306471306471306,0.3693528693528693	0.4893898135541415,0.5106101864458584	0.402103	0.535713	0.684102	0.568816	-0.413895	2	chr2_20761727_20761786_-@NM_001170558.1.15,NM_001170559.1.13,NM_001170560.1.14,NM_053663.1.14,chr2_20762652_20762844_-@NM_001170558.1.15,NM_001170559.1.13,NM_001170560.1.14,NM_053663.1.14	-0.1654889385366044,0.10382564786745124	chr2_20761727_20761786_-@NM_001170558.1.15,NM_001170559.1.13,NM_001170560.1.14,NM_053663.1.14	-0.165489	0.00599819	0.0388765
Clpb	0.6058402985619388,0.06952076793926565,0.3246389334987955	0.6633544252139049,0.08387598392279118,0.2527695908633039	0.541899	0.59546	0.347377	0.284419	-0.135979	3	chr1_156151312_156151510_+@NM_022947.2.16,XM_008759796.2.17,XM_039089856.1.15,XM_039089860.1.12,XM_039089865.1.11,chr1_156153316_156153405_+@NM_022947.2.16,XM_008759796.2.17,XM_039089856.1.15,XM_039089860.1.12,XM_039089865.1.11,chr1_156157989_156158183_+@NM_022947.2.16,XM_008759796.2.17,XM_039089856.1.15,XM_039089860.1.12,XM_039089865.1.11	0.055414674562539235,0.011162729677350755,-0.07292114768179275	chr1_156157989_156158183_+@NM_022947.2.16,XM_008759796.2.17,XM_039089856.1.15,XM_039089860.1.12,XM_039089865.1.11	-0.0729211	0.104316	0.270444
Dnajc5	0.9315921753875969,0.0684078246124031	0.9078200288252081,0.09217997117479189	0.924906	0.906717	0.306583	0.323413	0.0286548	2	chr3_168655708_168655937_+@NM_024161.3.5,XM_008762544.3.5,XM_008762545.3.6,chr3_168656379_168656565_+@NM_024161.3.5,XM_008762544.3.5,XM_008762545.3.6	-0.023887044179179084,0.020955891711749428	chr3_168655708_168655937_+@NM_024161.3.5,XM_008762544.3.5,XM_008762545.3.6	-0.023887	0.110433	0.281407
Gpx3	0.05728680808112284,0.9427131919188771	0.037234769784558155,0.9627652302154418	0.42414	0.413612	0.886547	0.896873	0.0362616	2	chr10_39035923_39036261_+@NM_022525.4.5,chr10_39036364_39036695_+@NM_022525.4.5	-0.02072956707891193,0.019993815743856502	chr10_39035923_39036261_+@NM_022525.4.5	-0.0207296	0.169528	0.379213
Ggps1	0.17671341135324187,0.17250302663438255,0.15193284234597795,0.49885071966639766	0.0982905982905983,0.14031339031339032,0.18043684710351376,0.5809591642924977	0.23694	0.160518	0.500554	0.552898	0.561788	4	chr17_51263399_51263475_+@NM_001007626.3.1,XM_008771698.2.1,XM_008771699.2.1,XM_008771700.2.1,XM_039095523.1.1,XM_039095524.1.1,chr17_51275514_51275610_+@NM_001007626.3.4,XM_008771698.2.5,XM_008771699.2.3,XM_008771700.2.3,XM_039095521.1.4,XM_039095522.1.4,XM_039095524.1.2,chr17_51276076_51276178_+@NM_001007626.3.4,XM_008771698.2.5,XM_008771699.2.3,XM_008771700.2.3,XM_039095521.1.4,XM_039095522.1.…	-0.07800825433570473,-0.03406071694967314,0.026243129837282247,0.07845521522994625	chr17_51278555_51278745_+@XM_039095523.1.6	0.0784552	0.032177	0.121736
Parm1	0.46566854016907483,0.15341474537332425,0.0688972492467122,0.31201946521088886	0.4594611279525073,0.16944005110096333,0.10612268903393111,0.26497613191259833	0.350405	0.342759	0.497053	0.506186	0.0318284	4	chr14_16468451_16468743_-@NM_173114.2.4,chr14_16470205_16470421_-@NM_173114.2.4,chr14_16471231_16471449_-@NM_173114.2.4,chr14_16472129_16472314_-@NM_173114.2.4	-0.007388170312523701,0.014067895696534466,0.03501741600516395,-0.04857592988014203	chr14_16472129_16472314_-@NM_173114.2.4	-0.0485759	0.0206648	0.0912847
Hexd	0.08447802197802198,0.915521978021978	0.07912661680162329,0.9208733831983767	0.0928734	0.0875713	0.91575	0.921086	0.0848071	2	chr10_106480160_106480211_+@NM_001142562.2.1,XM_039084984.1.1,XM_039084987.1.1,chr10_106498628_106498799_+@NM_001142562.2.13,XM_039084984.1.12,XM_039084985.1.10,XM_039084987.1.13	-0.014396353871505993,0.004434773728637764	chr10_106480160_106480211_+@NM_001142562.2.1,XM_039084984.1.1,XM_039084987.1.1	-0.0143964	0.742589	0.891954
Sdhaf2	0.23166219461077303,0.12394214618614181,0.6443956592030852	0.25839861994667973,0.14950493217108063,0.5920964478822396	0.573524	0.551933	0.273104	0.301394	0.0553603	3	chr1_207140066_207140253_-@XM_006231042.2.5,XM_006231043.4.6,XM_017589442.2.5,XM_039084147.1.5,XM_039084152.1.5,XM_039084157.1.5,XM_039084161.1.6,XM_039084172.1.4,chr1_207143698_207143840_-@NM_001008371.1.4,XM_006231042.2.4,XM_006231043.4.5,XM_039084147.1.4,XM_039084152.1.4,XM_039084157.1.4,XM_039084161.1.5,chr1_207144200_207144371_-@NM_001008371.1.4,XM_006231042.2.4,XM_006231043.4.5,XM_039084147…	0.024465398851093917,0.023042199801277113,-0.05264213980474963	chr1_207144200_207144371_-@NM_001008371.1.4,XM_006231042.2.4,XM_006231043.4.5,XM_039084147.1.4,XM_039084152.1.4,XM_039084157.1.4,XM_039084161.1.5	-0.0526421	0.337799	0.572251
Setd2	0.4353174603174603,0.5646825396825397	0.35260416666666666,0.6473958333333333	0.661846	0.632629	0.686715	0.732377	0.0651363	2	chr8_110531198_110531270_+@NM_001108189.1.2,chr8_110531271_110531376_+@NM_001108189.1.2	-0.0768480561584009,0.07003389330975529	chr8_110531198_110531270_+@NM_001108189.1.2	-0.0768481	0.858499	0.958634
Myl6	0.9492567546913735,0.0507432453086265	0.9491477294208386,0.05085227057916136	0.269141	0.269222	0.95061	0.950507	-0.000433165	2	chr7_910772_910990_-@NM_001109484.1.6,XM_008765039.3.5,XM_008765040.3.6,XM_008765040.3.7,XM_017595113.2.7,XM_017595114.2.7,XM_017595114.2.8,XM_039079906.1.6,XM_039079907.1.5,XM_039079908.1.5,XM_039079908.1.6,chr7_911641_911688_-@NM_001109484.1.6,XM_008765039.3.5,XM_008765040.3.6,XM_008765040.3.7,XM_017595113.2.7,XM_017595114.2.7,XM_017595114.2.8,XM_039079906.1.6,XM_039079907.1.5,XM_039079908.1.5,…	-0.00022157719979876145,-0.0023365950982608963	chr7_911641_911688_-@NM_001109484.1.6,XM_008765039.3.5,XM_008765040.3.6,XM_008765040.3.7,XM_017595113.2.7,XM_017595114.2.7,XM_017595114.2.8,XM_039079906.1.6,XM_039079907.1.5,XM_039079908.1.5,XM_039079908.1.6	-0.0023366	0.603959	0.79776
Gskip	0.692962962962963,0.14851851851851855,0.15851851851851853	0.6718723532970358,0.1511252268602541,0.17700241984271023	0.684177	0.667703	0.35063	0.363372	0.0351638	3	chr6_124608321_124608512_+@NM_001014198.2.3,XM_006240527.4.3,chr6_124608673_124608733_+@NM_001014198.2.3,XM_006240527.4.3,chr6_124609071_124609106_+@NM_001014198.2.3,XM_006240527.4.3	-0.024534448844139245,-0.007900728957622255,0.008106037400842092	chr6_124608321_124608512_+@NM_001014198.2.3,XM_006240527.4.3	-0.0245344	0.814674	0.933164
Lynx1	0.180427940406932,0.819572059593068	0.1622141223556318,0.8377858776443682	0.838428	0.851357	0.482291	0.472502	-0.0220783	2	chr7_106635854_106635978_-@NM_001130546.1.4,chr7_106636126_106636321_-@NM_001130546.1.4	-0.014092788103283155,0.018439460685737208	chr7_106636126_106636321_-@NM_001130546.1.4	0.0184395	0.982381	0.999095
Trim44	0.31958253143914905,0.680417468560851	0.3484188767207635,0.6515811232792365	0.695968	0.668655	0.355375	0.382635	0.05776	2	chr3_88593631_88593832_-@UTR3-EX,chr3_88597322_88597530_-@UTR3-EX	0.02322302828806805,-0.03101055925003582	chr3_88597322_88597530_-@UTR3-EX	-0.0310106	0.532594	0.740522
Mcmbp	0.23731303418803418,0.7626869658119658	0.2537889372347079,0.7462110627652921	0.792091	0.778686	0.49716	0.506559	0.024625	2	chr1_183271611_183271716_-@NM_001039608.2.16,XM_039078498.1.9,chr1_183271980_183272214_-@NM_001039608.2.16,XM_039078498.1.9	-0.012052734846852431,-0.027368825346766434	chr1_183271980_183272214_-@NM_001039608.2.16,XM_039078498.1.9	-0.0273688	0.667497	0.845841
Zranb2	0.9440754897276636,0.055924510272336365	0.9162955631137559,0.08370443688624403	0.945727	0.91972	0.278646	0.299029	0.0402294	2	chr2_246586589_246586873_+@NM_031616.2.10,XM_017591059.2.11,chr2_246587678_246587750_+@UTR3-EX	-0.027584864936984532,0.025015359283205627	chr2_246586589_246586873_+@NM_031616.2.10,XM_017591059.2.11	-0.0275849	0.0637505	0.196235
B4galt1	0.400159608533803,0.599840391466197	0.3013343047210042,0.6986656952789958	0.632636	0.722409	0.475804	0.390881	-0.191442	2	chr5_55933876_55934054_-@UTR3-EX,chr5_55935628_55935897_-@NM_053287.1.6	-0.1074246030002255,0.09160720390548616	chr5_55933876_55934054_-@UTR3-EX	-0.107425	0.046006	0.157659
Zdhhc3	0.7496052748621242,0.2503947251378758	0.7700721153846153,0.22992788461538458	0.376057	0.359432	0.777991	0.795274	0.0652355	2	chr8_122735826_122736070_-@NM_001039014.1.6,XM_006244188.4.7,chr8_122737014_122737218_-@NM_001039014.1.6,XM_006244188.4.7	0.019240812926649697,-0.02344888451152316	chr8_122737014_122737218_-@NM_001039014.1.6,XM_006244188.4.7	-0.0234489	0.444298	0.669978
Plekha6	0.4495588941270895,0.29084390037167474,0.25959720550123583	0.3848197696023783,0.3780750650315868,0.23710516536603493	0.543279	0.545516	0.349828	0.349094	-0.00592909	3	chr13_44751862_44752011_+@XM_039091291.1.27,XM_039091292.1.29,XM_039091293.1.26,XM_039091294.1.27,XM_039091295.1.26,XM_039091296.1.29,XM_039091297.1.26,XM_039091298.1.25,XM_039091299.1.25,XM_039091300.1.26,XM_039091301.1.25,XM_039091302.1.24,XM_03,chr13_44752516_44752742_+@XM_039091291.1.27,XM_039091292.1.29,XM_039091293.1.26,XM_039091294.1.27,XM_039091295.1.26,XM_039091296.1.29,XM_039091297.1.26…	-0.06392815213457681,0.08526281513067857,-0.022130749681592565	chr13_44752516_44752742_+@XM_039091291.1.27,XM_039091292.1.29,XM_039091293.1.26,XM_039091294.1.27,XM_039091295.1.26,XM_039091296.1.29,XM_039091297.1.26,XM_039091298.1.25,XM_039091299.1.25,XM_039091300.1.26,XM_039091301.1.25,XM_039091302.1.24,XM_03	0.0852628	0.0756332	0.218169
Trabd	0.4695970695970696,0.5304029304029304	0.45410301540993747,0.5458969845900626	0.596393	0.585709	0.645654	0.655866	0.0260791	2	chr7_120164832_120165053_+@NM_001106788.1.10,XM_006242183.3.10,XM_039078855.1.9,chr7_120165343_120165545_+@NM_001106788.1.10,XM_006242183.3.10,XM_039078855.1.9	-0.016167914393617755,0.015394914431612783	chr7_120164832_120165053_+@NM_001106788.1.10,XM_006242183.3.10,XM_039078855.1.9	-0.0161679	0.761647	0.901621
Nab1	0.053655963260515374,0.10957664446169668,0.10528412378568086,0.6576553475596341,0.07382792093247305	0.05920875392135583,0.14266596654538277,0.07119994002512708,0.6739487947427161,0.05297654476541824	0.347402	0.359388	0.42753	0.413438	-0.0489359	5	chr9_49090662_49090762_+@NM_022856.5.8,XM_039084185.1.8,XM_039084186.1.9,chr9_49090803_49091035_+@NM_022856.5.8,XM_039084185.1.8,XM_039084186.1.9,chr9_49091345_49091477_+@NM_022856.5.8,XM_039084185.1.8,XM_039084186.1.9,chr9_49091855_49092101_+@NM_022856.5.8,XM_039084185.1.8,XM_039084186.1.9,chr9_49092943_49093057_+@NM_022856.5.8,XM_039084185.1.8,XM_039084186.1.9	0.0015257998215040397,0.02890111783077587,-0.03774318030906419,0.014906320710201149,-0.024554685315993988	chr9_49091345_49091477_+@NM_022856.5.8,XM_039084185.1.8,XM_039084186.1.9	-0.0377432	0.0743674	0.216201
Rps6kb1	0.374855257695921,0.11881692698908461,0.5063278153149944	0.3785525321239607,0.11389833711262283,0.5075491307634165	0.493913	0.492118	0.433719	0.436072	0.00525323	3	chr10_71323781_71323983_-@NM_031985.1.15,XM_039086958.1.16,XM_039086959.1.10,chr10_71326174_71326262_-@NM_031985.1.15,XM_039086958.1.16,XM_039086959.1.10,chr10_71326797_71327083_-@NM_031985.1.15,XM_039086958.1.16,XM_039086959.1.10	0.003638095141228037,-0.00619609580715752,-0.00027302746519031196	chr10_71326174_71326262_-@NM_031985.1.15,XM_039086958.1.16,XM_039086959.1.10	-0.0061961	0.464173	0.687886
Ndufa10	0.06706641204602824,0.9329335879539717	0.07464332567171961,0.9253566743282804	0.922373	0.9168	0.598237	0.599978	0.00874266	2	chr9_93007387_93007528_-@NM_199495.3.10,XM_039084194.1.11,XM_039084195.1.10,chr9_93007551_93007967_-@NM_199495.3.10,XM_039084194.1.11,XM_039084195.1.10	0.00693066661746633,-0.007634517739522506	chr9_93007551_93007967_-@NM_199495.3.10,XM_039084194.1.11,XM_039084195.1.10	-0.00763452	0.306614	0.541795
Ppm1k	0.03816020671157991,0.9618397932884202	0.06371830011888525,0.9362816998811148	0.153251	0.175559	0.96251	0.938344	-0.196061	2	chr4_87636245_87636391_+@NM_001107863.1.7,XM_006236571.4.8,XM_017592616.2.8,XM_017592617.2.9,XM_017592619.2.8,XM_039107561.1.6,chr4_87638661_87638993_+@NM_001107863.1.7,XM_006236571.4.8,XM_017592616.2.8,XM_017592617.2.9,XM_017592619.2.8,XM_039107561.1.6	0.02694867810803772,-0.02532601681350466	chr4_87636245_87636391_+@NM_001107863.1.7,XM_006236571.4.8,XM_017592616.2.8,XM_017592617.2.9,XM_017592619.2.8,XM_039107561.1.6	0.0269487	0.00548621	0.0368158
Pogk	0.38248069498069504,0.6175193050193051	0.3336556353003721,0.6663443646996279	0.642067	0.687463	0.44556	0.402165	-0.0985601	2	chr13_78648744_78648835_-@NM_001107194.2.5,XM_017598827.2.5,XM_017598828.2.5,XM_039090789.1.2,chr13_78649939_78650081_-@NM_001107194.2.5,XM_017598827.2.5,XM_017598828.2.5,XM_039090789.1.2	-0.04889902463869017,0.04319043725307392	chr13_78648744_78648835_-@NM_001107194.2.5,XM_017598827.2.5,XM_017598828.2.5,XM_039090789.1.2	-0.048899	0.822091	0.938569
Thap6	0.7900317275317276,0.2099682724682725	0.7528006715506717,0.24719932844932846	0.309722	0.341861	0.805071	0.771154	-0.142439	2	chr14_16101311_16101500_-@NM_001107209.2.5,XM_008770035.3.4,XM_017599174.2.5,chr14_16102645_16102770_-@NM_001107209.2.5,XM_008770035.3.4,XM_017599174.2.5	-0.038653298467139496,0.02954851193694727	chr14_16101311_16101500_-@NM_001107209.2.5,XM_008770035.3.4,XM_017599174.2.5	-0.0386533	0.256408	0.492954
Rnf213	0.8606104144897249,0.13938958551027514	0.8966270415082868,0.10337295849171328	0.869136	0.902081	0.284756	0.255442	-0.0536762	2	chr10_104754512_104754713_+@XM_039087541.1.70,XM_039087542.1.70,XM_039087543.1.69,chr10_104755573_104755668_+@XM_039087541.1.70,XM_039087542.1.70,XM_039087543.1.69	0.03579089180243167,-0.037564798166132465	chr10_104755573_104755668_+@XM_039087541.1.70,XM_039087542.1.70,XM_039087543.1.69	-0.0375648	0.0672377	0.202846
Prdx6	0.9553310317617955,0.04466896823820452	0.9433764757413217,0.05662352425867839	0.473941	0.479157	0.934721	0.92624	-0.0157911	2	chr13_73528205_73528581_-@UTR3-EX,chr13_73528746_73528942_-@NM_053576.2.5	-0.011966783588035379,0.011360143740598794	chr13_73528205_73528581_-@UTR3-EX	-0.0119668	0.0176995	0.0819042
Cct3	0.9417995012991954,0.058200498700804654	0.9453237957623923,0.05467620423760775	0.943513	0.946763	0.186293	0.183283	-0.00496129	2	chr2_173790076_173790353_+@NM_199091.2.14,chr2_173791934_173792085_+@UTR3-EX	0.003301954069155788,-0.006688828914473213	chr2_173791934_173792085_+@UTR3-EX	-0.00668883	0.855796	0.95664
Ube4a	0.7982724301841948,0.10509655377302438,0.09663101604278074	0.8928872607655503,0.06077701355661882,0.04633572567783094	0.196279	0.135854	0.808208	0.895114	0.530847	3	chr8_45236022_45236277_-@NM_207610.1.20,XM_006242938.4.21,XM_039081428.1.21,XM_039081429.1.14,chr8_45238455_45238555_-@NM_207610.1.20,XM_006242938.4.21,XM_039081428.1.21,XM_039081429.1.14,chr8_45238663_45238771_-@NM_207610.1.20,XM_006242938.4.21,XM_039081428.1.21,XM_039081429.1.14	0.09297497674259236,-0.04614528640268019,-0.052137685803798114	chr8_45236022_45236277_-@NM_207610.1.20,XM_006242938.4.21,XM_039081428.1.21,XM_039081429.1.14	0.092975	2.24214e-05	0.000820937
Camk2a	0.8749045160084526,0.12509548399154738	0.8185878823073945,0.1814121176926055	0.879476	0.825635	0.221565	0.271273	0.0911411	2	chr18_54439448_54439635_+@NM_012920.1.18,XM_039096592.1.19,chr18_54441048_54441120_+@NM_012920.1.18,XM_039096592.1.19	-0.05542745233419588,0.05684637889745606	chr18_54441048_54441120_+@NM_012920.1.18,XM_039096592.1.19	0.0568464	0.016807	0.0786461
Eif2s3	0.3161591043581175,0.6838408956418824	0.27896027724684824,0.7210397227531518	0.744345	0.769909	0.497104	0.471981	-0.0487165	2	chrX_58916941_58917161_-@NM_001100542.1.12,chrX_58917484_58917712_-@NM_001100542.1.12	-0.04019780008616913,0.03581898963983754	chrX_58916941_58917161_-@NM_001100542.1.12	-0.0401978	0.0274614	0.110271
Dpysl2	0.6857142857142857,0.3142857142857143	0.7374847374847375,0.2625152625152625	0.642885	0.628711	0.743049	0.779975	0.032163	2	chr15_41006219_41006339_-@NM_001105717.2.14,XM_006252097.4.14,chr15_41006351_41006398_-@NM_001105717.2.14,XM_006252097.4.14	0.021742109242109176,-0.0960896648396648	chr15_41006351_41006398_-@NM_001105717.2.14,XM_006252097.4.14	-0.0960897	0.768729	0.906421
Zfp24	0.7294492894056848,0.2705507105943153	0.7949748300120417,0.20502516998795825	0.400052	0.347691	0.757036	0.814066	0.202383	2	chr18_15298280_15298511_-@NM_182955.1.4,XM_006254464.4.4,XM_006254465.4.4,chr18_15299363_15299515_-@NM_182955.1.4,XM_006254464.4.4,XM_006254465.4.4	0.06435862628824784,-0.06592732530277279	chr18_15299363_15299515_-@NM_182955.1.4,XM_006254464.4.4,XM_006254465.4.4	-0.0659273	0.00741342	0.0442051
Cep83	0.9173556108647938,0.08264438913520618	0.9319509544138949,0.06804904558610524	0.912024	0.922906	0.322508	0.312297	-0.0171112	2	chr7_29388940_29389097_+@NM_001014266.2.16,XM_008765317.3.16,XM_008765318.3.15,XM_017595016.2.16,XM_039079677.1.16,XM_039079678.1.15,XM_039079679.1.14,chr7_29389378_29389512_+@NM_001014266.2.16,XM_008765317.3.16,XM_008765318.3.15,XM_017595016.2.16,XM_039079677.1.16,XM_039079678.1.15,XM_039079679.1.14	0.01439183459379867,-0.014382093405205298	chr7_29388940_29389097_+@NM_001014266.2.16,XM_008765317.3.16,XM_008765318.3.15,XM_017595016.2.16,XM_039079677.1.16,XM_039079678.1.15,XM_039079679.1.14	0.0143918	0.674206	0.850707
Zfp385d	0.17578001267025659,0.8242199873297434	0.0698671497584541,0.9301328502415459	0.828394	0.9316	0.27934	0.187782	-0.169394	2	chr15_5041009_5041055_-@NM_001013992.1.8,XM_017599646.2.8,XM_017599647.2.8,XM_039093235.1.7,XM_039093236.1.9,XM_039093237.1.10,XM_039093239.1.7,chr15_5042597_5042831_-@NM_001013992.1.8,XM_017599646.2.8,XM_017599647.2.8,XM_039093235.1.7,XM_039093236.1.9,XM_039093237.1.10,XM_039093239.1.7	-0.10273882585280078,0.10213068951385962	chr15_5041009_5041055_-@NM_001013992.1.8,XM_017599646.2.8,XM_017599647.2.8,XM_039093235.1.7,XM_039093236.1.9,XM_039093237.1.10,XM_039093239.1.7	-0.102739	0.0117169	0.0605275
Os9	0.16901142924472726,0.8309885707552728	0.13735164916676285,0.8626483508332372	0.840194	0.869736	0.269698	0.242163	-0.0498546	2	chr7_62915500_62915625_-@NM_001007265.1.15,XM_006241461.1.14,XM_039079487.1.15,chr7_62917187_62917425_-@NM_001007265.1.15,XM_006241461.1.14,XM_039079487.1.15	-0.04013178253642069,0.029502615336581606	chr7_62915500_62915625_-@NM_001007265.1.15,XM_006241461.1.14,XM_039079487.1.15	-0.0401318	0.489236	0.708069
Agrp	0.347363210266436,0.652636789733564	0.21249145591250856,0.7875085440874915	0.717964	0.815576	0.500983	0.404562	-0.183909	2	chr19_33508066_33508197_-@XM_006255547.4.3,chr19_33508448_33508583_-@XM_006255547.4.3	-0.14931065273162963,0.12511650785494544	chr19_33508066_33508197_-@XM_006255547.4.3	-0.149311	8.91296e-05	0.00216295
Rnf7	0.2905765219734785,0.7094234780265215	0.28978587098101816,0.7102141290189818	0.765034	0.765398	0.578467	0.578117	-0.000687443	2	chr8_97038852_97039303_-@NM_001106848.1.3,chr8_97039312_97039778_-@NM_001106848.1.3	-0.0010719418450731433,0.0006707869716360282	chr8_97038852_97039303_-@NM_001106848.1.3	-0.00107194	0.984207	0.999095
Tubb5	0.13655386935290145,0.8634461306470985	0.12032358433299001,0.87967641566701	0.212385	0.197654	0.868524	0.88404	0.103706	2	chr20_2912803_2912951_+@NM_173102.2.1,chr20_2915933_2916238_+@NM_173102.2.4	-0.018815426977280364,0.0158218259166375	chr20_2912803_2912951_+@NM_173102.2.1	-0.0188154	0.389549	0.621076
Igbp1	0.8512971823498139,0.14870281765018606	0.7956922043010753,0.20430779569892477	0.860676	0.809857	0.349277	0.38986	0.0878022	2	chrX_65604761_65605078_+@NM_031624.3.6,chrX_65605933_65606039_+@UTR3-EX	-0.05391531282465467,0.05434282441633578	chrX_65605933_65606039_+@UTR3-EX	0.0543428	0.538873	0.744786
Rprd2	0.3237060041407868,0.6762939958592132	0.2819118563122924,0.7180881436877077	0.691347	0.731042	0.351872	0.311873	-0.0805452	2	chr2_183315129_183315277_-@XM_008761343.3.11,chr2_183318018_183318145_-@XM_008761343.3.11	-0.05170515310479512,0.03277850900760704	chr2_183315129_183315277_-@XM_008761343.3.11	-0.0517052	0.953743	0.999095
Ccdc107	0.18961574618096355,0.8103842538190364	0.23759765139075484,0.7624023486092452	0.564916	0.582961	0.824882	0.797077	-0.0453631	2	chr5_57752293_57752518_+@NM_001107957.2.6,XM_006238135.4.6,XM_006238136.4.6,XM_006238137.4.6,XM_039109982.1.7,chr5_57752549_57752885_+@NM_001107957.2.6,XM_006238135.4.6,XM_006238136.4.6,XM_006238137.4.6,XM_039109982.1.7	0.046175964196728786,-0.048082906805642756	chr5_57752549_57752885_+@NM_001107957.2.6,XM_006238135.4.6,XM_006238136.4.6,XM_006238137.4.6,XM_039109982.1.7	-0.0480829	0.0700403	0.208522
Srebf2	0.5764766848254359,0.4235233151745641	0.5531876811452265,0.44681231885477346	0.665997	0.64948	0.506068	0.525555	0.0362313	2	chr7_113720042_113720166_+@NM_001033694.2.19,XM_006242079.4.19,chr7_113720635_113720850_+@NM_001033694.2.19,XM_006242079.4.19	-0.026470324864323214,0.019350665325513494	chr7_113720042_113720166_+@NM_001033694.2.19,XM_006242079.4.19	-0.0264703	0.323979	0.56065
Dnm1l	0.8593127947660714,0.06728002489442404,0.07340718033950464	0.8630731926743331,0.0701855873739285,0.06674121995173844	0.826691	0.830095	0.349122	0.347071	-0.0059286	3	chr11_84631111_84631483_+@NM_053655.3.19,XM_039087888.1.21,XM_039087889.1.21,XM_039087890.1.20,XM_039087891.1.20,XM_039087892.1.20,XM_039087893.1.20,XM_039087894.1.20,XM_039087895.1.19,XM_039087896.1.20,XM_039087897.1.19,XM_039087898.1.19,XM_0390878,chr11_84631681_84631873_+@NM_053655.3.19,XM_039087888.1.21,XM_039087889.1.21,XM_039087890.1.20,XM_039087891.1.20,XM_039087892.1.20,XM_039087893.1.20,…	0.0036642687251432493,0.002216366271708861,-0.00733529455905732	chr11_84631875_84632040_+@NM_053655.3.19,XM_039087888.1.21,XM_039087889.1.21,XM_039087890.1.20,XM_039087891.1.20,XM_039087892.1.20,XM_039087893.1.20,XM_039087894.1.20,XM_039087895.1.19,XM_039087896.1.20,XM_039087897.1.19,XM_039087898.1.19,XM_0390878	-0.00733529	0.376994	0.613017
Hey2	0.2503329852074834,0.7496670147925166	0.2524925138966479,0.7475074861033522	0.56421	0.56515	0.787255	0.785654	-0.00240018	2	chr1_26831778_26831872_+@NM_130417.1.5,chr1_26831971_26832173_+@NM_130417.1.5	0.008649900962082568,0.00423652376910022	chr1_26831778_26831872_+@NM_130417.1.5	0.0086499	0.651971	0.834521
Myo1c	0.05743567695644281,0.9425643230435572	0.06028363899821225,0.9397163610017878	0.506934	0.508046	0.934762	0.932547	-0.00315964	2	chr10_60520221_60520330_+@NM_023092.2.32,XM_039086808.1.32,XM_039086809.1.32,XM_039086810.1.32,XM_039086811.1.31,chr10_60520457_60520750_+@NM_023092.2.32,XM_039086808.1.32,XM_039086809.1.32,XM_039086810.1.32,XM_039086811.1.31	-0.00010571238662697435,-0.0030633069198804375	chr10_60520457_60520750_+@NM_023092.2.32,XM_039086808.1.32,XM_039086809.1.32,XM_039086810.1.32,XM_039086811.1.31	-0.00306331	0.415527	0.643327
Cpd	0.3345848309028713,0.22156212949028659,0.4438530396068421	0.2797066053461004,0.22515985813104467,0.49513353652285497	0.512799	0.558731	0.431085	0.392627	-0.123759	3	chr10_61620015_61620260_-@UTR3-EX,chr10_61620931_61621155_-@UTR3-EX,chr10_61623128_61623426_-@UTR3-EX	-0.05611557763566982,0.001956609453468927,0.05000007880177115	chr10_61620015_61620260_-@UTR3-EX	-0.0561156	0.0254786	0.105504
Rexo2	0.6754679144385027,0.3245320855614973	0.6257985452245415,0.37420145477545863	0.453661	0.492335	0.705206	0.660895	-0.118025	2	chr8_48816235_48816410_-@XM_039081061.1.4,chr8_48817000_48817088_-@XM_039081061.1.4	-0.05759016798418959,0.027228809837505474	chr8_48816235_48816410_-@XM_039081061.1.4	-0.0575902	0.449511	0.674914
Cript	0.09216008048555219,0.10953869243963583,0.798301227074812	0.0721192386844532,0.11354142442915804,0.8143393368863888	0.721104	0.735783	0.270411	0.256249	-0.0290738	3	chr6_7580542_7580632_-@UTR3-EX,chr6_7581770_7581887_-@NM_019907.1.5,chr6_7582088_7582478_-@NM_019907.1.5	-0.024909411674017154,-0.0008608461216769309,0.014648208038370969	chr6_7580542_7580632_-@UTR3-EX	-0.0249094	0.388645	0.620583
Zadh2	0.965116360846871,0.03488363915312896	0.943226152302554,0.056773847697446006	0.965054	0.944842	0.301798	0.31674	0.0305359	2	chr18_77461521_77461802_+@NM_001106129.1.2,XM_039096625.1.2,chr18_77462420_77462492_+@NM_001106129.1.2,XM_039096625.1.2	-0.02164246139098769,0.023218514573235857	chr18_77462420_77462492_+@NM_001106129.1.2,XM_039096625.1.2	0.0232185	0.0186512	0.0853619
Ino80c	0.8898796698166446,0.1101203301833554	0.8650194093706434,0.13498059062935663	0.216357	0.238047	0.896548	0.874479	-0.13783	2	chr18_15378766_15378983_-@NM_001017446.1.5,XM_039096736.1.5,chr18_15380365_15380557_-@NM_001017446.1.5,XM_039096736.1.5	-0.024727456911672885,0.024470629125122323	chr18_15378766_15378983_-@NM_001017446.1.5,XM_039096736.1.5	-0.0247275	0.63865	0.828379
Ndufs1	0.2408074162679426,0.7591925837320574	0.3498533471359558,0.6501466528640443	0.781472	0.685392	0.37436	0.461847	0.189264	2	chr9_64541677_64541776_-@UTR3-EX,chr9_64542390_64542551_-@UTR3-EX	0.10822421245061903,-0.10598529039999105	chr9_64541677_64541776_-@UTR3-EX	0.108224	0.00324801	0.0262737
Mpped2	0.4004981884057971,0.5995018115942029	0.459975369458128,0.540024630541872	0.481187	0.531664	0.64868	0.597904	-0.143916	2	chr3_93354479_93354631_+@NM_198778.2.7,XM_006234680.4.7,XM_006234681.4.7,XM_006234682.4.7,XM_006234683.4.7,XM_017591905.2.7,XM_039105448.1.6,XM_039105449.1.5,chr3_93355422_93355579_+@NM_198778.2.7,XM_006234680.4.7,XM_006234681.4.7,XM_006234682.4.7,XM_006234683.4.7,XM_017591905.2.7,XM_039105448.1.6,XM_039105449.1.5	0.059772968327115816,-0.056173652256601536	chr3_93354479_93354631_+@NM_198778.2.7,XM_006234680.4.7,XM_006234681.4.7,XM_006234682.4.7,XM_006234683.4.7,XM_017591905.2.7,XM_039105448.1.6,XM_039105449.1.5	0.059773	0.175726	0.388866
Mef2c	0.9235526652915345,0.07644733470846549	0.9411223231645767,0.05887767683542332	0.925843	0.942709	0.168919	0.153204	-0.0260445	2	chr2_14135826_14136065_+@XM_006231731.3.11,XM_039103395.1.10,XM_039103396.1.10,XM_039103398.1.10,XM_039103399.1.10,XM_039103402.1.9,XM_039103404.1.11,chr2_14138098_14138191_+@UTR3-EX	0.017176781998205826,-0.02007826305134605	chr2_14138098_14138191_+@UTR3-EX	-0.0200783	0.160886	0.366158
G3bp2	0.060863720504312886,0.9391362794956871	0.0777987941856437,0.9222012058143563	0.197507	0.211785	0.938608	0.924156	-0.100692	2	chr14_16018728_16018981_+@NM_001013989.1.11,XM_006250733.3.12,XM_006250734.4.12,XM_006250735.1.12,XM_006250736.4.12,XM_039091860.1.11,XM_039091861.1.11,chr14_16020285_16020555_+@NM_001013989.1.11,XM_006250733.3.12,XM_006250734.4.12,XM_006250735.1.12,XM_006250736.4.12,XM_039091860.1.11,XM_039091861.1.11	0.0160344692466014,-0.01694878152165913	chr14_16020285_16020555_+@NM_001013989.1.11,XM_006250733.3.12,XM_006250734.4.12,XM_006250735.1.12,XM_006250736.4.12,XM_039091860.1.11,XM_039091861.1.11	-0.0169488	0.122405	0.300254
Vamp4	0.1478154110912968,0.1010612220296217,0.07194798122768292,0.4098408343621528,0.2693345512892458	0.12126977984176127,0.101371275568257,0.09035013296816703,0.41781980167235583,0.2691890099494589	0.362445	0.36119	0.355412	0.357991	0.0050067	5	chr13_74938561_74938635_+@NM_001108856.1.8,XM_006250184.4.8,XM_006250186.3.8,XM_039090952.1.8,chr13_74938768_74938848_+@NM_001108856.1.8,XM_006250184.4.8,XM_006250186.3.8,XM_039090952.1.8,chr13_74938881_74938944_+@NM_001108856.1.8,XM_006250184.4.8,XM_006250186.3.8,XM_039090952.1.8,chr13_74939096_74939347_+@NM_001108856.1.8,XM_006250184.4.8,XM_006250186.3.8,XM_039090952.1.8,chr13_74942473_74942664…	-0.02645125460117065,4.84316868728657e-05,0.017917667649426122,0.007661553042645763,-9.41696207402698e-05	chr13_74938561_74938635_+@NM_001108856.1.8,XM_006250184.4.8,XM_006250186.3.8,XM_039090952.1.8	-0.0264513	0.53052	0.739609
Rsrc1	0.6400641025641025,0.3599358974358975	0.47185782967032974,0.5281421703296703	0.640165	0.472006	0.360103	0.528266	0.439638	2	chr2_151231171_151231276_+@XM_008761055.2.1,XM_039102629.1.1,XM_039102630.1.1,chr2_151632630_151632743_+@NM_001014172.1.10,XM_039102629.1.10	-0.1612690464277151,0.158405357757138	chr2_151231171_151231276_+@XM_008761055.2.1,XM_039102629.1.1,XM_039102630.1.1	-0.161269	0.0184728	0.0847314
Ccnyl1	0.30223595848595847,0.6977640415140415	0.1602519149854353,0.8397480850145647	0.622861	0.576246	0.758932	0.844273	0.112225	2	chr9_66107627_66107701_+@XM_008767164.3.11,XM_039084585.1.11,chr9_66107706_66107832_+@XM_008767164.3.11,XM_039084585.1.11	-0.15303796781666762,0.13034652566925786	chr9_66107627_66107701_+@XM_008767164.3.11,XM_039084585.1.11	-0.153038	0.00348826	0.0274717
Map4k5	0.5911582024113994,0.4088417975886007	0.5426470588235295,0.4573529411764706	0.50175	0.541486	0.635263	0.592813	-0.109957	2	chr6_88283165_88283363_-@UTR3-EX,chr6_88284196_88284335_-@NM_001192016.1.32,XM_006240179.4.32,XM_006240180.4.31	-0.04772202470731879,0.037173741291388285	chr6_88283165_88283363_-@UTR3-EX	-0.047722	0.640721	0.828533
Hand2	0.8553044815975851,0.14469551840241496	0.9067175650748105,0.09328243492518959	0.551746	0.5328	0.864787	0.911421	0.0504107	2	chr16_32917051_32917450_-@UTR3-EX,chr16_32917683_32917745_-@UTR3-EX	0.049154236391339756,-0.05719745447706073	chr16_32917683_32917745_-@UTR3-EX	-0.0571975	0.247256	0.482716
Kctd1	0.2948059109689457,0.7051940890310543	0.2605706262411165,0.7394293737588835	0.757396	0.781633	0.498813	0.476872	-0.0454437	2	chr18_6122407_6122671_-@NM_001100516.1.5,XM_039096741.1.5,XM_039096742.1.5,XM_039096743.1.5,chr18_6123073_6123395_-@NM_001100516.1.5,XM_039096741.1.5,XM_039096742.1.5,XM_039096743.1.5	-0.036101811552478824,0.03300321753722124	chr18_6122407_6122671_-@NM_001100516.1.5,XM_039096741.1.5,XM_039096742.1.5,XM_039096743.1.5	-0.0361018	0.490802	0.709502
Tjp1	0.9771639959635826,0.022836004036417418	0.9420097811483606,0.05799021885163933	0.435036	0.451967	0.974866	0.943236	-0.055081	2	chr1_118849839_118850141_-@NM_001106266.1.27,XM_017588935.2.29,XM_039105261.1.30,XM_039105265.1.30,XM_039105279.1.30,XM_039105288.1.29,XM_039105296.1.29,XM_039105302.1.30,XM_039105314.1.29,XM_039105325.1.29,XM_039105332.1.29,XM_039105338.1.28,XM_0391,chr1_118850422_118850484_-@NM_001106266.1.27,XM_017588935.2.29,XM_039105261.1.30,XM_039105265.1.30,XM_039105279.1.30,XM_039105288.1.29,XM_039105296.…	-0.03496143797004214,0.031006151152889155	chr1_118849839_118850141_-@NM_001106266.1.27,XM_017588935.2.29,XM_039105261.1.30,XM_039105265.1.30,XM_039105279.1.30,XM_039105288.1.29,XM_039105296.1.29,XM_039105302.1.30,XM_039105314.1.29,XM_039105325.1.29,XM_039105332.1.29,XM_039105338.1.28,XM_0391	-0.0349614	0.000952367	0.0113577
Plin2	0.4669943527548554,0.5330056472451447	0.566314958369222,0.43368504163077803	0.54296	0.445806	0.478513	0.575643	0.284429	2	chr5_101156907_101157179_-@XM_006238360.3.9,XM_039109519.1.9,XM_039109524.1.9,XM_039109525.1.9,chr5_101169232_101169507_-@NM_001007144.1.8,XM_008763778.2.8,XM_039109518.1.8,XM_039109520.1.8,XM_039109521.1.8,XM_039109522.1.8	0.09231417290615984,-0.10283630018077017	chr5_101169232_101169507_-@NM_001007144.1.8,XM_008763778.2.8,XM_039109518.1.8,XM_039109520.1.8,XM_039109521.1.8,XM_039109522.1.8	-0.102836	0.198459	0.421395
Kif1c	0.25826082100995573,0.7417391789900443	0.30323734010618636,0.6967626598938137	0.504105	0.530248	0.785392	0.757277	-0.0729436	2	chr10_55443303_55443619_+@NM_145877.2.23,XM_006246564.4.23,XM_006246565.4.22,XM_039085017.1.7,chr10_55443881_55444233_+@NM_145877.2.23,XM_006246564.4.23,XM_006246565.4.22,XM_039085017.1.7	0.04474795739948895,-0.045009398402229506	chr10_55443881_55444233_+@NM_145877.2.23,XM_006246564.4.23,XM_006246565.4.22,XM_039085017.1.7	-0.0450094	0.00405588	0.0302308
Aktip	0.7340495239912546,0.26595047600874544	0.7962033486359049,0.20379665136409514	0.780241	0.820333	0.543453	0.512236	-0.0722898	2	chr19_15876574_15876818_+@NM_001011926.1.10,XM_006255181.4.10,XM_006255182.4.10,XM_017601205.2.9,XM_017601206.1.9,XM_039097569.1.10,chr19_15876942_15877117_+@NM_001011926.1.10,XM_006255181.4.10,XM_006255182.4.10,XM_017601205.2.9,XM_017601206.1.9,XM_039097569.1.10	0.06126283031025248,-0.06333632400940079	chr19_15876942_15877117_+@NM_001011926.1.10,XM_006255181.4.10,XM_006255182.4.10,XM_017601205.2.9,XM_017601206.1.9,XM_039097569.1.10	-0.0633363	0.00158665	0.016312
Far1	0.4661231884057971,0.2202173913043478,0.31365942028985505	0.5738504381797065,0.17638877890402277,0.24976078291627074	0.510233	0.607139	0.419542	0.35273	-0.250872	3	chr1_167704450_167704621_+@NM_001011933.1.13,XM_006230017.4.13,XM_006230018.4.13,XM_006230020.4.13,XM_039106452.1.12,chr1_167705691_167705757_+@NM_001011933.1.13,XM_006230017.4.13,XM_006230018.4.13,XM_006230020.4.13,XM_039106452.1.12,chr1_167705758_167705860_+@NM_001011933.1.13,XM_006230017.4.13,XM_006230018.4.13,XM_006230020.4.13,XM_039106452.1.12	0.09258580381906395,-0.05748628021964841,-0.0758854094002413	chr1_167704450_167704621_+@NM_001011933.1.13,XM_006230017.4.13,XM_006230018.4.13,XM_006230020.4.13,XM_039106452.1.12	0.0925858	0.119881	0.296786
Ermp1	0.5453661327231122,0.4546338672768878	0.4610357224285062,0.5389642775714938	0.490637	0.569043	0.576641	0.498592	-0.213881	2	chr1_227385600_227385771_-@NM_184050.2.15,XM_006231241.4.15,chr1_227387930_227388111_-@NM_184050.2.15,XM_006231241.4.15	-0.0831323598332504,0.07904285980114767	chr1_227385600_227385771_-@NM_184050.2.15,XM_006231241.4.15	-0.0831324	0.329023	0.563023
Kifbp	0.8480489417989419,0.1519510582010582	0.846658618384658,0.15334138161534208	0.424732	0.425582	0.856087	0.854789	-0.00288513	2	chr20_30512899_30513122_-@NM_001031627.1.7,XM_039099049.1.6,chr20_30513492_30513533_-@NM_001031627.1.7,XM_039099049.1.6	-0.002849070364550066,-0.0028821020694085875	chr20_30513492_30513533_-@NM_001031627.1.7,XM_039099049.1.6	-0.0028821	0.512027	0.725459
Vegfa	0.23095776772247362,0.7690422322775264	0.42602530974624003,0.57397469025376	0.241976	0.434222	0.770058	0.575856	-0.843572	2	chr9_14955993_14956055_+@NM_001110333.2.1,NM_001110334.2.1,NM_001287107.1.1,NM_001287108.1.1,NM_001287110.1.1,NM_001287111.1.1,NM_001287112.1.1,NM_001287113.1.1,NM_001287114.1.1,NM_001317043.1.1,NM_031836.3.1,chr9_14969790_14969991_+@NM_001110333.2.7,NM_001110334.2.6,NM_001110335.1.5,NM_001110336.1.4,NM_001287107.1.8,NM_001287108.1.7,NM_001287110.1.6,NM_001287111.1.7,NM_001287112.1.7,NM_001287113…	0.17237696514012307,-0.14048615857826385	chr9_14955993_14956055_+@NM_001110333.2.1,NM_001110334.2.1,NM_001287107.1.1,NM_001287108.1.1,NM_001287110.1.1,NM_001287111.1.1,NM_001287112.1.1,NM_001287113.1.1,NM_001287114.1.1,NM_001317043.1.1,NM_031836.3.1	0.172377	0.659894	0.840268
Tnks	0.1047816040548599,0.8952183959451401	0.255060051327499,0.744939948672501	0.144542	0.287979	0.897574	0.75113	-0.994479	2	chr16_57365935_57366056_+@NM_001106084.2.27,XM_039094390.1.27,XM_039094391.1.25,chr16_57370522_57370736_+@NM_001106084.2.27,XM_039094390.1.27,XM_039094391.1.25	0.13681316220307047,-0.14741039711223192	chr16_57370522_57370736_+@NM_001106084.2.27,XM_039094390.1.27,XM_039094391.1.25	-0.14741	0.000286336	0.00476743
Phkb	0.6147186629067102,0.38528133709328977	0.6758209014128976,0.32417909858710237	0.567799	0.530498	0.719559	0.749463	0.0980342	2	chr19_21025728_21025959_-@XM_006255269.4.31,XM_006255270.4.31,XM_039097815.1.32,chr19_21026081_21026383_-@XM_006255269.4.31,XM_006255270.4.31,XM_039097815.1.32	0.06041626277068701,-0.05780149701954246	chr19_21025728_21025959_-@XM_006255269.4.31,XM_006255270.4.31,XM_039097815.1.32	0.0604163	0.225033	0.452518
Taf12	0.41963221388687233,0.27218950821435295,0.3081782778987748	0.4806781355397136,0.3721084956222567,0.14721336883802974	0.50276	0.610159	0.369998	0.229011	-0.279315	3	chr5_144487367_144487559_+@NM_001115036.1.6,XM_006239067.4.7,XM_006239068.4.6,chr5_144487622_144487784_+@NM_001115036.1.6,XM_006239067.4.7,XM_006239068.4.6,chr5_144490169_144490292_+@NM_001115036.1.6,XM_006239067.4.7,XM_006239068.4.6	0.05140350877192984,0.08698437269644704,-0.16868444506989397	chr5_144490169_144490292_+@NM_001115036.1.6,XM_006239067.4.7,XM_006239068.4.6	-0.168684	0.000403724	0.00633513
Arpin	0.6372549019607843,0.36274509803921573	0.5817297084318361,0.4182702915681639	0.396002	0.448507	0.651433	0.598203	-0.179623	2	chr1_133861475_133861683_-@UTR3-EX,chr1_133865236_133865395_-@NM_001107530.1.6	-0.061245923194452545,0.03872216427363473	chr1_133861475_133861683_-@UTR3-EX	-0.0612459	0.775332	0.908035
Ubfd1	0.22764137888267683,0.35895494783932186,0.4134036732780013	0.35378180921984725,0.23662520052978944,0.4095929902503633	0.424709	0.437193	0.470432	0.457276	-0.0417953	3	chr1_176637386_176637593_+@NM_001034911.1.7,XM_006230189.4.8,chr1_176637773_176637879_+@NM_001034911.1.7,XM_006230189.4.8,chr1_176640801_176640990_+@NM_001034911.1.7,XM_006230189.4.8	0.11977383454180107,-0.12450449092327706,-0.006937276919063595	chr1_176637773_176637879_+@NM_001034911.1.7,XM_006230189.4.8	-0.124504	0.00594589	0.0388273
Kpnb1	0.3101555322672036,0.5616801514476369,0.12816431628515945	0.24267277253835223,0.6240111275038749,0.133316099957773	0.427168	0.453966	0.548791	0.519578	-0.0877795	3	chr10_82143617_82143875_-@UTR3-EX,chr10_82144429_82144633_-@UTR3-EX,chr10_82145209_82145382_-@UTR3-EX	-0.0694563895070297,0.06002711582446851,0.0016651912586033157	chr10_82143617_82143875_-@UTR3-EX	-0.0694564	0.0932826	0.250877
Cebpz	0.9272008729931804,0.07279912700681952	0.9386397630402125,0.06136023695978758	0.927898	0.937545	0.397514	0.390886	-0.0149218	2	chr6_16136611_16136879_+@NM_001108701.1.16,chr6_16137212_16137316_+@NM_001108701.1.16	0.011178258552194897,-0.013795240043490614	chr6_16137212_16137316_+@NM_001108701.1.16	-0.0137952	0.280082	0.514694
Supt20h	0.1653207796403999,0.8346792203596002	0.1656917447170814,0.8343082552829186	0.191835	0.192194	0.836335	0.835968	-0.00269701	2	chr2_138918825_138918945_+@NM_001014170.1.21,chr2_138930121_138930493_+@NM_001014170.1.26,XM_006232338.4.27,XM_006232342.4.26,XM_006232344.4.26,XM_006232345.4.27,XM_006232346.4.26,XM_008760996.3.27,XM_008760998.3.26,XM_008761000.3.27,XM_008761001.3.26,XM_039102602.1.26,XM_039102603.1.28,XM_0	-0.0010802965640636375,-0.0004061041636903573	chr2_138918825_138918945_+@NM_001014170.1.21	-0.0010803	0.617149	0.807753
Vezf1	0.29637376792114695,0.7036262320788531	0.4373403469915098,0.5626596530084902	0.349775	0.479446	0.723767	0.593705	-0.45494	2	chr10_72873421_72873622_+@NM_001304355.1.6,XM_008768166.3.6,XM_039085576.1.6,chr10_72875901_72876109_+@NM_001304355.1.6,XM_008768166.3.6,XM_039085576.1.6	0.13577164668689318,-0.13939661770666023	chr10_72875901_72876109_+@NM_001304355.1.6,XM_008768166.3.6,XM_039085576.1.6	-0.139397	0.00218776	0.0205669
Bloc1s4	0.6625,0.3375	0.6621913703356535,0.33780862966434655	0.733938	0.733738	0.563092	0.563261	0.000392354	2	chr14_74043837_74044023_+@NM_001100766.1.1,chr14_74044146_74044292_+@NM_001100766.1.1	-0.002488683947583059,-0.004572340827712573	chr14_74044146_74044292_+@NM_001100766.1.1	-0.00457234	0.881654	0.971147
Nkx2-5	0.9341788129634249,0.06582118703657519	0.9530902456392907,0.04690975436070927	0.935695	0.95405	0.146571	0.129371	-0.0280266	2	chr10_16346806_16347004_+@NM_053651.2.2,XM_039085022.1.3,chr10_16349015_16349081_+@UTR3-EX	0.018354031498652335,-0.023668520646814475	chr10_16349015_16349081_+@UTR3-EX	-0.0236685	0.354715	0.5891
Chd6	0.24103457172342624,0.7589654282765738	0.37615207373271886,0.6238479262672811	0.793531	0.69177	0.492344	0.57137	0.197996	2	chr3_149596987_149597081_-@NM_001107797.1.37,XM_006235484.4.36,XM_008762345.3.37,XM_008762346.3.36,XM_017591789.2.37,XM_017591790.2.36,XM_039105103.1.37,XM_039105104.1.37,XM_039105105.1.37,XM_039105106.1.36,XM_039105107.1.37,XM_039105108.1.33,XM_0391,chr3_149597245_149597400_-@NM_001107797.1.37,XM_006235484.4.36,XM_008762345.3.37,XM_008762346.3.36,XM_017591789.2.37,XM_017591790.2.36,XM_039105103.…	0.1203370363296834,-0.125974158602835	chr3_149597245_149597400_-@NM_001107797.1.37,XM_006235484.4.36,XM_008762345.3.37,XM_008762346.3.36,XM_017591789.2.37,XM_017591790.2.36,XM_039105103.1.37,XM_039105104.1.37,XM_039105105.1.37,XM_039105106.1.36,XM_039105107.1.37,XM_039105108.1.33,XM_0391	-0.125974	0.177078	0.389913
Cops2	0.044529593213803745,0.11991276267592058,0.7447500963948332,0.09080754771544246	0.07089783716235273,0.0691515868022853,0.7618836258542988,0.0980669501810633	0.553585	0.560943	0.344478	0.338969	-0.0190497	4	chr3_113084746_113084842_-@NM_153297.2.13,XM_006234901.4.13,XM_008762146.3.13,chr3_113084968_113085084_-@NM_153297.2.13,XM_006234901.4.13,XM_008762146.3.13,chr3_113085476_113085780_-@NM_153297.2.13,XM_006234901.4.13,XM_008762146.3.13,chr3_113085905_113086025_-@NM_153297.2.13,XM_006234901.4.13,XM_008762146.3.13	0.0231631207938493,-0.05283197999994774,0.0161516831237265,0.004296450186105305	chr3_113084968_113085084_-@NM_153297.2.13,XM_006234901.4.13,XM_008762146.3.13	-0.052832	0.0587391	0.186022
Abcf2	0.0756391147244806,0.9243608852755194	0.13490049642178661,0.8650995035782134	0.0913833	0.149626	0.92477	0.865841	-0.711358	2	chr4_10595639_10595706_+@NM_001109666.1.2,XM_006235929.4.2,XM_006235930.4.2,XM_006235932.4.2,XM_006235934.4.2,XM_039107494.1.2,XM_039107495.1.2,XM_039107496.1.2,chr4_10607402_10607606_+@NM_001109666.1.14,XM_006235929.4.15,XM_006235930.4.15,XM_006235932.4.15,XM_006235934.4.14,XM_039107494.1.15,XM_039107495.1.15,XM_039107496.1.15	0.05499504199658889,-0.05882900892147791	chr4_10607402_10607606_+@NM_001109666.1.14,XM_006235929.4.15,XM_006235930.4.15,XM_006235932.4.15,XM_006235934.4.14,XM_039107494.1.15,XM_039107495.1.15,XM_039107496.1.15	-0.058829	0.0343404	0.126399
Dennd6a	0.24554465179465176,0.7544553482053481	0.183635222691152,0.8163647773088479	0.460478	0.419982	0.793398	0.833481	0.132805	2	chr16_1884734_1884953_+@NM_001134467.1.20,XM_017600075.2.17,XM_039094441.1.20,chr16_1885203_1885418_+@NM_001134467.1.20,XM_017600075.2.17,XM_039094441.1.20	-0.06182147800041926,0.05978095448321197	chr16_1884734_1884953_+@NM_001134467.1.20,XM_017600075.2.17,XM_039094441.1.20	-0.0618215	0.213281	0.437361
Tor1aip1	0.7056254879000781,0.20070582877959928,0.09366868332032266	0.6731538972196189,0.2049017885035926,0.12194431427678849	0.229906	0.254273	0.694868	0.671648	-0.145333	3	chr13_68195190_68195452_-@UTR3-EX,chr13_68195845_68195934_-@UTR3-EX,chr13_68197329_68197414_-@NM_145092.2.10,XM_006250027.4.10,XM_006250028.4.10,XM_039090334.1.9	-0.032318507796930684,0.0007956528600533974,0.02398260198360884	chr13_68195190_68195452_-@UTR3-EX	-0.0323185	0.90792	0.98689
Pdcd6	0.7894737426959597,0.2105262573040403	0.8346964437993937,0.16530355620060636	0.817059	0.849244	0.509802	0.486543	-0.0557388	2	chr1_28981506_28981805_+@NM_001107452.1.6,XM_006227784.4.6,chr1_28982008_28982188_+@NM_001107452.1.6,XM_006227784.4.6	0.04376703344745114,-0.04980460131215214	chr1_28982008_28982188_+@NM_001107452.1.6,XM_006227784.4.6	-0.0498046	0.0162153	0.076564
D2hgdh	0.10796139197778541,0.10613915797317436,0.477377646260843,0.0972775994497306,0.1015766746914288,0.10966752964703785	0.15948262932853943,0.16486641879816624,0.40540632343622374,0.09743003466468704,0.10293125326131643,0.0698833405110672	0.378703	0.41125	0.362226	0.331581	-0.118948	6	chr9_94370148_94370278_+@UTR3-EX,chr9_94370280_94370401_+@UTR3-EX,chr9_94370407_94370573_+@UTR3-EX,chr9_94370581_94370667_+@UTR3-EX,chr9_94370722_94370784_+@UTR3-EX,chr9_94370803_94370878_+@UTR3-EX	0.05096343379679805,0.05793954988325317,-0.07131258752143543,-0.0002658738805639965,0.000997733941676987,-0.039964911982376436	chr9_94370407_94370573_+@UTR3-EX	-0.0713126	0.00608222	0.03895
Rbm7	0.16832904332904333,0.8316709566709567	0.13173748224009746,0.8682625177599025	0.847559	0.878199	0.440631	0.418633	-0.0512348	2	chr8_48831977_48832077_-@NM_001108143.2.5,XM_039081439.1.5,XM_039081440.1.6,XM_039081441.1.6,chr8_48832395_48832631_-@NM_001108143.2.5,XM_039081439.1.5,XM_039081440.1.6,XM_039081441.1.6	-0.04209664192432874,0.03469938261461003	chr8_48831977_48832077_-@NM_001108143.2.5,XM_039081439.1.5,XM_039081440.1.6,XM_039081441.1.6	-0.0420966	0.218023	0.443916
Eif4e2	0.1278773991892816,0.8721226008107185	0.10127238020627694,0.8987276197937231	0.141026	0.114825	0.873074	0.899475	0.296518	2	chr9_87886536_87886658_+@NM_001108808.1.1,chr9_87902261_87902502_+@UTR3-EX	-0.033830982653191344,0.02525825860454811	chr9_87886536_87886658_+@NM_001108808.1.1	-0.033831	0.32382	0.56065
Mrpl52	0.9400406016073364,0.059959398392663676	0.9086560721871124,0.09134392781288765	0.931509	0.907458	0.26628	0.289951	0.0377385	2	chr15_27885380_27885550_+@NM_001108375.2.5,XM_006251976.4.5,XM_017599737.2.4,XM_017599738.2.5,XM_039093484.1.4,chr15_27885968_27886130_+@NM_001108375.2.5,XM_006251976.4.5,XM_017599737.2.4,XM_017599738.2.5,XM_039093484.1.4	-0.03136589061790407,0.030383018194394165	chr15_27885380_27885550_+@NM_001108375.2.5,XM_006251976.4.5,XM_017599737.2.4,XM_017599738.2.5,XM_039093484.1.4	-0.0313659	0.380136	0.614996
Pum2	0.4418944404486397,0.5581055595513603	0.42182511626445446,0.5781748837355455	0.504406	0.486834	0.603174	0.620923	0.0511566	2	chr6_31540491_31540765_+@NM_001106715.1.21,XM_006239879.4.21,XM_006239880.4.21,XM_006239883.4.20,XM_017594073.2.20,XM_039111922.1.21,XM_039111923.1.21,XM_039111924.1.21,XM_039111925.1.21,XM_039111926.1.21,XM_039111928.1.21,XM_039111929.1.21,XM_039111,chr6_31542682_31542976_+@NM_001106715.1.21,XM_006239879.4.21,XM_006239880.4.21,XM_006239883.4.20,XM_017594073.2.20,XM_039111922.1.21,XM_039111923.1.…	-0.020470665152137302,0.019504988193797757	chr6_31540491_31540765_+@NM_001106715.1.21,XM_006239879.4.21,XM_006239880.4.21,XM_006239883.4.20,XM_017594073.2.20,XM_039111922.1.21,XM_039111923.1.21,XM_039111924.1.21,XM_039111925.1.21,XM_039111926.1.21,XM_039111928.1.21,XM_039111929.1.21,XM_039111	-0.0204707	0.508154	0.721165
Rara	0.8393724696356275,0.16062753036437244	0.9036355897937993,0.09636441020620073	0.853194	0.908466	0.336751	0.287751	-0.0905579	2	chr10_83927920_83928142_+@NM_031528.2.8,XM_017597010.2.9,XM_017597011.2.9,XM_039085214.1.9,XM_039085216.1.10,XM_039085217.1.9,XM_039085218.1.9,XM_039085219.1.9,chr10_83928798_83928932_+@NM_031528.2.8,XM_017597010.2.9,XM_017597011.2.9,XM_039085214.1.9,XM_039085216.1.10,XM_039085217.1.9,XM_039085218.1.9,XM_039085219.1.9	0.06240616289547862,-0.07192461168814017	chr10_83928798_83928932_+@NM_031528.2.8,XM_017597010.2.9,XM_017597011.2.9,XM_039085214.1.9,XM_039085216.1.10,XM_039085217.1.9,XM_039085218.1.9,XM_039085219.1.9	-0.0719246	0.0281776	0.1118
Wdr25	0.4034090909090909,0.5965909090909091	0.5392316017316018,0.46076839826839827	0.437674	0.565305	0.632063	0.509693	-0.369171	2	chr6_127938834_127938923_+@NM_001135894.1.7,XM_006240545.4.8,XM_006240546.4.8,XM_006240547.4.8,XM_039112407.1.9,XM_039112408.1.9,chr6_127939716_127939771_+@NM_001135894.1.7,XM_006240545.4.8,XM_006240546.4.8,XM_006240547.4.8,XM_039112407.1.9,XM_039112408.1.9	0.11200834606007015,-0.13343816145540277	chr6_127939716_127939771_+@NM_001135894.1.7,XM_006240545.4.8,XM_006240546.4.8,XM_006240547.4.8,XM_039112407.1.9,XM_039112408.1.9	-0.133438	0.209544	0.434425
Rbm8a	0.9397711213060777,0.06022887869392235	0.9418261844439756,0.05817381555602441	0.939789	0.941566	0.27829	0.276773	-0.00272474	2	chr2_184166998_184167219_+@NM_001271138.1.6,XM_006232956.4.6,chr2_184167799_184167917_+@NM_001271138.1.6,XM_006232956.4.6	0.0019362720955443669,-0.003440896608127908	chr2_184167799_184167917_+@NM_001271138.1.6,XM_006232956.4.6	-0.0034409	0.985245	0.999095
Sike1	0.09311033417138069,0.9068896658286194	0.11883322489698547,0.8811667751030146	0.239098	0.260304	0.911652	0.88878	-0.122595	2	chr2_190524420_190524568_+@NM_001012182.2.5,chr2_190525588_190525818_+@NM_001012182.2.5	0.018524129585581584,-0.026309171769234863	chr2_190525588_190525818_+@NM_001012182.2.5	-0.0263092	0.263778	0.496988
Magix	0.43986782720825274,0.5601321727917472	0.4620535714285714,0.5379464285714286	0.502623	0.522049	0.594747	0.574482	-0.0547081	2	chrX_14830917_14831046_+@NM_001014109.1.6,XM_039099789.1.5,XM_039099790.1.7,chrX_14832281_14832464_+@NM_001014109.1.6,XM_039099789.1.5,XM_039099790.1.7	0.043401535768863186,0.00012680911018503327	chrX_14830917_14831046_+@NM_001014109.1.6,XM_039099789.1.5,XM_039099790.1.7	0.0434015	0.832872	0.945627
Syt11	0.5877450980392157,0.4122549019607843	0.6723057644110275,0.3276942355889725	0.643969	0.610446	0.671554	0.73253	0.0771283	2	chr2_174206082_174206202_-@NM_031667.2.4,XM_006232748.2.4,chr2_174206245_174206301_-@NM_031667.2.4,XM_006232748.2.4	0.06960193781314472,-0.09345988063660482	chr2_174206245_174206301_-@NM_031667.2.4,XM_006232748.2.4	-0.0934599	0.258014	0.494014
Pcdh17	0.7196719720496895,0.28032802795031053	0.7726592455163884,0.22734075448361163	0.728759	0.77992	0.315555	0.265251	-0.0978843	2	chr15_60312186_60312383_+@NM_001107279.1.6,XM_006252377.4.5,XM_006252378.4.5,XM_006252379.3.4,XM_006252381.4.5,XM_039093360.1.5,chr15_60316032_60316167_+@NM_001107279.1.6,XM_006252377.4.5,XM_006252378.4.5,XM_006252379.3.4,XM_006252381.4.5,XM_039093360.1.5	0.05043939424157229,-0.04318819263011642	chr15_60312186_60312383_+@NM_001107279.1.6,XM_006252377.4.5,XM_006252378.4.5,XM_006252379.3.4,XM_006252381.4.5,XM_039093360.1.5	0.0504394	0.613632	0.806003
Knop1	0.6847678465325525,0.3152321534674476	0.6487262737262737,0.35127372627372627	0.643463	0.65329	0.734268	0.706235	-0.021866	2	chr1_173180404_173180541_-@XM_039087770.1.5,XM_039087775.1.4,XM_039087781.1.5,chr1_173180566_173180608_-@XM_039087770.1.5,XM_039087775.1.4,XM_039087781.1.5	-0.0402417027417028,0.015088383838383845	chr1_173180404_173180541_-@XM_039087770.1.5,XM_039087775.1.4,XM_039087781.1.5	-0.0402417	0.90766	0.98689
Dctn5	0.3215725487046105,0.6784274512953896	0.28129897009621346,0.7187010299037866	0.587255	0.568807	0.750512	0.768213	0.046048	2	chr1_176705559_176705735_+@NM_001037778.2.6,chr1_176705736_176705906_+@NM_001037778.2.6	-0.04180093753729752,0.03932474892570936	chr1_176705559_176705735_+@NM_001037778.2.6	-0.0418009	0.0220965	0.0949635
Psmd10	0.5009920634920635,0.4990079365079365	0.2863756613756614,0.7136243386243386	0.596878	0.759103	0.630964	0.493418	-0.346861	2	chrX_104656836_104656988_-@XM_039099411.1.5,XM_039099412.1.4,chrX_104657291_104657511_-@XM_039099411.1.5,XM_039099412.1.4	-0.2086549442545939,0.20485396367249664	chrX_104656836_104656988_-@XM_039099411.1.5,XM_039099412.1.4	-0.208655	0.00115395	0.0133055
Col14a1	0.36332236842105264,0.6366776315789474	0.3772766781241358,0.6227233218758643	0.363751	0.377696	0.636807	0.622857	-0.054274	2	chr7_86722124_86722200_+@NM_001130548.2.1,XM_039079204.1.1,XM_039079205.1.1,chr7_86935980_86936124_+@XM_039079205.1.48	-0.005798499476162067,-0.026493043455742327	chr7_86935980_86936124_+@XM_039079205.1.48	-0.026493	0.749539	0.894181
P3h2	0.17651515151515149,0.46691919191919196,0.3565656565656566	0.27856333906085506,0.2353908466029569,0.4860458143361881	0.456861	0.418913	0.508931	0.562063	0.125106	3	chr11_74775260_74775381_+@NM_001025627.1.15,chr11_74775571_74775672_+@UTR3-EX,chr11_74776233_74776402_+@UTR3-EX	0.05008534407410517,-0.2585685258002164,0.0935423096672569	chr11_74775571_74775672_+@UTR3-EX	-0.258569	0.0143473	0.0704535
Dbndd2	0.3360828129447021,0.4113839547303745,0.25253323232492336	0.44152697718589196,0.3100223061463372,0.24845071666777097	0.528811	0.547993	0.369675	0.348647	-0.0514037	3	chr3_153220415_153220648_+@NM_001047111.2.3,XM_006235610.3.4,XM_006235612.3.4,XM_006235614.4.4,XM_006235615.3.4,XM_039105712.1.4,chr3_153221039_153221191_+@UTR3-EX,chr3_153223320_153223476_+@UTR3-EX	0.09337270077840337,-0.10767898988942426,-0.014638645177004028	chr3_153221039_153221191_+@UTR3-EX	-0.107679	0.133781	0.320185
Caap1	0.2700819000819001,0.33968877968877964,0.39022932022932016	0.2536294781070323,0.4115380362671384,0.3348324856258293	0.393929	0.339136	0.431701	0.470616	0.216073	3	chr5_109361603_109361716_-@NM_001034154.2.6,XM_006238400.4.6,chr5_109361837_109362005_-@NM_001034154.2.6,XM_006238400.4.6,chr5_109406447_109406554_-@NM_001034154.2.2	-0.020228340024739444,0.06576146200905386,-0.057824070371857994	chr5_109361837_109362005_-@NM_001034154.2.6,XM_006238400.4.6	0.0657615	0.208876	0.434187
Loxl2	0.03736413043478261,0.9626358695652174	0.08673618448295187,0.9132638155170482	0.163617	0.206069	0.963348	0.915666	-0.3328	2	chr15_44771137_44771202_+@NM_001106047.2.14,XM_039093148.1.15,XM_039093149.1.15,XM_039093150.1.15,XM_039093151.1.15,XM_039093152.1.15,XM_039093153.1.15,XM_039093154.1.14,XM_039093155.1.14,XM_039093156.1.14,chr15_44772811_44773067_+@NM_001106047.2.14,XM_039093148.1.15,XM_039093149.1.15,XM_039093150.1.15,XM_039093151.1.15,XM_039093152.1.15,XM_039093153.1.15,XM_039093154.1.14,XM_039093155.1.14,XM_03…	0.009086139844237381,-0.04986482759751554	chr15_44772811_44773067_+@NM_001106047.2.14,XM_039093148.1.15,XM_039093149.1.15,XM_039093150.1.15,XM_039093151.1.15,XM_039093152.1.15,XM_039093153.1.15,XM_039093154.1.14,XM_039093155.1.14,XM_039093156.1.14	-0.0498648	0.319318	0.557114
Zfp444	0.22064371214097322,0.7793562878590268	0.204630023892319,0.795369976107681	0.793532	0.808318	0.294654	0.280256	-0.0266352	2	chr1_67709274_67709428_-@NM_001169143.1.4,XM_006228186.4.5,XM_008758902.3.5,chr1_67711151_67711352_-@NM_001169143.1.4,XM_006228186.4.5,XM_008758902.3.5	-0.019983897370638354,0.014273751529147671	chr1_67709274_67709428_-@NM_001169143.1.4,XM_006228186.4.5,XM_008758902.3.5	-0.0199839	0.80783	0.930432
Mylk	0.8571496676473793,0.14285033235262068	0.8858256850226125,0.11417431497738761	0.247074	0.222139	0.863514	0.890631	0.153485	2	chr11_65783011_65783242_-@NM_001105874.2.32,XM_006248433.4.32,XM_006248434.4.32,XM_039088119.1.32,XM_039088120.1.22,chr11_65784778_65784877_-@NM_001105874.2.32,XM_006248433.4.32,XM_006248434.4.32,XM_039088119.1.32,XM_039088120.1.22	0.027391162141633396,-0.03452528528633092	chr11_65784778_65784877_-@NM_001105874.2.32,XM_006248433.4.32,XM_006248434.4.32,XM_039088119.1.32,XM_039088120.1.22	-0.0345253	0.255858	0.492597
Med29	0.047785937715680106,0.9522140622843199	0.05456604440624277,0.9454339555937572	0.953392	0.946914	0.184866	0.190595	0.00983647	2	chr1_83677188_83677257_-@UTR3-EX,chr1_83678539_83678770_-@NM_001106237.1.4	0.003323485167847695,-0.006930266226160442	chr1_83678539_83678770_-@NM_001106237.1.4	-0.00693027	0.67112	0.848569
Lgr4	0.12901198922070065,0.8709880107792993	0.17785318855463686,0.8221468114453632	0.309204	0.346688	0.877744	0.832337	-0.16508	2	chr3_96548390_96548500_+@NM_173328.2.18,XM_039104411.1.18,chr3_96549657_96550004_+@NM_173328.2.18,XM_039104411.1.18	0.0401381996321635,-0.04870258185183263	chr3_96549657_96550004_+@NM_173328.2.18,XM_039104411.1.18	-0.0487026	0.145884	0.340942
Rhoj	0.06753266126499592,0.9324673387350041	0.10464081952241544,0.8953591804775846	0.278877	0.306521	0.934761	0.899729	-0.136358	2	chr6_94117012_94117081_+@NM_001008320.1.5,chr6_94117980_94118277_+@UTR3-EX	0.03440881321269387,-0.03718426611357373	chr6_94117980_94118277_+@UTR3-EX	-0.0371843	0.00532015	0.0361666
Auts2l1	0.1345835060852575,0.8654164939147424	0.13149495183404636,0.8685050481659536	0.468067	0.466464	0.8731	0.875392	0.00495005	2	chr12_25193091_25193336_+@NM_001107136.2.19,chr12_25193675_25194123_+@NM_001107136.2.19	-0.0016889164936505774,0.0032264119074298936	chr12_25193675_25194123_+@NM_001107136.2.19	0.00322641	0.832099	0.945341
Nlk	0.4130494505494506,0.18063186813186813,0.4063186813186814	0.39116734783243323,0.14559005984527806,0.4632425923222887	0.407859	0.464568	0.42049	0.380305	-0.187821	3	chr10_63467407_63467589_-@NM_001191924.2.11,XM_039086614.1.11,XM_039086614.1.12,XM_039086615.1.11,XM_039086615.1.12,chr10_63467963_63468040_-@NM_001191924.2.11,XM_039086614.1.11,XM_039086614.1.12,XM_039086615.1.11,XM_039086615.1.12,chr10_63589851_63589988_-@NM_001191924.2.1,XM_039086614.1.1,XM_039086615.1.1,XM_039086616.1.1	-0.022837106146602726,-0.03716713494425006,0.054773318771187185	chr10_63589851_63589988_-@NM_001191924.2.1,XM_039086614.1.1,XM_039086615.1.1,XM_039086616.1.1	0.0547733	0.422664	0.651477
Cnpy4	0.12631223660635427,0.19338456103161986,0.6803032023620259	0.1811111111111111,0.2893070818070818,0.529581807081807	0.390536	0.451328	0.716996	0.615343	-0.208719	3	chr12_17070534_17070568_+@XM_039089974.1.9,chr12_17070569_17070609_+@XM_039089974.1.9,chr12_17070674_17070750_+@XM_039089974.1.9	0.03640513585752664,0.07762323734633308,-0.15380929153368117	chr12_17070674_17070750_+@XM_039089974.1.9	-0.153809	0.00868646	0.0503573
Cdk11b	0.3198963751997289,0.19002031507209274,0.49008330972817843	0.2891225382884502,0.17132649793827232,0.5395509637732775	0.372692	0.337757	0.520512	0.552538	0.141995	3	chr5_166213456_166213636_+@NM_145766.2.2,XM_006239529.4.2,XM_006239530.3.1,XM_006239530.3.2,XM_006239531.4.2,XM_039109289.1.3,XM_039109290.1.2,chr5_166221955_166222072_+@XM_039109293.1.1,chr5_166227314_166227481_+@XM_039109295.1.1	-0.032091672048580544,-0.020380350558414917,0.048191015077458266	chr5_166227314_166227481_+@XM_039109295.1.1	0.048191	0.21095	0.436326
Ivns1abp	0.18765758310707942,0.8123424168929206	0.17579720804659674,0.8242027919534033	0.494193	0.488004	0.832378	0.840438	0.0181837	2	chr13_63445612_63445930_+@NM_001047085.1.8,XM_006249988.4.15,XM_039090454.1.9,chr13_63446231_63446701_+@NM_001047085.1.8,XM_006249988.4.15,XM_039090454.1.9	-0.01319007461467303,0.01155868014124739	chr13_63445612_63445930_+@NM_001047085.1.8,XM_006249988.4.15,XM_039090454.1.9	-0.0131901	0.357895	0.592799
Aurkc	0.7974735449735451,0.20252645502645503	0.6917692939244663,0.30823070607553377	0.220164	0.323498	0.800497	0.696432	-0.555178	2	chr1_66843669_66843852_-@NM_001308536.1.7,XM_017588885.2.8,XM_039103776.1.9,XM_039103780.1.11,XM_039103781.1.12,XM_039103782.1.11,XM_039103786.1.12,XM_039103787.1.10,XM_039103789.1.9,XM_039103790.1.12,XM_039103791.1.10,XM_039103795.1.10,XM_039103797,chr1_66851791_66851918_-@XM_039103780.1.5,XM_039103781.1.5,XM_039103782.1.5,XM_039103786.1.6,XM_039103787.1.4,XM_039103789.1.3,XM_039103790.1.6,XM_03…	-0.09364000688600793,0.1270801378871273	chr1_66851791_66851918_-@XM_039103780.1.5,XM_039103781.1.5,XM_039103782.1.5,XM_039103786.1.6,XM_039103787.1.4,XM_039103789.1.3,XM_039103790.1.6,XM_039103797.1.4,XM_039103814.1.5	0.12708	0.018918	0.086205
Odr4	0.8771210407239819,0.12287895927601812	0.8559748483801505,0.1440251516198495	0.576779	0.58317	0.88549	0.867989	-0.0158995	2	chr13_62394609_62394950_-@XM_039091346.1.14,XM_039091347.1.14,XM_039091350.1.14,XM_039091351.1.13,XM_039091353.1.14,chr13_62395055_62395141_-@XM_039091346.1.14,XM_039091347.1.14,XM_039091350.1.14,XM_039091351.1.13,XM_039091353.1.14	-0.021846949109172398,0.01674276055422033	chr13_62394609_62394950_-@XM_039091346.1.14,XM_039091347.1.14,XM_039091350.1.14,XM_039091351.1.13,XM_039091353.1.14	-0.0218469	0.337812	0.572251
Plce1	0.33802655677655674,0.6619734432234432	0.36869743876322825,0.6313025612367718	0.564132	0.580854	0.717471	0.693788	-0.0421441	2	chr1_236550790_236550961_+@NM_053758.2.33,XM_039108292.1.33,XM_039108320.1.33,chr1_236551268_236551601_+@NM_053758.2.33,XM_039108292.1.33,XM_039108320.1.33	0.01088787581981776,-0.03853380757929292	chr1_236551268_236551601_+@NM_053758.2.33,XM_039108292.1.33,XM_039108320.1.33	-0.0385338	0.799159	0.925159
Zfp655	0.7796804426377598,0.0924312814556717,0.12788827590656857	0.6832921156450569,0.11203750189818301,0.2046703824567602	0.168539	0.24518	0.715883	0.644215	-0.540762	3	chr12_9357637_9357875_-@NM_001008362.1.4,XM_006248895.4.4,XM_039089550.1.6,XM_039089551.1.6,XM_039089552.1.6,XM_039089553.1.6,XM_039089554.1.7,chr12_9362021_9362078_-@XM_006248899.4.6,XM_039089554.1.6,XM_039089557.1.5,chr12_9368639_9368746_-@XM_003751126.5.5,XM_008768981.3.3	-0.09540988308533616,0.01542242602257754,0.0718522041104197	chr12_9357637_9357875_-@NM_001008362.1.4,XM_006248895.4.4,XM_039089550.1.6,XM_039089551.1.6,XM_039089552.1.6,XM_039089553.1.6,XM_039089554.1.7	-0.0954099	0.00937769	0.0527527
C2cd2	0.6389860139860141,0.36101398601398604	0.5385544407283538,0.4614455592716462	0.425312	0.514791	0.678511	0.591183	-0.275464	2	chr11_37228028_37228129_-@NM_199391.1.14,XM_008768572.3.14,XM_008768573.3.14,XM_008768576.3.15,XM_008768577.3.14,XM_008768578.2.14,XM_017598014.2.15,XM_039088396.1.13,XM_039088398.1.12,chr11_37228877_37228997_-@NM_199391.1.14,XM_008768572.3.14,XM_008768573.3.14,XM_008768576.3.15,XM_008768577.3.14,XM_008768578.2.14,XM_017598014.2.15,XM_039088396.1.13,XM_039088398.1.12	-0.10045533170533172,0.0681623931623932	chr11_37228028_37228129_-@NM_199391.1.14,XM_008768572.3.14,XM_008768573.3.14,XM_008768576.3.15,XM_008768577.3.14,XM_008768578.2.14,XM_017598014.2.15,XM_039088396.1.13,XM_039088398.1.12	-0.100455	0.629215	0.817157
Foxo1	0.112426589972447,0.887573410027553	0.19151812079704214,0.8084818792029579	0.386686	0.436788	0.891666	0.830603	-0.175771	2	chr2_136389854_136390012_+@NM_001191846.2.3,XM_039103268.1.3,XM_039103269.1.3,chr2_136390354_136390603_+@NM_001191846.2.3,XM_039103268.1.3,XM_039103269.1.3	0.08154989158767857,-0.07759517177379538	chr2_136389854_136390012_+@NM_001191846.2.3,XM_039103268.1.3,XM_039103269.1.3	0.0815499	0.00378476	0.0289333
Yipf4	0.2854577782365853,0.7145422217634148	0.16937045797339914,0.8306295420266009	0.753792	0.847494	0.418611	0.32724	-0.169037	2	chr6_20950502_20950704_-@UTR3-EX,chr6_20951403_20951625_-@NM_001009712.1.6	-0.11991422300955207,0.1130120459686007	chr6_20950502_20950704_-@UTR3-EX	-0.119914	9.73812e-06	0.000452555
Fnbp1	0.5983468286099864,0.4016531713900135	0.4228445644140235,0.5771554355859765	0.424593	0.593145	0.619154	0.45338	-0.482305	2	chr3_14313080_14313185_-@UTR3-EX,chr3_14315635_14315781_-@UTR3-EX	-0.17991861369520945,0.1480564254500425	chr3_14313080_14313185_-@UTR3-EX	-0.179919	0.0313001	0.11964
Epm2a	0.5716279627988785,0.42837203720112144	0.5487180338730197,0.45128196612698035	0.682693	0.668864	0.628659	0.639845	0.0295251	2	chr1_5847445_5848678_+@UTR3-EX,chr1_5849156_5850113_+@UTR3-EX	-0.022762508633487943,0.02305082530562058	chr1_5849156_5850113_+@UTR3-EX	0.0230508	0.0553692	0.178555
Nr2c1	0.48076923076923084,0.5192307692307693	0.5502211772901429,0.44977882270985714	0.533645	0.595254	0.565412	0.50338	-0.157625	2	chr7_28766999_28767163_+@NM_145780.2.14,XM_008765216.3.14,XM_017594671.2.15,XM_039078458.1.15,XM_039078459.1.15,chr7_28768431_28768604_+@NM_145780.2.14,XM_008765216.3.14,XM_017594671.2.15,XM_039078458.1.15,XM_039078459.1.15	0.06236845020494075,-0.06844084149667395	chr7_28768431_28768604_+@NM_145780.2.14,XM_008765216.3.14,XM_017594671.2.15,XM_039078458.1.15,XM_039078459.1.15	-0.0684408	0.447047	0.67218
Khdrbs3	0.07454645553691275,0.9254535444630873	0.07036650704091793,0.929633492959082	0.406381	0.40401	0.918343	0.92147	0.00844252	2	chr7_100987894_100988027_+@NM_022249.2.9,chr7_100988243_100988467_+@NM_022249.2.9	-0.0030633910492909727,0.0042693214383418	chr7_100988243_100988467_+@NM_022249.2.9	0.00426932	0.694376	0.86311
Abca8a	0.8401940757794631,0.15980592422053688	0.832464276980051,0.167535723019949	0.599795	0.601926	0.85422	0.848523	-0.00511491	2	chr10_95002347_95002712_-@NM_001281824.1.39,XM_006247611.4.39,XM_039086180.1.37,chr10_95002761_95002893_-@NM_001281824.1.39,XM_006247611.4.39,XM_039086180.1.37	-0.007174314599773357,0.04773961385199915	chr10_95002761_95002893_-@NM_001281824.1.39,XM_006247611.4.39,XM_039086180.1.37	0.0477396	0.0667335	0.202461
Agpat3	0.6043585776437761,0.14702986720931083,0.1933744931833698,0.055237061963543166	0.7269410797609408,0.12330870524840265,0.1289263560932099,0.020823858897446635	0.623296	0.705864	0.225186	0.156431	-0.179473	4	chr20_10410785_10410964_+@NM_001106378.1.9,XM_006256243.4.10,XM_006256244.4.10,XM_017601596.2.9,XM_039098551.1.10,XM_039098552.1.9,XM_039098553.1.7,chr20_10412781_10412986_+@NM_001106378.1.9,XM_006256243.4.10,XM_006256244.4.10,XM_017601596.2.9,XM_039098551.1.10,XM_039098552.1.9,XM_039098553.1.7,chr20_10414513_10414739_+@NM_001106378.1.9,XM_006256243.4.10,XM_006256244.4.10,XM_017601596.2.9,XM_0390…	0.12210207391156647,-0.023950498542911813,-0.06453814508505665,-0.03464815834321724	chr20_10410785_10410964_+@NM_001106378.1.9,XM_006256243.4.10,XM_006256244.4.10,XM_017601596.2.9,XM_039098551.1.10,XM_039098552.1.9,XM_039098553.1.7	0.122102	4.47669e-07	5.19047e-05
Hnrnpa2b1	0.9385607177441765,0.06143928225582351	0.9546648740513244,0.045335125948675614	0.33566	0.325025	0.934158	0.947078	0.0464496	2	chr4_80536725_80537015_-@XM_039107790.1.12,XM_039107793.1.11,XM_039107795.1.11,chr4_80537491_80537664_-@XM_039107789.1.12	0.016125721773543877,-0.015146553934649865	chr4_80536725_80537015_-@XM_039107790.1.12,XM_039107793.1.11,XM_039107795.1.11	0.0161257	0.00124247	0.0141696
Sccpdh	0.3596946278511404,0.6403053721488595	0.3008527295296223,0.6991472704703778	0.56808	0.534692	0.727456	0.760732	0.0873873	2	chr13_91421640_91421870_+@NM_001013985.1.12,chr13_91421997_91422226_+@UTR3-EX	-0.06120846294262461,0.056913235651576466	chr13_91421640_91421870_+@NM_001013985.1.12	-0.0612085	0.165089	0.371672
Sec24b	0.4490659340659341,0.5509340659340659	0.34481837606837606,0.6551816239316239	0.654749	0.725584	0.596518	0.529309	-0.148201	2	chr2_218562703_218562866_-@NM_001106474.1.24,XM_006233275.3.24,XM_006233276.3.23,XM_006233277.4.22,XM_008761458.2.24,XM_017590788.1.23,XM_039102106.1.25,XM_039102107.1.25,XM_039102108.1.25,chr2_218563081_218563261_-@NM_001106474.1.24,XM_006233275.3.24,XM_006233276.3.23,XM_006233277.4.22,XM_008761458.2.24,XM_017590788.1.23,XM_039102106.1.25,XM_039102107.1.25,XM_039102108.1.25	-0.10974031034677939,0.09531705663781131	chr2_218562703_218562866_-@NM_001106474.1.24,XM_006233275.3.24,XM_006233276.3.23,XM_006233277.4.22,XM_008761458.2.24,XM_017590788.1.23,XM_039102106.1.25,XM_039102107.1.25,XM_039102108.1.25	-0.10974	0.048225	0.162332
G3bp1	0.850847448197993,0.14915255180200698	0.8588844625878134,0.1411155374121866	0.861385	0.867197	0.557277	0.55438	-0.00970134	2	chr10_39615508_39616029_+@NM_133565.1.12,XM_039085121.1.12,chr10_39616175_39616402_+@NM_133565.1.12,XM_039085121.1.12	0.007980873338820693,-0.008328438296285018	chr10_39616175_39616402_+@NM_133565.1.12,XM_039085121.1.12	-0.00832844	0.314096	0.550648
Ube3c	0.4170158542423475,0.5829841457576526	0.41752832057383044,0.5824716794261695	0.663164	0.662783	0.540707	0.541087	0.000829304	2	chr4_5648933_5649151_-@XM_039108544.1.23,XM_039108546.1.18,chr4_5649637_5649857_-@XM_039108544.1.23,XM_039108546.1.18	-0.00011757318940452954,-0.0011278170780670838	chr4_5649637_5649857_-@XM_039108544.1.23,XM_039108546.1.18	-0.00112782	0.891336	0.977514
Eif4e	0.41587767078060245,0.27167828957914864,0.3124440396402489	0.5191253317501433,0.262947820067422,0.21792684818243474	0.52798	0.592232	0.468709	0.400181	-0.165678	3	chr2_227097954_227098209_+@NM_053974.2.7,XM_017590592.2.6,XM_039101586.1.7,chr2_227098234_227098659_+@NM_053974.2.7,XM_017590592.2.6,XM_039101586.1.7,chr2_227099063_227099258_+@NM_053974.2.7,XM_017590592.2.6,XM_039101586.1.7	0.10173150635924866,-0.009945477837959515,-0.09533680501887959	chr2_227097954_227098209_+@NM_053974.2.7,XM_017590592.2.6,XM_039101586.1.7	0.101732	0.000835959	0.0102626
Cdc25a	0.11133635622131005,0.34361162980385096,0.545052013974839	0.13917075068597873,0.3943739505549261,0.4664552987590952	0.351787	0.392008	0.647232	0.600687	-0.156184	3	chr8_109881477_109881608_+@NM_133571.2.15,XM_006243702.4.15,XM_006243703.3.16,XM_039080745.1.14,chr8_109881908_109882071_+@NM_133571.2.15,XM_006243702.4.15,XM_006243703.3.16,XM_039080745.1.14,chr8_109882532_109882734_+@NM_133571.2.15,XM_006243702.4.15,XM_006243703.3.16,XM_039080745.1.14	0.015558625805718818,0.04136882578016293,-0.08296255182156342	chr8_109882532_109882734_+@NM_133571.2.15,XM_006243702.4.15,XM_006243703.3.16,XM_039080745.1.14	-0.0829626	0.507249	0.721165
Mecp2	0.15265333392067895,0.6452817790699382,0.1199635111522253,0.08210137585715754	0.08921557858450131,0.5774189819938127,0.14474066751153497,0.18862477191015103	0.140269	0.245859	0.553811	0.484131	-0.809632	4	chrX_151781220_151781325_-@NM_022673.2.4,XM_006229567.4.3,XM_017601935.2.4,XM_039099534.1.3,chrX_151781405_151781599_-@NM_022673.2.4,XM_006229567.4.3,XM_017601935.2.4,XM_039099534.1.3,chrX_151783634_151783725_-@NM_022673.2.4,XM_006229567.4.3,XM_017601935.2.4,XM_039099534.1.3,chrX_151789830_151790001_-@NM_022673.2.4,XM_006229567.4.3,XM_017601935.2.4,XM_039099534.1.3	-0.05992117217005674,-0.06584187815603582,0.026280275918286133,0.10646504280852981	chrX_151789830_151790001_-@NM_022673.2.4,XM_006229567.4.3,XM_017601935.2.4,XM_039099534.1.3	0.106465	0.00101241	0.0117383
Slpi	0.555609668109668,0.4443903318903319	0.6182065217391305,0.38179347826086957	0.680163	0.663707	0.659872	0.701842	0.0353343	2	chr3_153082213_153082288_-@NM_053372.2.4,chr3_153082290_153082323_-@NM_053372.2.4	0.06424247521967819,-0.04075045407590627	chr3_153082213_153082288_-@NM_053372.2.4	0.0642425	0.921205	0.987841
.	0.6862525406423253,0.3137474593576747	0.662473673152198,0.33752632684780204	0.685288	0.661437	0.316827	0.340499	0.051108	2	chr10_166084_166150_+@UTR3-EX,chr9_151349_151394_+@UTR3-EX	-0.025203777610719125,0.02037881174827849	chr10_166084_166150_+@UTR3-EX	-0.0252038	0.212982	0.437361
Dlst	0.8861008706438478,0.11389912935615218	0.9297379027238655,0.07026209727613457	0.893372	0.930772	0.276123	0.241328	-0.059166	2	chr6_104781424_104781777_+@NM_001006981.2.15,XM_006240306.2.13,XM_008764756.2.14,XM_039112045.1.14,chr6_104783043_104783296_+@NM_001006981.2.15,XM_006240306.2.13,XM_008764756.2.14,XM_039112045.1.14	0.04356973321356594,-0.04389228930102518	chr6_104783043_104783296_+@NM_001006981.2.15,XM_006240306.2.13,XM_008764756.2.14,XM_039112045.1.14	-0.0438923	3.07533e-09	1.60455e-06
Mecr	0.38579599280030313,0.6142040071996968	0.5508534266701235,0.44914657332987645	0.550687	0.659327	0.699997	0.590231	-0.259761	2	chr5_144055365_144055518_+@NM_017209.1.10,XM_006239009.4.11,XM_039109372.1.11,XM_039109373.1.10,chr5_144055711_144055867_+@NM_017209.1.10,XM_006239009.4.11,XM_039109372.1.11,XM_039109373.1.10	0.16032222873668778,-0.15795056381138795	chr5_144055365_144055518_+@NM_017209.1.10,XM_006239009.4.11,XM_039109372.1.11,XM_039109373.1.10	0.160322	0.000868263	0.0104744
Ift140	0.5405179615705932,0.4594820384294069	0.3488685344827586,0.6511314655172413	0.568048	0.388688	0.473521	0.660071	0.547399	2	chr10_14120298_14120333_+@XM_002727728.6.30,XM_039087092.1.30,XM_039087093.1.29,XM_039087094.1.24,XM_039087096.1.16,chr10_14121547_14121630_+@XM_002727728.6.30,XM_039087092.1.30,XM_039087093.1.29,XM_039087094.1.24,XM_039087096.1.16	-0.13305897319055215,0.1612069947596263	chr10_14121547_14121630_+@XM_002727728.6.30,XM_039087092.1.30,XM_039087093.1.29,XM_039087094.1.24,XM_039087096.1.16	0.161207	0.986971	0.999095
Man1a2	0.1841535364894653,0.7632452827113562,0.052601180799178575	0.1156256907761847,0.7549764809424719,0.1293978282813434	0.46795	0.526282	0.443918	0.378829	-0.169483	3	chr2_187947490_187947592_-@NM_001106452.1.13,XM_039102060.1.13,XM_039102061.1.10,chr2_187950633_187950838_-@NM_001106452.1.13,XM_039102060.1.13,XM_039102061.1.10,chr2_187952418_187952552_-@NM_001106452.1.13,XM_039102060.1.13,XM_039102061.1.10	-0.08273571032871802,-0.012892813792324875,0.05737487385499146	chr2_187947490_187947592_-@NM_001106452.1.13,XM_039102060.1.13,XM_039102061.1.10	-0.0827357	0.0302465	0.11755
LOC100911068	0.5740384615384616,0.42596153846153845	0.6043448931645881,0.395655106835412	0.613626	0.640762	0.49783	0.471777	-0.0624284	2	chr8_37132330_37132517_+@NM_001305215.1.18,XM_039080650.1.17,XM_039080652.1.11,chr8_37133597_37133738_+@NM_001305215.1.18,XM_039080650.1.17,XM_039080652.1.11	0.026067973711416337,-0.03407962265544234	chr8_37133597_37133738_+@NM_001305215.1.18,XM_039080650.1.17,XM_039080652.1.11	-0.0340796	0.779335	0.9117
Mvb12b	0.7282805997991104,0.27171940020088964	0.6840084033613445,0.31599159663865545	0.318401	0.359707	0.742332	0.700604	-0.175979	2	chr3_17034002_17034218_-@NM_001271232.1.10,XM_017591884.2.10,chr3_17037138_17037324_-@NM_001271232.1.10,XM_017591884.2.10	-0.04505779000226895,0.03929217121417283	chr3_17034002_17034218_-@NM_001271232.1.10,XM_017591884.2.10	-0.0450578	0.590479	0.786448
Cebpg	0.44432234432234435,0.5556776556776557	0.19894688644688646,0.8010531135531136	0.562436	0.804014	0.467338	0.232518	-0.515533	2	chr1_87683105_87683160_-@NM_012831.1.2,XM_039101538.1.2,chr1_87686535_87686686_-@NM_012831.1.2,XM_039101538.1.2	-0.24750874923288724,0.22318090593952655	chr1_87683105_87683160_-@NM_012831.1.2,XM_039101538.1.2	-0.247509	5.69895e-05	0.00149477
RGD1305350	0.03140647204919448,0.9685935279508056	0.06097764013965616,0.9390223598603439	0.372835	0.389998	0.952535	0.930045	-0.0649309	2	chr5_158377604_158377734_+@NM_001135781.1.3,XM_039110093.1.4,chr5_158377969_158378192_+@NM_001135781.1.3,XM_039110093.1.4	0.025117759793927698,-0.029607641797997575	chr5_158377969_158378192_+@NM_001135781.1.3,XM_039110093.1.4	-0.0296076	0.00169184	0.017219
Nebl	0.6619451088099243,0.20692172368455847,0.13113316750551718	0.6282090389714401,0.2084258095982203,0.16336515143033964	0.242315	0.270519	0.64874	0.627656	-0.158843	3	chr17_80114438_80114741_-@NM_001389243.1.27,XM_039095820.1.30,XM_039095821.1.30,XM_039095822.1.28,XM_039095824.1.25,XM_039095825.1.25,XM_039095826.1.24,XM_039095827.1.7,chr17_80114911_80115330_-@NM_001389243.1.27,XM_039095820.1.30,XM_039095821.1.30,XM_039095822.1.28,XM_039095824.1.25,XM_039095825.1.25,XM_039095826.1.24,XM_039095827.1.7,chr17_80117150_80117603_-@NM_001389243.1.27,XM_039095820.1.30…	-0.03362468963985421,0.0015913251066718148,0.03231011899465416	chr17_80114438_80114741_-@NM_001389243.1.27,XM_039095820.1.30,XM_039095821.1.30,XM_039095822.1.28,XM_039095824.1.25,XM_039095825.1.25,XM_039095826.1.24,XM_039095827.1.7	-0.0336247	0.0473956	0.160316
RGD1310352	0.16171837977083003,0.8382816202291699	0.18266544742231072,0.8173345525776893	0.301702	0.318788	0.851354	0.832968	-0.0794746	2	chr10_36575467_36575598_+@NM_001106999.1.3,NM_001106999.1.4,XM_006246261.4.3,chr10_36576399_36576593_+@NM_001106999.1.3,NM_001106999.1.4,XM_006246261.4.3	0.01747408283586585,-0.021253768415613883	chr10_36576399_36576593_+@NM_001106999.1.3,NM_001106999.1.4,XM_006246261.4.3	-0.0212538	0.429753	0.658991
Gtf2h3	0.7638888888888888,0.2361111111111111	0.6903341046563553,0.30966589534364475	0.571668	0.60127	0.799529	0.750362	-0.0728358	2	chr12_32009015_32009227_-@NM_001024236.1.13,chr12_32009288_32009406_-@NM_001024236.1.13	-0.07639815306603892,0.05692394344174556	chr12_32009015_32009227_-@NM_001024236.1.13	-0.0763982	0.177114	0.389913
Adar	0.2603541226215645,0.7396458773784355	0.38622959309257954,0.6137704069074205	0.387035	0.48867	0.764442	0.653687	-0.336397	2	chr2_175176855_175177018_+@NM_031006.1.15,XM_006232774.4.16,XM_006232775.4.16,XM_006232776.4.15,XM_006232778.3.15,XM_039103210.1.17,chr2_175178024_175178280_+@NM_031006.1.15,XM_006232774.4.16,XM_006232775.4.16,XM_006232776.4.15,XM_006232778.3.15,XM_039103210.1.17	0.122172214648255,-0.12282537324846432	chr2_175178024_175178280_+@NM_031006.1.15,XM_006232774.4.16,XM_006232775.4.16,XM_006232776.4.15,XM_006232778.3.15,XM_039103210.1.17	-0.122825	0.00608681	0.03895
Rnft1	0.42609649122807014,0.5739035087719299	0.4591911764705882,0.5408088235294118	0.455588	0.486903	0.596436	0.565209	-0.0959039	2	chr10_71320973_71321126_+@XM_003750899.5.9,XM_006247119.4.9,XM_006247120.4.8,chr10_71323609_71323755_+@UTR3-EX	0.01614849289491388,-0.04422503579449488	chr10_71323609_71323755_+@UTR3-EX	-0.044225	0.60054	0.794605
Rfesd	0.6801151761517615,0.3198848238482385	0.7560991973211997,0.24390080267880032	0.349877	0.277354	0.691078	0.764307	0.335116	2	chr2_5501943_5502147_-@NM_001108540.1.3,XM_006231706.4.4,XM_006231708.3.4,XM_006231709.3.4,XM_039102502.1.4,XM_039102503.1.4,XM_039102504.1.4,XM_039102505.1.4,chr2_5506353_5506516_-@NM_001108540.1.3,XM_006231706.4.4,XM_006231708.3.4,XM_006231709.3.4,XM_039102502.1.4,XM_039102503.1.4,XM_039102504.1.4,XM_039102505.1.4	0.07477675781979065,-0.07360119757660744	chr2_5501943_5502147_-@NM_001108540.1.3,XM_006231706.4.4,XM_006231708.3.4,XM_006231709.3.4,XM_039102502.1.4,XM_039102503.1.4,XM_039102504.1.4,XM_039102505.1.4	0.0747768	0.0798712	0.225258
Fam91a1	0.43162746806039487,0.26440185830429735,0.3039706736353078	0.43171049514333093,0.19221201683888256,0.3760774880177865	0.491928	0.48883	0.448468	0.453693	0.0091151	3	chr7_90007327_90007527_+@NM_001127578.1.24,chr7_90008461_90008519_+@UTR3-EX,chr7_90008520_90008650_+@UTR3-EX	-0.006896525655716856,-0.0805189234784823,0.05936660459638404	chr7_90008461_90008519_+@UTR3-EX	-0.0805189	0.244335	0.479001
Ankrd13a	0.3488467566915843,0.4764574793023069,0.17469576400610884	0.36792940142564207,0.4475727468020701,0.1844978517722879	0.455799	0.45304	0.565574	0.567607	0.00875965	3	chr12_41798197_41798414_-@NM_001012148.1.15,XM_006249461.3.15,XM_006249462.2.15,XM_039089611.1.15,chr12_41798551_41798769_-@NM_001012148.1.15,XM_006249461.3.15,XM_006249462.2.15,XM_039089611.1.15,chr12_41799007_41799143_-@NM_001012148.1.15,XM_006249461.3.15,XM_006249462.2.15,XM_039089611.1.15	0.010064538100500009,-0.03554925794308761,-0.0009219655789941272	chr12_41798551_41798769_-@NM_001012148.1.15,XM_006249461.3.15,XM_006249462.2.15,XM_039089611.1.15	-0.0355493	0.749792	0.894181
Crem	0.2356060606060606,0.2102813852813853,0.39296536796536796,0.16114718614718615	0.21848288800646118,0.1669175536347262,0.42267363180970335,0.19192592654910934	0.467723	0.446769	0.387214	0.415656	0.0661256	4	chr17_54303287_54303451_+@NM_001110860.2.10,NM_001271101.1.10,NM_001271102.1.3,NM_001271245.1.4,NM_001271246.1.4,NM_001271247.1.4,NM_001271248.1.3,NM_017334.2.4,XM_006254049.4.9,XM_006254050.4.9,XM_006254051.4.9,XM_006254052.4.8,XM_006254053.4.9,XM_0,chr17_54303535_54303640_+@NM_001110860.2.10,NM_001271101.1.10,NM_001271102.1.3,NM_001271245.1.4,NM_001271246.1.4,NM_001271247.1.4,NM_001271248.1.3,N…	-0.02948326009894295,-0.0553902391924303,0.019514529186394847,0.01668076621137546	chr17_54303535_54303640_+@NM_001110860.2.10,NM_001271101.1.10,NM_001271102.1.3,NM_001271245.1.4,NM_001271246.1.4,NM_001271247.1.4,NM_001271248.1.3,NM_017334.2.4,XM_006254049.4.9,XM_006254050.4.9,XM_006254051.4.9,XM_006254052.4.8,XM_006254053.4.9,XM_0	-0.0553902	0.395355	0.62698
Baiap2l1	0.7007985452245414,0.29920145477545856	0.6408196560063223,0.3591803439936777	0.761995	0.730581	0.595289	0.619731	0.0607366	2	chr12_10339722_10339837_+@NM_001034140.1.14,XM_017598315.2.14,XM_039089346.1.12,chr12_10339844_10339936_+@NM_001034140.1.14,XM_017598315.2.14,XM_039089346.1.12	-0.061202184146263106,0.04657276203328842	chr12_10339722_10339837_+@NM_001034140.1.14,XM_017598315.2.14,XM_039089346.1.12	-0.0612022	0.770046	0.906421
Usp8	0.2617424242424242,0.7382575757575758	0.16806266415512428,0.8319373358448757	0.498419	0.442422	0.773363	0.848606	0.171936	2	chr3_114008982_114009108_+@NM_001106502.1.19,XM_006234916.4.19,chr3_114009419_114009669_+@NM_001106502.1.19,XM_006234916.4.19	-0.09921203293897635,0.09020378306392784	chr3_114008982_114009108_+@NM_001106502.1.19,XM_006234916.4.19	-0.099212	0.000746747	0.00944522
Cntnap1	0.1562685560053981,0.32464799820062984,0.5190834457939721	0.14375375721064682,0.20545307163961476,0.6507931711497384	0.472244	0.453438	0.628732	0.686311	0.0586257	3	chr10_86125344_86125399_+@NM_032061.2.24,XM_006247431.4.24,XM_008768122.3.24,XM_008768123.3.24,XM_008768124.3.24,XM_017597555.2.24,XM_039086960.1.23,XM_039086961.1.24,XM_039086962.1.24,XM_039086963.1.23,XM_039086964.1.23,XM_039086965.1.23,chr10_86125449_86125485_+@NM_032061.2.24,XM_006247431.4.24,XM_008768122.3.24,XM_008768123.3.24,XM_008768124.3.24,XM_017597555.2.24,XM_039086960.1.23,XM_03908696…	-0.024471161256058277,-0.12315111368315035,0.12102334027391237	chr10_86125449_86125485_+@NM_032061.2.24,XM_006247431.4.24,XM_008768122.3.24,XM_008768123.3.24,XM_008768124.3.24,XM_017597555.2.24,XM_039086960.1.23,XM_039086961.1.24,XM_039086962.1.24,XM_039086963.1.23,XM_039086964.1.23,XM_039086965.1.23	-0.123151	0.0509642	0.168029
Tprkb	0.5325187969924812,0.46748120300751883	0.6347425646151283,0.36525743538487165	0.577182	0.668512	0.521807	0.431115	-0.211927	2	chr4_118356454_118356604_+@NM_001013926.3.6,XM_006236743.4.7,XM_006236746.4.5,XM_017593013.2.5,XM_039107356.1.6,XM_039107357.1.6,XM_039107359.1.6,XM_039107360.1.6,chr4_118357705_118357847_+@NM_001013926.3.6,XM_006236743.4.7,XM_006236746.4.5,XM_017593013.2.5,XM_039107356.1.6,XM_039107357.1.6,XM_039107359.1.6,XM_039107360.1.6	0.09224520804114067,-0.10690191418627604	chr4_118357705_118357847_+@NM_001013926.3.6,XM_006236743.4.7,XM_006236746.4.5,XM_017593013.2.5,XM_039107356.1.6,XM_039107357.1.6,XM_039107359.1.6,XM_039107360.1.6	-0.106902	0.0860446	0.237848
Spag9	0.13113910086555314,0.8688608991344469	0.21990942144883027,0.7800905785511696	0.208871	0.289284	0.876148	0.794139	-0.469876	2	chr10_79075055_79075257_+@NM_001108290.2.30,XM_006247146.3.30,XM_006247147.3.29,XM_006247150.4.28,XM_006247151.4.27,XM_006247153.4.27,XM_006247154.4.26,XM_017597384.2.33,XM_017597387.2.32,XM_039086382.1.34,XM_039086383.1.32,XM_039086384.1.30,XM_0390,chr10_79077549_79077797_+@NM_001108290.2.30,XM_006247146.3.30,XM_006247147.3.29,XM_006247150.4.28,XM_006247151.4.27,XM_006247153.4.27,XM_006247154.4.…	0.08469898075305865,-0.0881015092543872	chr10_79077549_79077797_+@NM_001108290.2.30,XM_006247146.3.30,XM_006247147.3.29,XM_006247150.4.28,XM_006247151.4.27,XM_006247153.4.27,XM_006247154.4.26,XM_017597384.2.33,XM_017597387.2.32,XM_039086382.1.34,XM_039086383.1.32,XM_039086384.1.30,XM_0390	-0.0881015	0.0285013	0.11247
Arhgef2	0.7658844638333803,0.2341155361666198	0.785380983750549,0.21461901624945104	0.798654	0.813373	0.651918	0.648315	-0.0263456	2	chr2_174117678_174117790_+@NM_001012079.2.22,XM_006232643.4.27,XM_006232646.4.26,XM_006232651.4.22,XM_006232652.4.22,XM_008761152.3.23,XM_017590882.2.27,XM_039102312.1.27,chr2_174117791_174117824_+@NM_001012079.2.22,XM_006232643.4.27,XM_006232646.4.26,XM_006232651.4.22,XM_006232652.4.22,XM_008761152.3.23,XM_017590882.2.27,XM_039102312.1.27	0.010471494889517485,-0.0470789728064446	chr2_174117791_174117824_+@NM_001012079.2.22,XM_006232643.4.27,XM_006232646.4.26,XM_006232651.4.22,XM_006232652.4.22,XM_008761152.3.23,XM_017590882.2.27,XM_039102312.1.27	-0.047079	0.578945	0.778517
Tmod1	0.17028985787061968,0.1793115192860552,0.6503986228433251	0.27036534314556476,0.1593290026711403,0.5703056541832949	0.350808	0.40349	0.677359	0.612885	-0.201851	3	chr5_60392488_60392737_+@NM_013044.2.10,XM_039109313.1.9,XM_039109314.1.9,XM_039109315.1.8,XM_039109316.1.9,chr5_60392829_60393257_+@NM_013044.2.10,XM_039109313.1.9,XM_039109314.1.9,XM_039109315.1.8,XM_039109316.1.9,chr5_60393639_60393957_+@NM_013044.2.10,XM_039109313.1.9,XM_039109314.1.9,XM_039109315.1.8,XM_039109316.1.9	0.09893625409408274,-0.020947340607306714,-0.08044346067826857	chr5_60392488_60392737_+@NM_013044.2.10,XM_039109313.1.9,XM_039109314.1.9,XM_039109315.1.8,XM_039109316.1.9	0.0989363	0.00458817	0.0326809
Fam78b	0.0907393094263794,0.6581578016015421,0.25110288897207844	0.12251882637112815,0.5598465473145781,0.31763462631429384	0.122214	0.1504	0.639595	0.618701	-0.299402	3	chr13_79239284_79239343_+@XM_039091406.1.2,chr13_79250731_79250958_+@XM_039091406.1.2,chr13_79251122_79251255_+@UTR3-EX	0.03966064194741767,-0.09198881883412924,0.07094195055758606	chr13_79250731_79250958_+@XM_039091406.1.2	-0.0919888	0.0675273	0.203069
Pdp1	0.07089365239101075,0.9291063476089892	0.04154520536025061,0.9584547946397495	0.931526	0.959322	0.21723	0.192903	-0.0424195	2	chr5_25446863_25446955_-@NM_001271108.2.3,NM_019372.4.2,XM_006237907.4.2,XM_006237908.3.2,XM_006237909.4.3,chr5_25448359_25448645_-@NM_001271108.2.3,NM_019372.4.2,XM_006237907.4.2,XM_006237908.3.2,XM_006237909.4.3	-0.029614388349409243,0.029112027183602285	chr5_25446863_25446955_-@NM_001271108.2.3,NM_019372.4.2,XM_006237907.4.2,XM_006237908.3.2,XM_006237909.4.3	-0.0296144	0.0307612	0.118666
Card6	0.9194519538044041,0.08054804619559586	0.8925095595991561,0.10749044040084388	0.211141	0.233956	0.922435	0.896964	-0.148029	2	chr2_54193829_54194054_-@UTR3-EX,chr2_54195304_54195387_-@NM_001106413.1.4,XM_008760761.3.4,XM_017590717.2.4	-0.026858462505300107,0.022875891563191114	chr2_54193829_54194054_-@UTR3-EX	-0.0268585	0.504078	0.720063
RGD735065	0.9455008236725573,0.05449917632744267	0.9487934975323352,0.05120650246766479	0.944196	0.947014	0.162306	0.159412	-0.00429893	2	chr20_7356107_7356281_+@NM_199379.2.9,XM_006256182.4.8,XM_039098528.1.8,chr20_7357412_7357618_+@NM_199379.2.9,XM_006256182.4.8,XM_039098528.1.8	0.0031755157317785443,-0.004785144786672031	chr20_7357412_7357618_+@NM_199379.2.9,XM_006256182.4.8,XM_039098528.1.8	-0.00478514	0.99412	0.99983
RGD1307554	0.5170909653266493,0.4829090346733507	0.4690521668261395,0.5309478331738606	0.654745	0.626866	0.601476	0.635258	0.0627761	2	chr1_82867659_82867840_+@NM_001109664.1.10,XM_006228571.3.11,XM_017588898.2.8,XM_039104082.1.10,chr1_82868073_82868326_+@NM_001109664.1.10,XM_006228571.3.11,XM_017588898.2.8,XM_039104082.1.10	-0.050533447113487284,0.04488059053150306	chr1_82867659_82867840_+@NM_001109664.1.10,XM_006228571.3.11,XM_017588898.2.8,XM_039104082.1.10	-0.0505334	0.162037	0.366943
Ubqln1	0.2124571717040125,0.7875428282959875	0.3255973458907561,0.6744026541092439	0.325713	0.421028	0.810251	0.715015	-0.370314	2	chr17_6475504_6475741_+@NM_053747.2.11,XM_006253551.4.10,XM_039095286.1.10,chr17_6476859_6477095_+@NM_053747.2.11,XM_006253551.4.10,XM_039095286.1.10	0.10965581397596136,-0.11288434578848439	chr17_6476859_6477095_+@NM_053747.2.11,XM_006253551.4.10,XM_039095286.1.10	-0.112884	0.00451699	0.032661
Fem1b	0.8596188874485964,0.05762350817986768,0.08275760437153583	0.7988517811192231,0.10927542032193195,0.09187279855884507	0.143059	0.17133	0.78981	0.759965	-0.260166	3	chr8_63261160_63261399_-@UTR3-EX,chr8_63263181_63263289_-@UTR3-EX,chr8_63265321_63265387_-@NM_001108157.1.2	-0.060022447907001286,0.048487196034663296,0.00644661821069889	chr8_63261160_63261399_-@UTR3-EX	-0.0600224	0.0438894	0.151651
Hrc	0.21623741614881814,0.7837625838511819	0.36101507168290115,0.6389849283170989	0.236634	0.377581	0.790021	0.649748	-0.67413	2	chr1_95813236_95813351_+@NM_181369.3.1,chr1_95816889_95816987_+@NM_181369.3.6	0.14568195633820538,-0.14373475908192324	chr1_95813236_95813351_+@NM_181369.3.1	0.145682	3.67771e-05	0.00108104
Baiap2	0.8492581734186212,0.15074182658137883	0.8867786184128014,0.11322138158719867	0.854216	0.890335	0.192781	0.157172	-0.0597472	2	chr10_105285766_105285983_+@NM_057196.1.14,XM_006247872.3.14,chr10_105289965_105290125_+@XM_006247869.4.14,XM_006247870.3.15,XM_006247871.3.14,XM_039085085.1.13	0.03634875420421013,-0.0415120963880186	chr10_105289965_105290125_+@XM_006247869.4.14,XM_006247870.3.15,XM_006247871.3.14,XM_039085085.1.13	-0.0415121	0.215373	0.439809
Zeb2	0.11092862125824454,0.03827038939624556,0.17015133498224252,0.6806496543632674	0.18155315677802594,0.059008960581082105,0.13520020750686987,0.6242376751340221	0.626133	0.571813	0.187565	0.246004	0.130927	4	chr3_29214585_29214775_-@UTR3-EX,chr3_29216086_29216167_-@UTR3-EX,chr3_29217575_29217750_-@UTR3-EX,chr3_29218314_29218600_-@UTR3-EX	0.06717785043743345,0.017912137452677557,-0.03687236168767208,-0.056204192367318995	chr3_29214585_29214775_-@UTR3-EX	0.0671779	0.0738059	0.21513
Hnrnpr	0.23377261308295794,0.7662273869170422	0.2956065673456978,0.7043934326543022	0.23948	0.300851	0.767155	0.705569	-0.329144	2	chr5_148548560_148548665_+@XM_039110145.1.2,XM_039110146.1.2,chr5_148574645_148574841_+@NM_175603.3.11,XM_039110141.1.11,XM_039110142.1.11,XM_039110143.1.11,XM_039110144.1.11,XM_039110145.1.10,XM_039110146.1.10	0.05493707625656841,-0.06129547468342922	chr5_148574645_148574841_+@NM_175603.3.11,XM_039110141.1.11,XM_039110142.1.11,XM_039110143.1.11,XM_039110144.1.11,XM_039110145.1.10,XM_039110146.1.10	-0.0612955	0.370761	0.607189
Slmap	0.15543610960390666,0.8445638903960934	0.09063204549248677,0.9093679545075133	0.849249	0.911871	0.236355	0.17812	-0.102642	2	chr16_1662948_1663135_-@UTR3-EX,chr16_1668042_1668590_-@NM_001106060.1.22,XM_006252541.4.23,XM_006252542.4.24,XM_006252543.4.22,XM_006252544.4.22,XM_006252545.4.22,XM_006252550.4.22,XM_006252553.4.20,XM_008770981.3.20,XM_017600014.2.21,XM_017600015.2.21,XM_017600016.2.21,XM_017600	-0.07102413256699416,0.0631140887783661	chr16_1662948_1663135_-@UTR3-EX	-0.0710241	0.00836155	0.0487446
Msi2	0.14680129236661504,0.10498085011454839,0.2581569572068572,0.49006090031197935	0.15119631994631993,0.07070002695002695,0.28868903243903243,0.48941462066462066	0.557206	0.56273	0.260768	0.255515	-0.0142329	4	chr10_73144113_73144265_-@XM_017597690.2.11,XM_039087659.1.15,XM_039087660.1.15,XM_039087661.1.14,XM_039087662.1.14,XM_039087663.1.13,XM_039087664.1.15,XM_039087665.1.14,XM_039087666.1.14,XM_039087667.1.13,XM_039087668.1.15,XM_039087669.1.13,XM_03908,chr10_73146022_73146115_-@XM_017597690.2.11,XM_039087659.1.15,XM_039087660.1.15,XM_039087661.1.14,XM_039087662.1.14,XM_039087663.1.13,XM_039087664.1…	0.0009214430676136032,-0.037637085465747136,0.027107017538324285,-0.0029085271880376906	chr10_73146022_73146115_-@XM_017597690.2.11,XM_039087659.1.15,XM_039087660.1.15,XM_039087661.1.14,XM_039087662.1.14,XM_039087663.1.13,XM_039087664.1.15,XM_039087665.1.14,XM_039087666.1.14,XM_039087667.1.13,XM_039087668.1.15,XM_039087669.1.13,XM_03908	-0.0376371	0.399453	0.629652
Prepl	0.41443787700056056,0.5855621229994394	0.5194430176333227,0.48055698236667743	0.477594	0.570139	0.621015	0.526055	-0.255528	2	chr6_9607551_9607772_+@NM_001010951.1.14,XM_006239697.4.15,XM_008764456.3.15,XM_008764457.3.15,XM_008764458.3.14,XM_039111895.1.14,chr6_9609685_9609957_+@NM_001010951.1.14,XM_006239697.4.15,XM_008764456.3.15,XM_008764457.3.15,XM_008764458.3.14,XM_039111895.1.14	0.1030685769335501,-0.10559049536761816	chr6_9609685_9609957_+@NM_001010951.1.14,XM_006239697.4.15,XM_008764456.3.15,XM_008764457.3.15,XM_008764458.3.14,XM_039111895.1.14	-0.10559	2.16224e-05	0.000805822
Csnk1a1	0.7232008691999,0.27679913080010005	0.7912316987599747,0.20876830124002535	0.760652	0.815635	0.47949	0.434789	-0.100686	2	chr18_55047709_55048195_+@NM_053615.2.10,XM_039096535.1.11,XM_039096537.1.11,XM_039096541.1.10,chr18_55048989_55049268_+@NM_053615.2.10,XM_039096535.1.11,XM_039096537.1.11,XM_039096541.1.10	0.06743853589372151,-0.06892575736837264	chr18_55048989_55049268_+@NM_053615.2.10,XM_039096535.1.11,XM_039096537.1.11,XM_039096541.1.10	-0.0689258	0.00146702	0.0156208
Ecm2	0.2586977147100074,0.615135577372604,0.12616670791738857	0.21818895995550613,0.5910226640711902,0.19078837597330364	0.144	0.207772	0.615433	0.569767	-0.528929	3	chr17_15120208_15120340_-@XM_006253741.4.10,XM_006253742.4.9,XM_039096237.1.10,chr17_15120895_15121089_-@XM_006253741.4.10,XM_006253742.4.9,XM_039096237.1.10,chr17_15152307_15152412_-@XM_006253741.4.1,XM_006253742.4.1	-0.040732231842357136,-0.025766469389691515,0.06092415010176597	chr17_15152307_15152412_-@XM_006253741.4.1,XM_006253742.4.1	0.0609242	0.229722	0.459554
Iqcc	0.8036616161616161,0.19633838383838387	0.7065740069824122,0.29342599301758776	0.471047	0.52694	0.82201	0.737945	-0.161769	2	chr5_141957906_141958105_-@XM_006238987.4.7,chr5_141958359_141958425_-@XM_006238987.4.7	-0.09004485763597025,0.08810098682221443	chr5_141957906_141958105_-@XM_006238987.4.7	-0.0900449	0.470259	0.691636
Nup153	0.8798142717497557,0.12018572825024437	0.8729920568684675,0.12700794313153252	0.881523	0.876655	0.510909	0.513835	0.00798971	2	chr17_18024459_18024670_+@NM_001100470.1.22,XM_017600457.2.21,chr17_18024760_18024867_+@NM_001100470.1.22,XM_017600457.2.21	-0.007975598800950445,0.0009704695106037275	chr17_18024459_18024670_+@NM_001100470.1.22,XM_017600457.2.21	-0.0079756	0.605276	0.798622
Zfx	0.9008596198722101,0.09914038012778999	0.8960336538461539,0.10396634615384616	0.173469	0.177879	0.903447	0.898769	-0.0362129	2	chrX_58804691_58804952_-@NM_001109017.2.8,XM_006257030.4.9,XM_006257032.4.9,XM_008773265.3.9,XM_039099944.1.9,XM_039099945.1.9,XM_039099946.1.8,XM_039099947.1.8,chrX_58807734_58807829_-@NM_001109017.2.8,XM_006257030.4.9,XM_006257032.4.9,XM_008773265.3.9,XM_039099944.1.9,XM_039099945.1.9,XM_039099946.1.8,XM_039099947.1.8	-0.004829589890918973,0.0038945736551920934	chrX_58804691_58804952_-@NM_001109017.2.8,XM_006257030.4.9,XM_006257032.4.9,XM_008773265.3.9,XM_039099944.1.9,XM_039099945.1.9,XM_039099946.1.8,XM_039099947.1.8	-0.00482959	0.846269	0.950573
Itgbl1	0.8912628111625709,0.10873718883742906	0.9592279834563522,0.04077201654364787	0.893767	0.95996	0.213512	0.154073	-0.103075	2	chr15_101041433_101041734_+@NM_001017505.1.11,chr15_101043892_101043957_+@UTR3-EX	0.06634709837690644,-0.07625847641229494	chr15_101043892_101043957_+@UTR3-EX	-0.0762585	0.000843873	0.0102992
Map4k2	0.08009959539371303,0.919900404606287	0.13249449587407253,0.8675055041259275	0.179504	0.225901	0.921811	0.870932	-0.33167	2	chr1_203658960_203659012_+@NM_001106329.1.31,XM_006230753.4.32,XM_006230754.4.32,XM_039108503.1.32,chr1_203660583_203660782_+@UTR3-EX	0.04458490382403428,-0.05094332666796442	chr1_203660583_203660782_+@UTR3-EX	-0.0509433	0.601189	0.794605
Nucks1	0.13327552123361708,0.8667244787663829	0.11131943146328152,0.8886805685367185	0.183009	0.162355	0.872159	0.893027	0.172764	2	chr13_43370003_43370212_+@NM_022799.2.7,XM_006249797.4.7,chr13_43374067_43374316_+@NM_022799.2.7,XM_006249797.4.7	-0.025907896796645666,0.021152657605415404	chr13_43370003_43370212_+@NM_022799.2.7,XM_006249797.4.7	-0.0259079	0.292278	0.528124
Usp20	0.18553783173348393,0.24541219649915302,0.5690499717673632	0.24256220909416398,0.171421858216971,0.586015932688865	0.294053	0.335608	0.601381	0.569416	-0.190702	3	chr3_14304385_14304475_+@NM_001107827.3.25,XM_006233916.4.25,XM_017591848.2.24,XM_039105245.1.25,XM_039105246.1.24,XM_039105247.1.24,chr3_14305335_14305425_+@NM_001107827.3.25,XM_006233916.4.25,XM_017591848.2.24,XM_039105245.1.25,XM_039105246.1.24,XM_039105247.1.24,chr3_14305464_14305600_+@NM_001107827.3.25,XM_006233916.4.25,XM_017591848.2.24,XM_039105245.1.25,XM_039105246.1.24,XM_039105247.1.24	0.044768822662844404,-0.08096711259754741,0.010366516032277007	chr3_14305335_14305425_+@NM_001107827.3.25,XM_006233916.4.25,XM_017591848.2.24,XM_039105245.1.25,XM_039105246.1.24,XM_039105247.1.24	-0.0809671	0.433643	0.661435
Faim	0.07740782105573393,0.922592178944266	0.13075955450022614,0.8692404454997739	0.641405	0.64922	0.923706	0.879018	-0.0174709	2	chr8_99559650_99559701_+@NM_080895.2.5,XM_002729959.5.6,XM_006243611.4.6,chr8_99559713_99559984_+@NM_080895.2.5,XM_002729959.5.6,XM_006243611.4.6	0.04748982433644841,-0.05249954673514989	chr8_99559713_99559984_+@NM_080895.2.5,XM_002729959.5.6,XM_006243611.4.6	-0.0524995	0.0674628	0.203069
Hspa4l	0.1273009592688979,0.2187401652242329,0.6539588755068693	0.24114069587443304,0.16187420500635996,0.596985099119207	0.236991	0.328371	0.649869	0.57522	-0.470496	3	chr2_123792900_123793006_+@NM_001106428.2.20,XM_039102005.1.20,chr2_123794217_123794322_+@UTR3-EX,chr2_123794465_123794637_+@UTR3-EX	0.1127212248535778,-0.050697464300405504,-0.055396503006797104	chr2_123792900_123793006_+@NM_001106428.2.20,XM_039102005.1.20	0.112721	0.0422768	0.148538
Mau2	0.18087814962814963,0.23058786451643595,0.08259399330827902,0.13783835212406642,0.36810164042306903	0.12047746962931008,0.12991461152347927,0.10257745938801377,0.21474051522940366,0.4322899442297932	0.308905	0.235293	0.380868	0.478115	0.392701	5	chr16_19409456_19409521_+@NM_001106077.2.19,XM_006252877.4.19,XM_006252878.4.19,XM_039094336.1.18,chr16_19409526_19409601_+@NM_001106077.2.19,XM_006252877.4.19,XM_006252878.4.19,XM_039094336.1.18,chr16_19409807_19409952_+@NM_001106077.2.19,XM_006252877.4.19,XM_006252878.4.19,XM_039094336.1.18,chr16_19414021_19414148_+@NM_001106077.2.19,XM_006252877.4.19,XM_006252878.4.19,XM_039094336.1.18,chr16_1…	-0.06020397390380869,-0.09994519358727363,0.019122803347159045,0.07540297237386215,0.06354082537110661	chr16_19409526_19409601_+@NM_001106077.2.19,XM_006252877.4.19,XM_006252878.4.19,XM_039094336.1.18	-0.0999452	0.00017335	0.00336895
Dpt	0.09542834528284924,0.15073022694471308,0.7538414277724377	0.13034041614868613,0.18666030639199738,0.6829992774593165	0.438708	0.45875	0.774136	0.718369	-0.0644474	3	chr13_77150562_77150701_+@NM_001105965.2.3,XM_039090498.1.4,XM_039090499.1.3,chr13_77150702_77150821_+@NM_001105965.2.3,XM_039090498.1.4,XM_039090499.1.3,chr13_77151071_77151646_+@NM_001105965.2.3,XM_039090498.1.4,XM_039090499.1.3	0.03412992123654787,0.03519638887404172,-0.07096152400534961	chr13_77151071_77151646_+@NM_001105965.2.3,XM_039090498.1.4,XM_039090499.1.3	-0.0709615	0.31904	0.557114
Man1a1	0.8447528467908902,0.1552471532091097	0.7534100412739959,0.2465899587260042	0.232024	0.31461	0.848145	0.758958	-0.439288	2	chr20_33202513_33202726_-@NM_001033656.1.13,XM_006256497.2.13,chr20_33204773_33204827_-@NM_001033656.1.13,XM_006256497.2.13	-0.09141709819407262,0.0824527159774657	chr20_33202513_33202726_-@NM_001033656.1.13,XM_006256497.2.13	-0.0914171	0.0361081	0.131744
Tpd52l2	0.5246995192307693,0.4753004807692308	0.5120646019217571,0.48793539807824293	0.585642	0.574885	0.537223	0.548177	0.0267459	2	chr3_168616647_168616843_+@NM_198744.2.8,XM_006235754.4.9,XM_006235757.4.8,XM_006235759.4.7,XM_006235760.4.7,XM_006235761.3.6,XM_008762500.2.6,XM_039104697.1.9,XM_039104698.1.8,XM_039104699.1.8,XM_039104700.1.9,XM_039104701.1.7,XM_039104702.1.8,XM,chr3_168617983_168618201_+@NM_198744.2.8,XM_006235754.4.9,XM_006235757.4.8,XM_006235759.4.7,XM_006235760.4.7,XM_006235761.3.6,XM_008762500.2.6,XM_03910…	-0.014398561757067774,0.010783771934445907	chr3_168616647_168616843_+@NM_198744.2.8,XM_006235754.4.9,XM_006235757.4.8,XM_006235759.4.7,XM_006235760.4.7,XM_006235761.3.6,XM_008762500.2.6,XM_039104697.1.9,XM_039104698.1.8,XM_039104699.1.8,XM_039104700.1.9,XM_039104701.1.7,XM_039104702.1.8,XM	-0.0143986	0.78797	0.918199
Sec23ip	0.8251854190294683,0.17481458097053174	0.8997558393411875,0.1002441606588125	0.834755	0.904352	0.355996	0.300116	-0.115532	2	chr1_183362871_183363110_+@NM_001134859.1.19,XM_006230387.3.19,XM_006230388.2.18,XM_039078510.1.19,chr1_183363839_183363906_+@NM_001134859.1.19,XM_006230387.3.19,XM_006230388.2.18,XM_039078510.1.19	0.07196942815892737,-0.07837823684618161	chr1_183363839_183363906_+@NM_001134859.1.19,XM_006230387.3.19,XM_006230388.2.18,XM_039078510.1.19	-0.0783782	0.0134937	0.0676953
Cdip1	0.11601119847341032,0.2308916309167914,0.27739198729666237,0.37570518331313596	0.05400850785340314,0.40348436520442565,0.23353612338245464,0.3089710035597165	0.157776	0.111198	0.51441	0.542569	0.504752	4	chr10_10782048_10782153_+@XM_039086266.1.1,chr10_10795410_10795569_+@NM_001008360.1.7,XM_006245811.4.6,XM_006245812.4.8,XM_006245813.4.7,XM_006245814.4.7,XM_006245815.4.6,XM_006245816.3.6,XM_039086264.1.8,XM_039086265.1.7,XM_039086266.1.6,chr10_10796235_10796480_+@NM_001008360.1.7,XM_006245811.4.6,XM_006245812.4.8,XM_006245813.4.7,XM_006245814.4.7,XM_006245815.4.6,XM_006245816.3.6,XM_039086264.1.…	-0.06760145519445504,0.16562160913193358,-0.04857429535020927,-0.07041667295930487	chr10_10795410_10795569_+@NM_001008360.1.7,XM_006245811.4.6,XM_006245812.4.8,XM_006245813.4.7,XM_006245814.4.7,XM_006245815.4.6,XM_006245816.3.6,XM_039086264.1.8,XM_039086265.1.7,XM_039086266.1.6	0.165622	0.000141323	0.00284583
Plaat1	0.2532017267652501,0.74679827323475	0.13045029456597865,0.8695497054340214	0.762397	0.876446	0.318575	0.20722	-0.201122	2	chr11_71517494_71517658_-@NM_001105871.2.4,XM_006248510.4.4,chr11_71519668_71519881_-@NM_001105871.2.4,XM_006248510.4.4	-0.12324101935278364,0.12059421517836388	chr11_71517494_71517658_-@NM_001105871.2.4,XM_006248510.4.4	-0.123241	2.70483e-05	0.000914968
Cetn3	0.0946167145059721,0.9053832854940279	0.0879627551329517,0.9120372448670483	0.124945	0.118518	0.906123	0.912723	0.076186	2	chr2_12090272_12090366_+@XM_039101608.1.1,chr2_12101440_12101828_+@NM_001191842.1.5,XM_039101606.1.5,XM_039101608.1.5	-0.0063741618825707,0.0065209335066288565	chr2_12101440_12101828_+@NM_001191842.1.5,XM_039101606.1.5,XM_039101608.1.5	0.00652093	0.982927	0.999095
Atg4b	0.5646240601503759,0.435375939849624	0.650847451909887,0.3491525480901131	0.614017	0.688946	0.500303	0.425109	-0.166112	2	chr9_94312671_94312845_+@NM_001025711.1.7,XM_006245533.4.13,XM_006245534.4.12,XM_039083774.1.8,XM_039083775.1.8,chr9_94313925_94314103_+@NM_001025711.1.7,XM_006245533.4.13,XM_006245534.4.12,XM_039083774.1.8,XM_039083775.1.8	0.07623470611599603,-0.09595662330424914	chr9_94313925_94314103_+@NM_001025711.1.7,XM_006245533.4.13,XM_006245534.4.12,XM_039083774.1.8,XM_039083775.1.8	-0.0959566	0.0332846	0.124489
Ccdc85a	0.1626673979615156,0.678296540061246,0.15903606197723846	0.1924131657738215,0.6052466400827058,0.20234019414347282	0.172224	0.214111	0.591296	0.561368	-0.314074	3	chr14_102124147_102124212_-@UTR3-EX,chr14_102128005_102128215_-@NM_001191553.1.6,XM_039091769.1.7,XM_039091770.1.6,XM_039091772.1.5,XM_039091773.1.4,XM_039091774.1.7,chr14_102333558_102333666_-@XM_039091775.1.4	0.05412488311301375,-0.066320661723133,0.07186181107178918	chr14_102333558_102333666_-@XM_039091775.1.4	0.0718618	0.0552969	0.178555
Epdr1	0.07455306851930771,0.9254469314806923	0.11675707484084952,0.8832429251591505	0.0839342	0.125708	0.925704	0.883649	-0.582746	2	chr17_45333946_45334033_+@NM_001007625.1.1,chr17_45358347_45358597_+@NM_001007625.1.3,XM_039095519.1.2	0.04414967596612783,-0.041521700329460676	chr17_45333946_45334033_+@NM_001007625.1.1	0.0441497	0.00402575	0.0302221
Clip1	0.32586617507294396,0.6741338249270561	0.32176313148210106,0.678236868517899	0.436338	0.432997	0.711042	0.714572	0.0110892	2	chr12_33016704_33016861_+@NM_031745.2.26,XM_006249354.4.25,XM_008769251.3.27,XM_008769256.3.27,XM_008769257.3.26,XM_008769258.3.25,XM_008769259.3.24,XM_017598449.2.28,XM_039089727.1.29,XM_039089728.1.29,XM_039089729.1.29,XM_039089730.1.28,XM_0390897,chr12_33017685_33017891_+@NM_031745.2.26,XM_006249354.4.25,XM_008769251.3.27,XM_008769256.3.27,XM_008769257.3.26,XM_008769258.3.25,XM_008769259.3.24,…	-0.009071234935670025,0.002012470463359395	chr12_33016704_33016861_+@NM_031745.2.26,XM_006249354.4.25,XM_008769251.3.27,XM_008769256.3.27,XM_008769257.3.26,XM_008769258.3.25,XM_008769259.3.24,XM_017598449.2.28,XM_039089727.1.29,XM_039089728.1.29,XM_039089729.1.29,XM_039089730.1.28,XM_0390897	-0.00907123	0.742653	0.891954
Ywhaq	0.8622905104664816,0.13770948953351833	0.7708084063845546,0.22919159361544533	0.512438	0.552719	0.85533	0.802071	-0.109169	2	chr6_40936312_40936548_-@NM_013053.1.6,chr6_40936602_40936778_-@NM_013053.1.6	-0.09176090837381157,0.08182384244020188	chr6_40936312_40936548_-@NM_013053.1.6	-0.0917609	0.00131478	0.0145182
Sema5a	0.384375,0.10833333333333334,0.5072916666666667	0.48245317944250865,0.11360397309330235,0.4039428474641889	0.406776	0.501636	0.456158	0.387883	-0.302406	3	chr2_83735335_83735600_+@NM_001107659.2.24,chr2_83740694_83740748_+@NM_001107659.2.24,chr2_83740896_83741080_+@NM_001107659.2.24	0.07067250591289548,-0.03204228850541424,-0.12063874178519884	chr2_83740896_83741080_+@NM_001107659.2.24	-0.120639	0.220931	0.447218
Ehd4	0.07886518343125393,0.8101821139488407,0.11095270261990539	0.09889854988048805,0.7817836184077555,0.1193178317117565	0.56286	0.556799	0.537411	0.539134	0.0156196	3	chr3_107058628_107058847_-@NM_139324.2.6,chr3_107058954_107059376_-@NM_139324.2.6,chr3_107059465_107059689_-@NM_139324.2.6	0.018474674879072464,-0.02867781418188453,0.00688407374848235	chr3_107058954_107059376_-@NM_139324.2.6	-0.0286778	0.0370429	0.133291
Crebbp	0.337794585954075,0.6622054140459249	0.3392940392940393,0.6607059607059607	0.418045	0.419345	0.714952	0.71377	-0.00447914	2	chr10_11460000_11460371_+@NM_133381.3.31,XM_039086667.1.31,XM_039086668.1.31,XM_039086669.1.30,XM_039086670.1.30,chr10_11461648_11461886_+@NM_133381.3.31,XM_039086667.1.31,XM_039086668.1.31,XM_039086669.1.30,XM_039086670.1.30	0.002722710247705762,-0.0005652867598346933	chr10_11460000_11460371_+@NM_133381.3.31,XM_039086667.1.31,XM_039086668.1.31,XM_039086669.1.30,XM_039086670.1.30	0.00272271	0.792719	0.921569
Pds5a	0.25232622953487616,0.7476737704651238	0.25995890036985925,0.7400410996301409	0.357861	0.364309	0.765908	0.758929	-0.0257628	2	chr14_42649597_42649719_+@NM_001083624.1.32,XM_008770154.2.32,XM_039091917.1.33,XM_039091918.1.33,XM_039091919.1.33,chr14_42650858_42651074_+@NM_001083624.1.32,XM_008770154.2.32,XM_039091917.1.33,XM_039091918.1.33,XM_039091919.1.33	0.004890343096053629,-0.010323600956477774	chr14_42650858_42651074_+@NM_001083624.1.32,XM_008770154.2.32,XM_039091917.1.33,XM_039091918.1.33,XM_039091919.1.33	-0.0103236	0.29878	0.536621
Hnrnpdl	0.03986193115572798,0.7081627739920326,0.25197529485223946	0.06289160567837743,0.7053748677107795,0.23173352661084315	0.438136	0.454308	0.530746	0.512831	-0.0522935	3	chr14_9561488_9561649_+@NM_001033696.1.7,NM_001033696.1.8,XM_006250662.4.7,XM_006250662.4.8,XM_006250663.4.7,XM_006250663.4.8,XM_008770024.3.7,XM_039091837.1.7,XM_039091838.1.7,XM_039091838.1.8,chr14_9562242_9562506_+@NM_001033696.1.7,NM_001033696.1.8,XM_006250662.4.7,XM_006250662.4.8,XM_006250663.4.7,XM_006250663.4.8,XM_008770024.3.7,XM_039091837.1.7,XM_039091838.1.7,XM_039091838.1.8,chr14_95634…	0.02293074201008921,-0.002776189591590761,-0.02005816870891597	chr14_9561488_9561649_+@NM_001033696.1.7,NM_001033696.1.8,XM_006250662.4.7,XM_006250662.4.8,XM_006250663.4.7,XM_006250663.4.8,XM_008770024.3.7,XM_039091837.1.7,XM_039091838.1.7,XM_039091838.1.8	0.0229307	0.397479	0.627518
Olr560	0.47145481078904994,0.5285451892109502	0.42658730158730157,0.5734126984126984	0.57592	0.541988	0.617798	0.651931	0.0876069	2	chr3_72740351_72740463_+@UTR3-EX,chr3_72740744_72740858_+@UTR3-EX	-0.053309626377060604,0.03581260237510231	chr3_72740351_72740463_+@UTR3-EX	-0.0533096	0.582893	0.780819
Ogdh	0.17022671783847532,0.695263159669161,0.13451012249236377	0.13846175113751263,0.7240698464357938,0.13746840242669361	0.521823	0.510704	0.389867	0.402594	0.031074	3	chr14_81216418_81216551_+@NM_001017461.1.23,XM_006251446.4.23,XM_006251448.4.23,XM_039092218.1.24,XM_039092219.1.24,XM_039092220.1.24,XM_039092222.1.24,chr14_81218130_81218348_+@UTR3-EX,chr14_81221036_81221185_+@UTR3-EX	-0.03507868953899243,0.02726441596390916,-0.0008018216539662504	chr14_81216418_81216551_+@NM_001017461.1.23,XM_006251446.4.23,XM_006251448.4.23,XM_039092218.1.24,XM_039092219.1.24,XM_039092220.1.24,XM_039092222.1.24	-0.0350787	0.19729	0.41972
Prorsd1	0.8793183940242764,0.12068160597572362	0.9009416423251375,0.09905835767486251	0.575784	0.569234	0.88644	0.903676	0.016507	2	chr14_103257987_103258343_-@NM_001106022.1.2,chr14_103258438_103258543_-@NM_001106022.1.2	0.021238088319876947,-0.021740854660820194	chr14_103258438_103258543_-@NM_001106022.1.2	-0.0217409	0.397498	0.627518
Rnf14	0.13485693993506492,0.865143060064935	0.10312597157450588,0.8968740284254941	0.399083	0.378889	0.87111	0.893778	0.0749132	2	chr18_30154747_30154973_+@NM_001034995.1.9,XM_006254636.4.9,XM_006254637.3.9,XM_006254639.4.10,XM_006254640.4.8,XM_017601030.2.9,XM_039097074.1.10,XM_039097075.1.9,XM_039097076.1.9,XM_039097078.1.10,chr18_30155326_30155611_+@NM_001034995.1.9,XM_006254636.4.9,XM_006254637.3.9,XM_006254639.4.10,XM_006254640.4.8,XM_017601030.2.9,XM_039097074.1.10,XM_039097075.1.9,XM_039097076.1.9,XM_039097078.1.10	-0.03291757006977786,0.0311419957630249	chr18_30154747_30154973_+@NM_001034995.1.9,XM_006254636.4.9,XM_006254637.3.9,XM_006254639.4.10,XM_006254640.4.8,XM_017601030.2.9,XM_039097074.1.10,XM_039097075.1.9,XM_039097076.1.9,XM_039097078.1.10	-0.0329176	0.328802	0.563023
Mrpl50	0.16803750266027895,0.831962497339721	0.19665642975528905,0.8033435702447109	0.846563	0.826661	0.406298	0.425186	0.0343227	2	chr5_63867891_63868133_-@NM_001108665.2.2,chr5_63868492_63868761_-@NM_001108665.2.2	0.028680243171554515,-0.028508700047802926	chr5_63867891_63868133_-@NM_001108665.2.2	0.0286802	0.481787	0.699228
Camta1	0.04612415791539503,0.953875842084605	0.14663692621965874,0.8533630737803413	0.953882	0.853381	0.0464132	0.146895	0.16062	2	chr5_161510575_161510671_-@NM_001195559.1.24,XM_039110434.1.25,XM_039110436.1.23,chr5_162285900_162286135_-@NM_001195560.1.4	0.09801592263927827,-0.09941735463984991	chr5_162285900_162286135_-@NM_001195560.1.4	-0.0994174	4.78526e-06	0.000344373
Rsrc2	0.20470089277094264,0.7952991072290574	0.1810013026189497,0.8189986973810502	0.220854	0.197642	0.796144	0.819745	0.160204	2	chr12_32846117_32846174_+@NM_001014128.1.5,XM_006249340.3.4,XM_006249341.3.4,chr12_32859536_32859815_+@NM_001014128.1.12,XM_006249338.2.10,XM_006249339.2.10,XM_006249340.3.11,XM_006249341.3.11	-0.02584174054878452,0.02112551721740452	chr12_32846117_32846174_+@NM_001014128.1.5,XM_006249340.3.4,XM_006249341.3.4	-0.0258417	0.834035	0.945627
Zfyve16	0.1515971861846278,0.8484028138153722	0.09832949308755759,0.9016705069124424	0.85654	0.906187	0.351703	0.312852	-0.0812878	2	chr2_23712235_23712321_-@UTR3-EX,chr2_23713215_23713539_-@NM_001191958.1.18,XM_006231783.4.18,XM_006231784.3.19,XM_039102826.1.16	-0.055003679337479267,0.05073099642411005	chr2_23712235_23712321_-@UTR3-EX	-0.0550037	0.254877	0.491617
Pafah1b1	0.691130543112052,0.30886945688794804	0.676207292058857,0.323792707941143	0.361868	0.375581	0.718115	0.704729	-0.0536606	2	chr10_59533043_59533339_-@NM_031763.3.11,XM_039086943.1.11,XM_039086944.1.11,chr10_59536451_59536824_-@NM_031763.3.11,XM_039086943.1.11,XM_039086944.1.11	-0.015017392966754306,0.014366436576418506	chr10_59533043_59533339_-@NM_031763.3.11,XM_039086943.1.11,XM_039086944.1.11	-0.0150174	0.892837	0.978137
Veph1	0.18549114722289595,0.13883943730293474,0.6756694154741694	0.07625857429316549,0.08189335705058975,0.8418480686562448	0.696128	0.84603	0.296284	0.193174	-0.281356	3	chr2_150294197_150294299_-@NM_001014171.1.14,XM_008761051.3.14,XM_039102622.1.15,XM_039102623.1.14,XM_039102624.1.15,XM_039102625.1.14,XM_039102626.1.11,XM_039102627.1.9,chr2_150294559_150294631_-@NM_001014171.1.14,XM_008761051.3.14,XM_039102622.1.15,XM_039102623.1.14,XM_039102624.1.15,XM_039102625.1.14,XM_039102626.1.11,XM_039102627.1.9,chr2_150296423_150296755_-@NM_001014171.1.14,XM_008761051.3…	-0.11178443009204868,-0.05999353478771838,0.16086784625248252	chr2_150296423_150296755_-@NM_001014171.1.14,XM_008761051.3.14,XM_039102622.1.15,XM_039102623.1.14,XM_039102624.1.15,XM_039102625.1.14,XM_039102626.1.11,XM_039102627.1.9	0.160868	0.000287828	0.00476743
Slc38a1	0.7506144939071768,0.08580317408525256,0.1635823320075706	0.6865220772683865,0.11976649842058892,0.1937114243110245	0.215926	0.253168	0.676679	0.64317	-0.229558	3	chr7_127733231_127733472_-@NM_138832.1.16,XM_006242277.4.16,XM_006242280.4.16,XM_006242281.4.16,XM_039078321.1.13,chr7_127734945_127735150_-@NM_138832.1.16,XM_006242277.4.16,XM_006242280.4.16,XM_006242281.4.16,XM_039078321.1.13,chr7_127738194_127738385_-@NM_138832.1.16,XM_006242277.4.16,XM_006242280.4.16,XM_006242281.4.16,XM_039078321.1.13	-0.06413764793647514,0.03130663300964667,0.02752500378148462	chr7_127733231_127733472_-@NM_138832.1.16,XM_006242277.4.16,XM_006242280.4.16,XM_006242281.4.16,XM_039078321.1.13	-0.0641376	0.0985678	0.260027
Fbxl12	0.6096560846560847,0.3903439153439153	0.395594055003446,0.604405944996554	0.4111	0.617666	0.621209	0.413735	-0.587338	2	chr8_19172350_19172509_-@UTR3-EX,chr8_19176826_19176966_-@NM_001025700.1.2,XM_006242639.3.3,XM_017595608.2.3	-0.20701141098993592,0.1990404266618388	chr8_19172350_19172509_-@UTR3-EX	-0.207011	0.0150996	0.072277
Jam2	0.27945829118395493,0.7205417088160451	0.2559731472551608,0.7440268527448393	0.346227	0.325063	0.739503	0.761157	0.0909962	2	chr11_23876886_23877126_+@NM_001034004.1.10,XM_039088608.1.9,chr11_23879769_23880071_+@NM_001034004.1.10,XM_039088608.1.9	-0.0238640962877269,0.023245312779573424	chr11_23876886_23877126_+@NM_001034004.1.10,XM_039088608.1.9	-0.0238641	0.366264	0.601136
Pcdh1	0.556754584424863,0.44324541557513697	0.4757575757575757,0.5242424242424243	0.479454	0.554859	0.570056	0.491576	-0.210727	2	chr18_30008432_30008537_-@UTR3-EX,chr18_30009952_30010000_-@UTR3-EX	-0.037730722787648774,0.08040393087831421	chr18_30009952_30010000_-@UTR3-EX	0.0804039	0.496324	0.714598
Yme1l1	0.19925223196565095,0.4308759367187608,0.06036560521853057,0.30950622609705764	0.20929073573846496,0.5271245913340455,0.04363993070910857,0.21994474221838095	0.23559	0.251706	0.459763	0.450098	-0.0954599	4	chr17_85287951_85288180_+@NM_053682.2.1,chr17_85325389_85325653_+@NM_053682.2.19,XM_006254369.4.19,chr17_85327070_85327228_+@UTR3-EX,chr17_85328198_85328483_+@UTR3-EX	0.009104126402761842,0.09509633771870024,-0.017720490900463473,-0.08988816476086409	chr17_85325389_85325653_+@NM_053682.2.19,XM_006254369.4.19	0.0950963	0.0218677	0.0942932
Ski	0.8424654267387179,0.15753457326128212	0.8606764364961087,0.13932356350389138	0.409707	0.398001	0.856018	0.871605	0.0418205	2	chr5_165714796_165715046_-@XM_017593893.2.7,XM_039111374.1.6,chr5_165715462_165715567_-@XM_017593893.2.7,XM_039111374.1.6	0.016129892728461215,-0.026376999719743527	chr5_165715462_165715567_-@XM_017593893.2.7,XM_039111374.1.6	-0.026377	0.780832	0.912427
Picalm	0.6546905497722837,0.34530945022771636	0.6784173976608188,0.3215826023391813	0.682633	0.704171	0.40437	0.382939	-0.0448164	2	chr1_144137876_144138031_+@NM_053554.2.20,XM_006229669.4.22,XM_006229670.4.22,XM_006229671.4.22,XM_006229672.4.21,XM_006229673.4.21,XM_006229674.4.21,XM_006229675.4.21,XM_006229676.4.21,XM_006229677.4.20,XM_006229678.4.20,XM_006229679.4.21,XM_00622,chr1_144139397_144139545_+@UTR3-EX	0.016575655367511155,-0.026217609671129405	chr1_144139397_144139545_+@UTR3-EX	-0.0262176	0.505427	0.72051
Stx12	0.6755275423959508,0.32447245760404925	0.6138400187661271,0.3861599812338729	0.439733	0.489432	0.72843	0.680999	-0.154479	2	chr5_145063583_145063778_-@XM_006239066.4.9,chr5_145064429_145064659_-@NM_022939.2.9	-0.06210446655032875,0.05829442257834083	chr5_145063583_145063778_-@XM_006239066.4.9	-0.0621045	0.160163	0.365124
Fdft1	0.4089988736322678,0.5910011263677323	0.22259675405742824,0.7774032459425717	0.638169	0.799382	0.478914	0.316982	-0.324946	2	chr15_37412150_37412369_-@NM_019238.2.8,chr15_37413647_37413860_-@NM_019238.2.8	-0.18028498632147696,0.18357824887328	chr15_37413647_37413860_-@NM_019238.2.8	0.183578	0.000190553	0.00358274
Wtap	0.6227081182025082,0.37729188179749196	0.6674870488741131,0.33251295112588686	0.63393	0.677322	0.396563	0.353205	-0.095518	2	chr1_47682877_47683133_+@NM_001113543.1.6,NM_001113544.1.6,XM_039086894.1.7,XM_039086890.1.1,XM_039086893.1.1,chr1_47690817_47691067_+@NM_001113542.1.8,XM_006227892.4.8,XM_006227893.3.8,XM_039086890.1.3,XM_039086893.1.3	0.04388129223477777,-0.045095039526507896	chr1_47690817_47691067_+@NM_001113542.1.8,XM_006227892.4.8,XM_006227893.3.8,XM_039086890.1.3,XM_039086893.1.3	-0.045095	0.192399	0.410989
Zfp189	0.47708333333333336,0.5229166666666667	0.6470588235294118,0.3529411764705882	0.478982	0.648338	0.526605	0.357955	-0.436775	2	chr5_63873866_63873945_+@XM_039109853.1.1,chr5_63884003_63884040_+@NM_001107930.1.3,XM_006238157.3.4,XM_039109853.1.3,XM_039109854.1.2	0.14460631960631964,-0.1693991193991194	chr5_63884003_63884040_+@NM_001107930.1.3,XM_006238157.3.4,XM_039109853.1.3,XM_039109854.1.2	-0.169399	0.089107	0.243093
Birc6	0.3265064102564103,0.6734935897435896	0.20500949667616336,0.7949905033238367	0.722401	0.81923	0.584693	0.527354	-0.181469	2	chr6_20722930_20723029_-@NM_001170596.3.73,chr6_20723204_20723454_-@NM_001170596.3.73	-0.12278316999468958,0.11648983276374003	chr6_20722930_20723029_-@NM_001170596.3.73	-0.122783	0.0068983	0.0425939
Eif2b5	0.5239210575311452,0.07898716811592357,0.39709177435293125	0.39680726159599394,0.05554692984838373,0.5476458085556223	0.464305	0.592244	0.464071	0.3574	-0.35112	3	chr11_80388989_80389764_-@UTR3-EX,chr11_80389944_80390123_-@UTR3-EX,chr11_80395056_80395350_-@NM_138866.2.16	-0.1265602700726835,-0.023512145225652543,0.14964942645471907	chr11_80395056_80395350_-@NM_138866.2.16	0.149649	0.00149897	0.0157998
Arhgef12	0.6960747293846873,0.30392527061531277	0.8419396961063628,0.15806030389363723	0.305602	0.160089	0.6964	0.842109	0.932781	2	chr8_43353032_43353196_-@NM_001013246.1.41,XM_039081856.1.40,XM_039081857.1.40,chr8_43421012_43421085_-@XM_039081857.1.3	0.1378707934871476,-0.15022319131352968	chr8_43421012_43421085_-@XM_039081857.1.3	-0.150223	0.00398916	0.0301272
Tra2a	0.3666983207424384,0.6333016792575616	0.3587839973742611,0.641216002625739	0.644084	0.651756	0.390704	0.383099	-0.0170826	2	chr4_78220882_78221145_-@NM_001126296.2.8,XM_006236464.4.8,XM_006236465.4.8,XM_006236466.4.8,XM_017592791.2.8,XM_017592792.2.8,XM_039108127.1.8,chr4_78229255_78229589_-@NM_001126296.2.1,XM_006236464.4.1,XM_006236465.4.1,XM_006236466.4.1,XM_017592791.2.1,XM_017592791.2.2,XM_017592792.2.1,XM_017592792.2.2,XM_039108127.1.1	-0.007617234022167407,0.008211276359356812	chr4_78229255_78229589_-@NM_001126296.2.1,XM_006236464.4.1,XM_006236465.4.1,XM_006236466.4.1,XM_017592791.2.1,XM_017592791.2.2,XM_017592792.2.1,XM_017592792.2.2,XM_039108127.1.1	0.00821128	0.706188	0.873631
Fam98b	0.3458850931677019,0.6541149068322982	0.3348389355742297,0.6651610644257703	0.657163	0.654389	0.717126	0.725263	0.00610305	2	chr3_104164058_104164096_+@XM_039106489.1.8,chr3_104164106_104164215_+@XM_039106489.1.8	-0.026331010071522498,0.003134528211615528	chr3_104164058_104164096_+@XM_039106489.1.8	-0.026331	0.826321	0.941338
Chn1	0.44809356103183984,0.3029859158517519,0.2489205231164084	0.4810104769782189,0.27028191342707475,0.24870760959470642	0.465627	0.460328	0.563938	0.575055	0.0165108	3	chr3_58510537_58510814_-@NM_032083.2.7,XM_006234386.4.13,XM_006234389.4.13,XM_008761932.3.10,XM_017592077.2.13,XM_039105972.1.13,XM_039105973.1.14,XM_039105974.1.12,XM_039105975.1.12,XM_039105976.1.12,XM_039105977.1.13,chr3_58510885_58510976_-@NM_032083.2.7,XM_006234386.4.13,XM_006234389.4.13,XM_008761932.3.10,XM_017592077.2.13,XM_039105972.1.13,XM_039105973.1.14,XM_039105974.1.12,XM_039105975.1.…	0.029370137840324384,-0.03663076717623687,-0.005588890260775692	chr3_58510885_58510976_-@NM_032083.2.7,XM_006234386.4.13,XM_006234389.4.13,XM_008761932.3.10,XM_017592077.2.13,XM_039105972.1.13,XM_039105973.1.14,XM_039105974.1.12,XM_039105975.1.12,XM_039105976.1.12,XM_039105977.1.13	-0.0366308	0.303967	0.540673
Kcnq1	0.5822888399677454,0.15579759174639948,0.2619135682858551	0.3374919433603095,0.09068405800957251,0.5718239986301179	0.522951	0.303676	0.263807	0.572915	0.784144	3	chr1_198391975_198392336_+@XM_039092720.1.11,XM_039092725.1.11,chr1_198393294_198393463_+@XM_039092720.1.11,XM_039092725.1.11,chr1_198624435_198624673_+@NM_032073.2.16,XM_039092705.1.15,XM_039092732.1.10	-0.2425595847288542,-0.06435636838990767,0.3081015141693983	chr1_198624435_198624673_+@NM_032073.2.16,XM_039092705.1.15,XM_039092732.1.10	0.308102	2.51157e-06	0.000226203
Ubr3	0.23365916622035546,0.238276465100771,0.05059463480431335,0.07294336421337119,0.404526369661189	0.2799757534132534,0.2700278020590521,0.05464752261627261,0.09709812756687755,0.2982507943445443	0.362254	0.411157	0.448748	0.388284	-0.182687	5	chr3_54804186_54804437_+@NM_001134550.2.39,XM_039104847.1.40,XM_039104848.1.40,XM_039104849.1.40,XM_039104850.1.39,XM_039104851.1.39,chr3_54804618_54804818_+@NM_001134550.2.39,XM_039104847.1.40,XM_039104848.1.40,XM_039104849.1.40,XM_039104850.1.39,XM_039104851.1.39,chr3_54805120_54805157_+@NM_001134550.2.39,XM_039104847.1.40,XM_039104848.1.40,XM_039104849.1.40,XM_039104850.1.39,XM_039104851.1.39,…	0.04532068859834465,0.0309375493648974,0.003340800943501171,0.023235834138834593,-0.1056409419027251	chr3_54805988_54806251_+@NM_001134550.2.39,XM_039104847.1.40,XM_039104848.1.40,XM_039104849.1.40,XM_039104850.1.39,XM_039104851.1.39	-0.105641	0.010051	0.055493
Asb18	0.49053613053613054,0.3782750582750583,0.1311888111888112	0.39802972104173473,0.25056356924920997,0.35140670970905524	0.138614	0.356835	0.615347	0.460943	-1.36418	3	chr9_90531354_90531476_-@NM_001108231.1.6,XM_039083755.1.5,XM_039083757.1.5,chr9_90531477_90531526_-@NM_001108231.1.6,XM_039083755.1.5,XM_039083757.1.5,chr9_90548020_90548151_-@XM_039083756.1.4	-0.13155514469220553,-0.15514220120231997,0.1446991114791709	chr9_90531477_90531526_-@NM_001108231.1.6,XM_039083755.1.5,XM_039083757.1.5	-0.155142	0.01083	0.057366
Metap2	0.8881798979052984,0.11182010209470164	0.8236440264841387,0.17635597351586133	0.311458	0.359573	0.89502	0.83765	-0.207246	2	chr7_28412430_28412631_-@UTR3-EX,chr7_28413197_28413288_-@NM_022539.1.12,XM_039079852.1.11,XM_039079853.1.11,XM_039079854.1.10	-0.06634442192952816,0.03518870314083078	chr7_28412430_28412631_-@UTR3-EX	-0.0663444	0.263463	0.496988
Nampt	0.0586297241934267,0.6674933548935434,0.27387692091302984	0.044989888462020886,0.7750939006595255,0.17991621087845358	0.502961	0.548283	0.454418	0.393664	-0.124473	3	chr6_49459609_49459836_+@NM_177928.3.11,XM_039111890.1.11,chr6_49460037_49460344_+@NM_177928.3.11,XM_039111890.1.11,chr6_49461679_49462109_+@NM_177928.3.11,XM_039111890.1.11	-0.014615571701586547,0.10700565892629432,-0.09453085403519623	chr6_49460037_49460344_+@NM_177928.3.11,XM_039111890.1.11	0.107006	5.69244e-09	2.37602e-06
Aldh5a1	0.8613274192135435,0.13867258078645656	0.9093732908219989,0.09062670917800111	0.867411	0.912873	0.184679	0.13928	-0.0736987	2	chr17_40154655_40154870_+@NM_022851.1.10,chr17_40158447_40158657_+@NM_022851.1.10	0.047711802947178694,-0.04747644591745562	chr17_40154655_40154870_+@NM_022851.1.10	0.0477118	0.00079729	0.00990444
Ppp1r7	0.15982558139534883,0.39052325581395353,0.26726744186046514,0.18238372093023256	0.23758830455259028,0.3459521629164487,0.2334238182452468,0.18303571428571427	0.421146	0.447769	0.400306	0.372391	-0.0884344	4	chr9_93908872_93908986_+@NM_001009825.1.10,chr9_93909788_93909980_+@NM_001009825.1.10,chr9_93911015_93911148_+@UTR3-EX,chr9_93912030_93912139_+@UTR3-EX	0.061339413393400655,-0.05349279708749166,-0.04472032251435573,-0.012948629289268349	chr9_93908872_93908986_+@NM_001009825.1.10	0.0613394	0.553777	0.760883
Dcbld2	0.926376350794344,0.07362364920565599	0.9564463686942947,0.04355363130570535	0.379964	0.361717	0.928252	0.954281	0.0710027	2	chr11_42122487_42122892_-@UTR3-EX,chr11_42123480_42123625_-@UTR3-EX	0.0299081750140896,-0.031258770146750325	chr11_42123480_42123625_-@UTR3-EX	-0.0312588	3.64907e-05	0.00108104
Srf	0.12019682597222472,0.8798031740277753	0.154930652707746,0.845069347292254	0.257527	0.286345	0.887068	0.855617	-0.153028	2	chr9_14434082_14434232_+@NM_001109302.2.7,XM_039084061.1.6,chr9_14435470_14435734_+@NM_001109302.2.7,XM_039084061.1.6	0.03186710900014278,-0.03431698048748277	chr9_14435470_14435734_+@NM_001109302.2.7,XM_039084061.1.6	-0.034317	0.676599	0.852179
Ros1	0.1773993550908736,0.8226006449091264	0.24128787878787877,0.7587121212121213	0.837905	0.782108	0.360714	0.408309	0.0994178	2	chr20_31429934_31430015_-@UTR3-EX,chr20_31430449_31430607_-@UTR3-EX	0.12745501624811964,-0.019493329945916016	chr20_31429934_31430015_-@UTR3-EX	0.127455	0.526772	0.737339
Septin8	0.060496101887507106,0.7602977768659387,0.030394098646970943,0.14881202259958337	0.10708522850758018,0.6097265853691508,0.0766606951779904,0.2065274909452786	0.510384	0.460682	0.277475	0.320606	0.147813	4	chr10_37706273_37706425_+@NM_001107002.1.10,XM_017597255.2.9,XM_017597258.2.10,chr10_37708094_37708342_+@NM_001107002.1.10,XM_017597255.2.9,XM_017597258.2.10,chr10_37713204_37713340_+@XM_006246268.2.10,XM_017597254.2.9,XM_039085932.1.10,chr10_37713493_37713699_+@XM_006246268.2.10,XM_017597254.2.9,XM_039085932.1.10	0.03934816671032604,-0.15112622948882604,0.03887938057476932,0.0511128699017854	chr10_37708094_37708342_+@NM_001107002.1.10,XM_017597255.2.9,XM_017597258.2.10	-0.151126	0.000281391	0.00473599
Inafm2	0.17760744234800838,0.8223925576519916	0.2037904878615648,0.7962095121384353	0.365645	0.384952	0.838017	0.815263	-0.0742359	2	chr3_105730429_105730534_+@XM_017592194.2.1,chr3_105731070_105731274_+@XM_017592194.2.1	0.009316005250706028,-0.029942369461088525	chr3_105731070_105731274_+@XM_017592194.2.1	-0.0299424	0.218793	0.444516
Brf2	0.18155768649954698,0.818442313500453	0.2723968732464211,0.7276031267535789	0.321387	0.395009	0.837754	0.772837	-0.297573	2	chr16_64932441_64932602_+@NM_001024773.1.4,chr16_64932948_64933057_+@NM_001024773.1.4	0.07245417535209148,-0.09169742440849382	chr16_64932948_64933057_+@NM_001024773.1.4	-0.0916974	0.179905	0.393154
Stau2	0.5392938893841618,0.4607061106158382	0.4594149681585157,0.5405850318414844	0.540168	0.460441	0.462171	0.541832	0.230392	2	chr5_2988586_2988848_+@NM_001007150.1.9,NM_134466.3.10,chr5_3084752_3084935_+@UTR3-EX	-0.08084543054773008,0.0767227401064755	chr5_2988586_2988848_+@NM_001007150.1.9,NM_134466.3.10	-0.0808454	0.221871	0.448252
Pank2	0.2900044040860962,0.7099955959139039	0.36430431547619047,0.6356956845238095	0.535459	0.576409	0.766539	0.72274	-0.106317	2	chr3_118517781_118517977_+@NM_001106513.1.7,XM_017591584.2.8,XM_039104583.1.8,XM_039104584.1.7,XM_039104585.1.8,XM_039104586.1.5,XM_039104587.1.4,chr3_118518095_118518309_+@NM_001106513.1.7,XM_017591584.2.8,XM_039104583.1.8,XM_039104584.1.7,XM_039104585.1.8,XM_039104586.1.5,XM_039104587.1.4	0.06752916715591928,-0.07412019547093662	chr3_118518095_118518309_+@NM_001106513.1.7,XM_017591584.2.8,XM_039104583.1.8,XM_039104584.1.7,XM_039104585.1.8,XM_039104586.1.5,XM_039104587.1.4	-0.0741202	0.420024	0.648845
RGD1311703	0.06193605120802698,0.16353433220350885,0.7745296165884642	0.04223879072030477,0.196001999486862,0.7617592097928332	0.146117	0.142658	0.764939	0.768092	0.0345671	3	chr1_170335027_170335164_+@NM_001013898.3.1,XM_006230086.3.1,XM_039106275.1.1,chr1_170340591_170340675_+@XM_039106275.1.2,chr1_170345820_170346105_+@NM_001013898.3.5,XM_039106275.1.5	-0.020994460530178838,0.031150411935006117,-0.013079187439716033	chr1_170340591_170340675_+@XM_039106275.1.2	0.0311504	0.00770932	0.0454501
Dync1li2	0.024821388670580802,0.38689938959234105,0.5882792217370781	0.060236600082909826,0.33845638021832924,0.6013070196987609	0.320654	0.315597	0.653078	0.658548	0.022933	3	chr19_551824_552006_+@NM_031026.2.12,XM_006255053.4.13,XM_006255054.4.12,chr19_552111_552394_+@NM_031026.2.12,XM_006255053.4.13,XM_006255054.4.12,chr19_554381_554670_+@NM_031026.2.12,XM_006255053.4.13,XM_006255054.4.12	0.032872660465949055,-0.04976779868497905,0.011963339896338243	chr19_552111_552394_+@NM_031026.2.12,XM_006255053.4.13,XM_006255054.4.12	-0.0497678	0.0250107	0.104395
Mzt2b	0.5586155582922825,0.2633107553366174,0.1780736863711002	0.6542794648462021,0.21750382532956686,0.128216709824231	0.621602	0.69157	0.340717	0.2823	-0.153884	3	chr11_85029846_85030053_+@NM_001105860.1.3,XM_006248729.2.4,XM_006248730.4.4,XM_006248731.4.4,XM_039088058.1.4,XM_039088059.1.4,chr11_85031039_85031175_+@NM_001105860.1.3,XM_006248729.2.4,XM_006248730.4.4,XM_006248731.4.4,XM_039088058.1.4,XM_039088059.1.4,chr11_85031787_85031851_+@NM_001105860.1.3,XM_006248729.2.4,XM_006248730.4.4,XM_006248731.4.4,XM_039088058.1.4,XM_039088059.1.4	0.09092424925943976,-0.04704284145378196,-0.050176841225693436	chr11_85029846_85030053_+@NM_001105860.1.3,XM_006248729.2.4,XM_006248730.4.4,XM_006248731.4.4,XM_039088058.1.4,XM_039088059.1.4	0.0909242	0.391099	0.622483
Ino80e	0.3664078263606855,0.6335921736393145	0.25129693675889325,0.7487030632411067	0.675626	0.774898	0.479863	0.388658	-0.197781	2	chr1_181461414_181461549_-@NM_001013900.1.7,XM_006230243.3.7,XM_006230244.3.7,XM_006230245.3.6,XM_017588993.2.8,XM_039107430.1.8,XM_039107432.1.7,XM_039107436.1.7,chr1_181462250_181462450_-@NM_001013900.1.7,XM_006230243.3.7,XM_006230244.3.7,XM_006230245.3.6,XM_017588993.2.8,XM_039107430.1.8,XM_039107432.1.7,XM_039107436.1.7	-0.11901530443761305,0.10694758096345747	chr1_181461414_181461549_-@NM_001013900.1.7,XM_006230243.3.7,XM_006230244.3.7,XM_006230245.3.6,XM_017588993.2.8,XM_039107430.1.8,XM_039107432.1.7,XM_039107436.1.7	-0.119015	0.0321986	0.121736
Mlx	0.24211618387028885,0.7578838161297112	0.23840476190476192,0.7615952380952381	0.428914	0.426282	0.79466	0.797292	0.00887987	2	chr10_86023507_86023725_+@NM_001034112.1.8,XM_006247362.4.8,XM_017597398.2.8,XM_039086404.1.7,XM_039086405.1.7,chr10_86024108_86024326_+@NM_001034112.1.8,XM_006247362.4.8,XM_017597398.2.8,XM_039086404.1.7,XM_039086405.1.7	-0.00746477856766925,0.0024877592306072893	chr10_86023507_86023725_+@NM_001034112.1.8,XM_006247362.4.8,XM_017597398.2.8,XM_039086404.1.7,XM_039086405.1.7	-0.00746478	0.858439	0.958634
Lpl	0.8916884142242587,0.1083115857757414	0.8794835203119717,0.1205164796880282	0.58365	0.587062	0.897919	0.887643	-0.0084096	2	chr16_20830895_20831279_-@NM_012598.2.10,chr16_20831387_20831473_-@NM_012598.2.10	-0.01217206246423741,0.01242179971502401	chr16_20831387_20831473_-@NM_012598.2.10	0.0124218	0.0394452	0.140917
Triobp	0.0797073297073297,0.9202926702926704	0.16538174939814285,0.8346182506018571	0.0920729	0.176588	0.92092	0.835956	-0.939536	2	chr7_110550128_110550230_+@XM_039079582.1.17,chr7_110562308_110562474_+@NM_001013220.2.23,XM_006242010.3.14,XM_008765758.3.14,XM_017594983.2.23,XM_039079581.1.23	0.06603985753770338,-0.08471635055103177	chr7_110562308_110562474_+@NM_001013220.2.23,XM_006242010.3.14,XM_008765758.3.14,XM_017594983.2.23,XM_039079581.1.23	-0.0847164	0.0276717	0.110422
Cyria	0.2108509190324492,0.6924695366996967,0.0966795442678541	0.15381021611079013,0.7162490096161418,0.12994077427306805	0.354335	0.305473	0.533105	0.571623	0.214069	3	chr6_35151044_35151218_+@UTR3-EX,chr6_35153774_35154028_+@UTR3-EX,chr6_35154296_35154504_+@UTR3-EX	-0.057836139572862044,0.023247612937380424,0.031826437274041774	chr6_35151044_35151218_+@UTR3-EX	-0.0578361	0.0130164	0.0656197
Luc7l	0.5023360540388404,0.4976639459611596	0.4308791103441665,0.5691208896558335	0.561425	0.499613	0.548295	0.611742	0.168282	2	chr10_15301879_15302007_+@NM_001024269.1.8,XM_039086288.1.10,chr10_15302922_15303075_+@XM_006246006.4.10,XM_017597369.2.11,XM_039086289.1.11,XM_039086290.1.9,XM_039086291.1.9	-0.062255315830979985,0.06183378874318146	chr10_15301879_15302007_+@NM_001024269.1.8,XM_039086288.1.10	-0.0622553	0.936489	0.992108
Cdc37	0.04817269798250845,0.9518273020174914	0.0322066149177828,0.9677933850822172	0.95048	0.96435	0.294424	0.283168	-0.0208999	2	chr8_19677446_19677561_-@NM_053743.2.8,XM_039080700.1.8,chr8_19678120_19678369_-@NM_053743.2.8,XM_039080700.1.8	-0.01686817429087347,0.015866201574035288	chr8_19677446_19677561_-@NM_053743.2.8,XM_039080700.1.8	-0.0168682	0.137498	0.326089
LOC120102435	0.07502382434530094,0.2800671195495479,0.6449090561051513	0.06548643334965666,0.34583942964586384,0.5886741370044795	0.677551	0.676116	0.243641	0.247634	0.00305838	3	chr4_181090815_181091016_-@NM_001024984.2.12,XM_039108898.1.13,chr4_181091945_181092239_-@NM_001024984.2.12,XM_039108898.1.13,chr4_181092264_181092503_-@NM_001024984.2.12,XM_039108898.1.13	-0.009984651091875407,0.06528441402347024,-0.056317412449643056	chr4_181091945_181092239_-@NM_001024984.2.12,XM_039108898.1.13	0.0652844	1.23665e-05	0.00052671
Skil	0.5187822929758414,0.2886119257086999,0.19260578131545875	0.5978286476738489,0.1866195494678467,0.21555180285830441	0.296024	0.313187	0.592013	0.586001	-0.0813071	3	chr2_112247049_112247225_-@XM_006232237.4.7,XM_008760949.3.7,XM_039103605.1.7,XM_039103606.1.8,chr2_112247226_112247260_-@XM_006232237.4.7,XM_008760949.3.7,XM_039103605.1.7,XM_039103606.1.8,chr2_112248322_112248444_-@XM_006232237.4.7,XM_008760949.3.7,XM_039103605.1.7,XM_039103606.1.8	0.06994799858984646,-0.10945642923792342,0.010789695839650115	chr2_112247226_112247260_-@XM_006232237.4.7,XM_008760949.3.7,XM_039103605.1.7,XM_039103606.1.8	-0.109456	0.07049	0.209562
Aph1a	0.9651153583321582,0.03488464166784176	0.951073826584895,0.048926173415104975	0.964324	0.951607	0.193185	0.204725	0.0191515	2	chr2_183441734_183441964_+@NM_001014255.1.6,XM_006232977.4.7,chr2_183442988_183443113_+@NM_001014255.1.6,XM_006232977.4.7	-0.01408037649593763,0.01175451469525357	chr2_183441734_183441964_+@NM_001014255.1.6,XM_006232977.4.7	-0.0140804	0.0311694	0.11964
Tapbp	0.2939147286821706,0.3736595607235142,0.3324257105943153	0.3451689174474608,0.28237928309799293,0.3724517994545462	0.523994	0.506847	0.435092	0.456983	0.0480004	3	chr20_4956938_4957138_-@NM_033098.2.8,XM_039098437.1.9,chr20_4957751_4957904_-@NM_033098.2.8,XM_039098437.1.9,chr20_4958056_4958199_-@NM_033098.2.8,XM_039098437.1.9	0.04250714331140171,-0.09686024733957183,0.0324494039547682	chr20_4957751_4957904_-@NM_033098.2.8,XM_039098437.1.9	-0.0968602	0.0306372	0.118407
Palldl1	0.09892828525641026,0.3840645032051282,0.5170072115384615	0.06441118975396022,0.2319100718229159,0.7036787384231239	0.325837	0.204841	0.581587	0.735457	0.669649	3	chr16_28002414_28002546_+@XM_039095177.1.3,chr16_28006055_28006347_+@XM_039095175.1.3,chr16_28022283_28022581_+@XM_039095176.1.5,XM_039095178.1.3,XM_039095181.1.4	-0.03242796316561285,-0.14922099789523485,0.18537689760131348	chr16_28022283_28022581_+@XM_039095176.1.5,XM_039095178.1.3,XM_039095181.1.4	0.185377	0.0304266	0.11803
Lyrm9	0.4503830205917493,0.5496169794082508	0.358974358974359,0.6410256410256411	0.522043	0.44415	0.59967	0.679455	0.233123	2	chr10_63738547_63738695_+@NM_001173471.1.4,XM_008768097.3.4,chr10_63739601_63739772_+@NM_001173471.1.4,XM_008768097.3.4	-0.08475510637809025,0.09062036380584781	chr10_63739601_63739772_+@NM_001173471.1.4,XM_008768097.3.4	0.0906204	0.0835404	0.232775
Ap2a2	0.5024552097869959,0.4975447902130042	0.4617773644773526,0.5382226355226474	0.571344	0.537222	0.554466	0.589946	0.0888424	2	chr1_196724052_196724241_+@NM_031008.2.22,XM_008760010.3.22,XM_039092064.1.14,chr1_196725373_196725609_+@NM_031008.2.22,XM_008760010.3.22,XM_039092064.1.14	-0.04281546311911044,0.03782172845044185	chr1_196724052_196724241_+@NM_031008.2.22,XM_008760010.3.22,XM_039092064.1.14	-0.0428155	0.693898	0.86311
Cox16	0.8966329046490854,0.1033670953509146	0.8613727542298971,0.1386272457701029	0.385588	0.407671	0.902535	0.871195	-0.0803439	2	chr6_101160875_101161395_-@UTR3-EX,chr6_101162247_101162410_-@XM_006240298.4.4	-0.031171218458492467,0.042912132541475065	chr6_101162247_101162410_-@XM_006240298.4.4	0.0429121	0.993005	0.99983
Slc25a15	0.3428436147186147,0.6571563852813853	0.41656123481781376,0.5834387651821863	0.478444	0.534227	0.689852	0.624381	-0.159103	2	chr16_69654215_69654284_+@NM_001047880.3.7,XM_006253350.4.7,XM_006253351.4.7,XM_006253352.4.7,XM_006253353.3.6,XM_039094588.1.7,XM_039094589.1.8,chr16_69654716_69654861_+@NM_001047880.3.7,XM_006253350.4.7,XM_006253351.4.7,XM_006253352.4.7,XM_006253353.3.6,XM_039094588.1.7,XM_039094589.1.8	0.0771774398909123,-0.06435451013249882	chr16_69654215_69654284_+@NM_001047880.3.7,XM_006253350.4.7,XM_006253351.4.7,XM_006253352.4.7,XM_006253353.3.6,XM_039094588.1.7,XM_039094589.1.8	0.0771774	0.275842	0.511966
LOC102551014	0.3567948717948718,0.2951923076923077,0.3480128205128205	0.410124269005848,0.2641904239766082,0.32568530701754383	0.47445	0.442873	0.462426	0.498511	0.0993633	3	chr5_157419883_157420025_-@UTR3-EX,chr5_157420924_157420977_-@UTR3-EX,chr5_157421539_157421654_-@UTR3-EX	0.05003499487370455,-0.02784320219804093,-0.02155430590914459	chr5_157419883_157420025_-@UTR3-EX	0.050035	0.782824	0.914036
Ppwd1	0.443220823798627,0.556779176201373	0.3453701097663946,0.6546298902336054	0.559149	0.656474	0.446007	0.348648	-0.231503	2	chr2_35337586_35337708_-@NM_001106406.1.11,XM_006231887.4.11,XM_039101929.1.11,XM_039101932.1.11,chr2_35360209_35360323_-@NM_001106406.1.1,XM_006231887.4.1,XM_039101929.1.1,XM_039101930.1.1,XM_039101931.1.1,XM_039101932.1.1	-0.10036435786435788,0.08953463203463197	chr2_35337586_35337708_-@NM_001106406.1.11,XM_006231887.4.11,XM_039101929.1.11,XM_039101932.1.11	-0.100364	0.185687	0.402002
Lcp1	0.1066737790422001,0.15660067962699542,0.7367255413308045	0.096590174531351,0.13708252531781945,0.7663273001508295	0.284757	0.273435	0.703548	0.716284	0.0585339	3	chr15_50543527_50543632_+@NM_001012044.1.16,XM_006252319.3.18,XM_006252320.4.18,chr15_50544206_50544311_+@NM_001012044.1.16,XM_006252319.3.18,XM_006252320.4.18,chr15_50544460_50544682_+@NM_001012044.1.16,XM_006252319.3.18,XM_006252320.4.18	-0.024988792528626458,-0.03477188172224607,0.024821667311093698	chr15_50544206_50544311_+@NM_001012044.1.16,XM_006252319.3.18,XM_006252320.4.18	-0.0347719	0.452306	0.677487
Trip12	0.0648349446575073,0.9351650553424927	0.04187250095550745,0.9581274990444926	0.937077	0.959041	0.198353	0.178923	-0.0334256	2	chr9_85916728_85916879_-@NM_001031659.2.41,XM_006245377.4.42,XM_006245379.4.42,XM_006245380.4.42,XM_008767252.3.42,XM_017596487.2.42,XM_017596488.2.41,XM_039083691.1.42,XM_039083692.1.42,XM_039083693.1.42,XM_039083694.1.42,XM_039083695.1.42,XM_0390,chr9_85919759_85920273_-@NM_001031659.2.41,XM_006245377.4.42,XM_006245379.4.42,XM_006245380.4.42,XM_008767252.3.42,XM_017596487.2.42,XM_017596488.2.41…	-0.02508732759235298,0.022713236047241292	chr9_85916728_85916879_-@NM_001031659.2.41,XM_006245377.4.42,XM_006245379.4.42,XM_006245380.4.42,XM_008767252.3.42,XM_017596487.2.42,XM_017596488.2.41,XM_039083691.1.42,XM_039083692.1.42,XM_039083693.1.42,XM_039083694.1.42,XM_039083695.1.42,XM_0390	-0.0250873	0.2698	0.504545
Cggbp1	0.41803634583807,0.5819636541619301	0.41581377489154164,0.5841862251084584	0.455822	0.453752	0.600206	0.602326	0.00656593	2	chr11_2566468_2566606_+@NM_001105900.1.2,XM_006247975.4.2,XM_039088230.1.2,chr11_2569324_2569528_+@NM_001105900.1.3,XM_006247975.4.3,XM_039088230.1.4	-0.01126877651645447,-0.0028568710844253387	chr11_2566468_2566606_+@NM_001105900.1.2,XM_006247975.4.2,XM_039088230.1.2	-0.0112688	0.866985	0.962958
Sp1	0.4128540640394089,0.08029941502463056,0.5068465209359606	0.5335406506292583,0.10794632582607268,0.35851302354466913	0.435071	0.550329	0.490309	0.383194	-0.339042	3	chr7_133567965_133568153_+@NM_012655.2.6,XM_039078431.1.6,XM_039078432.1.6,chr7_133570320_133570413_+@NM_012655.2.6,XM_039078431.1.6,XM_039078432.1.6,chr7_133571764_133571961_+@NM_012655.2.6,XM_039078431.1.6,XM_039078432.1.6	0.115725939891411,0.02414158371009767,-0.14531114915473642	chr7_133571764_133571961_+@NM_012655.2.6,XM_039078431.1.6,XM_039078432.1.6	-0.145311	0.0929321	0.250257
Col6a2	0.661038961038961,0.33896103896103896	0.6075287160996022,0.39247128390039776	0.680065	0.629838	0.381501	0.431394	0.11069	2	chr20_12047288_12047455_+@XM_006256300.4.28,chr20_12049682_12049834_+@UTR3-EX	-0.0659541344323954,0.0192488670749541	chr20_12047288_12047455_+@XM_006256300.4.28	-0.0659541	0.853268	0.956375
Snap23	0.3178609802405113,0.2907512133292484,0.15883486299373814,0.23255294343650212	0.3667527989035614,0.32555502478338194,0.13090536594902066,0.17678681036403615	0.477779	0.516817	0.395778	0.355216	-0.113312	4	chr3_107542762_107542949_+@NM_022689.2.8,XM_039105811.1.9,XM_039105812.1.9,XM_039105813.1.8,chr3_107543235_107543466_+@NM_022689.2.8,XM_039105811.1.9,XM_039105812.1.9,XM_039105813.1.8,chr3_107543558_107543703_+@NM_022689.2.8,XM_039105811.1.9,XM_039105812.1.9,XM_039105813.1.8,chr3_107544099_107544320_+@NM_022689.2.8,XM_039105811.1.9,XM_039105812.1.9,XM_039105813.1.8	0.04689675054849124,0.032937629882405395,-0.02976127243978599,-0.056961703891945964	chr3_107544099_107544320_+@NM_022689.2.8,XM_039105811.1.9,XM_039105812.1.9,XM_039105813.1.8	-0.0569617	0.03654	0.132394
Tspan2	0.26498878536922016,0.2005909247757074,0.5344202898550725	0.2696175692499222,0.26698179271708683,0.463400638032991	0.363886	0.408575	0.555489	0.489091	-0.167112	3	chr2_190216887_190216954_+@NM_022589.2.8,chr2_190216955_190217005_+@NM_022589.2.8,chr2_190218556_190218721_+@NM_022589.2.8	-0.008498355649518508,0.04892177589852012,-0.07438806671364806	chr2_190218556_190218721_+@NM_022589.2.8	-0.0743881	0.583897	0.78165
Fgf1	0.8307648774541814,0.06325910931174089,0.10597601323407774	0.8518093693276175,0.10403069040538626,0.044159940266996225	0.116246	0.0554226	0.636523	0.680041	1.06864	3	chr18_30688942_30689178_-@NM_012846.2.4,XM_006254650.4.5,XM_006254651.4.4,XM_006254652.4.4,XM_039096591.1.5,chr18_30689274_30689335_-@NM_012846.2.4,XM_006254650.4.5,XM_006254651.4.4,XM_006254652.4.4,XM_039096591.1.5,chr18_30710357_30710397_-@XM_006254651.4.1	0.020023966847033448,0.0351571005716341,-0.0655599769739535	chr18_30710357_30710397_-@XM_006254651.4.1	-0.06556	0.00695485	0.0428003
Srsf3	0.05023062369812612,0.729667962544646,0.14001482988073033,0.08008658387649742	0.055240784949958044,0.7386898196136538,0.13359641155912147,0.07247298387726671	0.523395	0.529753	0.326234	0.319157	-0.0174194	4	chr20_7099564_7099673_+@NM_001047907.3.6,chr20_7099969_7100286_+@NM_001047907.3.6,chr20_7100754_7101079_+@NM_001047907.3.6,chr20_7101693_7101859_+@NM_001047907.3.6	0.005103671892855148,0.009038674126910062,-0.006311049166994598,-0.00747006558429171	chr20_7099969_7100286_+@NM_001047907.3.6	0.00903867	0.668641	0.846242
Mturn	0.2599124731477673,0.49993144110791166,0.24015608574432107	0.19743755941578084,0.6442647567193847,0.1582976838648345	0.514897	0.553727	0.359091	0.313522	-0.104889	3	chr4_83823794_83823884_+@NM_001007645.1.3,XM_008762880.3.4,chr4_83824808_83824953_+@NM_001007645.1.3,XM_008762880.3.4,chr4_83828372_83828429_+@NM_001007645.1.3,XM_008762880.3.4	-0.06060124102155745,0.13629893665950454,-0.08040808389719137	chr4_83824808_83824953_+@NM_001007645.1.3,XM_008762880.3.4	0.136299	0.0861952	0.237949
Lman2	0.133094624651189,0.19375914086532672,0.6731462344834843	0.2105450232885018,0.27536635178958585,0.5140886249219123	0.255474	0.361018	0.705175	0.569757	-0.498891	3	chr17_9286675_9286921_+@NM_001115024.2.8,chr17_9287020_9287252_+@UTR3-EX,chr17_9289655_9289827_+@UTR3-EX	0.07646408881392833,0.08063648051919037,-0.15874580631522928	chr17_9289655_9289827_+@UTR3-EX	-0.158746	5.50145e-10	5.74077e-07
Tmem218	0.21933183183183183,0.7806681681681682	0.2674088818789906,0.7325911181210094	0.636548	0.647153	0.809995	0.77396	-0.0238355	2	chr8_36939623_36939689_+@NM_001008325.1.4,XM_008766050.3.4,chr8_36939701_36939909_+@NM_001008325.1.4,XM_008766050.3.4	0.058245022459885554,-0.04350889815383796	chr8_36939623_36939689_+@NM_001008325.1.4,XM_008766050.3.4	0.058245	0.291098	0.526904
Traf3	0.25813953488372093,0.7418604651162791	0.2603814090074041,0.7396185909925959	0.291395	0.293533	0.748486	0.746304	-0.010548	2	chr6_130302145_130302279_+@NM_001108724.2.12,NM_001108724.2.13,XM_039112583.1.11,XM_039112584.1.10,XM_039112585.1.13,XM_039112587.1.12,XM_039112588.1.12,XM_039112589.1.12,XM_039112590.1.12,XM_039112591.1.13,XM_039112592.1.12,chr6_130306937_130307164_+@NM_001108724.2.12,NM_001108724.2.13,XM_039112583.1.11,XM_039112584.1.10,XM_039112585.1.13,XM_039112587.1.12,XM_039112588.1.12,XM_039112589.1.12,XM_…	-0.008531383580000662,-0.0059550990665727666	chr6_130302145_130302279_+@NM_001108724.2.12,NM_001108724.2.13,XM_039112583.1.11,XM_039112584.1.10,XM_039112585.1.13,XM_039112587.1.12,XM_039112588.1.12,XM_039112589.1.12,XM_039112590.1.12,XM_039112591.1.13,XM_039112592.1.12	-0.00853138	0.934255	0.990747
RGD1305938	0.8034779165445021,0.1965220834554979	0.7724824621580951,0.22751753784190495	0.495195	0.511594	0.826618	0.805248	-0.0470026	2	chr2_53189788_53189998_-@NM_001134548.1.6,XM_017590858.2.5,XM_039102249.1.6,XM_039102251.1.6,chr2_53190142_53190282_-@NM_001134548.1.6,XM_017590858.2.5,XM_039102249.1.6,XM_039102251.1.6	-0.031316419602666845,0.026790015342787188	chr2_53189788_53189998_-@NM_001134548.1.6,XM_017590858.2.5,XM_039102249.1.6,XM_039102251.1.6	-0.0313164	0.406211	0.635028
Apol11a	0.22624354277177233,0.7737564572282276	0.19126538038827226,0.8087346196117278	0.80493	0.831041	0.509926	0.491346	-0.0460548	2	chr7_109248488_109248675_-@XM_006241949.4.5,XM_008765647.3.5,chr7_109248950_109249289_-@XM_006241949.4.5,XM_008765647.3.5	-0.03605113674599239,0.034463106748516936	chr7_109248488_109248675_-@XM_006241949.4.5,XM_008765647.3.5	-0.0360511	0.114391	0.288327
Ets1	0.716391804097951,0.28360819590204905	0.7575433284163908,0.24245667158360915	0.734303	0.772507	0.362078	0.325796	-0.0731739	2	chr8_31164950_31165158_+@NM_012555.2.8,XM_006242752.2.7,XM_017595451.2.10,XM_039080790.1.9,chr8_31166667_31166795_+@NM_012555.2.8,XM_006242752.2.7,XM_017595451.2.10,XM_039080790.1.9	0.03513736842958859,-0.05049763619260772	chr8_31166667_31166795_+@NM_012555.2.8,XM_006242752.2.7,XM_017595451.2.10,XM_039080790.1.9	-0.0504976	0.470617	0.691675
Ddx47	0.2947585133087051,0.7052414866912948	0.32815291433712485,0.6718470856628751	0.400519	0.428333	0.739126	0.710651	-0.0968623	2	chr4_167857938_167858102_+@NM_001015005.2.12,chr4_167858932_167859117_+@UTR3-EX	0.0293385087245725,-0.034473339451741136	chr4_167858932_167859117_+@UTR3-EX	-0.0344733	0.361811	0.595974
Cad	0.4160350743168081,0.5839649256831919	0.4684523809523809,0.531547619047619	0.587127	0.535111	0.433905	0.484675	0.133832	2	chr6_25287202_25287241_-@UTR3-EX,chr6_25292148_25292306_-@NM_001105710.2.44,XM_039111774.1.45	0.046550075402181645,-0.04950968736062078	chr6_25292148_25292306_-@NM_001105710.2.44,XM_039111774.1.45	-0.0495097	0.738742	0.891703
Fkbp4	0.7887820168971134,0.2112179831028867	0.7017232313377173,0.2982767686622827	0.440653	0.497182	0.804795	0.762148	-0.174133	2	chr4_161704000_161704251_-@NM_001191863.1.10,chr4_161704425_161704788_-@NM_001191863.1.10	-0.08546167340509059,0.09005103390754346	chr4_161704425_161704788_-@NM_001191863.1.10	0.090051	0.000278743	0.00472957
Nbea	0.18057563781247993,0.6287915301073196,0.1906328320802005	0.13928978822595844,0.6501264692754055,0.21058374249863612	0.575825	0.604313	0.242734	0.204042	-0.0696653	3	chr2_140078057_140078149_-@XM_039103981.1.35,chr2_140081729_140081950_-@XM_039103981.1.35,chr2_140082033_140082113_-@XM_039103981.1.35	0.16412117459409253,0.10395311262666496,0.2068120471767999	chr2_140082033_140082113_-@XM_039103981.1.35	0.206812	0.625652	0.813542
Arf6	0.25517630233076694,0.435795331080822,0.30902836658841104	0.21919909415284067,0.40937184198887405,0.37142906385828534	0.512186	0.473752	0.35876	0.417029	0.112538	3	chr6_87854651_87854731_+@NM_024152.2.1,chr6_87854732_87854890_+@NM_024152.2.1,chr6_87856758_87857061_+@UTR3-EX	-0.03834243167907034,-0.02827370309451982,0.05988298377647272	chr6_87856758_87857061_+@UTR3-EX	0.059883	0.109121	0.279087
Upf3b	0.8173417011732229,0.1826582988267771	0.6939935064935066,0.3060064935064935	0.352704	0.446921	0.832283	0.722971	-0.341561	2	chrX_116335314_116335525_-@NM_001135873.1.10,XM_006257455.4.11,XM_008773416.3.11,XM_017602038.2.11,XM_039099698.1.12,XM_039099699.1.11,XM_039099699.1.12,XM_039099700.1.11,XM_039099700.1.12,chrX_116336176_116336281_-@NM_001135873.1.10,XM_006257455.4.11,XM_008773416.3.11,XM_017602038.2.11,XM_039099698.1.12,XM_039099699.1.11,XM_039099699.1.12,XM_039099700.1.11,XM_039099700.1.12	-0.11686947253807722,0.11971625430927757	chrX_116336176_116336281_-@NM_001135873.1.10,XM_006257455.4.11,XM_008773416.3.11,XM_017602038.2.11,XM_039099698.1.12,XM_039099699.1.11,XM_039099699.1.12,XM_039099700.1.11,XM_039099700.1.12	0.119716	0.0254681	0.105504
Btd	0.12247433417646184,0.8775256658235382	0.07410563139146317,0.9258943686085368	0.151286	0.104535	0.878747	0.926612	0.533288	2	chr16_6887293_6887366_+@XM_006252609.4.4,XM_006252610.3.2,XM_006252612.2.4,XM_006252614.2.3,XM_006252615.3.2,XM_006252617.2.2,XM_006252619.4.4,XM_008770998.3.2,XM_039094453.1.3,XM_039094454.1.4,XM_039094455.1.4,XM_039094456.1.4,chr16_6894107_6894339_+@NM_001012047.2.4,XM_006252609.4.7,XM_006252610.3.5,XM_006252612.2.7,XM_006252614.2.6,XM_006252615.3.5,XM_006252617.2.5,XM_006252618.3.4,XM_00625261…	-0.0584577568218016,0.045192643390893905	chr16_6887293_6887366_+@XM_006252609.4.4,XM_006252610.3.2,XM_006252612.2.4,XM_006252614.2.3,XM_006252615.3.2,XM_006252617.2.2,XM_006252619.4.4,XM_008770998.3.2,XM_039094453.1.3,XM_039094454.1.4,XM_039094455.1.4,XM_039094456.1.4	-0.0584578	0.214707	0.438876
Nfatc2	0.3165658711997385,0.6834341288002614	0.26179960304477745,0.7382003969552227	0.684143	0.738786	0.318965	0.264392	-0.110859	2	chr3_157196418_157196510_-@NM_001107805.1.10,XM_017591799.2.11,XM_039105142.1.10,XM_039105143.1.10,XM_039105144.1.10,chr3_157237258_157237402_-@XM_006235653.2.7,XM_017591803.2.7	-0.061260121457489825,0.04563863585245165	chr3_157196418_157196510_-@NM_001107805.1.10,XM_017591799.2.11,XM_039105142.1.10,XM_039105143.1.10,XM_039105144.1.10	-0.0612601	0.821664	0.938569
Herc2	0.569997914349277,0.43000208565072306	0.7801979421544639,0.21980205784553608	0.663956	0.810559	0.642609	0.551384	-0.287829	2	chr1_107107693_107107921_+@NM_001107520.1.92,XM_006229300.4.93,XM_006229301.4.93,XM_006229302.4.93,XM_006229304.4.92,XM_039112608.1.93,XM_039112618.1.93,XM_039112629.1.93,chr1_107108015_107108138_+@NM_001107520.1.92,XM_006229300.4.93,XM_006229301.4.93,XM_006229302.4.93,XM_006229304.4.92,XM_039112608.1.93,XM_039112618.1.93,XM_039112629.1.93	0.19776305578201436,-0.21056051151804	chr1_107108015_107108138_+@NM_001107520.1.92,XM_006229300.4.93,XM_006229301.4.93,XM_006229302.4.93,XM_006229304.4.92,XM_039112608.1.93,XM_039112618.1.93,XM_039112629.1.93	-0.210561	0.000309178	0.00499646
Dennd1b	0.16186105345096005,0.18273180503979675,0.059178059226709975,0.5962290822825332	0.10445080944999359,0.23402409507492314,0.06563596312311332,0.5958891323519699	0.333987	0.316493	0.543657	0.561002	0.0776177	4	chr13_50771519_50771645_+@XM_003751244.3.22,XM_003751245.3.23,XM_008769580.2.21,XM_039091332.1.22,XM_039091333.1.23,XM_039091334.1.16,XM_039091336.1.14,XM_039091337.1.20,XM_039091338.1.12,chr13_50771985_50772176_+@XM_003751244.3.22,XM_003751245.3.23,XM_008769580.2.21,XM_039091332.1.22,XM_039091333.1.23,XM_039091334.1.16,XM_039091336.1.14,XM_039091337.1.20,XM_039091338.1.12,chr13_50772587_50772644…	-0.05772017441142867,0.04982174653284127,0.005385691815041865,-0.0006257331353927142	chr13_50771519_50771645_+@XM_003751244.3.22,XM_003751245.3.23,XM_008769580.2.21,XM_039091332.1.22,XM_039091333.1.23,XM_039091334.1.16,XM_039091336.1.14,XM_039091337.1.20,XM_039091338.1.12	-0.0577202	0.011332	0.0592731
Rbfox2	0.475,0.525	0.4635784645462065,0.5364215354537936	0.663592	0.669971	0.67152	0.667175	-0.0138021	2	chr7_108813985_108814048_-@NM_001079895.1.13,XM_006241828.4.15,XM_006241829.4.15,XM_006241830.4.15,XM_006241831.4.15,XM_006241832.4.15,XM_006241833.4.14,XM_006241834.4.14,XM_006241835.4.14,XM_006241836.4.14,XM_006241837.4.14,XM_006241838.4.13,XM_00,chr7_108814054_108814143_-@NM_001079895.1.13,XM_006241828.4.15,XM_006241829.4.15,XM_006241830.4.15,XM_006241831.4.15,XM_006241832.4.15,XM_006241833.4.…	-0.09107789855072462,-0.06753588350055739	chr7_108813985_108814048_-@NM_001079895.1.13,XM_006241828.4.15,XM_006241829.4.15,XM_006241830.4.15,XM_006241831.4.15,XM_006241832.4.15,XM_006241833.4.14,XM_006241834.4.14,XM_006241835.4.14,XM_006241836.4.14,XM_006241837.4.14,XM_006241838.4.13,XM_00	-0.0910779	0.821342	0.938569
Mmgt2	0.128751120707006,0.09545843778017674,0.7757904415128173	0.11919180145699507,0.18657287210053508,0.6942353264424699	0.263201	0.26012	0.661702	0.657009	0.0169904	3	chr10_47359328_47359390_+@NM_001013967.2.3,XM_039085969.1.3,XM_039085970.1.3,XM_039085971.1.2,XM_039085972.1.2,chr10_47360260_47360314_+@NM_001013967.2.3,XM_039085969.1.3,XM_039085970.1.3,XM_039085971.1.2,XM_039085972.1.2,chr10_47360323_47360511_+@NM_001013967.2.3,XM_039085969.1.3,XM_039085970.1.3,XM_039085971.1.2,XM_039085972.1.2	-0.009161477717709698,0.08820227333181618,-0.07967612887335729	chr10_47360260_47360314_+@NM_001013967.2.3,XM_039085969.1.3,XM_039085970.1.3,XM_039085971.1.2,XM_039085972.1.2	0.0882023	0.0198231	0.0889693
Bnip3l	0.09196123254688425,0.9080387674531157	0.07949699603821167,0.9205030039617884	0.912632	0.92363	0.232868	0.222507	-0.0172826	2	chr15_41174596_41174855_-@NM_080888.2.6,XM_006252091.3.6,XM_017599570.2.6,XM_039092962.1.6,XM_039092964.1.6,XM_039092965.1.7,chr15_41176541_41176907_-@NM_080888.2.6,XM_006252091.3.6,XM_017599570.2.6,XM_039092962.1.6,XM_039092964.1.6,XM_039092965.1.7	-0.012859749703670473,0.012401659272652132	chr15_41174596_41174855_-@NM_080888.2.6,XM_006252091.3.6,XM_017599570.2.6,XM_039092962.1.6,XM_039092964.1.6,XM_039092965.1.7	-0.0128597	0.141156	0.331748
Tmod3	0.15174202065682796,0.060760655841791744,0.7874973235013802	0.1758383544780667,0.07499067669723294,0.7491709688247004	0.727892	0.702973	0.269956	0.292294	0.0502552	3	chr8_76249209_76249362_-@NM_001011997.1.10,XM_039081147.1.8,chr8_76250192_76250250_-@NM_001011997.1.10,XM_039081147.1.8,chr8_76250806_76251097_-@NM_001011997.1.10,XM_039081147.1.8	0.01810746203483074,0.007565907975820213,-0.03936670593873459	chr8_76250806_76251097_-@NM_001011997.1.10,XM_039081147.1.8	-0.0393667	0.321923	0.559927
Ebag9	0.40186527420569973,0.5981347257943003	0.4607016501152464,0.5392983498847537	0.541042	0.58294	0.680097	0.637985	-0.107605	2	chr7_75828266_75828429_+@NM_001009665.1.7,XM_006241613.4.7,chr7_75828727_75828892_+@NM_001009665.1.7,XM_006241613.4.7	0.05766759149311901,-0.05757843898428938	chr7_75828266_75828429_+@NM_001009665.1.7,XM_006241613.4.7	0.0576676	0.164387	0.370892
Pcdh7	0.5585063311063696,0.44149366889363045	0.4559367030394247,0.5440632969605753	0.449736	0.550772	0.561935	0.460169	-0.292376	2	chr14_52877178_52877528_-@XM_006251023.4.2,chr14_52900568_52900752_-@NM_001004087.1.1,XM_006251017.4.1,XM_006251022.4.1,XM_006251023.4.1,XM_017599291.2.1,XM_017599293.2.1,XM_039092180.1.1,XM_039092181.1.1,XM_039092182.1.1,XM_039092183.1.1,XM_039092184.1.1,XM_039092185.1.1,XM_039092186.1.1,XM	-0.08007414127442464,0.10326324552985044	chr14_52900568_52900752_-@NM_001004087.1.1,XM_006251017.4.1,XM_006251022.4.1,XM_006251023.4.1,XM_017599291.2.1,XM_017599293.2.1,XM_039092180.1.1,XM_039092181.1.1,XM_039092182.1.1,XM_039092183.1.1,XM_039092184.1.1,XM_039092185.1.1,XM_039092186.1.1,XM	0.103263	0.95125	0.998211
Vmp1	0.08938644865841072,0.1165547600619195,0.13432065918472652,0.6597381320949433	0.07675356876129447,0.09010832737687546,0.13675563624644202,0.6963824676153881	0.586885	0.604999	0.175248	0.153365	-0.043854	4	chr10_71401237_71401349_-@UTR3-EX,chr10_71403432_71403569_-@UTR3-EX,chr10_71405466_71405626_-@NM_138839.2.12,XM_006247078.4.12,XM_006247079.4.13,chr10_71405883_71406107_-@NM_138839.2.12,XM_006247078.4.12,XM_006247079.4.13	-0.016774001730694724,-0.030260240410431835,-0.001578144555348382,0.034634424122808594	chr10_71405883_71406107_-@NM_138839.2.12,XM_006247078.4.12,XM_006247079.4.13	0.0346344	0.40978	0.637266
Nop58	0.183697439511393,0.816302560488607	0.220166815942678,0.7798331840573219	0.194346	0.230335	0.816834	0.78047	-0.245112	2	chr9_61126590_61126643_+@XM_039084153.1.3,XM_039084153.1.4,XM_039084154.1.3,chr9_61144569_61144807_+@NM_021754.2.15,XM_039084153.1.16,XM_039084154.1.15	0.032163214675286655,-0.036684495145864915	chr9_61144569_61144807_+@NM_021754.2.15,XM_039084153.1.16,XM_039084154.1.15	-0.0366845	0.404731	0.633663
Vps13d	0.14282083048530417,0.8571791695146959	0.10185397657279814,0.898146023427202	0.866546	0.903665	0.272493	0.238288	-0.0605124	2	chr5_156830581_156830812_-@NM_001108006.1.69,NM_001108006.1.70,XM_006239351.4.70,XM_006239353.4.69,XM_017593444.2.55,XM_039110135.1.69,chr5_156832744_156833141_-@NM_001108006.1.69,NM_001108006.1.70,XM_006239351.4.70,XM_006239353.4.69,XM_017593444.2.55,XM_039110135.1.69	-0.04313902720391219,0.04022322054957428	chr5_156830581_156830812_-@NM_001108006.1.69,NM_001108006.1.70,XM_006239351.4.70,XM_006239353.4.69,XM_017593444.2.55,XM_039110135.1.69	-0.043139	0.0944717	0.252772
Sorbs2	0.2177380952380952,0.36613095238095233,0.2583333333333333,0.15779761904761902	0.3727782634032634,0.2554632867132867,0.08338068181818181,0.28837776806526805	0.349749	0.368094	0.454324	0.438685	-0.0737535	4	chr16_46436046_46436196_-@NM_053770.2.23,XM_039094125.1.27,XM_039094126.1.27,XM_039094129.1.26,XM_039094131.1.26,XM_039094134.1.23,XM_039094135.1.23,XM_039094136.1.22,XM_039094137.1.22,XM_039094138.1.21,XM_039094139.1.25,XM_039094140.1.15,XM_039094,chr16_46497422_46497518_-@XM_039094140.1.1,XM_039094150.1.1,chr16_46497523_46497561_-@XM_039094140.1.1,XM_039094150.1.1,chr16_46595828_46595957_-@NM_0…	0.12808283691419564,-0.1282326561661844,-0.19294498178788067,0.10361826125097398	chr16_46497523_46497561_-@XM_039094140.1.1,XM_039094150.1.1	-0.192945	0.000762944	0.00959195
Sf1	0.1565769808348148,0.8434230191651853	0.1400129554483856,0.8599870445516145	0.317008	0.303967	0.85368	0.868776	0.0606057	2	chr1_203682166_203682274_+@NM_001110793.1.13,NM_058210.2.13,XM_039080342.1.13,XM_039080370.1.13,XM_039080398.1.13,XM_039080429.1.13,XM_039080477.1.13,XM_039080509.1.13,XM_039080547.1.12,XM_039080565.1.13,XM_039080582.1.13,XM_039080601.1.13,XM_03908062,chr1_203683182_203683432_+@NM_001110793.1.13,NM_058210.2.13,XM_039080342.1.13,XM_039080370.1.13,XM_039080398.1.13,XM_039080429.1.13,XM_039080477.1.…	-0.01841744524032113,0.015930995388827807	chr1_203682166_203682274_+@NM_001110793.1.13,NM_058210.2.13,XM_039080342.1.13,XM_039080370.1.13,XM_039080398.1.13,XM_039080429.1.13,XM_039080477.1.13,XM_039080509.1.13,XM_039080547.1.12,XM_039080565.1.13,XM_039080582.1.13,XM_039080601.1.13,XM_03908062	-0.0184174	0.79931	0.925159
Sirpa	0.06168839054353072,0.0559735635670215,0.8823380458894479	0.053418168709444845,0.05002582421183719,0.896556007078718	0.200291	0.1922	0.885603	0.899175	0.0594886	3	chr3_116856696_116856740_+@NM_013016.3.8,XM_006234951.4.8,XM_006234952.4.9,XM_006234953.4.9,XM_017591496.2.9,XM_017591497.2.9,XM_039104380.1.7,XM_039104381.1.7,chr3_116856741_116856780_+@NM_013016.3.8,XM_006234951.4.8,XM_006234952.4.9,XM_006234953.4.9,XM_017591496.2.9,XM_017591497.2.9,XM_039104380.1.7,XM_039104381.1.7,chr3_116857836_116858099_+@NM_013016.3.8,XM_006234951.4.8,XM_006234952.4.9,XM_0…	-0.015487826686052641,-0.013208741966728887,0.013298652448011872	chr3_116856696_116856740_+@NM_013016.3.8,XM_006234951.4.8,XM_006234952.4.9,XM_006234953.4.9,XM_017591496.2.9,XM_017591497.2.9,XM_039104380.1.7,XM_039104381.1.7	-0.0154878	0.34584	0.580845
Afap1l1	0.13782204451807484,0.8621779554819251	0.09375000000000001,0.90625	0.86749	0.909542	0.264765	0.227753	-0.0682931	2	chr18_55182519_55182586_-@UTR3-EX,chr18_55183787_55184012_-@NM_001106142.1.19	-0.03989140846851051,0.04255944392577904	chr18_55183787_55184012_-@NM_001106142.1.19	0.0425594	0.500812	0.717711
Tm9sf4	0.2445118028096871,0.7554881971903129	0.2594614879444601,0.7405385120555399	0.341196	0.354062	0.776004	0.76261	-0.0534038	2	chr3_141673579_141673758_+@NM_001025649.1.18,XM_006235284.4.18,chr3_141675139_141675376_+@NM_001025649.1.18,XM_006235284.4.18	0.009470753507170249,-0.017050290694448855	chr3_141675139_141675376_+@NM_001025649.1.18,XM_006235284.4.18	-0.0170503	0.43758	0.663202
Setd7	0.8438163748564869,0.09210497990815156,0.06407864523536166	0.8876845777390512,0.06177405814618059,0.050541364114768283	0.173438	0.15572	0.739505	0.75704	0.15546	3	chr2_135557725_135558009_-@UTR3-EX,chr2_135558473_135558594_-@UTR3-EX,chr2_135560335_135560408_-@UTR3-EX	0.042633627166764554,-0.03562557029182063,-0.019162587407856285	chr2_135557725_135558009_-@UTR3-EX	0.0426336	0.0468312	0.15918
Cbfb	0.12369796496173485,0.8763020350382652	0.15445074098728234,0.8455492590127177	0.377841	0.398098	0.88345	0.859392	-0.0753459	2	chr19_33092012_33092161_+@NM_001013191.1.6,XM_006255502.4.6,XM_039097826.1.5,XM_039097827.1.5,chr19_33092521_33092750_+@NM_001013191.1.6,XM_006255502.4.6,XM_039097826.1.5,XM_039097827.1.5	0.024421249617080615,-0.03120086119721177	chr19_33092521_33092750_+@NM_001013191.1.6,XM_006255502.4.6,XM_039097826.1.5,XM_039097827.1.5	-0.0312009	0.313087	0.549548
Satb1	0.36369171945443135,0.6363082805455686	0.32813231056868386,0.6718676894313163	0.689214	0.718155	0.553357	0.531529	-0.0593428	2	chr9_4680284_4680468_-@NM_001012129.2.11,XM_006244219.3.12,XM_039083475.1.12,XM_039083476.1.12,XM_039083477.1.12,XM_039083478.1.12,XM_039083479.1.12,XM_039083480.1.11,XM_039083481.1.11,XM_039083482.1.11,chr9_4680972_4681342_-@NM_001012129.2.11,XM_006244219.3.12,XM_039083475.1.12,XM_039083476.1.12,XM_039083477.1.12,XM_039083478.1.12,XM_039083479.1.12,XM_039083480.1.11,XM_039083481.1.11,XM_03908348…	-0.036899149081007054,0.03441111581086009	chr9_4680284_4680468_-@NM_001012129.2.11,XM_006244219.3.12,XM_039083475.1.12,XM_039083476.1.12,XM_039083477.1.12,XM_039083478.1.12,XM_039083479.1.12,XM_039083480.1.11,XM_039083481.1.11,XM_039083482.1.11	-0.0368991	0.120868	0.298521
Rnf214	0.8417450365726228,0.15825496342737722	0.885414267606414,0.11458573239358599	0.352778	0.320671	0.856425	0.891909	0.137665	2	chr8_46168091_46168255_-@XM_003750501.5.14,XM_008766183.3.15,XM_008766184.3.15,XM_008766185.3.15,XM_008766187.3.15,XM_017596024.2.14,XM_039082807.1.15,XM_039082808.1.14,chr8_46168647_46168765_-@XM_003750501.5.14,XM_008766183.3.15,XM_008766184.3.15,XM_008766185.3.15,XM_008766187.3.15,XM_017596024.2.14,XM_039082807.1.15,XM_039082808.1.14	0.041093715686134846,-0.05547180102784045	chr8_46168647_46168765_-@XM_003750501.5.14,XM_008766183.3.15,XM_008766184.3.15,XM_008766185.3.15,XM_008766187.3.15,XM_017596024.2.14,XM_039082807.1.15,XM_039082808.1.14	-0.0554718	0.119777	0.296786
Lrrc58	0.3233863837312113,0.6766136162687887	0.3156655844155844,0.6843344155844155	0.687286	0.694738	0.362725	0.355473	-0.0155585	2	chr11_62847415_62847495_-@UTR3-EX,chr11_62849613_62849751_-@UTR3-EX	-0.007411851433590522,0.009497145366710646	chr11_62849613_62849751_-@UTR3-EX	0.00949715	0.688936	0.859933
Tmem100	0.5881526412776413,0.4118473587223587	0.6816924805290492,0.31830751947095076	0.670249	0.738411	0.584228	0.527185	-0.139727	2	chr10_74860360_74860638_+@NM_001017479.1.3,XM_039086625.1.2,chr10_74860951_74861147_+@NM_001017479.1.3,XM_039086625.1.2	0.08341289669661367,-0.10619924622556204	chr10_74860951_74861147_+@NM_001017479.1.3,XM_039086625.1.2	-0.106199	0.303907	0.540673
Nhlrc2	0.1066341569789301,0.028934123391434682,0.8644317196296353	0.10422850427997991,0.08273315565697172,0.8130383400630483	0.125484	0.157997	0.863694	0.819174	-0.3324	3	chr1_255643388_255643511_+@NM_001107444.1.11,XM_006231645.2.11,chr1_255643958_255644063_+@NM_001107444.1.11,XM_006231645.2.11,chr1_255648674_255648904_+@NM_001107444.1.11,XM_006231645.2.11	-0.005941717265898594,0.049533235173599734,-0.051443486185158815	chr1_255648674_255648904_+@NM_001107444.1.11,XM_006231645.2.11	-0.0514435	0.00280823	0.0236599
Nap1l1	0.05004704913660138,0.1821428289786499,0.33517835067088797,0.11681851813195096,0.3158132530819098	0.025337958220123826,0.18213257018989504,0.4278140914287411,0.06737172063605185,0.29734365952518815	0.295509	0.304233	0.458469	0.454244	-0.0419744	5	chr7_46954828_46954895_+@XM_006241343.2.14,chr7_46955796_46955896_+@NM_053561.2.15,XM_006241342.1.15,XM_006241342.1.16,XM_006241344.4.13,XM_039079994.1.14,XM_039079995.1.14,XM_039079995.1.15,chr7_46956283_46956597_+@NM_053561.2.15,XM_006241342.1.15,XM_006241342.1.16,XM_006241344.4.13,XM_039079994.1.14,XM_039079995.1.14,XM_039079995.1.15,chr7_46957215_46957360_+@NM_053561.2.15,XM_006241342.1.15,XM…	-0.029704030118176673,-0.004432607601263572,0.08873194113064581,-0.05394483371521319,-0.021974942571072797	chr7_46956283_46956597_+@NM_053561.2.15,XM_006241342.1.15,XM_006241342.1.16,XM_006241344.4.13,XM_039079994.1.14,XM_039079995.1.14,XM_039079995.1.15	0.0887319	0.000130992	0.00271947
Grk2	0.7745203190337766,0.2254796809662234	0.861593471438082,0.13840652856191804	0.34531	0.273127	0.800062	0.872632	0.338318	2	chr1_201580833_201581034_-@UTR3-EX,chr1_201581890_201582086_-@NM_012776.1.21	0.08450180356243608,-0.09164713707058159	chr1_201581890_201582086_-@NM_012776.1.21	-0.0916471	0.00158103	0.016312
Lyve1	0.5990652429331674,0.4009347570668325	0.6459642662315188,0.3540357337684812	0.617411	0.594871	0.716883	0.736521	0.053654	2	chr1_164962982_164963096_-@NM_001106286.1.14,chr1_164963097_164963225_-@NM_001106286.1.14	0.040509868696920304,-0.05612039028976029	chr1_164963097_164963225_-@NM_001106286.1.14	-0.0561204	0.078003	0.22209
Txndc12	0.848561507936508,0.15143849206349208	0.6776556776556777,0.32234432234432236	0.849772	0.680269	0.167856	0.335417	0.32097	2	chr5_123602339_123602531_+@NM_001044288.1.1,chr5_123612163_123612244_+@NM_001100840.1.7,XM_039109575.1.6	-0.1659968066127988,0.15448957745851094	chr5_123602339_123602531_+@NM_001044288.1.1	-0.165997	0.000230176	0.00417719
Bod1l1	0.38777186869613056,0.6122281313038694	0.4038195666842692,0.5961804333157308	0.627786	0.634543	0.718265	0.710395	-0.0154448	2	chr14_69162928_69163078_+@XM_039092813.1.27,XM_039092814.1.27,XM_039092815.1.26,XM_039092816.1.26,XM_039092817.1.27,XM_039092818.1.27,chr14_69163083_69163254_+@XM_039092813.1.27,XM_039092814.1.27,XM_039092815.1.26,XM_039092816.1.26,XM_039092817.1.27,XM_039092818.1.27	0.016550547917585756,-0.016268589782563292	chr14_69162928_69163078_+@XM_039092813.1.27,XM_039092814.1.27,XM_039092815.1.26,XM_039092816.1.26,XM_039092817.1.27,XM_039092818.1.27	0.0165505	0.617799	0.807821
Cdc42	0.05587974844952802,0.4273479127754415,0.5167723387750306	0.08900166366260467,0.37172344996930634,0.5392748863680891	0.652726	0.649644	0.278932	0.281123	0.00682956	3	chr5_149553734_149553867_-@UTR3-EX,chr5_149555582_149555806_-@NM_171994.5.6,XM_008764286.3.6,XM_039110709.1.6,XM_039110710.1.6,chr5_149557823_149558009_-@XM_008764287.3.6	0.029905587141657378,-0.05704409938125321,0.020692242619947843	chr5_149555582_149555806_-@NM_171994.5.6,XM_008764286.3.6,XM_039110709.1.6,XM_039110710.1.6	-0.0570441	0.098678	0.260027
Pex3	0.3029160980927285,0.6970839019072714	0.33802948165589475,0.6619705183441053	0.739533	0.711152	0.455397	0.481474	0.0564571	2	chr1_7912524_7912663_-@NM_031350.2.12,chr1_7913117_7913301_-@NM_031350.2.12	0.03213159537425264,-0.035457079008333614	chr1_7913117_7913301_-@NM_031350.2.12	-0.0354571	0.309778	0.546035
Ctdnep1	0.8301261924405042,0.16987380755949583	0.8276790614055145,0.1723209385944855	0.83359	0.832232	0.541437	0.54244	0.00235213	2	chr10_54713368_54713589_+@NM_001100494.1.8,XM_006246643.4.9,XM_006246644.4.9,chr10_54713615_54713781_+@NM_001100494.1.8,XM_006246643.4.9,XM_006246644.4.9	-0.002762044244077555,0.0008927661490656935	chr10_54713368_54713589_+@NM_001100494.1.8,XM_006246643.4.9,XM_006246644.4.9	-0.00276204	0.955963	0.999095
Kcnj5	0.3475362710294798,0.6524637289705202	0.28742762613730355,0.7125723738626966	0.676706	0.732134	0.421869	0.369247	-0.113578	2	chr8_30723496_30723618_-@UTR3-EX,chr8_30724925_30725117_-@NM_017297.2.3,XM_039080975.1.4,XM_039080976.1.5,XM_039080977.1.6	-0.0488787810721773,0.061209849505840075	chr8_30724925_30725117_-@NM_017297.2.3,XM_039080975.1.4,XM_039080976.1.5,XM_039080977.1.6	0.0612098	0.354212	0.589037
LOC298139	0.013157894736842106,0.4233371616898033,0.5635049435733547	0.3701388888888889,0.24007936507936511,0.3897817460317461	0.70143	0.46463	0.103637	0.421167	0.594218	3	chr5_87692734_87692910_-@XM_006238294.3.3,chr5_87695406_87695586_-@NM_001013930.1.2,chr5_87695675_87695849_-@NM_001013930.1.2	0.3252668598420203,-0.19516483052795847,-0.18139262658595573	chr5_87692734_87692910_-@XM_006238294.3.3	0.325267	1.10811e-05	0.000481798
Tppp	0.5,0.5	0.42254273504273504,0.5774572649572649	0.652714	0.694845	0.683161	0.654895	-0.0902406	2	chr1_29260914_29260956_-@NM_001108461.1.4,XM_006227793.3.4,XM_006227794.3.4,chr1_29260957_29261016_-@NM_001108461.1.4,XM_006227793.3.4,XM_006227794.3.4	-0.0802405798535829,0.06310817665306834	chr1_29260914_29260956_-@NM_001108461.1.4,XM_006227793.3.4,XM_006227794.3.4	-0.0802406	0.446108	0.67218
Dmd	0.6161585749773433,0.330811416700324,0.05303000832233273	0.49652733805937643,0.45205919561986196,0.05141346632076156	0.616559	0.497074	0.27134	0.355884	0.310779	3	chrX_47677705_47677800_+@XM_039099484.1.1,chrX_49501664_49502014_+@NM_001005246.1.14,NM_001370876.1.79,NM_012698.3.17,XM_008773252.3.17,XM_008773253.3.18,XM_017601909.2.77,XM_039099484.1.77,chrX_49503757_49503862_+@NM_001005246.1.14,NM_001370876.1.79,NM_012698.3.17,XM_008773252.3.17,XM_008773253.3.18,XM_017601909.2.77,XM_039099484.1.77	-0.11498612873612879,0.12154655404655407,0.0031061768561768677	chrX_49501664_49502014_+@NM_001005246.1.14,NM_001370876.1.79,NM_012698.3.17,XM_008773252.3.17,XM_008773253.3.18,XM_017601909.2.77,XM_039099484.1.77	0.121547	0.0416857	0.146956
Syngr1	0.30034407993966816,0.5262537707390649,0.17340214932126696	0.5522979175996418,0.3736378563964771,0.07406422600388118	0.578583	0.66101	0.243041	0.134561	-0.192148	3	chr7_111656286_111656487_+@XM_006241971.3.4,chr7_111656864_111657030_+@XM_006241971.3.4,chr7_111662491_111662612_+@UTR3-EX	0.24663127524369977,-0.15052922578907335,-0.09832747351734632	chr7_111656286_111656487_+@XM_006241971.3.4	0.246631	1.04476e-07	1.55744e-05
Yipf7	0.802600311761326,0.19739968823867404	0.7791370620963889,0.22086293790361108	0.810533	0.788128	0.266196	0.287538	0.04044	2	chr14_38598759_38599066_+@NM_001108861.1.6,XM_006251037.4.6,chr14_38602133_38602289_+@UTR3-EX	-0.024424170143968915,0.018988309395039926	chr14_38598759_38599066_+@NM_001108861.1.6,XM_006251037.4.6	-0.0244242	0.536508	0.743982
Fam193a	0.48660444213983234,0.5133955578601677	0.2357927604638131,0.7642072395361869	0.519223	0.766994	0.504356	0.262519	-0.562859	2	chr14_76250231_76250305_-@XM_039092825.1.21,XM_223536.9.21,chr14_76256154_76256370_-@XM_039092825.1.21,XM_223536.9.21	-0.24855045024323713,0.24006075318871878	chr14_76250231_76250305_-@XM_039092825.1.21,XM_223536.9.21	-0.24855	5.72981e-05	0.00149477
Opa1	0.7754051938372416,0.09547777892131971,0.12911702724143864	0.7605917205293936,0.16995847623444577,0.06944980323616058	0.207648	0.214431	0.78612	0.778835	-0.0463724	3	chr11_71108101_71108340_-@NM_133585.3.29,XM_006248497.2.31,XM_006248498.2.30,XM_006248499.2.30,XM_017597865.2.29,XM_017597866.2.28,chr11_71110497_71110717_-@NM_133585.3.29,XM_006248497.2.31,XM_006248498.2.30,XM_006248499.2.30,XM_017597865.2.29,XM_017597866.2.28,chr11_71110750_71110873_-@NM_133585.3.29,XM_006248497.2.31,XM_006248498.2.30,XM_006248499.2.30,XM_017597865.2.29,XM_017597866.2.28	-0.015247625805097753,0.0723458876893408,-0.06114521214454244	chr11_71110497_71110717_-@NM_133585.3.29,XM_006248497.2.31,XM_006248498.2.30,XM_006248499.2.30,XM_017597865.2.29,XM_017597866.2.28	0.0723459	0.00399867	0.0301272
Ctsc	0.1473917045235387,0.8526082954764613	0.1454131132176009,0.8545868867823991	0.428749	0.427562	0.86353	0.865283	0.00400017	2	chr1_142059600_142059686_+@NM_017097.2.7,chr1_142060106_142060393_+@UTR3-EX	-0.0002979830026122732,0.0022086776212779657	chr1_142060106_142060393_+@UTR3-EX	0.00220868	0.962918	0.999095
Ndufa9	0.3525641025641026,0.6474358974358975	0.2098042858912424,0.7901957141087576	0.658033	0.796308	0.374085	0.236195	-0.275167	2	chr4_159654487_159654629_-@UTR3-EX,chr4_159658921_159659075_-@UTR3-EX	-0.1347241997574224,0.1396027790961346	chr4_159658921_159659075_-@UTR3-EX	0.139603	0.0649892	0.198602
Tmem167b	0.6027384398983967,0.1826690656324256,0.10505769187794696,0.10953480259123062	0.6436348731691901,0.12378792379729842,0.09832051470844705,0.13425668832506446	0.265976	0.252138	0.643357	0.66476	0.0770833	4	chr2_196192183_196192396_-@UTR3-EX,chr2_196193538_196193658_-@UTR3-EX,chr2_196193676_196193781_-@UTR3-EX,chr2_196193998_196194138_-@UTR3-EX	0.03668507363329154,-0.06578914985522388,-0.014920188729590514,0.01603850055322456	chr2_196193538_196193658_-@UTR3-EX	-0.0657891	0.0905695	0.246118
Itgav	0.05376333605818609,0.9462366639418139	0.11277710610550101,0.887222893894499	0.136966	0.190548	0.947759	0.892021	-0.476337	2	chr3_68923715_68923874_+@XM_039106445.1.30,XM_039106446.1.30,XM_039106447.1.27,chr3_68926393_68926653_+@XM_039106445.1.30,XM_039106446.1.30,XM_039106447.1.27	0.053560515905798384,-0.058958343610107655	chr3_68926393_68926653_+@XM_039106445.1.30,XM_039106446.1.30,XM_039106447.1.27	-0.0589583	0.000850381	0.0103183
Schip1	0.1686256258151374,0.8313743741848626	0.16739942478248018,0.8326005752175198	0.580117	0.579718	0.839331	0.840069	0.000993904	2	chr2_152888013_152888219_+@NM_001100666.1.11,XM_008761079.3.8,XM_008761080.3.8,XM_008761082.3.7,XM_008761083.3.7,XM_039102019.1.8,chr2_152888232_152888585_+@NM_001100666.1.11,XM_008761079.3.8,XM_008761080.3.8,XM_008761082.3.7,XM_008761083.3.7,XM_039102019.1.8	-0.003787685301304855,0.0007244583983522235	chr2_152888013_152888219_+@NM_001100666.1.11,XM_008761079.3.8,XM_008761080.3.8,XM_008761082.3.7,XM_008761083.3.7,XM_039102019.1.8	-0.00378769	0.737268	0.890758
Kcmf1	0.49167518203341376,0.5083248179665862	0.35947616583290204,0.6405238341670979	0.548809	0.669123	0.54577	0.429292	-0.285966	2	chr4_104888471_104888639_-@NM_001128192.1.7,XM_039108353.1.7,chr4_104890193_104890413_-@NM_001128192.1.7,XM_039108353.1.7	-0.13111600931368372,0.1281144848368685	chr4_104888471_104888639_-@NM_001128192.1.7,XM_039108353.1.7	-0.131116	0.00363056	0.0280629
Heca	0.9656738342047833,0.03432616579521683	0.9357414834620716,0.0642585165379283	0.187962	0.212735	0.963852	0.937271	-0.178617	2	chr1_12525446_12525697_-@NM_001107514.1.3,XM_039112442.1.4,chr1_12526833_12526999_-@NM_001107514.1.3,XM_039112442.1.4	-0.029718174890932536,0.028905998929360896	chr1_12525446_12525697_-@NM_001107514.1.3,XM_039112442.1.4	-0.0297182	0.191649	0.410226
Frmd5	0.08604107306975499,0.18734076256635068,0.19064079905604236,0.06120898533080293,0.474768379977049	0.05470913703343679,0.14326958030956416,0.15458800415344323,0.10773365795536721,0.5396996205481887	0.474757	0.512661	0.266239	0.221148	-0.110817	5	chr3_108492452_108492576_-@XM_008762211.3.14,XM_008762212.3.15,XM_008762213.3.15,XM_008762214.3.14,XM_008762215.3.15,XM_039106826.1.15,XM_039106827.1.15,XM_039106828.1.17,XM_039106829.1.15,XM_039106830.1.17,XM_039106831.1.16,XM_039106832.1.17,XM_039,chr3_108493256_108493480_-@XM_008762211.3.14,XM_008762212.3.15,XM_008762213.3.15,XM_008762214.3.14,XM_008762215.3.15,XM_039106826.1.15,XM_039106827.1…	-0.034520803019171695,-0.04683989129202182,-0.0388851336029328,0.042843455834618085,0.06269981265810626	chr3_108494928_108495233_-@XM_008762211.3.14,XM_008762212.3.15,XM_008762213.3.15,XM_008762214.3.14,XM_008762215.3.15,XM_039106826.1.15,XM_039106827.1.15,XM_039106828.1.17,XM_039106829.1.15,XM_039106830.1.17,XM_039106831.1.16,XM_039106832.1.17,XM_039	0.0626998	0.0121078	0.0622389
Gng12	0.6768245341614907,0.17151915113871635,0.15165631469979296	0.8346380308880309,0.09345028470028471,0.07191168441168443	0.650415	0.727736	0.299752	0.225577	-0.162056	3	chr4_96131071_96131348_+@NM_053661.1.4,XM_006236610.3.5,XM_006236612.3.3,XM_039106904.1.4,chr4_96131502_96131613_+@NM_053661.1.4,XM_006236610.3.5,XM_006236612.3.3,XM_039106904.1.4,chr4_96132676_96132748_+@NM_053661.1.4,XM_006236610.3.5,XM_006236612.3.3,XM_039106904.1.4	0.14809286750256556,-0.09473557401623076,-0.09717862394441487	chr4_96131071_96131348_+@NM_053661.1.4,XM_006236610.3.5,XM_006236612.3.3,XM_039106904.1.4	0.148093	0.00010236	0.00240029
Thumpd3	0.8287602309998063,0.1712397690001937	0.8022566715285093,0.1977433284714907	0.836087	0.810899	0.289919	0.312287	0.0441303	2	chr4_146208248_146208463_+@NM_001170546.1.10,NM_001170547.1.10,NM_001170548.1.10,XM_006237049.4.10,XM_006237050.4.10,XM_039108206.1.10,chr4_146209640_146209711_+@NM_001170546.1.10,NM_001170547.1.10,NM_001170548.1.10,XM_006237049.4.10,XM_006237050.4.10,XM_039108206.1.10	-0.0269822842331241,0.02146727852214972	chr4_146208248_146208463_+@NM_001170546.1.10,NM_001170547.1.10,NM_001170548.1.10,XM_006237049.4.10,XM_006237050.4.10,XM_039108206.1.10	-0.0269823	0.560298	0.766279
Ranbp2	0.47310923538028377,0.5268907646197162	0.5671829624174771,0.4328170375825229	0.57703	0.648213	0.625587	0.557028	-0.167823	2	chr20_26492499_26492743_+@NM_001191604.1.29,XM_017601621.2.14,XM_039098597.1.30,chr20_26493259_26493479_+@NM_001191604.1.29,XM_017601621.2.14,XM_039098597.1.30	0.09390267164713045,-0.09174505712014386	chr20_26492499_26492743_+@NM_001191604.1.29,XM_017601621.2.14,XM_039098597.1.30	0.0939027	0.00573956	0.0382699
Plbd2	0.8051242236024845,0.19487577639751555	0.8076193051683248,0.1923806948316752	0.821477	0.823688	0.386362	0.384555	-0.00387713	2	chr12_36081785_36081978_+@NM_139255.3.12,chr12_36082465_36082548_+@UTR3-EX	-0.0018176708266922637,-0.02191763784859424	chr12_36082465_36082548_+@UTR3-EX	-0.0219176	0.792066	0.921428
Septin2	0.12699447281572693,0.873005527184273	0.10539564231840326,0.8946043576815967	0.484958	0.474547	0.880692	0.897497	0.0313104	2	chr9_94050749_94050880_+@NM_057148.2.13,XM_006245512.4.13,XM_006245514.2.13,XM_039082963.1.13,XM_039082964.1.13,XM_039082965.1.13,XM_039082966.1.12,XM_039082967.1.14,chr9_94051088_94051386_+@NM_057148.2.13,XM_006245512.4.13,XM_006245514.2.13,XM_039082963.1.13,XM_039082964.1.13,XM_039082965.1.13,XM_039082966.1.12,XM_039082967.1.14	-0.02437455487179127,0.02110149440351594	chr9_94050749_94050880_+@NM_057148.2.13,XM_006245512.4.13,XM_006245514.2.13,XM_039082963.1.13,XM_039082964.1.13,XM_039082965.1.13,XM_039082966.1.12,XM_039082967.1.14	-0.0243746	0.0582916	0.185449
Lnx2	0.5017391304347826,0.49826086956521737	0.5881628787878788,0.4118371212121212	0.597577	0.663277	0.594474	0.52865	-0.150487	2	chr12_8069049_8069224_+@NM_001108329.1.10,XM_006248835.4.10,XM_039089545.1.10,XM_039089546.1.10,XM_039089547.1.10,chr12_8069668_8069844_+@NM_001108329.1.10,XM_006248835.4.10,XM_039089545.1.10,XM_039089546.1.10,XM_039089547.1.10	-0.050282756459226974,-0.2149098817848818	chr12_8069668_8069844_+@NM_001108329.1.10,XM_006248835.4.10,XM_039089545.1.10,XM_039089546.1.10,XM_039089547.1.10	-0.21491	0.334398	0.568904
Atf2	0.9213836952340727,0.07861630476592726	0.7378144887884375,0.26218551121156247	0.189017	0.349141	0.924273	0.750804	-0.88529	2	chr3_58718331_58718591_-@NM_031018.2.14,XM_039105916.1.12,chr3_58720359_58720474_-@NM_031018.2.14,XM_039105916.1.12	-0.17548024891774894,0.17513077200577198	chr3_58718331_58718591_-@NM_031018.2.14,XM_039105916.1.12	-0.17548	0.00264408	0.022897
Tpm3	0.06708683473389356,0.07072829131652661,0.8621848739495799	0.14490671450467155,0.17096422266013675,0.6841290628351917	0.112276	0.234935	0.864689	0.690849	-1.06521	3	chr2_175535903_175535995_+@NM_001301285.1.10,NM_001301286.1.9,XM_006232570.4.10,XM_039101595.1.9,chr2_175536074_175536205_+@NM_001301285.1.10,NM_001301286.1.9,XM_006232570.4.10,XM_039101595.1.9,chr2_175544787_175545007_+@NM_173111.2.8,XM_006232568.4.9,XM_006232569.4.10,XM_006232572.4.9,XM_006232573.4.10,XM_006232581.4.8,XM_039101596.1.9,XM_039101597.1.8	0.046085747304391925,0.0689442571120158,-0.18051798900276872	chr2_175544787_175545007_+@NM_173111.2.8,XM_006232568.4.9,XM_006232569.4.10,XM_006232572.4.9,XM_006232573.4.10,XM_006232581.4.8,XM_039101596.1.9,XM_039101597.1.8	-0.180518	0.00054843	0.0076817
Pid1	0.6993164730006836,0.3006835269993165	0.7736460717009916,0.2263539282990084	0.427399	0.368452	0.723044	0.790551	0.214105	2	chr9_85284340_85284558_-@NM_001379478.1.3,XM_039084113.1.3,XM_039084114.1.3,XM_039084115.1.3,XM_039084116.1.3,chr9_85285373_85285473_-@NM_001379478.1.3,XM_039084113.1.3,XM_039084114.1.3,XM_039084115.1.3,XM_039084116.1.3	0.06050358723231064,-0.09516968453138669	chr9_85285373_85285473_-@NM_001379478.1.3,XM_039084113.1.3,XM_039084114.1.3,XM_039084115.1.3,XM_039084116.1.3	-0.0951697	0.358512	0.59335
Ube2d2	0.7319554227200025,0.26804457727999753	0.6761801113480218,0.32381988865197825	0.765447	0.719329	0.315681	0.367661	0.0896505	2	chr18_27404671_27404780_+@NM_001037292.1.7,chr18_27406054_27406322_+@UTR3-EX	-0.05547062255224611,0.054548074123924206	chr18_27404671_27404780_+@NM_001037292.1.7	-0.0554706	0.171818	0.381878
Mob1a	0.06660361436644291,0.9333963856335571	0.05172366417008181,0.9482763358299182	0.1794	0.166436	0.935203	0.949531	0.108212	2	chr4_115846312_115846394_+@NM_001033891.1.6,chr4_115848286_115848561_+@NM_001033891.1.6	-0.02182632411927265,0.01426376187149292	chr4_115846312_115846394_+@NM_001033891.1.6	-0.0218263	0.203644	0.427157
Tmem38b	0.3380496137849079,0.6619503862150922	0.3884310134310134,0.6115689865689866	0.429538	0.472169	0.700179	0.656752	-0.136516	2	chr5_68494550_68494742_+@NM_001014191.1.6,chr5_68495806_68496019_+@NM_001014191.1.6	0.0511338923638579,-0.047956808623418	chr5_68494550_68494742_+@NM_001014191.1.6	0.0511339	0.319348	0.557114
Cpsf2	0.34682186166057133,0.10693135112489952,0.1444073755364078,0.20420696565857857,0.19763244601954283	0.24689376876876878,0.15142642642642642,0.12435716966966967,0.2367727102102102,0.2405499249249249	0.376819	0.320389	0.349634	0.38951	0.234047	5	chr6_121149603_121149852_+@NM_001106753.1.15,XM_039112070.1.15,chr6_121150517_121150653_+@NM_001106753.1.15,XM_039112070.1.15,chr6_121152016_121152119_+@NM_001106753.1.15,XM_039112070.1.15,chr6_121152591_121152683_+@NM_001106753.1.15,XM_039112070.1.15,chr6_121152685_121152750_+@NM_001106753.1.15,XM_039112070.1.15	-0.10365115435976369,0.036308524757851346,-0.026675203378026036,0.025771070697275883,0.035980037982187685	chr6_121149603_121149852_+@NM_001106753.1.15,XM_039112070.1.15	-0.103651	0.0270026	0.109214
Tdrd3	0.0908019096687321,0.9091980903312679	0.04258300743807991,0.9574169925619201	0.098419	0.0506059	0.909292	0.957461	0.959631	2	chr15_63446389_63446420_+@XM_039093366.1.11,chr15_63475848_63476097_+@NM_001012043.1.14,XM_039093361.1.14,XM_039093363.1.13,XM_039093365.1.12	-0.0483832390640005,0.047536398454076645	chr15_63446389_63446420_+@XM_039093366.1.11	-0.0483832	0.000607385	0.00817814
Gns	0.12211202310381516,0.8778879768961848	0.21610009555661727,0.7838999044433828	0.340767	0.407845	0.886091	0.803455	-0.259236	2	chr7_56922079_56922204_+@XM_006241396.4.14,chr7_56922881_56923166_+@XM_006241396.4.14	0.07804823281016729,-0.09425882411251418	chr7_56922881_56923166_+@XM_006241396.4.14	-0.0942588	0.225067	0.452518
Insr	0.13228686997186934,0.17099115765709266,0.6063018490978481,0.09042012327318986	0.08936267576337466,0.16880841445489086,0.6613541984450545,0.08047471133667988	0.367462	0.378081	0.461995	0.454508	-0.0411005	4	chr12_1194215_1194324_-@NM_017071.2.22,XM_039089096.1.22,XM_039089097.1.21,XM_039089098.1.23,chr12_1195315_1195457_-@NM_017071.2.22,XM_039089096.1.22,XM_039089097.1.21,XM_039089098.1.23,chr12_1195529_1195759_-@NM_017071.2.22,XM_039089096.1.22,XM_039089097.1.21,XM_039089098.1.23,chr12_1197648_1197719_-@NM_017071.2.22,XM_039089096.1.22,XM_039089097.1.21,XM_039089098.1.23	-0.04486169784467148,-0.004202332417283711,0.052936231297041836,-0.01247194292427553	chr12_1195529_1195759_-@NM_017071.2.22,XM_039089096.1.22,XM_039089097.1.21,XM_039089098.1.23	0.0529362	0.162415	0.367238
Zfp775	0.24431709347794878,0.7556829065220512	0.2153056432000237,0.7846943567999763	0.255487	0.226908	0.760466	0.788885	0.171139	2	chr4_77558459_77558770_+@XM_006236421.4.1,chr4_77573618_77573846_+@NM_001107859.2.3,XM_006236421.4.2,XM_006236422.3.3	-0.028173648059450246,0.028565968537727082	chr4_77573618_77573846_+@NM_001107859.2.3,XM_006236421.4.2,XM_006236422.3.3	0.028566	0.666022	0.845841
Zfp709l1	0.10751745927140322,0.776647425815065,0.11583511491353186	0.10763967668915078,0.8091369847310635,0.08322333857978581	0.505735	0.494575	0.592616	0.610295	0.0321941	3	chr7_7681239_7681352_-@UTR3-EX,chr7_7681460_7682106_-@UTR3-EX,chr7_7682488_7682680_-@UTR3-EX	0.007833634712596502,0.033994322298803836,-0.0237751465197773	chr7_7681460_7682106_-@UTR3-EX	0.0339943	0.107948	0.278065
Glud1	0.31092673592126846,0.6890732640787316	0.3054278712169421,0.6945721287830579	0.514267	0.510807	0.749046	0.752754	0.00974018	2	chr16_9673125_9673373_+@NM_012570.2.13,chr16_9673680_9673961_+@NM_012570.2.13	-0.0070247032223015315,0.004632076360248427	chr16_9673125_9673373_+@NM_012570.2.13	-0.0070247	0.903553	0.984193
Cand2	0.1988023191686985,0.8011976808313015	0.20304496478833375,0.7969550352116662	0.513846	0.515941	0.824219	0.821413	-0.00587069	2	chr4_148862422_148862637_+@NM_181362.2.15,XM_006237004.3.17,XM_039106992.1.16,chr4_148862801_148863120_+@NM_181362.2.15,XM_006237004.3.17,XM_039106992.1.16	0.0004912822167672803,-0.005249181407729675	chr4_148862801_148863120_+@NM_181362.2.15,XM_006237004.3.17,XM_039106992.1.16	-0.00524918	0.65687	0.837439
Ppp2r5c	0.5802468276141993,0.41975317238580073	0.5407845658098045,0.4592154341901956	0.712524	0.698182	0.611057	0.632248	0.0293343	2	chr6_129597399_129597794_+@XM_006240559.3.13,XM_008764959.3.16,XM_008764960.3.17,XM_008764961.3.15,XM_039112971.1.18,XM_039112973.1.15,chr6_129597796_129598344_+@XM_006240559.3.13,XM_008764959.3.16,XM_008764960.3.17,XM_008764961.3.15,XM_039112971.1.18,XM_039112973.1.15	-0.039367920379539845,0.03914274855458505	chr6_129597399_129597794_+@XM_006240559.3.13,XM_008764959.3.16,XM_008764960.3.17,XM_008764961.3.15,XM_039112971.1.18,XM_039112973.1.15	-0.0393679	0.240184	0.473337
Timm22	0.6026861039538525,0.3973138960461476	0.5597323980607114,0.44026760193928866	0.661253	0.626191	0.548133	0.577574	0.0785981	2	chr10_61260163_61260462_+@NM_032618.1.4,chr10_61261026_61261205_+@NM_032618.1.4	-0.04647059928453212,0.03563336490198998	chr10_61260163_61260462_+@NM_032618.1.4	-0.0464706	0.513558	0.726697
Entpd1	0.7126708259061201,0.28732917409388004	0.6929173848144765,0.3070826151855235	0.766014	0.753085	0.458729	0.472825	0.0245591	2	chr1_239552120_239552323_+@NM_022587.2.10,XM_017589665.2.10,chr1_239552651_239552894_+@UTR3-EX	-0.023661992326548642,0.009671733615191802	chr1_239552120_239552323_+@NM_022587.2.10,XM_017589665.2.10	-0.023662	0.758089	0.89878
Plcb4	0.5296850998463902,0.4703149001536098	0.3495853808353808,0.6504146191646192	0.529841	0.349801	0.470493	0.650532	0.599025	2	chr3_122956751_122956874_+@XM_017591483.2.1,XM_017591483.2.2,XM_039104316.1.1,chr3_123321768_123321889_+@NM_024353.2.38,XM_006235094.4.38,XM_039104315.1.37,XM_039104326.1.36,XM_039104327.1.36,XM_039104328.1.29	-0.16623634202484822,0.16305107689008613	chr3_122956751_122956874_+@XM_017591483.2.1,XM_017591483.2.2,XM_039104316.1.1	-0.166236	0.0188685	0.0861677
Pacs2	0.19714285714285712,0.8028571428571428	0.1953167826270293,0.8046832173729707	0.279998	0.278373	0.811683	0.813416	0.00839804	2	chr6_132154442_132154554_+@XM_006240668.4.25,XM_006240670.4.24,XM_017594524.2.25,XM_017594525.2.24,XM_017594526.2.25,XM_039113422.1.24,XM_039113423.1.25,XM_039113424.1.25,chr6_132156451_132156687_+@XM_006240668.4.25,XM_006240670.4.24,XM_017594524.2.25,XM_017594525.2.24,XM_017594526.2.25,XM_039113422.1.24,XM_039113423.1.25,XM_039113424.1.25	-0.03364097406216973,-0.0039151066324980555	chr6_132154442_132154554_+@XM_006240668.4.25,XM_006240670.4.24,XM_017594524.2.25,XM_017594525.2.24,XM_017594526.2.25,XM_039113422.1.24,XM_039113423.1.25,XM_039113424.1.25	-0.033641	0.452523	0.677487
Slc25a12	0.110080419247117,0.889919580752883	0.09507820778591168,0.9049217922140883	0.896582	0.909901	0.304628	0.293325	-0.021275	2	chr3_56097430_56097560_-@UTR3-EX,chr3_56098368_56098644_-@XM_039106368.1.18,XM_039106369.1.16	-0.01572696653910939,0.014605927616165637	chr3_56097430_56097560_-@UTR3-EX	-0.015727	0.973513	0.999095
Tfpi	0.8424328675751827,0.15756713242481746	0.7807245386192755,0.21927546138072454	0.326928	0.374675	0.852477	0.796007	-0.196666	2	chr3_69540401_69540680_-@NM_001177321.1.8,XM_008761985.2.8,XM_008761986.3.8,XM_039104442.1.8,chr3_69541624_69541733_-@NM_001177321.1.8,XM_008761985.2.8,XM_008761986.3.8,XM_039104442.1.8	-0.05954205660088008,0.06880690079219492	chr3_69541624_69541733_-@NM_001177321.1.8,XM_008761985.2.8,XM_008761986.3.8,XM_039104442.1.8	0.0688069	0.0212599	0.0928922
Ppp1r16b	0.39428052921203605,0.605719470787964	0.3753776004257681,0.6246223995742318	0.634711	0.627058	0.713571	0.723184	0.0175008	2	chr3_147419232_147419421_+@XM_008762383.3.11,XM_008762384.2.11,XM_008762385.2.11,XM_039105844.1.11,chr3_147419428_147419658_+@XM_008762383.3.11,XM_008762384.2.11,XM_008762385.2.11,XM_039105844.1.11	-0.01928042456719603,0.017648615069984053	chr3_147419232_147419421_+@XM_008762383.3.11,XM_008762384.2.11,XM_008762385.2.11,XM_039105844.1.11	-0.0192804	0.962423	0.999095
Cybrd1	0.3725678443420379,0.6274321556579622	0.4335279882154882,0.5664720117845118	0.391711	0.450765	0.6367	0.577309	-0.202586	2	chr3_55959636_55959740_+@NM_001011954.1.4,chr3_55963600_55963726_+@UTR3-EX	0.03832855523632378,-0.07072794532832893	chr3_55963600_55963726_+@UTR3-EX	-0.0707279	0.575179	0.77445
Fam104a	0.14057402267644278,0.442887847623659,0.4165381296998983	0.11713693524368432,0.46749286439928617,0.41537020035702954	0.61243	0.625567	0.315363	0.29978	-0.0306197	3	chr10_98707705_98707885_-@NM_001034958.2.3,XM_006247695.4.4,XM_006247697.4.4,XM_039086764.1.4,XM_039086765.1.6,XM_039086766.1.6,XM_039086767.1.5,XM_039086768.1.3,XM_039086769.1.5,XM_039086770.1.6,XM_039086771.1.3,chr10_98709025_98709269_-@NM_001034958.2.3,XM_006247695.4.4,XM_006247697.4.4,XM_039086764.1.4,XM_039086765.1.6,XM_039086766.1.6,XM_039086767.1.5,XM_039086768.1.3,XM_039086769.1.5,XM_0390…	-0.028903550392957625,0.020894526268023683,-0.004980659429740575	chr10_98707705_98707885_-@NM_001034958.2.3,XM_006247695.4.4,XM_006247697.4.4,XM_039086764.1.4,XM_039086765.1.6,XM_039086766.1.6,XM_039086767.1.5,XM_039086768.1.3,XM_039086769.1.5,XM_039086770.1.6,XM_039086771.1.3	-0.0289036	0.324801	0.560678
LOC288913	0.8158887247002001,0.11689254107286895,0.06721873422693095	0.8861144318257289,0.07126201683602311,0.04262355133824799	0.825991	0.888733	0.231198	0.191158	-0.105624	3	chr19_23917525_23917810_+@NM_198728.1.5,XM_039097534.1.3,chr19_23918932_23919072_+@NM_198728.1.5,XM_039097534.1.3,chr19_23919091_23919147_+@NM_198728.1.5,XM_039097534.1.3	0.06913026235457342,-0.04851295475110255,-0.027732335917814377	chr19_23917525_23917810_+@NM_198728.1.5,XM_039097534.1.3	0.0691303	0.0145925	0.0711556
Cdc23	0.8251523100990867,0.1748476899009132	0.8192892420540206,0.18071075794597935	0.242904	0.248259	0.832203	0.82661	-0.031459	2	chr18_26236894_26237101_-@XM_008772028.3.18,XM_017600907.2.18,chr18_26239261_26239373_-@NM_001100659.1.16,XM_017600907.2.17	-0.0064988592214575425,0.0019664006258602595	chr18_26236894_26237101_-@XM_008772028.3.18,XM_017600907.2.18	-0.00649886	0.973088	0.999095
Rgmb	0.19720273430473106,0.41990378303114406,0.3828934826641248	0.24363696403170088,0.4373581758450179,0.31900486012328116	0.450521	0.392326	0.449746	0.492236	0.199541	3	chr1_56766614_56766740_-@XM_006227982.4.5,XM_006227983.4.5,XM_017589903.2.3,chr1_56766792_56766994_-@XM_006227982.4.5,XM_006227983.4.5,XM_017589903.2.3,chr1_56768950_56769130_-@XM_006227982.4.5,XM_006227983.4.5,XM_017589903.2.3	0.04647616708195171,0.017016019563032836,-0.06168246165199359	chr1_56768950_56769130_-@XM_006227982.4.5,XM_006227983.4.5,XM_017589903.2.3	-0.0616825	0.202745	0.426542
Rtf1	0.20032426883941395,0.799675731160586	0.1855206380309669,0.8144793619690331	0.21281	0.19824	0.801334	0.816012	0.10232	2	chr3_106676995_106677108_+@NM_001108958.1.2,XM_039105599.1.1,chr3_106690207_106690417_+@NM_001108958.1.4,XM_039105599.1.2	-0.015639128837320937,0.014529495371190748	chr3_106676995_106677108_+@NM_001108958.1.2,XM_039105599.1.1	-0.0156391	0.614228	0.806135
Uhrf1bp1l	0.45484432234432237,0.13478021978021978,0.4103754578754578	0.6026303641849861,0.08632482477020292,0.3110448110448111	0.475491	0.55436	0.472205	0.37798	-0.221405	3	chr7_24259209_24259392_+@NM_001108753.1.21,XM_039079666.1.22,XM_039079667.1.20,chr7_24259639_24259720_+@NM_001108753.1.21,XM_039079666.1.22,XM_039079667.1.20,chr7_24260881_24261080_+@NM_001108753.1.21,XM_039079666.1.22,XM_039079667.1.20	0.11967728671005368,-0.09182336676268715,-0.12886493563071227	chr7_24260881_24261080_+@NM_001108753.1.21,XM_039079666.1.22,XM_039079667.1.20	-0.128865	0.00181734	0.0181474
Tle4	0.6086805555555556,0.39131944444444444	0.7,0.30000000000000004	0.391926	0.300697	0.608841	0.700123	0.382268	2	chr1_211661755_211661891_-@NM_019141.2.19,XM_006231128.4.20,XM_006231129.4.20,XM_008760286.3.19,XM_039101907.1.20,XM_039101913.1.20,XM_039101920.1.19,XM_039101922.1.19,XM_039101927.1.13,chr1_211798179_211798235_-@NM_019141.2.1,XM_006231128.4.1,XM_006231129.4.1,XM_008760286.3.1	0.06427432216905904,-0.07115516062884486	chr1_211798179_211798235_-@NM_019141.2.1,XM_006231128.4.1,XM_006231129.4.1,XM_008760286.3.1	-0.0711552	0.654863	0.835901
Ncbp1	0.7733291614518149,0.22667083854818526	0.7957981844856042,0.20420181551439573	0.800433	0.818804	0.439617	0.424564	-0.0327374	2	chr5_60448198_60448390_+@NM_001014785.1.23,XM_006238037.3.21,chr5_60448728_60448837_+@NM_001014785.1.23,XM_006238037.3.21	0.02035053300113554,-0.026824484919364455	chr5_60448728_60448837_+@NM_001014785.1.23,XM_006238037.3.21	-0.0268245	0.71857	0.880596
Zfp326	0.26715686274509803,0.20768751945222533,0.5251556178026766	0.26215728715728714,0.20243506493506494,0.5354076479076479	0.56495	0.574101	0.377056	0.37064	-0.0231809	3	chr14_3941532_3941601_-@XM_039092633.1.12,XM_039092634.1.11,XM_039092636.1.10,XM_039092637.1.9,XM_039092638.1.8,chr14_3941602_3941635_-@XM_039092633.1.12,XM_039092634.1.11,XM_039092636.1.10,XM_039092637.1.9,XM_039092638.1.8,chr14_3942316_3942409_-@XM_039092635.1.10	-0.010540473969788744,-0.011723058447857815,0.008483603563637088	chr14_3941602_3941635_-@XM_039092633.1.12,XM_039092634.1.11,XM_039092636.1.10,XM_039092637.1.9,XM_039092638.1.8	-0.0117231	0.64115	0.828533
B3galt2	0.1171464987254461,0.16587944219523168,0.7169740590793222	0.15478611500701261,0.1935474880425792,0.6516663969504082	0.21558	0.260419	0.727855	0.664961	-0.272608	3	chr13_55389441_55389477_+@NM_001109492.1.1,chr13_55389829_55389976_+@NM_001109492.1.1,chr13_55396424_55396653_+@NM_001109492.1.2	0.004309693792702102,-0.0038676954801294128,-0.07404939509325748	chr13_55396424_55396653_+@NM_001109492.1.2	-0.0740494	0.282793	0.517256
Kat14	0.320177793339558,0.4504396202925615,0.2293825863678805	0.2257008246762345,0.5492328709541824,0.22506630436958305	0.539611	0.53553	0.274561	0.279994	0.0109526	3	chr3_131736568_131736689_+@XM_039105471.1.1,chr3_131741047_131741151_+@NM_001191855.1.1,XM_039105471.1.2,XM_039105472.1.2,XM_039105473.1.2,chr3_131781643_131781708_+@NM_001191855.1.10,XM_039105471.1.11,XM_039105472.1.11,XM_039105474.1.8	-0.0948940160713132,0.09405719515660743,-0.008355275311077798	chr3_131736568_131736689_+@XM_039105471.1.1	-0.094894	0.0428858	0.14942
Aldh1a1	0.10289964452808491,0.8971003554719151	0.06857273971256417,0.9314272602874358	0.518134	0.504324	0.901224	0.928985	0.0389745	2	chr1_218152463_218152541_+@NM_022407.3.13,XM_039093858.1.16,XM_039093900.1.15,XM_039093931.1.15,XM_039093955.1.14,XM_039093967.1.14,chr1_218152663_218152900_+@NM_022407.3.13,XM_039093858.1.16,XM_039093900.1.15,XM_039093931.1.15,XM_039093955.1.14,XM_039093967.1.14	-0.03845571439533854,0.03336573018700162	chr1_218152463_218152541_+@NM_022407.3.13,XM_039093858.1.16,XM_039093900.1.15,XM_039093931.1.15,XM_039093955.1.14,XM_039093967.1.14	-0.0384557	0.102973	0.267516
Mllt6	0.32936964057653717,0.21027869002006935,0.28706668491151255,0.17328498449188107	0.3215486493574613,0.1866255791590174,0.23300069936183232,0.2588250721216889	0.351488	0.340589	0.386735	0.393269	0.0454437	4	chr10_82657469_82657551_+@XM_039087724.1.1,XM_039087725.1.1,XM_039087726.1.1,XM_039087727.1.1,XM_039087728.1.1,chr10_82676550_82676583_+@XM_039087725.1.20,XM_039087727.1.20,chr10_82676584_82676654_+@XM_039087725.1.20,XM_039087727.1.20,chr10_82677379_82677459_+@XM_039087725.1.20,XM_039087727.1.20	-0.005137845616758618,-0.02092118136800461,-0.05033518046313701,0.08416735672339487	chr10_82677379_82677459_+@XM_039087725.1.20,XM_039087727.1.20	0.0841674	0.213097	0.437361
Zcchc24	0.9000287615046019,0.09997123849539816	0.9358337186007089,0.0641662813992911	0.227128	0.196787	0.904383	0.937994	0.20687	2	chr16_1274545_1274726_-@NM_001108394.1.4,XM_039094613.1.5,chr16_1275728_1275803_-@NM_001108394.1.4,XM_039094613.1.5	0.03471540176402388,-0.03830474621623088	chr16_1275728_1275803_-@NM_001108394.1.4,XM_039094613.1.5	-0.0383047	0.280211	0.514694
Reck	0.5116071428571428,0.48839285714285713	0.5436507936507937,0.45634920634920634	0.672081	0.687198	0.633827	0.614663	-0.03209	2	chr5_58169413_58169445_+@NM_001107954.1.20,XM_006238068.4.21,XM_006238069.3.18,chr5_58169459_58169501_+@NM_001107954.1.20,XM_006238068.4.21,XM_006238069.3.18	0.02571040071040076,-0.03092948717948718	chr5_58169459_58169501_+@NM_001107954.1.20,XM_006238068.4.21,XM_006238069.3.18	-0.0309295	0.98024	0.999095
Prickle1	0.8105385220125786,0.18946147798742138	0.852762967595412,0.147237032404588	0.1918	0.149697	0.810784	0.852953	0.357552	2	chr7_124639153_124639342_-@NM_199396.1.8,XM_006242213.4.8,XM_006242214.4.8,XM_006242215.4.8,chr7_124704560_124704645_-@XM_006242214.4.1	0.04048015778253666,-0.04442218737785111	chr7_124704560_124704645_-@XM_006242214.4.1	-0.0444222	0.349573	0.58318
Cyb5r1	0.18607325714209735,0.8139267428579027	0.15412363862084533,0.8458763613791547	0.559909	0.547634	0.82035	0.836838	0.0319793	2	chr13_45855162_45855290_+@NM_001013126.1.9,XM_039090716.1.7,chr13_45855291_45855455_+@NM_001013126.1.9,XM_039090716.1.7	-0.035333872436510816,0.030588647553012938	chr13_45855162_45855290_+@NM_001013126.1.9,XM_039090716.1.7	-0.0353339	0.682259	0.855308
Dnm2	0.27283548865804536,0.7271645113419546	0.2781748911465892,0.7218251088534108	0.394737	0.39907	0.772803	0.769011	-0.0157507	2	chr8_20059321_20059544_+@NM_013199.2.21,XM_006242608.4.21,XM_006242610.4.21,XM_006242611.4.21,XM_006242612.4.20,XM_006242613.4.20,XM_039080910.1.22,XM_039080911.1.22,XM_039080912.1.22,XM_039080913.1.21,XM_039080916.1.20,XM_039080922.1.14,chr8_20060014_20060162_+@XM_006242614.4.21,XM_039080915.1.22,XM_039080917.1.21,XM_039080918.1.20,XM_039080920.1.20	0.001937871175617556,-0.006621784328576186	chr8_20060014_20060162_+@XM_006242614.4.21,XM_039080915.1.22,XM_039080917.1.21,XM_039080918.1.20,XM_039080920.1.20	-0.00662178	0.769892	0.906421
Soga1	0.6641071843757266,0.33589281562427337	0.7024420272279577,0.2975579727720423	0.36528	0.3287	0.676362	0.713216	0.152234	2	chr3_145669103_145669253_-@XM_017592266.2.15,XM_039106711.1.13,chr3_145672324_145672451_-@XM_017592266.2.15,XM_039106711.1.13	0.030052115245223443,-0.04803377704626549	chr3_145672324_145672451_-@XM_017592266.2.15,XM_039106711.1.13	-0.0480338	0.938504	0.993235
Dyrk2	0.9397429616748555,0.060257038325144396	0.9223471666696035,0.07765283333039663	0.125318	0.141464	0.94144	0.924787	-0.17485	2	chr7_54349607_54349888_-@NM_001108100.1.2,XM_006241391.4.3,XM_017594853.2.4,XM_039079130.1.4,chr7_54353478_54353647_-@NM_001108100.1.2,XM_006241391.4.3,XM_017594853.2.4,XM_039079130.1.4	-0.017221053933073494,0.018413827898406898	chr7_54353478_54353647_-@NM_001108100.1.2,XM_006241391.4.3,XM_017594853.2.4,XM_039079130.1.4	0.0184138	0.112707	0.284426
Actc1	0.25592521985117767,0.7440747801488223	0.3833388162150606,0.6166611837849394	0.786335	0.701445	0.486722	0.56506	0.164815	2	chr3_100811091_100811313_-@UTR3-EX,chr3_100811567_100811822_-@UTR3-EX	0.11178364897694448,-0.1307954614736767	chr3_100811567_100811822_-@UTR3-EX	-0.130795	0.00781424	0.0459168
Fam199x	0.06632234563577437,0.43299342489284703,0.15221168064797677,0.3484725488234019	0.07438396125815895,0.4293818896835585,0.13910317799919855,0.357130971059084	0.414853	0.416329	0.437784	0.435872	-0.00512224	4	chrX_100414862_100414901_+@UTR3-EX,chrX_100414911_100415185_+@UTR3-EX,chrX_100415848_100416011_+@UTR3-EX,chrX_100416026_100416289_+@UTR3-EX	0.00872393289101743,-0.002888260062550274,-0.012124288727639404,0.008786184511514528	chrX_100415848_100416011_+@UTR3-EX	-0.0121243	0.866636	0.962958
Wdr70	0.4897435897435898,0.23086080586080587,0.2793956043956044	0.40544019933554815,0.09053848283499448,0.5040213178294575	0.361352	0.423262	0.49405	0.407355	-0.228147	3	chr2_56951368_56951535_-@NM_001013909.1.18,XM_017590718.2.15,XM_039101944.1.18,XM_039101945.1.17,chr2_57181200_57181247_-@XM_039101946.1.4,chr2_57185307_57185462_-@XM_039101946.1.4	-0.09015085956814772,-0.1470959481071438,0.20873156695646888	chr2_57185307_57185462_-@XM_039101946.1.4	0.208732	0.00296783	0.0246768
Ap2a1	0.23921387520525456,0.7607861247947455	0.2878820033955858,0.7121179966044142	0.794113	0.756795	0.574487	0.593886	0.0694417	2	chr1_95384303_95384350_-@XM_006229064.4.24,XM_006229065.4.23,chr1_95384402_95384521_-@XM_006229064.4.24,XM_006229065.4.23	0.040924213632431095,-0.04852359102706716	chr1_95384402_95384521_-@XM_006229064.4.24,XM_006229065.4.23	-0.0485236	0.258833	0.49462
Ptgr2	0.08658721964091091,0.9134127803590891	0.09992469048997711,0.9000753095100229	0.248121	0.258866	0.91721	0.904824	-0.0611595	2	chr6_103961276_103961403_+@NM_001015009.1.8,XM_006240326.2.10,XM_006240327.3.10,XM_006240328.4.10,XM_006240329.4.8,chr6_103962780_103963113_+@NM_001015009.1.8,XM_006240326.2.10,XM_006240327.3.10,XM_006240328.4.10,XM_006240329.4.8	0.011941172856778676,-0.013336236907102172	chr6_103962780_103963113_+@NM_001015009.1.8,XM_006240326.2.10,XM_006240327.3.10,XM_006240328.4.10,XM_006240329.4.8	-0.0133362	0.531246	0.739849
LOC100910143	0.5274712318430484,0.47252876815695155	0.5142156862745099,0.4857843137254902	0.666435	0.671798	0.67273	0.665905	-0.0115638	2	chr14_1404925_1405073_-@XM_003751315.4.13,XM_006250514.4.13,XM_006250515.4.13,XM_006250517.4.11,XM_039092608.1.11,chr14_1405079_1405199_-@XM_003751315.4.13,XM_006250514.4.13,XM_006250515.4.13,XM_006250517.4.11,XM_039092608.1.11	-0.014997256955231908,0.0101360510660079	chr14_1404925_1405073_-@XM_003751315.4.13,XM_006250514.4.13,XM_006250515.4.13,XM_006250517.4.11,XM_039092608.1.11	-0.0149973	0.85227	0.95577
Kpna4	0.14026978729698447,0.7378291289788295,0.1219010837241861	0.1376019050097976,0.7047789868595742,0.1576191081306283	0.590324	0.59442	0.245786	0.239771	-0.00997696	3	chr2_153319383_153319589_-@NM_001014793.1.17,XM_039102631.1.17,chr2_153324279_153324569_-@NM_001014793.1.17,XM_039102631.1.17,chr2_153324883_153325081_-@NM_001014793.1.17,XM_039102631.1.17	-0.0043158346349268795,-0.03345306767584755,0.03379702958214434	chr2_153324883_153325081_-@NM_001014793.1.17,XM_039102631.1.17	0.033797	0.0682875	0.204471
Chpt1	0.24580220090013366,0.25049959713714576,0.5036982019627205	0.22422315889866398,0.23629230351209835,0.5394845375892376	0.559607	0.57464	0.339941	0.317968	-0.0382448	3	chr7_22885573_22885875_-@NM_001007750.1.9,XM_006241231.3.9,chr7_22887497_22888011_-@NM_001007750.1.9,XM_006241231.3.9,chr7_22888048_22888249_-@NM_001007750.1.9,XM_006241231.3.9	-0.019199108578611596,-0.011998933884803276,0.036826281875045885	chr7_22888048_22888249_-@NM_001007750.1.9,XM_006241231.3.9	0.0368263	0.742633	0.891954
Crnkl1	0.45054696209587514,0.5494530379041249	0.42440476190476195,0.5755952380952382	0.571624	0.596405	0.498184	0.474501	-0.0612257	2	chr3_133337032_133337122_-@UTR3-EX,chr3_133338642_133338802_-@NM_053797.2.14	-0.031600204491071315,0.023025349263739447	chr3_133337032_133337122_-@UTR3-EX	-0.0316002	0.405567	0.634497
Col6a1	0.05260127249131682,0.9473987275086831	0.0390627994442478,0.9609372005557523	0.365832	0.357589	0.934812	0.944944	0.0328778	2	chr20_11923749_11923946_+@XM_215375.8.35,chr20_11924298_11924599_+@XM_215375.8.35	-0.015133199068272513,0.013432753988336876	chr20_11923749_11923946_+@XM_215375.8.35	-0.0151332	0.101285	0.26489
Slx1b	0.4078827063740857,0.5921172936259143	0.4001984126984127,0.5998015873015873	0.633271	0.640066	0.463557	0.456657	-0.0153985	2	chr1_181286962_181287085_-@NM_001009292.1.6,XM_039107298.1.6,XM_039107301.1.7,XM_039107303.1.5,chr1_181287968_181288077_-@NM_001009292.1.6,XM_039107298.1.6,XM_039107301.1.7,XM_039107303.1.5	-0.013643162000949116,0.0031831545460566657	chr1_181286962_181287085_-@NM_001009292.1.6,XM_039107298.1.6,XM_039107301.1.7,XM_039107303.1.5	-0.0136432	0.950834	0.998211
Rnf11l1	0.17580725999543936,0.3918618801940813,0.4323308598104794	0.1659497896885407,0.39162822319183105,0.4424219871196282	0.598446	0.604985	0.352638	0.34491	-0.0156771	3	chr5_124211115_124211391_-@UTR3-EX,chr5_124212436_124212712_-@NM_001271224.1.3,XM_039109107.1.5,XM_039109108.1.6,chr5_124212734_124213064_-@NM_001271224.1.3,XM_039109107.1.5,XM_039109108.1.6	-0.012436451472207566,-0.002328172671700768,0.008271853809451057	chr5_124211115_124211391_-@UTR3-EX	-0.0124365	0.747033	0.894181
Kdm5b	0.4122899159663866,0.2677521008403361,0.31995798319327734	0.4743927687724082,0.2573688330051003,0.26823839822249157	0.46968	0.525431	0.480573	0.446632	-0.161821	3	chr13_46072265_46072486_+@NM_001107177.1.27,chr13_46073078_46073135_+@NM_001107177.1.27,chr13_46073136_46073212_+@NM_001107177.1.27	0.05628725553421188,-0.008722325849716273,-0.04917673932242239	chr13_46072265_46072486_+@NM_001107177.1.27	0.0562873	0.809298	0.931608
Emp1	0.04686880112378483,0.9531311988762152	0.051818241673236905,0.9481817583267631	0.257497	0.261223	0.952946	0.948526	-0.0207255	2	chr4_168231477_168231637_+@NM_012843.2.5,chr4_168232683_168233039_+@NM_012843.2.5	-0.0032523597168915216,-0.005337624089887916	chr4_168232683_168233039_+@NM_012843.2.5	-0.00533762	0.841762	0.94755
Ctdspl2	0.06871834365095819,0.3230305184483082,0.3809984564701546,0.22725268143057903	0.11738498168979453,0.2653039437798796,0.41487854355501413,0.20243253097531172	0.439046	0.453782	0.3294	0.305144	-0.0476288	4	chr3_108967229_108967265_+@NM_001014048.2.13,XM_039104968.1.13,XM_039104969.1.13,chr3_108967489_108967631_+@NM_001014048.2.13,XM_039104968.1.13,XM_039104969.1.13,chr3_108967655_108967860_+@NM_001014048.2.13,XM_039104968.1.13,XM_039104969.1.13,chr3_108970458_108970614_+@NM_001014048.2.13,XM_039104968.1.13,XM_039104969.1.13	0.05041744559486146,-0.0521611712283897,0.034814844773591536,-0.021456655641836797	chr3_108967489_108967631_+@NM_001014048.2.13,XM_039104968.1.13,XM_039104969.1.13	-0.0521612	0.662023	0.841952
Runx1t1	0.22041301999187243,0.6310193178777096,0.148567662130418	0.22085098870056497,0.5989936440677965,0.18015536723163844	0.581042	0.561581	0.29244	0.316325	0.0491496	3	chr5_27335408_27335543_+@NM_001108657.1.11,XM_006237901.4.12,XM_006237903.4.11,XM_006237904.4.11,XM_008763548.3.11,XM_008763549.3.11,XM_008763550.3.12,XM_017593469.2.12,XM_039110219.1.7,chr5_27335803_27335997_+@NM_001108657.1.11,XM_006237901.4.12,XM_006237903.4.11,XM_006237904.4.11,XM_008763548.3.11,XM_008763549.3.11,XM_008763550.3.12,XM_017593469.2.12,XM_039110219.1.7,chr5_27337955_27338060_+@NM…	0.005642769928484226,-0.030566311994883466,0.035253454658216554	chr5_27337955_27338060_+@NM_001108657.1.11,XM_006237901.4.12,XM_006237903.4.11,XM_006237904.4.11,XM_008763548.3.11,XM_008763549.3.11,XM_008763550.3.12,XM_017593469.2.12,XM_039110219.1.7	0.0352535	0.505029	0.720434
Ccdc50	0.8749533581561688,0.12504664184383119	0.8342796895922895,0.16572031040771049	0.159294	0.19834	0.877653	0.837948	-0.316283	2	chr11_73332802_73333034_-@NM_182736.1.11,XM_017597920.2.12,chr11_73338569_73338708_-@NM_182736.1.11,XM_017597920.2.12	-0.04051699375004003,0.03808528898871355	chr11_73332802_73333034_-@NM_182736.1.11,XM_017597920.2.12	-0.040517	0.172015	0.38191
Cyb5b	0.6599251845092361,0.2850095818733225,0.05506523361744142	0.6580333748192599,0.2852896750479769,0.05667695013276311	0.685399	0.684217	0.162868	0.164343	0.00249147	3	chr19_35094664_35094893_+@NM_030586.2.5,chr19_35094998_35095205_+@NM_030586.2.5,chr19_35097281_35097402_+@UTR3-EX	-0.0010076026406543592,0.0011161594113547335,0.003041614787205389	chr19_35097281_35097402_+@UTR3-EX	0.00304161	0.98018	0.999095
Nus1	0.11875117096990699,0.3569242266855445,0.5243246023445486	0.19505020787961147,0.3947590809934777,0.41019071112691086	0.348833	0.423747	0.617539	0.526318	-0.280666	3	chr20_31835817_31835980_+@NM_001164157.1.5,chr20_31836471_31836760_+@NM_001164157.1.5,chr20_31838305_31838562_+@NM_001164157.1.5	0.07139856409778783,0.034624517884252026,-0.11539658596487423	chr20_31838305_31838562_+@NM_001164157.1.5	-0.115397	0.00221147	0.0206798
H6pd	0.7332974137931034,0.2667025862068966	0.6648838004101162,0.3351161995898838	0.295189	0.360873	0.737485	0.670179	-0.289854	2	chr5_160434526_160434704_-@NM_001106698.1.5,XM_006239459.4.5,XM_006239460.4.6,XM_039109705.1.6,XM_039109706.1.5,chr5_160438999_160439072_-@NM_001106698.1.5,XM_006239459.4.5,XM_006239460.4.6,XM_039109705.1.6,XM_039109706.1.5	-0.07169392817271258,0.029633473277041356	chr5_160434526_160434704_-@NM_001106698.1.5,XM_006239459.4.5,XM_006239460.4.6,XM_039109705.1.6,XM_039109706.1.5	-0.0716939	0.80015	0.925159
Zfp84	0.5430715118215118,0.4569284881784882	0.553030303030303,0.44696969696969696	0.55951	0.569096	0.474692	0.465069	-0.0245075	2	chr1_84999288_84999389_+@NM_001107500.3.5,chr1_85002219_85002331_+@NM_001107500.3.5	0.0038404043684063804,-0.013808397958540608	chr1_85002219_85002331_+@NM_001107500.3.5	-0.0138084	0.976341	0.999095
[truncated: 1,306 more rows]

## Sheet: NormoxiavsSUHX
Gene	Vector_a	Vector_b	CP	TP	CD	TD	PolyAIndex	No.PAsites	PolyASites	DeltaU	MaxPASite	MaxDeltaU	G_Pval	AdjG_Pval
Cnih4	0.8538925031315749,0.14610749686842509	0.8830523159612713,0.11694768403872863	0.862455	0.889342	0.223279	0.196897	-0.0442893	2	chr13_92925249_92925487_+@NM_001105981.1.5,chr13_92927655_92927851_+@UTR3-EX	0.028448472281784043,-0.03202011825897293	chr13_92927655_92927851_+@UTR3-EX	-0.0320201	0.149778	0.329586
[truncated: 1,777 more rows]

## Sheet: ShamvsPAB
Gene	Vector_a	Vector_b	CP	TP	CD	TD	PolyAIndex	No.PAsites	PolyASites	DeltaU	MaxPASite	MaxDeltaU	G_Pval	AdjG_Pval
[truncated: 1,915 more rows]
