# Supplementary material for: Alternative Polyadenylation Signatures Distinguish Maladaptive Right Ventricular Remodeling in Pulmonary Hypertension: Implications for RNA-Based Diagnostics and Therapeutics
Source: Br J Biomed Sci. 2026 Feb 20;83:15687. doi: 10.3389/bjbs.2026.15687 (PMC12963017; doi:10.3389/bjbs.2026.15687)
Supplement: Supplementary file 4 [file Table4.xlsx]

## Sheet: ControlvsMCT
Gene	baseMean	log2FoldChange	lfcSE	stat	pvalue	padj	FC	WE15.sorted	WE16.sorted	WE17.sorted	WE18.sorted	WE11.sorted	WE12.sorted	WE13.sorted	WE14.sorted
Col8a1	555.52	3.53931	0.233643	15.1484	7.76483e-52	6.6203e-48	11.6262	74.2756	95.3526	97.7312	85.0603	1012.47	839.521	773.243	1466.51
Crlf1	170.065	3.13348	0.254058	12.3337	5.96326e-35	2.54214e-31	8.77548	33.6561	26.7656	29.8163	50.2629	251.937	253.871	328.55	385.657
Akip1	165.502	3.51295	0.295142	11.9026	1.14739e-32	3.26088e-29	11.4157	19.7295	22.5835	39.7551	27.0647	177.394	323.719	360.463	353.307
Gpnmb	104.014	2.79517	0.24304	11.5008	1.30641e-30	2.78461e-27	6.94111	20.89	32.6206	21.534	28.3534	184.943	150.442	187.818	205.514
Xirp2	4435.12	2.7818	0.258542	10.7596	5.34173e-27	9.10872e-24	6.8771	1107.17	929.269	1388.11	1081.3	5183.11	12527	6163.97	7101.03
Synpo2l	346.734	2.16085	0.201718	10.7122	8.91932e-27	1.26744e-23	4.47178	148.551	139.683	107.67	108.259	513.31	640.723	445.217	670.459
Enah	339.216	1.95785	0.1852	10.5716	4.03609e-26	4.91595e-23	3.88484	119.537	120.445	155.707	162.388	442.541	607.142	586.472	519.495
Art1	39.6612	-3.82241	0.385124	-9.92515	3.23609e-23	3.44886e-20	0.0706871	69.6334	78.6241	79.5101	65.7284	8.49227	9.40264	2.09267	3.80582
Tsc22d1	769.614	2.70483	0.276324	9.78864	1.2598e-22	1.19345e-19	6.51983	223.987	111.245	278.286	208.784	853.944	1746.2	1349.78	1384.69
Thbs4	83.9515	7.15155	0.764649	9.35273	8.54147e-21	7.28246e-18	142.178	2.32111	0	3.31292	0	132.102	120.891	229.671	183.314
Flnc	394.866	1.92823	0.208287	9.25755	2.09169e-20	1.62125e-17	3.80587	141.588	187.359	177.241	150.789	420.839	715.944	680.119	685.048
Eno3	1504.27	-1.96415	0.219315	-8.95583	3.37175e-19	2.39563e-16	0.25629	1858.05	2681.58	2625.49	2412.62	895.462	548.04	528.923	483.974
Adssl1	643.69	-1.28923	0.15001	-8.59431	8.37663e-18	5.49378e-15	0.409168	899.431	927.597	849.765	979.483	423.67	307.601	360.463	401.514
Rab3b	450.136	-2.14587	0.250357	-8.57124	1.02379e-17	6.23487e-15	0.225959	641.788	713.471	765.285	822.25	146.256	85.967	221.824	204.246
Sbsn	57.3382	3.84079	0.448839	8.55715	1.15691e-17	6.57589e-15	14.3282	8.12389	5.01856	9.93877	7.73276	42.4613	145.069	95.7399	144.621
Gstz1	68.0108	-2.28803	0.267616	-8.54969	1.23415e-17	6.57649e-15	0.204754	89.3628	135.501	91.1054	132.746	23.5896	32.2376	19.8804	19.6634
Pfkp	55.8371	2.5003	0.298481	8.37676	5.4403e-17	2.72847e-14	5.65804	18.5689	17.5649	13.2517	16.7543	66.9945	118.205	92.6008	102.757
Rcan1	162.532	1.91489	0.229719	8.33577	7.69987e-17	3.64717e-14	3.77084	60.3489	81.1333	61.2891	67.0172	221.742	357.3	212.93	238.498
Msn	1035.09	1.16586	0.143274	8.13725	4.04373e-16	1.81457e-13	2.24367	673.123	647.394	649.333	582.534	1241.76	1535.32	1350.3	1600.98
Macrod1	359	-2.08709	0.257105	-8.11768	4.75196e-16	2.02576e-13	0.235354	567.512	641.539	578.105	536.138	217.025	122.234	130.792	78.6537
Gpr22	383.761	-2.45463	0.307726	-7.97665	1.50362e-15	6.10471e-13	0.182425	496.718	339.589	848.108	915.043	127.384	73.8779	153.288	116.078
Ky	73.9354	-2.46603	0.310192	-7.95001	1.86492e-15	7.2274e-13	0.180989	97.4867	162.267	125.891	112.125	35.8562	28.2079	15.6951	13.9547
Ccn5	47.7698	4.33599	0.546928	7.9279	2.2289e-15	8.26245e-13	20.1958	2.32111	4.18213	8.28231	3.86638	46.2357	181.337	52.84	83.0938
Cilp	40.6172	3.53007	0.446928	7.89853	2.8222e-15	1.00259e-12	11.552	3.48167	11.71	4.96938	3.86638	66.9945	119.548	52.84	61.5275
Lrrc39	534.608	-1.32378	0.167871	-7.88571	3.12743e-15	1.06658e-12	0.399486	856.491	685.869	755.346	757.81	367.055	292.825	315.994	245.476
Dhrs7c	260.303	-2.93788	0.373444	-7.867	3.63238e-15	1.1548e-12	0.1305	564.03	472.581	339.575	465.254	129.271	33.5809	50.2242	27.9094
Hmox1	116.86	2.98077	0.378936	7.86616	3.65699e-15	1.1548e-12	7.89409	31.335	35.1299	19.8775	16.7543	113.23	390.881	168.46	159.21
Hsdl2	75.4281	-1.74464	0.222643	-7.83604	4.64974e-15	1.41585e-12	0.298408	131.143	102.044	130.86	101.815	30.1947	34.9241	38.1913	34.2524
Thy1	41.1318	3.165	0.409713	7.72491	1.11934e-14	3.29086e-12	8.96931	3.48167	10.0371	11.5952	7.73276	76.4304	112.832	54.9327	52.0129
Tecr	548.446	-1.2856	0.168691	-7.62104	2.51632e-14	7.15138e-12	0.4102	695.173	920.905	801.727	690.793	319.875	359.987	335.874	263.236
Kcnj3	133.178	-1.86791	0.245772	-7.60015	2.95781e-14	8.13494e-12	0.27397	258.804	160.594	202.088	215.228	83.9791	41.6403	49.1779	53.9158
Cacng6	28.5712	-2.53386	0.341417	-7.42161	1.15705e-13	3.08283e-11	0.172676	45.2617	45.167	56.3197	48.9741	9.43585	6.71617	10.9865	5.70873
RGD1306750	26.8107	-2.93232	0.398433	-7.35962	1.84436e-13	4.76515e-11	0.131004	63.8306	42.6577	46.3809	37.375	11.323	1.34323	5.23169	6.34304
Emp1	254.539	1.75459	0.239678	7.32064	2.46785e-13	6.18849e-11	3.37431	84.7206	124.627	119.265	137.901	459.526	251.185	375.112	483.974
Fbxl22	219.858	2.21459	0.303797	7.28971	3.10622e-13	7.56676e-11	4.64151	40.6195	116.263	51.3503	100.526	421.783	440.581	269.955	317.786
Col4a1	484.76	1.58778	0.218591	7.26372	3.76588e-13	8.91887e-11	3.00587	185.689	326.206	230.248	222.961	655.792	850.267	558.221	848.699
Lsm14b	206.511	-1.21231	0.167164	-7.25223	4.0998e-13	9.44726e-11	0.431576	305.226	332.061	261.721	253.892	121.722	126.264	131.315	119.883
Pde4a	80.8026	-1.55716	0.218233	-7.13531	9.65692e-13	2.16671e-10	0.339819	138.106	107.063	112.639	123.724	47.1793	42.9835	42.3767	32.3495
Nudt4	260.44	-1.56762	0.221826	-7.0669	1.58434e-12	3.42392e-10	0.337364	400.392	277.693	422.398	454.944	157.579	157.158	100.448	112.906
Rhoa	431.467	1.05539	0.149384	7.06498	1.60634e-12	3.42392e-10	2.07828	282.015	285.221	303.132	251.315	501.987	632.663	607.399	588
Art5	16.5628	-4.81123	0.682227	-7.05225	1.76047e-12	3.66093e-10	0.0356184	29.0139	36.8027	21.534	39.9526	0.943585	2.68647	1.56951	0
Kcnd2	37.0697	-2.69361	0.384089	-7.01299	2.33282e-12	4.63325e-10	0.154576	76.5967	51.8584	69.5714	60.5733	13.2102	1.34323	6.27802	17.1262
Ccnd2	994.964	1.21147	0.172753	7.01275	2.33673e-12	4.63325e-10	2.31574	531.535	621.465	505.221	742.345	1389.9	1156.52	1491.03	1521.69
Trim7	48.0337	-2.19778	0.315339	-6.96957	3.1791e-12	6.16023e-10	0.217973	52.225	103.717	77.8537	81.194	26.4204	13.4323	16.7414	12.6861
Lsamp	246.487	-1.73593	0.249196	-6.96613	3.25782e-12	6.17249e-10	0.300215	400.392	475.926	339.575	299	165.127	104.772	113.528	73.5792
Chpt1	318.083	-1.49768	0.215263	-6.95743	3.46535e-12	6.42295e-10	0.354123	517.608	351.299	518.472	492.319	231.178	138.353	147.01	148.427
LOC680077	18.2312	-4.32891	0.624629	-6.93037	4.19755e-12	7.61453e-10	0.0497587	39.4589	35.9663	48.0374	15.4655	4.71793	0	1.56951	0.634304
Stk38l	160.742	1.48976	0.216135	6.89274	5.47281e-12	9.72107e-10	2.80842	70.7939	76.1148	97.7312	94.0819	180.225	300.884	245.366	220.738
Ncam1	242.539	3.87451	0.563383	6.87721	6.10366e-12	1.06204e-09	14.667	19.7295	30.1113	53.0068	21.9095	128.328	577.591	548.281	561.359
Col18a1	58.3051	3.23848	0.4729	6.84813	7.48216e-12	1.2615e-09	9.43798	13.9267	10.8735	3.31292	15.4655	39.6306	200.142	72.7204	110.369
Armc2	48.8056	-1.86626	0.272569	-6.84692	7.54591e-12	1.2615e-09	0.274284	67.3123	69.4234	67.9149	103.103	16.9845	18.8053	24.0658	22.8349
Tecrl	274.756	-1.73433	0.255465	-6.7889	1.12991e-11	1.85262e-09	0.30055	385.305	322.024	508.534	474.276	198.153	99.3993	93.6472	116.712
Plin5	160.288	-1.31548	0.193858	-6.78579	1.15455e-11	1.8573e-09	0.401792	197.295	249.255	235.218	233.272	114.174	79.2508	98.3557	75.4822
Sfrp1	113.318	2.81696	0.417985	6.73937	1.5907e-11	2.51154e-09	7.04676	35.9772	20.9107	36.4422	20.6207	63.2202	143.726	339.536	246.11
Slc25a4	240.4	-1.28458	0.191362	-6.7128	1.90924e-11	2.95967e-09	0.410492	391.107	349.626	309.758	314.466	169.845	107.459	158.52	122.421
Ros1	26.2825	-2.36431	0.353282	-6.69243	2.195e-11	3.34189e-09	0.194209	45.2617	39.312	53.0068	39.9526	12.2666	2.68647	8.89387	8.88025
Lpin1	173.358	-1.18359	0.177682	-6.66128	2.71455e-11	4.0604e-09	0.440255	229.79	262.638	218.653	250.026	130.215	100.743	95.2167	99.5857
Ildr2	20.6508	4.45243	0.669987	6.64554	3.02107e-11	4.44098e-09	21.8934	0	1.67285	4.96938	1.28879	32.0819	57.7591	31.9133	35.521
LOC102551809	68.5331	-2.02036	0.30444	-6.63631	3.21626e-11	4.64777e-09	0.246497	111.413	89.4976	117.609	119.858	47.1793	24.1782	15.6951	22.8349
Tmem65	315.548	-0.991604	0.150187	-6.60245	4.04415e-11	5.74673e-09	0.502918	422.442	386.429	462.153	409.836	238.727	194.769	198.804	211.223
Hspb7	72.5633	2.41593	0.367982	6.56533	5.19161e-11	7.25634e-09	5.33662	22.0506	21.7471	18.2211	29.6422	45.2921	134.323	162.705	146.524
Gja3	86.322	-1.46149	0.223941	-6.5262	6.74572e-11	9.27646e-09	0.363119	139.267	131.319	110.983	127.591	35.8562	36.2673	52.84	56.453
Rpl3l	811.308	-1.69036	0.260632	-6.48561	8.83725e-11	1.19597e-08	0.30985	1398.47	1158.45	1239.03	1157.34	641.638	345.211	299.776	250.55
Itga9	194.54	1.73857	0.271288	6.40856	1.469e-10	1.95698e-08	3.33704	69.6334	86.9883	104.357	99.2371	165.127	314.317	296.113	420.543
Tmem100	107.851	2.08853	0.326186	6.40287	1.52487e-10	2.00016e-08	4.25313	29.0139	36.8027	53.0068	47.6853	119.835	98.0561	241.181	237.23
Mmut	136.28	-1.06645	0.167027	-6.38488	1.71537e-10	2.21595e-08	0.477493	197.295	181.504	172.272	186.875	85.8662	87.3102	88.4155	90.7054
Hrc	382.577	-1.34371	0.211834	-6.34322	2.25015e-10	2.8634e-08	0.394006	580.278	671.65	438.962	505.207	278.358	157.158	234.903	194.097
Ifngr1	288.624	1.06389	0.168246	6.32339	2.55887e-10	3.20837e-08	2.09056	172.923	189.032	175.585	207.496	391.588	462.073	379.82	330.472
Phf24	67.0775	2.36776	0.374693	6.3192	2.6292e-10	3.22503e-08	5.16139	13.9267	27.6021	19.8775	25.7759	65.1074	64.4752	157.474	162.382
Scn3b	19.3958	4.62625	0.732221	6.31811	2.64781e-10	3.22503e-08	24.6968	1.16056	0.836426	3.31292	1.28879	27.364	60.4455	33.4828	27.2751
Ppp1r1a	61.1966	-1.92658	0.306371	-6.28839	3.2077e-10	3.85195e-08	0.263052	91.6839	109.572	57.9762	127.591	31.1383	25.5215	30.8669	15.2233
Txlnb	1822.43	-1.01315	0.161417	-6.27661	3.46043e-10	4.09773e-08	0.495462	2640.27	2659	2103.71	2346.89	1409.72	999.366	1304.78	1115.74
Tcta	59.8883	-1.41485	0.227771	-6.21174	5.24e-10	6.12003e-08	0.375048	94.0051	86.9883	79.5101	87.6379	37.7434	30.8944	35.0523	27.2751
Gpr157	33.1597	-1.82757	0.295469	-6.18531	6.19806e-10	7.14117e-08	0.281739	56.8673	54.3677	54.6632	41.2414	11.323	16.1188	16.7414	13.9547
Slc6a6	427.233	2.11311	0.342855	6.16328	7.12542e-10	8.10018e-08	4.32623	147.391	178.995	163.99	152.078	387.813	310.287	1024.36	1052.94
Anxa2	232.603	1.39037	0.226021	6.1515	7.67523e-10	8.6104e-08	2.62145	103.29	116.263	147.425	148.211	225.517	409.686	325.411	385.022
Dnah11	26.1819	-2.34509	0.381684	-6.14406	8.04386e-10	8.90674e-08	0.196815	45.2617	44.3306	49.6938	33.5086	14.1538	12.0891	4.70852	5.70873
Gnao1	29.23	2.5317	0.413738	6.11909	9.41094e-10	1.0272e-07	5.78253	5.80278	11.71	8.28231	7.73276	28.3076	75.2211	46.0388	50.7443
Pdlim5	97.543	1.7404	0.284506	6.11729	9.51777e-10	1.0272e-07	3.34129	26.6928	29.2749	61.2891	65.7284	125.497	147.756	155.381	168.725
Errfi1	154.051	-1.7462	0.285577	-6.11464	9.6774e-10	1.03137e-07	0.298086	291.3	278.53	190.493	184.297	64.1638	119.548	56.5022	47.5728
Tceal9	323.668	1.41576	0.231614	6.11256	9.80458e-10	1.03202e-07	2.668	139.267	127.973	233.561	208.784	351.014	530.578	532.586	465.579
Kcnj12	52.9938	-1.43536	0.234934	-6.10962	9.98665e-10	1.03837e-07	0.369755	71.9545	75.2783	74.5408	87.6379	31.1383	28.2079	29.8206	25.3722
Mfap5	102.209	1.93183	0.316374	6.10617	1.02051e-09	1.0483e-07	3.8154	23.2111	47.6763	66.2585	33.5086	117.005	222.977	119.282	187.754
Slc38a3	130.18	-1.20648	0.19907	-6.06061	1.3561e-09	1.37644e-07	0.433324	164.799	209.943	149.082	199.763	88.697	85.967	66.4424	76.7508
Ift43	158.462	1.01792	0.168072	6.05645	1.39154e-09	1.3958e-07	2.025	95.1656	103.717	122.578	99.2371	217.968	206.858	210.314	211.857
Mrc1	97.9246	1.57134	0.260177	6.03952	1.54573e-09	1.51481e-07	2.97181	35.9772	34.2935	59.6326	69.5948	169.845	150.442	147.534	116.078
Tgm2	30.4972	2.35154	0.389324	6.04006	1.54058e-09	1.51481e-07	5.10369	4.64222	14.2192	8.28231	11.5991	34.9126	71.1914	43.9462	55.1844
Rimbp2	71.2002	-1.56705	0.260307	-6.02	1.74419e-09	1.6709e-07	0.337498	100.968	125.464	92.7618	108.259	41.5177	24.1782	49.1779	27.2751
LOC102548822	23.6982	-2.3436	0.389273	-6.02046	1.73925e-09	1.6709e-07	0.197018	30.1745	30.9478	39.7551	57.9957	9.43585	5.37294	5.75486	10.1489
Fhl1	54.861	1.8733	0.312534	5.99391	2.04853e-09	1.94064e-07	3.66371	16.2478	17.5649	33.1292	28.3534	74.5432	124.921	68.0119	76.1165
Uhrf1bp1l	45.8653	1.90132	0.31742	5.9899	2.09973e-09	1.96729e-07	3.73554	17.4083	20.9107	23.1905	15.4655	50.01	106.116	62.7802	71.042
Pfkl	70.7362	1.45981	0.244047	5.98168	2.20855e-09	2.04675e-07	2.75072	39.4589	46.8399	28.1598	34.7974	83.0355	100.743	116.143	116.712
Vdac3	1606.35	-0.89391	0.150294	-5.94775	2.71851e-09	2.46575e-07	0.538154	2004.28	1786.61	2479.72	2083.98	1204.96	1202.19	1040.58	1048.5
Ivd	754.105	-1.08609	0.182552	-5.94949	2.68978e-09	2.46575e-07	0.471036	929.606	1154.27	1094.92	925.353	389.701	439.238	624.663	475.094
Ccpg1	128.553	-1.29686	0.219277	-5.91428	3.33337e-09	2.99161e-07	0.40701	201.937	178.159	149.082	204.918	73.5996	49.6997	93.6472	77.3851
Fstl1	36.3916	1.93581	0.327408	5.91254	3.36868e-09	2.99181e-07	3.82594	8.12389	17.5649	11.5952	21.9095	59.4459	71.1914	48.6547	52.6472
Kcnk2	13.7597	-3.2469	0.549924	-5.90428	3.54186e-09	3.11318e-07	0.105338	19.7295	30.1113	19.8775	28.3534	5.66151	4.0297	1.04634	1.26861
Tuba1c	77.1296	1.79578	0.305144	5.88504	3.97948e-09	3.46215e-07	3.47204	41.78	33.457	31.4728	29.6422	119.835	188.053	76.3826	96.4142
Dusp4	18.6887	3.9759	0.676392	5.8781	4.1501e-09	3.57412e-07	15.7349	0	4.18213	1.65646	2.57759	12.2666	33.5809	41.3303	53.9158
Snai1	28.6114	2.42125	0.413028	5.86219	4.56814e-09	3.8948e-07	5.35634	9.28445	7.52783	11.5952	7.73276	30.1947	79.2508	40.8072	42.4984
Nadk2	88.7449	-1.32242	0.225887	-5.85434	4.78907e-09	4.04273e-07	0.399863	121.858	103.717	139.143	144.345	44.3485	49.6997	64.3497	42.4984
Epn3	16.7611	3.70157	0.634862	5.83052	5.52547e-09	4.61864e-07	13.0102	3.48167	0.836426	1.65646	3.86638	15.0974	47.0132	32.9596	29.178
Islr	22.0938	2.64865	0.45671	5.79941	6.65474e-09	5.50857e-07	6.27081	4.64222	7.52783	6.62585	5.15517	22.646	49.6997	30.3438	50.11
Ppp1r3d	84.4022	-1.42403	0.245915	-5.79075	7.00719e-09	5.74455e-07	0.372669	99.8078	132.992	114.296	146.922	55.6715	28.2079	55.4559	41.8641
Paqr8	20.2151	2.7301	0.472342	5.77993	7.47318e-09	6.06822e-07	6.63504	3.48167	5.85498	6.62585	5.15517	23.5896	48.3564	26.1584	42.4984
Stat3	298.842	1.02616	0.177614	5.77749	7.58232e-09	6.09876e-07	2.0366	193.813	228.344	192.15	171.409	323.65	428.492	392.376	460.505
Itgb1	38.0442	1.71213	0.296865	5.76735	8.05262e-09	6.41651e-07	3.27643	15.0872	17.5649	26.5034	12.8879	55.6715	64.4752	51.2705	60.8932
Fkbp4	265.052	-1.78091	0.311387	-5.71928	1.06979e-08	8.44541e-07	0.291001	385.305	485.964	422.398	345.397	197.209	143.726	58.5949	81.8252
Ldhd	70.1436	-1.33064	0.232909	-5.71314	1.10911e-08	8.67548e-07	0.397591	117.216	92.8433	86.136	103.103	50.01	44.3267	34.5291	32.9838
Cybb	65.2345	1.57351	0.275541	5.71061	1.12569e-08	8.72509e-07	2.97627	23.2111	25.0928	43.068	41.2414	112.287	115.518	78.9985	82.4595
Pacrg	21.2737	2.51085	0.442276	5.67713	1.36977e-08	1.05213e-06	5.69957	8.12389	6.69141	1.65646	7.73276	27.364	51.0429	28.2511	39.3268
Pea15	49.5385	2.23417	0.394542	5.66271	1.49003e-08	1.13428e-06	4.70493	16.2478	10.0371	14.9082	28.3534	65.1074	145.069	63.3034	53.2815
Auts2l1	455.117	-1.2726	0.227493	-5.59402	2.21866e-08	1.67401e-06	0.413913	774.091	542.004	574.792	684.349	393.475	200.142	229.148	242.938
Ltbp2	16.8901	5.79204	1.0366	5.58751	2.30348e-08	1.72276e-06	55.4086	0	0	1.65646	1.28879	16.9845	42.9835	30.3438	41.8641
Trem2	18.7572	2.75071	0.492675	5.58321	2.36117e-08	1.75055e-06	6.73047	6.96334	2.50928	4.96938	5.15517	27.364	51.0429	26.6816	25.3722
Vsir	87.1009	1.41144	0.254005	5.55673	2.74872e-08	2.02031e-06	2.66002	44.1011	54.3677	39.7551	50.2629	87.7534	167.904	112.481	140.181
Lmcd1	359.992	1.06446	0.19187	5.54784	2.89228e-08	2.10765e-06	2.09139	244.877	223.326	213.684	247.448	401.967	659.528	436.846	452.259
Scn4b	186.296	-2.08371	0.375806	-5.54465	2.94547e-08	2.12822e-06	0.235907	259.965	405.667	261.721	275.802	133.045	83.2805	45.5157	25.3722
Anxa5	42.7748	1.81415	0.327766	5.53488	3.11445e-08	2.23141e-06	3.51652	16.2478	17.5649	26.5034	16.7543	39.6306	75.2211	86.846	63.4304
Entpd1	125.619	1.40202	0.253489	5.53089	3.18615e-08	2.26376e-06	2.64271	76.5967	71.0962	46.3809	81.194	136.82	157.158	179.447	256.259
Magix	23.4487	-1.82515	0.330128	-5.52861	3.22784e-08	2.27443e-06	0.282212	38.2984	39.312	36.4422	32.2198	9.43585	10.7459	10.9865	10.1489
Pdk1	714.035	-0.85646	0.155573	-5.50518	3.68789e-08	2.57729e-06	0.552306	918	842.281	864.673	1056.81	418.008	513.115	557.698	541.695
Slmap	161.355	1.06078	0.193128	5.49261	3.96026e-08	2.74514e-06	2.08606	124.18	92.0069	101.044	103.103	209.476	175.964	251.644	233.424
Pxmp2	315.399	-0.946096	0.172766	-5.47616	4.34658e-08	2.98863e-06	0.519035	391.107	470.908	339.575	460.099	229.291	184.023	240.134	208.052
Lox	37.3727	2.24303	0.410959	5.45803	4.81444e-08	3.28383e-06	4.7339	8.12389	25.0928	9.93877	6.44397	55.6715	89.9967	40.284	63.4304
Xpr1	58.1327	1.84175	0.337618	5.45513	4.89367e-08	3.31138e-06	3.58445	16.2478	26.7656	36.4422	23.1983	45.2921	99.3993	97.8325	119.883
Asb10	127.501	-1.71428	0.314968	-5.44271	5.24758e-08	3.52291e-06	0.304755	246.038	194.051	155.707	184.297	109.456	48.3564	34.5291	47.5728
Ccdc141	70.4601	-1.32632	0.244003	-5.43568	5.45882e-08	3.63609e-06	0.398784	99.8078	107.063	107.67	90.2155	50.01	26.8647	49.701	32.3495
Mical2	136.431	1.04502	0.19329	5.4065	6.42666e-08	4.24758e-06	2.0634	85.8812	75.2783	96.0748	100.526	166.071	196.112	162.182	209.32
Prelp	94.9976	1.41371	0.26209	5.394	6.89075e-08	4.51927e-06	2.66422	56.8673	54.3677	51.3503	43.819	105.682	171.934	98.3557	177.605
Cacna1g	32.2124	2.74329	0.509925	5.37978	7.45757e-08	4.85369e-06	6.69593	15.0872	6.69141	6.62585	5.15517	15.0974	51.0429	86.3228	71.6763
Pgam1	459.629	0.91227	0.169651	5.37732	7.56013e-08	4.88315e-06	1.882	272.731	325.37	286.568	390.504	510.48	647.439	605.829	638.11
Cfl2	253.959	1.14043	0.213258	5.34764	8.91077e-08	5.71227e-06	2.20446	165.96	158.921	134.173	172.698	260.429	479.535	351.046	308.906
P3h2	35.17	1.75718	0.329044	5.34027	9.28099e-08	5.9052e-06	3.38037	17.4083	18.4014	16.5646	11.5991	35.8562	57.7591	53.3632	70.4077
Acadsb	196.892	-1.23442	0.231622	-5.32947	9.84987e-08	6.20075e-06	0.425012	218.185	292.749	364.422	231.983	91.5277	110.145	108.819	157.307
Zyx	160.507	1.23256	0.231306	5.32872	9.89094e-08	6.20075e-06	2.34984	109.092	119.609	82.8231	69.5948	165.127	247.155	222.347	268.311
Cxadr	99.384	-1.10474	0.207806	-5.31623	1.05938e-07	6.59289e-06	0.464985	136.946	138.847	134.173	132.746	73.5996	59.1023	72.7204	46.9385
Kif5b	85.2096	1.06166	0.199818	5.31316	1.07739e-07	6.65045e-06	2.08734	47.5828	58.5498	56.3197	57.9957	110.399	120.891	111.958	117.981
Rcn1	446.816	0.816863	0.153777	5.31201	1.08423e-07	6.65045e-06	1.76157	360.933	321.188	308.102	301.578	630.315	620.574	496.487	535.352
Pink1	723.125	-0.969733	0.182818	-5.30436	1.13071e-07	6.88605e-06	0.5106	1060.75	1000.37	708.965	1056.81	481.228	546.696	533.109	397.074
Map1a	75.0466	1.75901	0.33176	5.30204	1.14518e-07	6.9247e-06	3.38465	27.8533	45.167	36.4422	27.0647	53.7843	123.578	123.468	163.016
Tceal7	107.246	4.66368	0.882206	5.28638	1.2476e-07	7.49085e-06	25.3458	2.32111	0.836426	14.9082	15.4655	94.3585	201.485	387.145	141.45
Cox7c	3537.46	-0.843095	0.159907	-5.2724	1.3465e-07	8.02817e-06	0.557446	4672.4	4477.39	4470.79	4545.57	2748.66	3018.25	2415.47	1951.12
Hapln3	243.016	1.04269	0.197841	5.27034	1.36171e-07	8.06246e-06	2.06006	150.872	188.196	132.517	161.099	243.445	381.479	327.504	359.016
Ddit4l	10.2317	-3.80201	0.722807	-5.26006	1.44005e-07	8.41207e-06	0.0716937	8.12389	21.7471	14.9082	30.931	1.88717	2.68647	1.56951	0
Il17ra	84.3364	1.34476	0.255657	5.26001	1.44049e-07	8.41207e-06	2.53987	56.8673	44.3306	34.7857	52.8405	93.4149	163.875	100.448	128.129
Tubb5	577.952	1.46196	0.278353	5.25219	1.50305e-07	8.6916e-06	2.75482	290.139	329.552	319.697	289.978	887.914	1409.05	546.711	550.576
Ldlr	51.1182	1.31306	0.250036	5.25149	1.50875e-07	8.6916e-06	2.48468	30.1745	29.2749	31.4728	27.0647	84.9227	59.1023	72.7204	74.2135
Frg1	157.765	-1.2998	0.247785	-5.2457	1.55694e-07	8.90902e-06	0.406181	228.63	199.069	298.163	172.698	65.1074	106.116	118.759	73.5792
Slc25a42	51.0382	-1.36046	0.260046	-5.23161	1.68044e-07	9.50296e-06	0.389459	64.9911	76.1148	81.1666	72.1724	16.9845	33.5809	33.4828	29.8123
Fitm2	231.695	-1.06471	0.203526	-5.23132	1.68303e-07	9.50296e-06	0.478069	272.731	367.191	289.881	327.353	144.369	103.429	168.46	180.142
Pmp22	74.2216	1.3346	0.255524	5.223	1.76043e-07	9.87462e-06	2.52206	42.9406	49.3491	33.1292	41.2414	75.4868	130.294	95.7399	125.592
Ppp1r3a	95.2262	-1.15936	0.222218	-5.21721	1.81636e-07	1.01218e-05	0.447711	150.872	111.245	134.173	130.168	79.2611	49.6997	57.5486	48.8414
Zbtb18	52.5045	-1.34628	0.258632	-5.2054	1.93577e-07	1.07171e-05	0.393304	73.115	71.9326	97.7312	60.5733	35.8562	20.1485	30.8669	29.8123
Fap	29.103	1.94863	0.374826	5.19876	2.00621e-07	1.10354e-05	3.86007	10.445	14.2192	14.9082	7.73276	31.1383	68.5049	37.6681	48.2071
Efcc1	90.1024	-1.35012	0.259878	-5.19518	2.04517e-07	1.11776e-05	0.392261	149.712	118.773	144.112	104.392	76.4304	42.9835	35.5755	48.8414
Trim45	56.5912	-1.27232	0.245671	-5.17896	2.23123e-07	1.21169e-05	0.413994	82.3995	80.2969	59.6326	96.6595	36.7998	33.5809	27.2048	36.1553
Comt	26.6163	-1.82355	0.35403	-5.15083	2.59341e-07	1.39946e-05	0.282526	51.0645	33.457	51.3503	30.931	5.66151	13.4323	13.0792	13.9547
Dap	183.435	1.0963	0.214069	5.12124	3.0354e-07	1.62766e-05	2.13806	112.574	110.408	115.952	130.168	169.845	243.125	280.942	304.466
Timp2	187.941	1.00792	0.197002	5.11628	3.11626e-07	1.66058e-05	2.01101	124.18	134.665	110.983	127.591	189.661	302.228	233.856	280.362
Gcgr	39.7098	-1.67245	0.327575	-5.10556	3.29819e-07	1.7466e-05	0.31372	56.8673	76.1148	51.3503	54.1293	15.0974	33.5809	11.5097	19.0291
Ankrd23	13.0492	3.69715	0.724429	5.10353	3.33368e-07	1.75451e-05	12.9704	1.16056	0.836426	4.96938	1.28879	16.0409	44.3267	16.7414	19.0291
Idh2	103.303	-1.12612	0.221609	-5.08158	3.74306e-07	1.95787e-05	0.458145	131.143	156.412	155.707	122.435	89.6406	59.1023	58.0717	53.9158
Eln	191.68	1.21612	0.240121	5.06463	4.09196e-07	2.12732e-05	2.32321	73.115	132.992	155.707	100.526	217.968	299.541	239.611	313.98
Rin3	106.265	1.23016	0.243185	5.05854	4.22477e-07	2.18305e-05	2.34593	64.9911	68.5869	71.2278	47.6853	134.933	209.545	137.07	116.078
Plk2	86.9557	1.3548	0.268286	5.04985	4.42153e-07	2.27096e-05	2.55762	64.9911	39.312	54.6632	38.6638	97.1893	95.3696	159.566	145.89
Synpo	20.8593	2.20847	0.437457	5.04843	4.45464e-07	2.27427e-05	4.62184	4.64222	10.0371	9.93877	5.15517	18.8717	34.9241	40.8072	42.4984
Tcf15	278.084	-0.919604	0.183804	-5.00318	5.6393e-07	2.86195e-05	0.528654	394.589	390.611	316.384	354.418	236.84	150.442	208.221	173.165
Dusp15	26.1974	6.52584	1.30502	5.00058	5.71591e-07	2.88366e-05	92.1454	0	1.67285	0	0	16.0409	115.518	28.7743	47.5728
LOC103691820	8.35728	5.50388	1.10241	4.9926	5.95704e-07	2.98763e-05	45.3768	0	0	0	1.28879	11.323	17.462	20.9267	15.8576
RGD1565166	13.6708	4.44225	0.894961	4.96363	6.9189e-07	3.44974e-05	21.7396	0	0.836426	4.96938	0	10.3794	10.7459	32.9596	49.4757
Pfkm	275.378	-0.99812	0.201293	-4.95854	7.10266e-07	3.52077e-05	0.500652	422.442	412.358	288.224	341.53	232.122	193.426	163.229	149.696
Fmo6	371.773	0.818832	0.165578	4.94531	7.60241e-07	3.72518e-05	1.76398	254.162	211.616	296.507	317.043	468.962	478.191	474.514	473.191
Sema5a	49.4944	1.68909	0.341514	4.94589	7.57951e-07	3.72518e-05	3.22454	24.3717	23.4199	28.1598	18.0431	33.9691	99.3993	84.2302	84.3624
Rhoq	92.7397	1.15303	0.233391	4.94035	7.79827e-07	3.79932e-05	2.22381	68.4728	56.877	57.9762	46.3966	90.5842	153.129	136.547	131.935
Galnt13	9.32779	-3.63155	0.735933	-4.93463	8.03038e-07	3.89017e-05	0.0806852	29.0139	6.69141	14.9082	18.0431	2.83076	1.34323	0.523169	1.26861
Tnfrsf22	41.8057	1.65148	0.334943	4.93062	8.19706e-07	3.94848e-05	3.14155	13.9267	26.7656	14.9082	23.1983	43.4049	95.3696	55.979	60.8932
Cdnf	25.3764	-1.67524	0.339955	-4.92783	8.31496e-07	3.98277e-05	0.313114	31.335	38.4756	29.8163	55.4181	13.2102	9.40264	12.0329	13.3204
Gprin3	53.9059	-1.30853	0.266465	-4.91068	9.07619e-07	4.32311e-05	0.403733	78.9178	80.2969	81.1666	68.306	43.4049	17.462	35.0523	26.6408
Tmem126a	450.693	-1.24343	0.25367	-4.90178	9.49746e-07	4.49863e-05	0.422366	531.535	500.183	637.738	863.491	370.829	300.884	223.916	176.971
Kcne1	20.6894	6.82952	1.39539	4.89435	9.86311e-07	4.59524e-05	113.734	0	0.836426	0	0	8.49227	16.1188	72.1973	67.8705
Actr3b	53.7941	-1.36907	0.279656	-4.89556	9.80243e-07	4.59524e-05	0.38714	103.29	77.7876	61.2891	65.7284	41.5177	32.2376	22.4963	26.0065
Azin1	231.181	0.842588	0.172118	4.89542	9.80945e-07	4.59524e-05	1.79326	178.726	142.192	155.707	186.875	335.916	257.901	285.127	307.003
Igsf1	19.4367	-1.92252	0.392893	-4.89326	9.91816e-07	4.59577e-05	0.263793	19.7295	40.9849	28.1598	33.5086	6.6051	10.7459	9.41704	6.34304
Eno1	474.285	0.886997	0.181496	4.88713	1.02317e-06	4.71542e-05	1.84932	398.071	314.496	344.544	273.224	538.787	765.644	591.181	568.336
Impa2	135.228	-1.14331	0.234348	-4.87865	1.06813e-06	4.89615e-05	0.452721	158.996	239.218	185.524	159.81	105.682	80.5941	93.6472	58.356
Vcan	38.8997	1.82296	0.374632	4.866	1.13879e-06	5.19216e-05	3.53806	15.0872	17.5649	29.8163	7.73276	54.7279	40.297	53.3632	92.6084
Mpeg1	21.2326	2.00004	0.411197	4.86395	1.15068e-06	5.21845e-05	4.00011	12.7661	6.69141	6.62585	7.73276	26.4204	38.9538	25.6353	45.0356
Olr1	13.4944	3.74752	0.770852	4.86153	1.16479e-06	5.25451e-05	13.4313	1.16056	0	4.96938	2.57759	5.66151	26.8647	29.2974	37.4239
Sparc	3021.24	0.791755	0.162958	4.85863	1.182e-06	5.30406e-05	1.73118	2111.05	2617.18	1956.28	2161.31	3532.78	4180.14	3203.36	4407.78
Epm2a	1280.74	-0.91348	0.188856	-4.8369	1.31878e-06	5.83416e-05	0.530903	1823.23	1294.79	2125.24	1453.76	811.483	783.106	1009.19	945.113
LOC120093103	11.2576	-2.44488	0.505494	-4.83662	1.32066e-06	5.83416e-05	0.183661	18.5689	20.0742	21.534	16.7543	5.66151	0	3.66218	3.80582
Tpm2	60.2763	1.71415	0.354311	4.83797	1.31174e-06	5.83416e-05	3.28102	29.0139	31.7842	14.9082	34.7974	136.82	118.205	53.8864	62.7961
Lamc1	67.0078	1.43206	0.296194	4.83485	1.33246e-06	5.85596e-05	2.69831	44.1011	39.312	28.1598	30.931	77.374	154.472	74.8131	86.8996
Osbpl6	35.5709	-1.36323	0.282433	-4.82674	1.38783e-06	6.04807e-05	0.38871	48.7434	56.877	43.068	54.1293	20.7589	25.5215	15.1719	20.2977
Zdhhc9	43.8447	1.63838	0.339464	4.82638	1.39036e-06	6.04807e-05	3.11316	17.4083	20.9107	28.1598	19.3319	33.0255	89.9967	66.4424	75.4822
Myl4	13.6742	3.06447	0.635772	4.82007	1.43505e-06	6.21079e-05	8.36558	2.32111	3.3457	0	5.15517	30.1947	40.297	14.1256	13.9547
Foxo1	90.8789	-0.980516	0.203813	-4.81087	1.50276e-06	6.47099e-05	0.506799	107.932	135.501	107.67	131.457	70.7689	51.0429	58.5949	64.0647
Acsf3	151.811	-0.975318	0.203016	-4.80415	1.5541e-06	6.62512e-05	0.508628	221.666	228.344	198.775	154.655	117.948	104.772	107.773	80.5566
Cd44	79.7865	1.64469	0.342327	4.80444	1.55185e-06	6.62512e-05	3.12681	37.1378	21.7471	53.0068	43.819	89.6406	202.828	78.4753	111.637
Rxra	172.044	-0.836534	0.174181	-4.80269	1.56552e-06	6.6406e-05	0.559987	229.79	246.746	192.15	211.362	111.343	139.696	132.362	112.906
LOC108348229	81.9572	-1.01928	0.212309	-4.80094	1.57926e-06	6.66572e-05	0.493362	90.5234	123.791	110.983	112.125	50.9536	64.4752	56.5022	46.3042
Col5a1	242.589	1.28611	0.268002	4.79886	1.59568e-06	6.70188e-05	2.43869	95.1656	169.794	157.364	140.478	301.947	502.37	217.115	356.479
Mdh1	3762.77	-0.657232	0.137166	-4.79151	1.65532e-06	6.91825e-05	0.634094	4502.96	4113.54	4939.57	4865.19	3283.68	2961.83	2866.44	2568.93
RGD1559821	52.5487	1.30447	0.273341	4.77233	1.82109e-06	7.56009e-05	2.46993	20.89	23.4199	34.7857	43.819	63.2202	79.2508	79.5216	75.4822
Mia2	100.157	-0.979009	0.205169	-4.77172	1.82662e-06	7.56009e-05	0.507328	155.515	125.464	112.639	139.19	77.374	52.3861	72.7204	65.9676
Sobp	221.651	-1.30238	0.273478	-4.7623	1.91404e-06	7.88361e-05	0.405456	355.13	355.481	306.445	239.716	131.158	208.201	92.0777	84.9967
Tgfb1i1	107.684	1.62956	0.342782	4.75393	1.99504e-06	8.17776e-05	3.09419	54.5461	53.5313	69.5714	32.2198	105.682	291.482	104.111	150.33
Slc27a1	48.7276	-1.2813	0.270501	-4.73677	2.17146e-06	8.85832e-05	0.411423	62.67	90.334	59.6326	64.4397	33.9691	17.462	30.8669	30.4466
Litaf	36.2905	1.84357	0.390043	4.72658	2.28335e-06	9.26321e-05	3.58897	12.7661	17.5649	14.9082	16.7543	46.2357	102.086	32.4365	47.5728
Map1b	131.091	1.28645	0.272275	4.72481	2.30331e-06	9.26321e-05	2.43927	74.2756	92.8433	74.5408	60.5733	157.579	295.512	159.566	133.838
Dbh	14.2059	2.91766	0.617481	4.7251	2.3e-06	9.26321e-05	7.55618	2.32111	2.50928	4.96938	3.86638	9.43585	40.297	17.2646	32.9838
Inhbb	21.3544	2.28492	0.486436	4.69727	2.63661e-06	0.000105046	4.87338	9.28445	3.3457	9.93877	7.73276	16.9845	33.5809	30.3438	59.6246
Matr3	242.613	-0.910599	0.193829	-4.69796	2.62773e-06	0.000105046	0.531964	275.052	257.619	429.024	306.733	174.563	174.62	162.182	161.113
Serpine1	57.96	1.95893	0.417988	4.68658	2.77806e-06	0.000110166	3.88774	26.6928	46.8399	13.2517	5.15517	82.0919	115.518	70.1046	104.026
Syt7	329.387	-0.938996	0.201045	-4.67058	3.00356e-06	0.000118557	0.521596	416.64	478.436	382.643	452.366	311.383	204.172	215.022	174.434
Agbl4	33.1155	-1.41116	0.302577	-4.66381	3.10407e-06	0.00012196	0.376009	58.0278	59.3863	36.4422	38.6638	15.0974	17.462	21.4499	18.3948
Pygb	197.623	-0.885281	0.189994	-4.65951	3.1696e-06	0.000123963	0.541382	203.097	317.842	240.187	264.203	126.44	139.696	156.951	132.569
Cx3cr1	10.1047	3.66577	0.788299	4.65023	3.31563e-06	0.000129083	12.6914	1.16056	1.67285	0	2.57759	13.2102	33.5809	11.5097	17.1262
Nppa	5.21616	5.60174	1.20492	4.64905	3.33464e-06	0.000129233	48.5616	0	0	0	0	6.6051	4.0297	8.89387	22.2006
Cd163	48.272	1.36928	0.295035	4.64109	3.46581e-06	0.000133708	2.58342	33.6561	28.4385	19.8775	25.7759	80.2047	42.9835	87.3692	67.8705
Trh	8.98757	4.29374	0.927117	4.63129	3.634e-06	0.000139565	19.6131	0	1.67285	1.65646	0	19.8153	18.8053	17.2646	12.6861
Adgra1	11.7725	3.41474	0.737914	4.62757	3.69989e-06	0.000140827	10.6645	0	2.50928	3.31292	2.57759	5.66151	18.8053	30.8669	30.4466
Tnik	20.4507	-1.68264	0.363567	-4.62813	3.68977e-06	0.000140827	0.311513	33.6561	33.457	21.534	34.7974	13.2102	10.7459	7.32436	8.88025
Sptlc2	59.4005	1.42214	0.308533	4.60938	4.03881e-06	0.000153044	2.67983	23.2111	37.6392	36.4422	30.931	53.7843	130.294	72.1973	90.7054
Pcolce	73.7809	1.82308	0.396105	4.60252	4.17406e-06	0.000157469	3.53836	38.2984	35.1299	26.5034	28.3534	83.9791	237.752	56.5022	83.7281
Plaur	16.4128	2.03627	0.443085	4.59565	4.314e-06	0.000160813	4.10183	2.32111	10.8735	4.96938	6.44397	27.364	26.8647	27.7279	24.7378
Mxra7	39.8605	1.27931	0.278319	4.59657	4.295e-06	0.000160813	2.42724	23.2111	18.4014	24.8469	28.3534	54.7279	45.67	62.7802	60.8932
Odc1	114.05	0.875191	0.19045	4.5954	4.31929e-06	0.000160813	1.83425	82.3995	74.4419	99.3877	67.0172	153.804	151.785	140.209	143.353
Cers4	411.862	-0.862254	0.187697	-4.59386	4.35113e-06	0.000161295	0.550092	479.31	596.372	558.228	494.897	330.255	201.485	322.272	312.077
Lsmem1	25.4086	-1.58366	0.345729	-4.58063	4.63585e-06	0.000171105	0.333635	38.2984	28.4385	48.0374	39.9526	14.1538	5.37294	15.6951	13.3204
Lgals3	180.194	1.1564	0.252569	4.57854	4.68224e-06	0.000172072	2.229	84.7206	106.226	144.112	114.703	196.266	170.591	312.855	312.077
Ube2c	13.2032	3.19361	0.69809	4.57477	4.76735e-06	0.000174448	9.14895	0	4.18213	3.31292	2.57759	47.1793	24.1782	11.5097	12.6861
Atl3	72.9173	1.13688	0.249171	4.56265	5.05119e-06	0.000184045	2.19905	53.3856	37.6392	57.9762	36.0862	100.964	72.5346	112.481	112.272
Wfdc1	172.317	-0.977037	0.214229	-4.56071	5.09813e-06	0.000184965	0.508022	167.12	230.017	207.058	310.599	105.682	115.518	130.269	112.272
Ckap4	81.6911	1.31974	0.289681	4.55582	5.21808e-06	0.000188514	2.4962	52.225	48.5127	39.7551	45.1078	64.1638	166.561	104.634	132.569
Ctsc	142.946	-0.95285	0.209285	-4.55288	5.29169e-06	0.000190367	0.516611	177.565	197.397	220.309	155.944	97.1893	127.607	92.0777	75.4822
Iqub	42.1989	-1.69424	0.372793	-4.54473	5.50069e-06	0.000197054	0.309017	60.3489	68.5869	49.6938	81.194	30.1947	2.68647	24.5889	20.2977
Glg1	47.8479	1.1641	0.256592	4.5368	5.71146e-06	0.000203749	2.24094	24.3717	30.1113	33.1292	30.931	52.8408	72.5346	65.9192	72.9449
Asb11	134.075	-1.03977	0.229343	-4.53371	5.79559e-06	0.000205888	0.486404	143.909	162.267	228.592	189.453	68.8817	85.967	116.143	77.3851
Ndufb11	1362.94	-0.597153	0.131925	-4.52645	5.99826e-06	0.000212204	0.661057	1631.74	1835.12	1533.88	1560.73	996.426	1171.3	1129	1045.33
Olr635	7.53202	-4.65803	1.0304	-4.52059	6.16662e-06	0.000217259	0.0396089	29.0139	11.71	1.65646	15.4655	1.88717	0	0.523169	0
Plpp7	49.8216	-1.09409	0.242334	-4.51482	6.33697e-06	0.000222342	0.468431	66.1517	76.1148	57.9762	72.1724	28.3076	26.8647	36.0986	34.8867
Shisa4	169.972	1.38398	0.306627	4.51356	6.37496e-06	0.000222758	2.60987	109.092	117.936	67.9149	78.6164	154.748	421.776	200.374	209.32
Smad7	142.21	1.24803	0.27727	4.50113	6.75935e-06	0.000235225	2.37517	102.129	83.6426	67.9149	83.7716	111.343	170.591	259.492	258.796
Crybb1	11.9768	-2.76561	0.614774	-4.49859	6.84059e-06	0.000237085	0.147051	27.8533	28.4385	13.2517	12.8879	8.49227	2.68647	1.56951	0.634304
Clybl	54.3069	-1.14448	0.254629	-4.4947	6.96695e-06	0.000240487	0.452352	83.56	78.6241	76.1972	57.9957	33.9691	47.0132	29.8206	27.2751
Decr2	449.943	1.31895	0.294077	4.48504	7.29014e-06	0.000250628	2.49484	227.469	191.542	321.354	289.978	408.572	1109.51	513.228	537.89
Cesl1	5.99231	-4.28792	0.956968	-4.48074	7.43848e-06	0.000253682	0.0511925	13.9267	10.8735	11.5952	9.02155	1.88717	0	0	0.634304
Klhl23	232.424	-0.811765	0.181161	-4.48091	7.43267e-06	0.000253682	0.569684	312.19	321.188	266.69	283.534	217.025	143.726	153.288	161.747
Wdr35	32.7252	-1.35748	0.303155	-4.47785	7.53974e-06	0.000256111	0.390262	52.225	36.8027	39.7551	57.9957	19.8153	24.1782	15.1719	15.8576
B4galt1	87.3719	1.09921	0.246069	4.4671	7.92869e-06	0.000268254	2.14238	48.7434	69.4234	46.3809	55.4181	85.8662	155.815	113.004	124.324
Fgf12	299.544	-1.06972	0.239658	-4.46352	8.06241e-06	0.0002717	0.476413	482.791	418.213	379.33	346.685	164.184	116.861	257.399	230.887
Bgn	16.4495	2.84167	0.638211	4.45255	8.48562e-06	0.000284836	7.16848	4.64222	2.50928	6.62585	2.57759	23.5896	60.4455	8.3707	22.8349
Efemp1	108.592	-1.35347	0.304129	-4.45031	8.57463e-06	0.000286695	0.39135	204.258	180.668	112.639	127.591	92.4713	30.8944	70.1046	50.11
Pltp	608.007	0.748	0.168226	4.44641	8.73171e-06	0.000290807	1.67946	479.31	457.525	432.336	443.345	638.807	973.845	697.384	741.501
Loxl2	42.4186	1.55325	0.349573	4.44329	8.85939e-06	0.000293911	2.93478	26.6928	14.2192	24.8469	20.6207	46.2357	98.0561	40.8072	67.8705
Ptn	126.303	0.997186	0.224694	4.43798	9.08073e-06	0.000300086	1.9961	98.6473	66.0777	84.4795	87.6379	171.732	205.515	121.898	174.434
Ahnak2	21.4288	1.89849	0.427934	4.4364	9.14761e-06	0.000301129	3.72822	5.80278	14.2192	6.62585	9.02155	21.7025	25.5215	46.0388	42.4984
Clic4	698.977	0.784529	0.177011	4.43209	9.33248e-06	0.000306034	1.72253	499.039	536.986	447.245	570.935	707.689	807.284	923.393	1099.25
F2rl1	20.3823	1.82587	0.412435	4.42705	9.55323e-06	0.000312072	3.54521	6.96334	11.71	8.28231	9.02155	27.364	18.8053	37.145	43.767
Klhl33	6.83227	-5.01172	1.13495	-4.41578	1.00644e-05	0.000327517	0.0309972	13.9267	4.18213	29.8163	5.15517	0.943585	0	0	0.634304
Id1	428.093	0.783573	0.177752	4.40823	1.04218e-05	0.000337856	1.72139	315.671	301.95	354.483	289.978	460.47	448.64	647.16	606.394
Fez2	79.9198	0.939042	0.213282	4.40282	1.06853e-05	0.000343884	1.91726	51.0645	61.0591	41.4115	64.4397	101.907	99.3993	104.634	115.443
Pdcd6ip	79.5626	0.952152	0.216263	4.40276	1.06884e-05	0.000343884	1.93476	58.0278	50.1856	49.6938	59.2845	83.0355	111.488	109.342	115.443
Tnc	7.00063	5.19385	1.1801	4.40119	1.07659e-05	0.000345076	36.6019	0	0.836426	0	0	20.7589	22.835	5.23169	6.34304
Tpm3	42.6334	1.22743	0.279186	4.39646	1.10031e-05	0.000351358	2.34149	19.7295	25.0928	29.8163	27.0647	66.051	72.5346	48.1315	52.6472
Tbc1d4	92.2435	-0.940206	0.21397	-4.3941	1.11234e-05	0.000353872	0.521159	142.748	128.81	120.922	94.0819	66.9945	49.6997	70.6278	64.0647
Tlcd3b	11.4676	2.53939	0.579087	4.38516	1.159e-05	0.000367348	5.81342	3.48167	4.18213	1.65646	3.86638	13.2102	17.462	31.3901	16.4919
Pabir2	87.655	-1.00793	0.230007	-4.38215	1.17514e-05	0.000371083	0.497261	94.0051	109.572	160.677	104.392	50.9536	67.1617	52.3169	62.1618
Nqo2	111.595	-0.9815	0.224181	-4.37815	1.19691e-05	0.000376562	0.506453	163.638	112.081	190.493	126.302	81.1483	84.6238	71.6741	62.7961
Tmem119	8.46073	4.7996	1.09858	4.36891	1.2487e-05	0.000391412	27.8498	0	0	0	2.57759	6.6051	10.7459	23.0194	24.7378
Psmd8	220.484	1.06007	0.242885	4.36451	1.2741e-05	0.000395019	2.08504	131.143	153.902	130.86	153.366	231.178	456.7	284.081	222.641
Sulf2	94.1962	1.50039	0.343664	4.36586	1.26626e-05	0.000395019	2.82918	30.1745	40.1485	76.1972	52.8405	78.3176	116.861	131.315	227.715
Ifrd2	98.884	0.852063	0.195195	4.36518	1.27018e-05	0.000395019	1.80508	78.9178	69.4234	72.8843	60.5733	125.497	134.323	136.547	112.906
Efhd1	35.0469	-1.92373	0.441114	-4.36108	1.29424e-05	0.000399807	0.263572	71.9545	56.0405	54.6632	37.375	26.4204	17.462	3.13901	13.3204
Fcrl2	14.5369	3.5605	0.817147	4.35724	1.31716e-05	0.000403557	11.7982	0	4.18213	1.65646	2.57759	22.646	68.5049	7.84753	8.88025
Akr1b8	17.874	2.06594	0.474202	4.35667	1.32058e-05	0.000403557	4.18707	5.80278	5.01856	8.28231	9.02155	13.2102	40.297	36.6218	24.7378
Slc44a1	71.9656	0.922316	0.211674	4.35726	1.31703e-05	0.000403557	1.89516	48.7434	54.3677	51.3503	43.819	92.4713	95.3696	86.846	102.757
Fcgr1a	26.8287	1.41052	0.324101	4.35211	1.34833e-05	0.000410567	2.65834	15.0872	10.8735	16.5646	16.7543	35.8562	45.67	37.6681	36.1553
Spsb4	41.0231	1.35036	0.310418	4.35014	1.36049e-05	0.000412794	2.54977	23.2111	13.3828	33.1292	24.4871	48.1228	73.8779	49.1779	62.7961
LOC100361913	267.629	0.940067	0.216192	4.34829	1.372e-05	0.000414811	1.91862	160.157	179.832	218.653	173.987	314.214	496.997	276.233	320.958
Prom1	80.8126	-0.91558	0.210676	-4.34591	1.387e-05	0.000417465	0.530131	103.29	94.5161	114.296	113.414	51.8972	45.67	66.9656	56.453
Acss1	49.4676	-1.38799	0.319419	-4.34534	1.39057e-05	0.000417465	0.382098	76.5967	71.9326	59.6326	81.194	28.3076	8.05941	37.6681	32.3495
Plac9	24.5292	1.5417	0.355113	4.34145	1.41548e-05	0.000423453	2.91138	10.445	14.2192	11.5952	12.8879	35.8562	47.0132	26.1584	38.0582
Immp1l	124.872	-1.09488	0.252375	-4.33831	1.43581e-05	0.000428031	0.468174	182.207	116.263	197.119	183.009	100.964	98.0561	61.7339	59.6246
Osmr	58.8227	1.16963	0.269956	4.33266	1.47321e-05	0.000437651	2.24953	38.2984	35.1299	46.3809	27.0647	84.9227	52.3861	89.985	96.4142
Col16a1	72.4135	1.33039	0.308689	4.30981	1.63395e-05	0.000483718	2.51471	33.6561	35.1299	54.6632	41.2414	91.5277	170.591	76.3826	76.1165
Arfgap3	44.9107	1.26404	0.294046	4.29877	1.71748e-05	0.000506685	2.40167	20.89	30.1113	33.1292	21.9095	40.5742	71.1914	68.5351	72.9449
Zfp68	184.372	-0.783156	0.182408	-4.29343	1.75937e-05	0.000517254	0.581094	218.185	200.742	230.248	284.823	157.579	120.891	131.838	130.667
Tax1bp3	76.5231	1.16606	0.271806	4.29003	1.78651e-05	0.000521635	2.24397	35.9772	63.5684	39.7551	46.3966	89.6406	153.129	93.6472	90.0711
P4ha1	136.634	0.76128	0.177435	4.29047	1.78291e-05	0.000521635	1.69499	94.0051	107.899	101.044	103.103	176.45	151.785	165.321	193.463
Ppargc1a	156.139	-0.833144	0.19427	-4.2886	1.79807e-05	0.000523219	0.561305	228.63	221.653	163.99	185.586	120.779	100.743	131.315	96.4142
Ddah1	41.6722	1.70652	0.398443	4.28296	1.84421e-05	0.00053482	3.26372	26.6928	19.2378	11.5952	19.3319	27.364	110.145	63.8266	55.1844
Srpx2	33.8122	2.31838	0.541567	4.28087	1.86166e-05	0.00053805	4.98771	5.80278	8.36426	19.8775	11.5991	39.6306	132.98	28.7743	23.4692
Cntnap5a	62.7265	1.23365	0.28905	4.26795	1.97278e-05	0.000566326	2.35161	33.6561	25.9292	39.7551	51.5517	64.1638	110.145	106.203	70.4077
Creb5	122.711	0.830325	0.194525	4.26847	1.96819e-05	0.000566326	1.77809	94.0051	83.6426	107.67	69.5948	176.45	143.726	151.196	155.404
Prss23	28.0391	2.19607	0.515481	4.26024	2.04211e-05	0.000584263	4.58229	6.96334	6.69141	13.2517	14.1767	9.43585	57.7591	44.9925	71.042
Rara	142.442	1.21286	0.284894	4.25724	2.06968e-05	0.00058915	2.31797	90.5234	79.4605	99.3877	73.4612	116.061	321.033	167.414	192.194
Sys1	143.593	-0.83896	0.197083	-4.25688	2.07301e-05	0.00058915	0.559046	201.937	183.177	139.143	210.073	120.779	107.459	91.0313	95.1456
Ndufb5	1305.43	-0.60536	0.142444	-4.24981	2.13954e-05	0.00060403	0.657308	1522.65	1566.63	1548.79	1659.97	1082.29	1178.02	1027.5	857.579
Gamt	26.2749	-1.69112	0.397895	-4.25017	2.1361e-05	0.00060403	0.309686	35.9772	57.7134	49.6938	16.7543	13.2102	13.4323	15.1719	8.24595
Sh3pxd2b	35.366	1.2781	0.301851	4.23423	2.29338e-05	0.000644862	2.4252	11.6056	23.4199	24.8469	23.1983	42.4613	52.3861	58.0717	46.9385
Ctsl	366.996	0.743567	0.175633	4.23365	2.2993e-05	0.000644862	1.67431	295.942	240.054	314.728	250.026	363.28	464.759	499.103	508.077
Ninj1	50.8574	1.27828	0.302751	4.22222	2.41911e-05	0.000676241	2.4255	22.0506	39.312	28.1598	27.0647	55.6715	108.802	61.7339	64.0647
Alpk3	168.802	0.942989	0.223463	4.21988	2.44433e-05	0.000681057	1.92251	143.909	117.1	86.136	113.414	153.804	253.871	244.32	237.864
Stx11	19.8492	1.73684	0.41187	4.21697	2.47603e-05	0.000687644	3.33305	5.80278	14.2192	8.28231	7.73276	21.7025	26.8647	32.9596	41.2297
Ccn2	12.7505	2.08929	0.496079	4.21161	2.53552e-05	0.000701877	4.2554	5.80278	2.50928	8.28231	3.86638	17.9281	22.835	23.0194	17.7605
Kyat3	72.4305	-1.03239	0.245212	-4.21018	2.55169e-05	0.000704068	0.488901	100.968	97.8619	107.67	79.9052	59.4459	59.1023	34.5291	39.9611
Oca2	10.6275	-2.26198	0.537866	-4.20548	2.60532e-05	0.000714244	0.208485	17.4083	19.2378	16.5646	16.7543	7.54868	2.68647	4.18535	0.634304
Ednrb	43.4276	1.32873	0.315929	4.2058	2.60159e-05	0.000714244	2.51182	16.2478	20.9107	23.1905	39.9526	48.1228	53.7294	80.568	64.699
Cdh13	133.195	1.38421	0.32951	4.20083	2.65942e-05	0.000726739	2.6103	61.5095	115.427	43.068	73.4612	130.215	137.01	197.235	307.637
Rilp	84.9911	-0.912146	0.217253	-4.19854	2.68636e-05	0.000731754	0.531394	127.661	92.8433	127.548	96.6595	70.7689	53.7294	58.0717	52.6472
Pcdh11x	5.74908	-4.23114	1.00833	-4.19618	2.71449e-05	0.000737062	0.0532476	4.64222	10.0371	8.28231	20.6207	1.88717	0	0.523169	0
Sorbs2	47.183	1.19622	0.285807	4.18541	2.84647e-05	0.000768007	2.29138	24.3717	27.6021	26.5034	37.375	70.7689	41.6403	68.0119	81.1909
Fbxo31	341.428	-0.840997	0.200925	-4.18562	2.84387e-05	0.000768007	0.558257	566.351	463.38	339.575	380.194	243.445	290.139	245.366	202.977
Macir	22.7441	1.4564	0.348262	4.18191	2.89065e-05	0.000777465	2.74423	12.7661	15.0557	9.93877	10.3103	28.3076	30.8944	36.6218	38.0582
Ccdc78	29.9624	-1.516	0.362602	-4.18091	2.90348e-05	0.000778462	0.349653	48.7434	43.4942	23.1905	63.1509	20.7589	6.71617	17.7877	15.8576
Hnrnpa2b1	426.692	-0.847618	0.202883	-4.17786	2.94258e-05	0.000786472	0.555702	514.126	546.186	573.136	563.203	404.798	200.142	311.285	300.66
Egln1	196.462	-0.657585	0.157761	-4.16823	3.06979e-05	0.000817908	0.633939	265.767	233.363	241.843	221.672	163.24	139.696	147.534	158.576
Pcdh7	111.865	-1.49333	0.358481	-4.16572	3.10365e-05	0.000824352	0.355191	142.748	108.735	215.34	195.897	93.4149	17.462	64.8729	56.453
P2ry6	16.03	2.15738	0.519438	4.15329	3.27723e-05	0.000867753	4.46103	3.48167	3.3457	6.62585	10.3103	16.9845	47.0132	21.4499	19.0291
Pstk	218.527	-0.687891	0.165692	-4.15162	3.30132e-05	0.000871426	0.620761	282.015	265.983	301.476	231.983	174.563	141.04	177.354	173.799
Hspb3	24.0138	1.56449	0.376939	4.1505	3.31746e-05	0.000872983	2.95772	16.2478	6.69141	11.5952	14.1767	29.2511	51.0429	31.3901	31.7152
Kcnn1	11.0354	-2.17425	0.524811	-4.14293	3.42894e-05	0.000899543	0.221556	18.5689	21.7471	24.8469	7.73276	3.77434	2.68647	5.75486	3.17152
Camk2n1	65.0995	-1.01753	0.245657	-4.14205	3.44218e-05	0.000900245	0.493963	104.45	81.9698	92.7618	72.1724	35.8562	32.2376	54.4095	46.9385
Deptor	56.449	-1.20455	0.290883	-4.14102	3.45768e-05	0.000901534	0.433904	87.0417	80.2969	67.9149	79.9052	56.6151	18.8053	29.2974	31.7152
Mustn1	12.8	2.75929	0.6671	4.13625	3.53035e-05	0.000917676	6.77062	0	3.3457	6.62585	3.86638	5.66151	26.8647	19.8804	36.1553
Dusp27	61.332	1.16507	0.281749	4.13513	3.5476e-05	0.000919357	2.24244	32.4956	37.6392	36.4422	45.1078	48.1228	96.7129	98.3557	95.7799
Smyd1	336.796	-0.728778	0.176375	-4.13198	3.59659e-05	0.000929229	0.603415	367.896	415.704	470.435	425.302	223.63	304.914	277.803	208.686
Thrb	50.1531	-1.01741	0.246371	-4.12957	3.63446e-05	0.000936175	0.494004	67.3123	57.7134	59.6326	85.0603	33.0255	28.2079	33.4828	36.7896
Erp29	175.903	0.968753	0.235041	4.12164	3.76182e-05	0.000963162	1.95715	114.895	115.427	102.701	140.478	188.717	346.554	193.572	204.88
S100a11	234.576	1.18201	0.286767	4.12186	3.75833e-05	0.000963162	2.26893	102.129	113.754	233.561	126.302	316.101	470.132	234.903	279.728
Cpeb1	3.72141	5.10313	1.23888	4.11914	3.80297e-05	0.000969029	34.3713	0	0	0	0	1.88717	6.71617	7.84753	13.3204
Capg	40.361	1.27864	0.310435	4.11886	3.80747e-05	0.000969029	2.4261	22.0506	24.2564	24.8469	24.4871	53.7843	32.2376	72.7204	68.5048
Fyco1	103.943	-0.823007	0.199854	-4.11804	3.82117e-05	0.000969621	0.565262	135.785	148.047	107.67	140.478	82.0919	59.1023	81.6143	76.7508
P2ry2	64.467	1.03317	0.250973	4.11664	3.84437e-05	0.000972614	2.04651	33.6561	41.8213	61.2891	34.7974	77.374	77.9076	84.2302	104.66
Pmaip1	15.6053	2.04531	0.497666	4.1098	3.95995e-05	0.000998891	4.12762	9.28445	0.836426	6.62585	9.02155	22.646	17.462	32.9596	26.0065
Sucla2	194.856	-0.794341	0.193423	-4.10675	4.01269e-05	0.00100921	0.576606	297.102	249.255	216.996	225.539	168.902	122.234	159.566	119.249
Postn	3.31752	4.89273	1.19164	4.10586	4.02805e-05	0.00101009	29.707	0	0	0	0	6.6051	8.05941	6.80119	5.07443
Fbp2	17.8446	-2.11421	0.516021	-4.09713	4.18305e-05	0.00104589	0.230973	27.8533	58.5498	13.2517	15.4655	11.323	5.37294	5.23169	5.70873
LOC691485	251.188	-1.11707	0.273675	-4.08174	4.47001e-05	0.00111437	0.461029	248.359	420.722	321.354	387.927	154.748	91.3399	241.704	143.353
Fbln2	244.738	1.22567	0.300437	4.07962	4.51089e-05	0.00112128	2.33864	168.281	148.047	178.898	92.7931	271.752	212.231	317.563	568.336
Cyp4b1	91.1094	-1.23801	0.304813	-4.06153	4.87526e-05	0.00120833	0.423958	104.45	135.501	99.3877	172.698	88.697	33.5809	56.5022	38.0582
Dio3	3.72403	5.0047	1.23306	4.05875	4.93351e-05	0.00121922	32.1045	0	0	0	0	7.54868	14.7756	3.66218	3.80582
Efemp2	90.6189	1.42012	0.350044	4.05697	4.97131e-05	0.00122501	2.67607	51.0645	37.6392	56.3197	51.5517	97.1893	253.871	78.9985	98.3171
Tmtc4	23.9412	-1.40349	0.3461	-4.05516	5.01008e-05	0.00123101	0.378014	31.335	36.8027	26.5034	42.5302	17.9281	16.1188	8.89387	11.4175
Dgat1	89.9664	-1.15557	0.285156	-4.05241	5.06933e-05	0.00124198	0.448889	114.895	156.412	102.701	123.724	82.0919	28.2079	65.3961	46.3042
Cars2	28.4318	-1.33392	0.329297	-4.05082	5.10395e-05	0.00124689	0.396689	31.335	43.4942	38.0986	48.9741	23.5896	16.1188	15.6951	10.1489
Ctss	109.994	1.28114	0.316739	4.04476	5.23766e-05	0.00127589	2.4303	71.9545	47.6763	74.5408	61.8621	110.399	279.393	116.143	117.981
Zfp618	12.235	-1.95817	0.48431	-4.04322	5.27221e-05	0.00128065	0.257354	20.89	22.5835	13.2517	20.6207	10.3794	2.68647	3.66218	3.80582
Mpv17	58.8443	-0.994631	0.246567	-4.03392	5.48544e-05	0.00132866	0.501864	59.1884	73.6055	91.1054	91.5043	42.4613	29.5512	37.6681	45.6699
Pde4c	13.53	-1.98551	0.492796	-4.02906	5.59996e-05	0.00134956	0.252524	24.3717	23.4199	24.8469	15.4655	0.943585	2.68647	8.89387	7.61165
Gsta4	34.5247	-1.18918	0.29516	-4.02892	5.60339e-05	0.00134956	0.438553	42.9406	42.6577	53.0068	51.5517	23.5896	29.5512	18.3109	14.589
Anp32e	370.11	0.71782	0.178375	4.02421	5.71665e-05	0.00137296	1.6447	240.235	282.712	332.949	265.491	362.337	499.683	519.506	457.967
Cdh17	6.58231	3.78857	0.944865	4.00964	6.08109e-05	0.00145639	13.8189	1.16056	0.836426	1.65646	0	9.43585	16.1188	12.0329	11.4175
Slc25a34	155.073	-0.93362	0.232941	-4.00797	6.12437e-05	0.00146264	0.523543	232.111	245.909	170.616	161.099	103.794	147.756	81.6143	97.6828
Pde4d	64.5458	-0.930497	0.232288	-4.00579	6.18108e-05	0.00147206	0.524678	77.7573	83.6426	86.136	94.0819	43.4049	29.5512	52.3169	49.4757
Adamts1	49.6175	1.55294	0.387823	4.00426	6.22121e-05	0.00147749	2.93415	15.0872	50.1856	24.8469	9.02155	66.9945	67.1617	92.6008	71.042
Clip3	11.4015	2.18259	0.545697	3.99964	6.34386e-05	0.00150244	4.53969	5.80278	3.3457	4.96938	2.57759	11.323	21.4917	15.6951	26.0065
Ulk1	90.329	-0.871585	0.218074	-3.99673	6.42232e-05	0.00151587	0.546546	103.29	118.773	101.044	145.634	63.2202	53.7294	77.9521	58.9903
Tnfsf18	4.67533	4.6063	1.15266	3.99622	6.43612e-05	0.00151587	24.3576	1.16056	0	0	0	6.6051	13.4323	7.32436	8.88025
Ca3	6.52959	5.10068	1.27671	3.99516	6.46514e-05	0.00151851	34.3128	0	0.836426	0	0	24.5332	21.4917	1.56951	3.80582
Myo10	49.6323	-1.17781	0.295043	-3.992	6.55198e-05	0.00153047	0.442022	69.6334	93.6797	41.4115	70.8836	33.9691	21.4917	38.7145	27.2751
Dbt	124.389	-0.762861	0.191071	-3.99254	6.53685e-05	0.00153047	0.589327	165.96	162.267	172.272	127.591	99.0764	75.2211	102.018	90.7054
Ank1	1355.21	-0.566712	0.142068	-3.98901	6.63491e-05	0.00154561	0.675154	1544.7	1601.76	1745.91	1580.06	1100.22	1133.69	1225.78	909.592
Gnpat	211.495	-0.732811	0.183837	-3.98621	6.71373e-05	0.00155547	0.60173	250.68	259.292	212.027	333.797	178.338	147.756	152.765	157.307
Rarres1	18.3563	2.26878	0.569127	3.98642	6.70788e-05	0.00155547	4.81915	4.64222	10.0371	1.65646	7.73276	60.3894	22.835	28.7743	10.7832
App	147.547	0.79599	0.200065	3.97867	6.93033e-05	0.0016013	1.73627	106.771	111.245	102.701	110.836	138.707	193.426	188.341	228.349
Pnpla8	165.013	-0.723254	0.181844	-3.97732	6.9696e-05	0.00160602	0.60573	200.776	168.122	228.592	225.539	144.369	119.548	117.713	115.443
Ackr3	193.371	-0.921064	0.231621	-3.9766	6.99075e-05	0.00160655	0.528119	236.753	267.656	334.605	175.276	164.184	100.743	145.964	121.786
RGD1309036	78.2452	-1.24267	0.312751	-3.97333	7.08738e-05	0.00161321	0.422591	143.909	133.828	59.6326	103.103	47.1793	36.2673	69.0583	32.9838
Aida	85.7573	0.825701	0.207849	3.97261	7.10905e-05	0.00161321	1.7724	63.8306	51.022	69.5714	65.7284	106.625	96.7129	123.468	109.1
Flot1	133.625	1.12667	0.283622	3.97243	7.11431e-05	0.00161321	2.18354	87.0417	92.8433	54.6632	97.9483	199.096	276.706	122.421	138.278
Rbm38	323.396	-0.584198	0.147011	-3.97383	7.07255e-05	0.00161321	0.66702	363.254	414.867	369.391	402.103	252.881	284.766	268.386	231.521
C1qtnf6	16.9028	2.26048	0.568829	3.97391	7.0701e-05	0.00161321	4.7915	4.64222	4.18213	6.62585	7.73276	16.9845	61.7888	13.6024	19.6634
Lsp1	136.091	0.917365	0.231631	3.96046	7.48064e-05	0.00169177	1.88866	91.6839	79.4605	107.67	97.9483	231.178	204.172	137.07	139.547
Tlnrd1	123.957	0.695374	0.175974	3.95158	7.76375e-05	0.00175116	1.6193	99.8078	91.1704	86.136	100.526	143.425	167.904	151.719	150.964
Mkx	4.70224	-3.88764	0.984389	-3.9493	7.83817e-05	0.00176328	0.067562	10.445	6.69141	9.93877	7.73276	0.943585	1.34323	0.523169	0
Ramp2	270.86	0.76511	0.193973	3.94441	7.99981e-05	0.00179087	1.6995	174.083	240.891	160.677	225.539	275.527	334.465	375.112	380.582
Ndufa7	883.895	-0.751939	0.190669	-3.94369	8.02383e-05	0.00179087	0.593805	1007.36	892.467	1293.7	1241.11	684.099	828.776	562.929	560.725
Fundc1	99.1457	-0.992756	0.251693	-3.94431	8.00303e-05	0.00179087	0.502517	141.588	110.408	132.517	145.634	92.4713	36.2673	69.5814	64.699
Uchl1	10.3766	3.00268	0.761762	3.94176	8.08844e-05	0.00180058	8.0149	0	0	6.62585	3.86638	6.6051	32.2376	14.6487	19.0291
LOC120097610	196.381	0.982268	0.249621	3.93504	8.31819e-05	0.0018469	1.97557	127.661	144.702	159.02	95.3707	188.717	385.508	229.671	240.401
Hint3	45.8874	-1.03633	0.263628	-3.93103	8.45843e-05	0.00187316	0.487567	67.3123	71.9326	43.068	61.8621	33.9691	36.2673	26.6816	26.0065
Maff	97.9993	1.11388	0.283494	3.92913	8.52554e-05	0.00188313	2.16428	94.0051	71.0962	46.3809	34.7974	102.851	135.667	141.256	157.942
Col14a1	40.2261	1.17112	0.29827	3.92637	8.62365e-05	0.00189988	2.25186	22.0506	26.7656	33.1292	18.0431	55.6715	44.3267	47.6083	74.2135
Hopx	246.762	0.907557	0.231213	3.9252	8.66578e-05	0.00190424	1.87587	112.574	177.322	195.462	201.052	244.389	420.432	328.55	294.317
Iqgap2	48.9464	-0.924181	0.235511	-3.92415	8.7038e-05	0.00190768	0.52698	62.67	61.0591	71.2278	63.1509	33.9691	28.2079	37.6681	33.6181
LOC108351606	147.644	1.13576	0.289501	3.92317	8.73921e-05	0.00191053	2.19734	76.5967	100.371	109.326	85.0603	127.384	132.98	253.214	296.22
Khdrbs3	131.531	-0.819253	0.208939	-3.92102	8.81745e-05	0.0019178	0.566735	172.923	170.631	159.02	164.966	103.794	123.578	68.5351	88.8025
Serhl2	204.613	-0.855225	0.218105	-3.92115	8.81265e-05	0.0019178	0.552779	272.731	271.838	309.758	203.629	145.312	95.3696	166.368	171.896
Bhlhe40	176.728	1.11157	0.283846	3.91611	8.99909e-05	0.00195232	2.16081	136.946	142.192	94.4183	73.4612	185.886	163.875	350	267.042
Maoa	336.608	1.39431	0.356518	3.91091	9.19496e-05	0.00198975	2.62863	132.303	96.189	250.126	266.78	377.434	241.782	621.001	707.249
Gask1b	50.2403	1.05265	0.269205	3.91023	9.22073e-05	0.00199028	2.07434	30.1745	37.6392	34.7857	27.0647	57.5587	81.9373	52.84	79.9223
Igfbp5	366.512	-0.879229	0.225044	-3.90693	9.34772e-05	0.00200752	0.543658	324.956	603.063	482.03	487.164	329.311	263.274	196.188	246.11
Irs1	65.3301	-0.86819	0.222218	-3.90693	9.34771e-05	0.00200752	0.547834	78.9178	83.6426	99.3877	74.75	45.2921	53.7294	38.7145	48.2071
Actn1	41.346	1.12527	0.288405	3.9017	9.55189e-05	0.00204622	2.18143	24.3717	31.7842	31.4728	16.7543	55.6715	44.3267	55.979	70.4077
Pex19	214.837	-0.709833	0.182159	-3.89677	9.74822e-05	0.00208304	0.611391	324.956	278.53	218.653	241.004	167.015	186.71	152.765	149.061
Slc43a2	21.1163	1.64191	0.421521	3.8952	9.81168e-05	0.00209136	3.12079	8.12389	16.7285	4.96938	9.02155	24.5332	47.0132	23.0194	35.521
Homer2	69.9899	1.17557	0.301887	3.89407	9.85758e-05	0.00209483	2.25882	53.3856	48.5127	28.1598	38.6638	86.8098	154.472	70.6278	79.288
Asb4	7.51014	-2.30818	0.592815	-3.89359	9.8771e-05	0.00209483	0.201915	13.9267	10.8735	13.2517	12.8879	2.83076	0	3.13901	3.17152
Lbp	13.2398	1.98302	0.510273	3.88619	0.000101832	0.00215439	3.95319	5.80278	5.85498	1.65646	7.73276	12.2666	18.8053	21.4499	32.3495
Myo19	58.8201	-0.915317	0.235715	-3.88316	0.000103108	0.00217599	0.530227	75.4362	66.9141	86.136	81.194	49.0664	28.2079	42.3767	41.2297
Ybx2	66.047	-0.940773	0.242793	-3.87479	0.000106716	0.00224656	0.520954	109.092	78.6241	92.7618	65.7284	37.7434	57.7591	42.8998	43.767
Krt10	25.1053	-1.37854	0.355955	-3.8728	0.000107592	0.00225388	0.384607	47.5828	33.457	36.4422	25.7759	12.2666	22.835	13.6024	8.88025
Slco2a1	4.76683	4.65337	1.20147	3.87308	0.00010747	0.00225388	25.1655	1.16056	0	0	0	1.88717	14.7756	8.89387	11.4175
Dennd5a	37.5703	1.20154	0.310482	3.86991	0.000108877	0.00227097	2.29985	18.5689	33.457	13.2517	23.1983	42.4613	65.8185	51.7937	52.0129
Fibin	14.7664	2.07963	0.537404	3.86976	0.000108941	0.00227097	4.22698	6.96334	5.01856	4.96938	5.15517	13.2102	42.9835	12.556	27.2751
Zadh2	132.628	-0.755951	0.195661	-3.86356	0.000111744	0.00232374	0.592156	189.171	157.248	160.677	158.522	77.374	118.205	110.389	89.4368
Inhba	20.938	1.46924	0.380554	3.86079	0.00011302	0.00234454	2.76876	11.6056	8.36426	18.2211	7.73276	27.364	28.2079	26.6816	39.3268
Mthfd2	77.3457	1.53668	0.398534	3.85584	0.000115335	0.00238677	2.90127	22.0506	39.312	61.2891	36.0862	57.5587	225.663	87.3692	89.4368
Rab3gap2	42.1904	1.04704	0.27182	3.85198	0.000117167	0.00240439	2.06629	23.2111	28.4385	36.4422	23.1983	49.0664	53.7294	54.9327	68.5048
Vash2	12.143	2.79475	0.725434	3.85253	0.000116904	0.00240439	6.93912	6.96334	0	4.96938	1.28879	15.0974	5.37294	38.7145	24.7378
Rala	651.522	0.517881	0.134456	3.85167	0.000117315	0.00240439	1.43185	506.003	544.513	538.35	554.181	858.662	740.122	773.243	697.1
Tcaim	143.79	-0.653824	0.169712	-3.85256	0.000116891	0.00240439	0.635593	160.157	178.159	193.806	171.409	100.02	120.891	116.143	109.735
Vwa8	25.7985	-1.22437	0.318055	-3.84954	0.000118339	0.00241957	0.427985	34.8167	46.0034	31.4728	30.931	14.1538	18.8053	13.0792	17.1262
Camk2a	99.3595	-0.842454	0.218917	-3.84828	0.000118951	0.00242047	0.557694	142.748	145.538	102.701	115.991	85.8662	80.5941	64.3497	57.0873
Zfp292	53.9308	-0.900021	0.233864	-3.84848	0.000118854	0.00242047	0.535879	66.1517	74.4419	64.602	77.3276	37.7434	28.2079	42.3767	40.5954
Abhd2	12.7022	1.86492	0.48476	3.84709	0.000119528	0.00242332	3.64247	5.80278	5.85498	4.96938	5.15517	19.8153	17.462	14.6487	27.9094
Samd8	30.4888	1.32513	0.344475	3.84682	0.00011966	0.00242332	2.50556	20.89	20.0742	9.93877	16.7543	30.1947	63.132	36.6218	46.3042
Parva	139.437	0.726314	0.189598	3.83082	0.000127718	0.00258039	1.65441	119.537	85.3155	104.357	110.836	167.015	204.172	160.613	163.65
Cp	23.9936	1.33652	0.349246	3.82688	0.000129778	0.00261581	2.52542	16.2478	15.0557	11.5952	11.5991	35.8562	25.5215	44.9925	31.0809
Lrrc14b	28.5056	-1.1634	0.304069	-3.82612	0.000130179	0.00261769	0.446458	34.8167	41.8213	34.7857	45.1078	22.646	18.8053	16.7414	13.3204
Tfb2m	110.183	-0.778575	0.203907	-3.81828	0.000134386	0.00269594	0.582942	161.317	111.245	159.02	127.591	88.697	68.5049	85.7997	79.288
Chi3l1	17.8121	1.48974	0.390277	3.81714	0.00013501	0.0027021	2.80838	6.96334	6.69141	13.2517	11.5991	26.4204	26.8647	24.0658	26.6408
Trim72	1103.03	0.850169	0.223343	3.80656	0.00014091	0.00280194	1.80271	723.027	969.418	611.234	840.293	1214.39	2039.03	1131.61	1295.25
Jpt1	147.119	0.774115	0.203333	3.80712	0.000140592	0.00280194	1.71014	82.3995	103.717	125.891	122.435	166.071	229.693	174.215	172.531
Vegfd	23.1094	1.64469	0.432081	3.80644	0.000140984	0.00280194	3.12681	8.12389	8.36426	9.93877	18.0431	22.646	61.7888	26.1584	29.8123
Gabarapl1	65.3089	1.17141	0.308118	3.80181	0.000143641	0.00284811	2.25231	33.6561	39.312	53.0068	34.7974	51.8972	137.01	97.3094	75.4822
Cd1d1	5.42669	-3.03151	0.798386	-3.79705	0.000146429	0.00289664	0.122299	10.445	5.85498	6.62585	15.4655	1.88717	1.34323	0.523169	1.26861
Chpf	117.478	1.15802	0.305228	3.79396	0.000148261	0.00292609	2.23152	60.3489	85.3155	72.8843	70.8836	84.9227	251.185	123.991	190.291
Arpc3	309.118	0.743267	0.19617	3.78889	0.000151323	0.00297277	1.67396	217.024	231.69	235.218	238.427	347.239	533.264	312.332	357.747
Fmc1	534.627	-0.731263	0.193001	-3.78892	0.000151306	0.00297277	0.602376	688.21	549.532	655.959	773.276	489.721	454.013	359.94	306.369
Pcbp3	94.5179	0.982667	0.259436	3.78771	0.000152044	0.00298007	1.97612	47.5828	49.3491	76.1972	82.4828	87.7534	154.472	118.759	139.547
Egr3	37.9465	-1.91908	0.507869	-3.7787	0.000157649	0.00308282	0.264422	74.2756	81.9698	49.6938	36.0862	9.43585	5.37294	39.7608	6.97734
Agfg1	96.3981	0.883854	0.234318	3.77202	0.00016193	0.0031593	1.8453	58.0278	70.2598	74.5408	68.306	84.9227	149.099	118.236	147.793
Colec11	36.5235	1.90662	0.506456	3.76462	0.000166801	0.0032469	3.74929	12.7661	6.69141	16.5646	27.0647	35.8562	16.1188	76.9058	100.22
Mst1	6.38156	-2.63081	0.699683	-3.76	0.000169915	0.00329999	0.161454	13.9267	7.52783	13.2517	9.02155	0.943585	2.68647	0.523169	3.17152
Bzw2	582.754	-0.593874	0.15816	-3.75489	0.000173417	0.00336034	0.662561	646.43	692.561	697.37	771.987	451.977	370.733	518.46	512.517
Lim2	24.3468	1.77229	0.472087	3.75416	0.000173923	0.0033625	3.41596	8.12389	13.3828	11.5952	11.5991	33.0255	9.40264	48.6547	58.9903
Sh2b3	60.6829	0.927392	0.24729	3.75021	0.000176684	0.00340815	1.90184	49.9039	47.6763	36.4422	32.2198	61.333	85.967	89.4618	82.4595
Lpl	2041.8	-0.879288	0.234501	-3.74961	0.000177108	0.00340862	0.543636	2224.79	2882.32	2817.64	2661.36	1151.17	953.696	2126.16	1517.25
Zfp106	97.7758	-0.778555	0.207806	-3.74655	0.000179283	0.00344272	0.582951	102.129	112.918	145.769	135.323	82.0919	59.1023	67.4888	77.3851
Pcnt	140.361	-0.908517	0.242671	-3.74382	0.000181242	0.00347252	0.532733	229.79	214.125	124.235	161.099	100.964	122.234	99.402	71.042
Abca5	12.1224	1.94818	0.521434	3.73619	0.000186827	0.00357046	3.85887	2.32111	5.01856	9.93877	3.86638	14.1538	13.4323	26.6816	21.5663
Hook1	13.1639	-1.70899	0.457476	-3.7357	0.000187192	0.00357046	0.305873	29.0139	14.2192	16.5646	20.6207	9.43585	5.37294	6.27802	3.80582
Sox8	18.3506	3.9773	1.06561	3.7324	0.000189662	0.00360951	15.7502	1.16056	1.67285	4.96938	1.28879	7.54868	98.0561	13.0792	19.0291
Mfn1	201.117	-0.575894	0.154492	-3.72766	0.000193265	0.00366988	0.67087	255.322	243.4	243.5	221.672	173.62	145.069	162.705	163.65
Pgd	178.822	1.01914	0.273623	3.72461	0.000195614	0.00370624	2.02671	110.253	111.245	119.265	130.168	182.112	398.941	161.659	216.932
P4hb	443.511	0.639217	0.172218	3.71168	0.000205888	0.00388363	1.55748	312.19	416.54	276.629	377.616	517.085	612.515	509.043	526.472
Lamc2	31.1588	1.86776	0.503179	3.71191	0.000205697	0.00388363	3.64965	13.9267	16.7285	9.93877	11.5991	18.8717	112.832	26.6816	38.6925
Rab3a	70.8699	-0.782962	0.211256	-3.70622	0.000210372	0.00395945	0.581173	82.3995	86.9883	97.7312	91.5043	48.1228	55.0726	45.5157	59.6246
H2aj	222.647	0.951377	0.256996	3.70192	0.000213976	0.00401842	1.93372	172.923	147.211	154.051	131.457	183.055	454.013	280.942	257.527
Sod2	1125.64	-0.499997	0.135143	-3.69976	0.000215806	0.00404387	0.707108	1372.94	1167.65	1394.74	1341.63	1038.89	874.445	943.273	871.533
Zfp62	134.777	-0.700644	0.189669	-3.69405	0.000220714	0.00412677	0.615297	157.836	170.631	173.928	167.543	119.835	75.2211	113.004	100.22
Coq10a	289.7	-0.635019	0.171974	-3.69252	0.000222044	0.00414255	0.643933	395.75	374.719	329.636	306.733	270.809	235.066	205.082	199.806
Cenpe	4.33729	4.46405	1.21088	3.68662	0.000227252	0.00423047	22.0705	0	0	1.65646	0	11.323	10.7459	2.09267	8.88025
Col12a1	5.69875	3.56395	0.968153	3.68118	0.000232155	0.00431231	11.8265	2.32111	0	1.65646	0	9.43585	8.05941	8.89387	15.2233
Polrmt	45.5912	-0.930968	0.253897	-3.66671	0.000245688	0.00455378	0.524506	58.0278	63.5684	59.6326	56.7069	30.1947	36.2673	23.5426	36.7896
Myo1d	56.5048	0.995484	0.271548	3.66596	0.000246414	0.00455732	1.99375	32.4956	45.167	31.4728	39.9526	54.7279	99.3993	63.8266	84.9967
Rab28	177.735	-0.630013	0.17203	-3.66224	0.000250021	0.00461403	0.646171	232.111	197.397	213.684	221.672	166.071	119.548	140.732	130.667
Asb14	19.4253	-1.423	0.388786	-3.66011	0.000252109	0.00463582	0.372936	27.8533	20.9107	24.8469	41.2414	10.3794	5.37294	14.6487	10.1489
Akap2	193.261	0.665655	0.181904	3.65937	0.000252833	0.00463582	1.58629	141.588	139.683	152.394	163.677	209.476	276.706	199.327	263.236
Klhl31	197.672	-0.89152	0.243611	-3.65961	0.000252604	0.00463582	0.539046	204.258	327.043	220.309	277.091	107.569	112.832	131.838	200.44
Urod	69.5851	-0.817601	0.223523	-3.65779	0.0002544	0.00465454	0.567385	97.4867	96.189	91.1054	72.1724	50.9536	37.6106	55.979	55.1844
Gnb1	334.67	0.611006	0.167322	3.65168	0.000260526	0.00475641	1.52732	232.111	255.11	299.82	271.935	373.66	490.28	363.079	391.365
Bckdk	99.8539	-0.731845	0.200492	-3.65025	0.000261988	0.00477289	0.602134	150.872	131.319	97.7312	117.28	71.7125	77.9076	72.7204	79.288
LOC120099865	2399.96	-0.534552	0.146486	-3.64917	0.000263093	0.00477611	0.690373	2735.43	2391.34	3019.73	3211.67	2086.27	2095.45	1899.63	1760.19
Anks1a	76.7511	-0.784034	0.214864	-3.64898	0.000263285	0.00477611	0.580741	100.968	108.735	84.4795	91.5043	63.2202	63.132	45.5157	56.453
Nek6	39.533	1.20341	0.330271	3.64369	0.000268757	0.00485471	2.30283	18.5689	35.1299	16.5646	23.1983	35.8562	77.9076	57.0254	52.0129
Spc24	31.8285	1.55672	0.427183	3.64416	0.000268269	0.00485471	2.94185	15.0872	15.8921	13.2517	19.3319	77.374	64.4752	25.1121	24.1035
Mrpl42	186.267	-1.01538	0.278725	-3.64294	0.000269542	0.00485859	0.494698	257.643	248.419	243.5	243.582	175.507	167.904	74.2899	79.288
Mtm1	88.4536	-0.763113	0.209522	-3.64216	0.00027036	0.00486305	0.589224	117.216	125.464	92.7618	110.836	59.4459	56.4158	79.5216	65.9676
Mlf1	364.481	-0.92335	0.253556	-3.64161	0.000270942	0.00486327	0.527283	356.291	439.124	573.136	540.004	384.039	235.066	215.022	173.165
Nudt8	245.911	-0.705873	0.194032	-3.63791	0.000274856	0.00492316	0.613071	301.745	317.005	271.66	326.065	243.445	194.769	143.871	168.725
Slc29a1	71.9424	0.945976	0.260421	3.63248	0.000280708	0.00501744	1.92649	48.7434	55.2041	49.6938	43.819	62.2766	83.2805	117.713	114.809
Cdc20	15.9539	2.25746	0.621778	3.63065	0.000282714	0.00504271	4.78147	4.64222	6.69141	4.96938	5.15517	52.8408	34.9241	8.89387	9.51456
Lmnb1	22.4002	1.68187	0.463365	3.62969	0.000283765	0.0050509	3.20843	13.9267	9.20069	9.93877	9.02155	59.4459	36.2673	14.1256	27.2751
Wdr1	325.241	0.601351	0.16577	3.62762	0.00028605	0.00505989	1.51714	250.68	294.422	212.027	274.513	343.465	398.941	438.415	389.463
Zbtb7b	14.9668	-1.54094	0.424686	-3.62841	0.000285171	0.00505989	0.343662	30.1745	20.0742	16.5646	23.1983	3.77434	6.71617	10.9865	8.24595
LOC120101677	2.54765	4.51312	1.24407	3.6277	0.000285954	0.00505989	22.8341	0	0	0	0	6.6051	5.37294	5.23169	3.17152
Dhcr24	9.24214	2.15821	0.595578	3.62373	0.00029039	0.00512601	4.46361	2.32111	5.01856	0	5.15517	10.3794	21.4917	13.0792	16.4919
Slco2b1	48.4127	-0.905434	0.250565	-3.61357	0.000302012	0.00532015	0.533872	47.5828	76.1148	67.9149	60.5733	35.8562	32.2376	30.8669	36.1553
Actr3	205.396	0.700262	0.193905	3.61137	0.000304582	0.00535437	1.6248	124.18	149.72	180.554	172.698	314.214	240.439	243.797	217.566
Cd248	32.118	1.15439	0.319752	3.61027	0.000305877	0.00536607	2.2259	18.5689	27.6021	18.2211	14.1767	46.2357	38.9538	36.0986	57.0873
Epdr1	95.1763	-0.917593	0.254307	-3.60822	0.00030831	0.00539764	0.529392	124.18	137.174	114.296	118.569	87.7534	84.6238	52.3169	42.4984
Zdhhc2	80.5438	0.886696	0.245963	3.605	0.000312152	0.00544255	1.84894	48.7434	51.022	62.9455	63.1509	79.2611	143.726	88.9387	106.563
Cd14	31.492	1.37117	0.380336	3.60516	0.000311964	0.00544255	2.5868	9.28445	20.0742	21.534	19.3319	35.8562	53.7294	26.1584	65.9676
LOC100909396	127.1	-1.29442	0.359435	-3.60126	0.000316675	0.00551014	0.4077	148.551	163.103	256.752	153.366	130.215	60.4455	28.2511	76.1165
Acat1	99.0848	-1.02534	0.28478	-3.60046	0.000317649	0.00551584	0.491295	149.712	117.1	147.425	119.858	58.5023	49.6997	107.25	43.1327
Myo1c	249.486	0.562208	0.156212	3.59901	0.000319425	0.0055354	1.47653	174.083	209.943	230.248	193.319	281.188	291.482	302.915	312.712
Snta1	62.1984	-0.848559	0.235888	-3.5973	0.00032154	0.00554949	0.555339	98.6473	82.8062	81.1666	57.9957	42.4613	40.297	49.1779	45.0356
Nmrk2	84.3115	2.46096	0.684081	3.59746	0.000321335	0.00554949	5.50582	27.8533	18.4014	28.1598	29.6422	228.348	34.9241	55.979	251.184
Mocs2	234.854	-0.550253	0.153114	-3.59375	0.000325957	0.00560305	0.6829	299.424	280.203	251.782	282.246	187.773	210.888	173.692	192.828
Crppa	14.6415	-1.47122	0.409343	-3.5941	0.00032552	0.00560305	0.360677	19.7295	20.9107	23.1905	23.1983	11.323	2.68647	7.84753	8.24595
Slc15a3	86.6119	1.13386	0.31571	3.59145	0.000328837	0.00564118	2.19445	73.115	66.0777	33.1292	41.2414	134.933	175.964	78.9985	89.4368
LOC120093091	89.8152	0.767333	0.21384	3.58835	0.000332772	0.00568451	1.70212	75.4362	70.2598	53.0068	65.7284	88.697	127.607	119.806	117.981
Coa6	67.707	-0.830565	0.231441	-3.58867	0.00033237	0.00568451	0.562309	94.0051	71.0962	72.8843	108.259	56.6151	48.3564	46.0388	44.4013
Mgst1	39.4647	-1.02592	0.28594	-3.58789	0.000333363	0.00568451	0.491097	52.225	60.2227	43.068	55.4181	22.646	30.8944	33.4828	17.7605
Vsnl1	8.46261	-2.09198	0.583645	-3.58434	0.000337931	0.00575089	0.234558	13.9267	8.36426	14.9082	18.0431	5.66151	1.34323	4.18535	1.26861
Cox20	969.47	-0.671716	0.18743	-3.58382	0.000338607	0.00575092	0.62776	1094.4	1240.42	1313.57	1112.23	866.211	928.175	591.181	609.566
Lyc2	11.6799	2.30154	0.643367	3.57734	0.000347112	0.00588365	4.92984	2.32111	0	6.62585	7.73276	18.8717	33.5809	10.9865	13.3204
Hspa1l	14.0038	1.76069	0.492459	3.5753	0.00034983	0.00591795	3.38859	2.32111	7.52783	6.62585	9.02155	10.3794	28.2079	25.1121	22.8349
Adcy7	25.7601	1.37098	0.383561	3.57436	0.000351087	0.00592746	2.58647	15.0872	15.8921	21.534	5.15517	31.1383	41.6403	26.1584	49.4757
Fkbp1a	208.515	0.690876	0.193335	3.57347	0.000352285	0.00593594	1.61426	165.96	138.847	154.051	177.853	223.63	337.152	227.055	243.573
Pdp2	8.4729	-1.93914	0.543113	-3.57041	0.000356425	0.00599384	0.260773	15.0872	17.5649	6.62585	14.1767	2.83076	4.0297	3.66218	3.80582
Tmod4	26.3112	-1.16734	0.327235	-3.56728	0.0003607	0.00605379	0.445241	44.1011	39.312	29.8163	32.2198	24.5332	10.7459	15.1719	14.589
Tmem82	10.9891	-1.86243	0.522909	-3.56166	0.000368512	0.00617276	0.275013	26.6928	12.5464	18.2211	10.3103	5.66151	8.05941	2.61584	3.80582
Egln3	136.491	0.826337	0.232108	3.56014	0.000370654	0.00619646	1.77318	104.45	85.3155	125.891	79.9052	141.538	181.337	143.871	229.618
Bbc3	46.5402	0.957953	0.269192	3.55863	0.000372798	0.00622011	1.94255	42.9406	30.9478	26.5034	24.4871	66.9945	72.5346	53.3632	54.5501
Cemip2	18.8851	1.31242	0.368988	3.55681	0.000375391	0.00623895	2.48358	8.12389	13.3828	8.28231	12.8879	30.1947	25.5215	26.6816	26.0065
Spg21	86.5342	0.735174	0.206685	3.55697	0.000375153	0.00623895	1.6646	77.7573	69.4234	53.0068	57.9957	96.2457	115.518	111.958	110.369
S100a6	787.689	0.688547	0.193823	3.55246	0.000381646	0.00633058	1.61166	551.264	446.652	631.112	786.164	1034.17	973.845	1059.42	818.886
Stom	71.6962	0.780912	0.220019	3.54929	0.000386267	0.00639139	1.71822	51.0645	50.1856	59.6326	50.2629	74.5432	107.459	85.2765	95.1456
Tst	24.5507	-1.1539	0.325142	-3.54892	0.000386812	0.00639139	0.449408	34.8167	29.2749	26.5034	43.819	16.0409	18.8053	12.556	14.589
St3gal6	58.3144	-0.779647	0.219843	-3.54638	0.000390565	0.00643873	0.582509	69.6334	76.9512	74.5408	72.1724	41.5177	51.0429	41.3303	39.3268
Entpd2	27.8624	-1.09279	0.30818	-3.54596	0.000391187	0.00643873	0.468853	26.6928	40.9849	41.4115	42.5302	18.8717	17.462	14.6487	20.2977
Col1a1	2974.65	2.05665	0.580118	3.54523	0.000392268	0.00644408	4.1602	706.779	1691.25	1364.92	848.026	2865.67	10426.2	2127.2	3767.13
F3	52.7501	-1.12853	0.318381	-3.54459	0.00039323	0.00644746	0.457382	67.3123	88.6612	86.136	45.1078	29.2511	52.3861	33.4828	19.6634
Mmp19	22.7675	1.26685	0.357473	3.54391	0.000394234	0.00645152	2.40636	16.2478	11.71	8.28231	16.7543	22.646	38.9538	31.3901	36.1553
Atp13a3	63.5825	0.855852	0.241672	3.54138	0.000398038	0.00650128	1.80983	44.1011	50.1856	48.0374	39.9526	83.0355	57.7591	96.7862	88.8025
Paqr9	59.6364	-1.08887	0.307615	-3.53972	0.000400546	0.00652975	0.470129	129.982	74.4419	51.3503	67.0172	43.4049	42.9835	26.6816	41.2297
Rps6kl1	110.708	-0.655514	0.185335	-3.53691	0.000404835	0.00658707	0.634849	136.946	149.72	134.173	118.569	83.9791	98.0561	77.9521	86.2653
Rp1	20.7815	-1.35377	0.382844	-3.5361	0.000406074	0.00659465	0.391267	32.4956	23.4199	36.4422	29.6422	7.54868	5.37294	16.7414	14.589
Ogn	96.2886	-0.98068	0.277637	-3.53224	0.000412055	0.00667636	0.506741	135.785	107.899	97.7312	167.543	87.7534	73.8779	38.1913	61.5275
Lrrfip1	36.7374	1.37644	0.389723	3.53184	0.000412672	0.00667636	2.59627	13.9267	28.4385	14.9082	24.4871	50.01	21.4917	78.4753	62.1618
Kat6b	104.654	-0.796148	0.225505	-3.53052	0.00041475	0.00669727	0.575885	146.23	145.538	125.891	113.414	49.0664	87.3102	81.6143	88.1682
Fkbp10	33.7616	1.36197	0.386107	3.52745	0.000419584	0.00673705	2.57036	17.4083	22.5835	19.8775	14.1767	35.8562	89.9967	30.8669	39.3268
Phkg1	10.4576	-1.91673	0.543316	-3.52784	0.000418969	0.00673705	0.264854	9.28445	10.8735	29.8163	16.7543	1.88717	5.37294	5.23169	4.44013
Kdm7a	30.4894	-1.23891	0.351142	-3.52823	0.000418344	0.00673705	0.423692	55.7067	27.6021	36.4422	52.8405	22.646	9.40264	15.1719	24.1035
Clec10a	183.797	1.10151	0.312352	3.5265	0.000421087	0.00674848	2.14579	126.501	106.226	107.67	125.013	186.83	470.132	165.321	182.68
F11r	109.542	0.783594	0.222273	3.52537	0.000422896	0.00676475	1.72141	94.0051	69.4234	61.2891	96.6595	107.569	158.502	136.024	152.867
Mybl1	12.9222	1.92915	0.547737	3.52204	0.000428233	0.0068373	3.80832	6.96334	7.52783	4.96938	1.28879	33.0255	17.462	9.9402	22.2006
Csf1r	72.8781	0.838112	0.238059	3.5206	0.000430566	0.0068489	1.78771	58.0278	44.3306	56.3197	50.2629	77.374	118.205	76.3826	102.123
Lifr	35.4654	-1.12919	0.320722	-3.52078	0.000430273	0.0068489	0.457171	45.2617	54.3677	51.3503	46.3966	18.8717	10.7459	34.5291	22.2006
Lxn	14.7776	1.59469	0.453062	3.5198	0.000431865	0.00685676	3.02029	5.80278	5.85498	11.5952	6.44397	18.8717	33.5809	18.3109	17.7605
Tmem167a	104.938	0.691425	0.196572	3.51741	0.000435785	0.00686661	1.61488	94.0051	78.6241	62.9455	83.7716	146.256	128.95	121.898	123.055
Shc1	70.8864	0.890735	0.253268	3.51696	0.000436512	0.00686661	1.85412	38.2984	54.3677	53.0068	51.5517	95.3021	116.861	63.8266	93.877
Ptgs1	14.5254	1.56817	0.445853	3.51723	0.000436082	0.00686661	2.96527	2.32111	9.20069	11.5952	6.44397	20.7589	22.835	18.3109	24.7378
Chchd3	1611.23	-0.718889	0.204333	-3.51823	0.000434435	0.00686661	0.607565	2225.95	1983.17	2060.64	1743.74	1329.51	1650.83	913.452	982.537
Prdm16	17.0339	-1.41074	0.400943	-3.51855	0.000433905	0.00686661	0.376118	24.3717	26.7656	24.8469	24.4871	13.2102	1.34323	10.4634	10.7832
Ankrd1	15.5942	1.61299	0.458782	3.51582	0.0004384	0.0068836	3.05886	11.6056	2.50928	6.62585	10.3103	24.5332	30.8944	19.8804	18.3948
Isoc2b	394.375	-0.779086	0.221921	-3.51065	0.00044701	0.00700495	0.582736	574.475	553.714	437.306	422.724	287.793	417.746	235.426	225.812
Mccc2	224.426	-0.646928	0.1843	-3.5102	0.000447772	0.00700495	0.638639	320.314	270.166	296.507	207.496	177.394	193.426	177.877	152.233
Clpx	352.902	-0.491579	0.140346	-3.50262	0.000460703	0.00719406	0.711246	427.085	413.194	420.741	390.504	263.26	287.452	316.517	304.466
Tln1	129.985	0.922746	0.263485	3.50208	0.00046164	0.00719551	1.89572	76.5967	117.1	104.357	61.8621	132.102	127.607	201.42	218.835
Amd1	347.637	-0.849764	0.24268	-3.50159	0.000462498	0.00719573	0.554875	399.231	496.001	367.734	528.405	247.219	159.845	362.556	220.103
Cenpf	6.87636	3.10682	0.889887	3.49126	0.000480749	0.00746253	8.61484	1.16056	2.50928	1.65646	0	27.364	10.7459	5.23169	6.34304
Atg10	54.3204	-0.794503	0.227593	-3.4909	0.000481397	0.00746253	0.576542	66.1517	73.6055	69.5714	67.0172	38.687	34.9241	37.6681	46.9385
Ppp1r12c	146.59	0.716764	0.205378	3.48998	0.000483049	0.00747455	1.64349	98.6473	136.337	104.357	104.392	164.184	151.785	226.532	186.485
Tusc3	24.144	1.27615	0.365871	3.48799	0.00048667	0.00751694	2.42192	12.7661	13.3828	21.534	9.02155	45.2921	37.6106	25.6353	27.9094
Gpr176	5.34199	3.48432	1.00001	3.48428	0.000493461	0.00760804	11.1914	3.48167	0	0	0	15.0974	6.71617	10.4634	6.97734
Myl3	95.4314	1.13381	0.325461	3.48369	0.000494556	0.00761116	2.19437	41.78	68.5869	54.6632	74.75	74.5432	104.772	221.3	123.055
Palldl1	144.008	-0.789357	0.22695	-3.47811	0.000504955	0.00774361	0.578602	150.872	167.285	212.027	201.052	121.722	95.3696	130.792	72.9449
Gnl3l	281.374	-0.544682	0.156603	-3.4781	0.000504979	0.00774361	0.685543	299.424	337.916	362.765	337.664	254.768	193.426	226.532	238.498
Lgmn	466.148	0.740695	0.213421	3.47058	0.000519341	0.00794955	1.67098	443.332	398.975	283.255	268.069	438.767	674.304	626.233	596.246
Gadd45gip1	176.811	-0.650693	0.187622	-3.4681	0.000524159	0.00800892	0.636974	218.185	226.671	215.34	199.763	147.199	174.62	119.806	112.906
Afap1l1	48.422	-0.972028	0.280483	-3.46554	0.000529159	0.00807085	0.509789	68.4728	79.4605	34.7857	72.1724	37.7434	32.2376	28.2511	34.2524
Atxn10	136.583	0.692118	0.19996	3.46129	0.000537596	0.0081849	1.61565	110.253	101.208	94.4183	113.414	141.538	141.04	187.818	202.977
Misp3	7.72633	-2.06657	0.597295	-3.45988	0.000540424	0.0082133	0.238727	16.2478	11.71	6.62585	15.4655	3.77434	1.34323	1.56951	5.07443
Cyb5b	189.065	-0.797879	0.23119	-3.45119	0.000558127	0.00846725	0.575194	204.258	184.014	286.568	287.401	185.886	103.429	127.13	133.838
Hbegf	12.1392	1.78633	0.517761	3.4501	0.00056038	0.00847128	3.44936	1.16056	10.8735	3.31292	5.15517	21.7025	18.8053	15.1719	20.932
Timp4	24.702	-1.19	0.344918	-3.45011	0.000560358	0.00847128	0.438302	39.4589	32.6206	29.8163	33.5086	18.8717	21.4917	13.6024	8.24595
Glb1	35.6577	1.13509	0.329071	3.44939	0.000561857	0.00847858	2.19633	20.89	30.1113	18.2211	18.0431	35.8562	67.1617	36.6218	58.356
Gosr2	53.2278	0.875654	0.253895	3.44889	0.000562902	0.00847933	1.83484	34.8167	38.4756	44.7245	32.2198	53.7843	81.9373	61.2107	78.6537
Selenom	112.503	0.856604	0.248563	3.44622	0.000568481	0.00853323	1.81077	78.9178	77.7876	106.014	57.9957	99.0764	189.396	141.779	149.061
Rnf214	65.511	0.755119	0.219093	3.44657	0.000567753	0.00853323	1.68777	47.5828	48.5127	54.6632	45.1078	74.5432	83.2805	93.6472	76.7508
Abcb7	59.9797	-0.825904	0.239714	-3.44537	0.000570273	0.00854507	0.564129	92.8445	68.5869	74.5408	69.5948	51.8972	47.0132	42.3767	32.9838
Ppm1k	250.507	-0.813173	0.236276	-3.44162	0.00057824	0.00864925	0.569129	257.643	254.274	404.177	364.728	221.742	118.205	208.221	175.068
Chpf2	14.4446	1.58963	0.462182	3.43941	0.000582992	0.00869113	3.00972	4.64222	9.20069	8.28231	6.44397	11.323	28.2079	21.4499	26.0065
Reep1	43.1086	-1.20715	0.35098	-3.43937	0.000583078	0.00869113	0.433124	62.67	66.0777	46.3809	65.7284	47.1793	12.0891	28.2511	16.4919
Mpnd	68.4009	-0.829486	0.241246	-3.43834	0.000585298	0.00870898	0.56273	74.2756	112.081	74.5408	88.9267	62.2766	37.6106	48.6547	48.8414
Dnajb9	100.607	-0.801212	0.2331	-3.4372	0.000587764	0.00873045	0.573867	167.12	97.0254	112.639	135.323	91.5277	59.1023	68.5351	73.5792
Ythdf3	154.343	-0.624486	0.181732	-3.4363	0.00058971	0.00874411	0.648651	210.061	154.739	198.775	186.875	139.651	107.459	116.667	120.518
Gng12	59.3127	1.03109	0.300386	3.43255	0.000597941	0.00885078	2.04356	53.3856	35.1299	34.7857	30.931	69.8253	118.205	52.3169	79.9223
Nxnl2	9.99345	1.91044	0.556867	3.43069	0.000602038	0.00889597	3.75923	2.32111	3.3457	3.31292	7.73276	14.1538	21.4917	10.4634	17.1262
LOC679748	38.3661	0.98114	0.286279	3.42722	0.000609793	0.00899497	1.97403	22.0506	21.7471	34.7857	25.7759	38.687	61.7888	53.8864	48.2071
Me2	24.7232	1.14808	0.335064	3.42644	0.00061156	0.00900545	2.21618	19.7295	13.3828	11.5952	16.7543	43.4049	26.8647	32.4365	33.6181
Nol3	177.475	0.792891	0.231457	3.42566	0.000613318	0.00901577	1.73254	132.303	143.865	107.67	132.746	197.209	312.974	236.995	156.039
Col6a1	751.473	1.0019	0.292561	3.42458	0.00061574	0.0090358	2.00263	424.764	654.085	511.847	408.547	738.827	1773.07	705.231	795.417
Fam220a	34.3237	-1.0805	0.31578	-3.42169	0.000622332	0.0091012	0.472865	33.6561	38.4756	44.7245	69.5948	24.5332	21.4917	16.7414	25.3722
Flvcr2	9.84369	-2.00676	0.58641	-3.4221	0.000621388	0.0091012	0.248832	10.445	13.3828	28.1598	12.8879	1.88717	0	6.27802	5.70873
Meis1	28.5783	-1.09848	0.321505	-3.41667	0.000633915	0.00925473	0.467009	29.0139	49.3491	29.8163	47.6853	14.1538	17.462	18.3109	22.8349
Ms4a4a	59.805	0.791913	0.231977	3.41376	0.000640733	0.00932233	1.73137	38.2984	40.9849	43.068	52.8405	82.0919	79.2508	78.4753	63.4304
Cyp4f6	18.9841	-1.24035	0.363317	-3.41396	0.000640255	0.00932233	0.42327	32.4956	25.0928	29.8163	19.3319	14.1538	9.40264	8.89387	12.6861
Gprc5a	5.92636	3.62524	1.06328	3.40949	0.000650846	0.00945335	12.3397	0	0.836426	1.65646	1.28879	3.77434	12.0891	3.66218	24.1035
Lrp1	21.948	1.29444	0.380215	3.40451	0.000662834	0.00961109	2.45282	11.6056	15.0557	8.28231	15.4655	21.7025	29.5512	28.2511	45.6699
C1qtnf5	9.71754	2.03518	0.597891	3.40394	0.000664223	0.00961489	4.09875	3.48167	4.18213	3.31292	3.86638	6.6051	26.8647	16.7414	12.6861
Mrps18c	93.1688	-0.816223	0.240082	-3.39977	0.00067443	0.00974608	0.567927	112.574	124.627	87.7925	146.922	78.3176	85.967	56.5022	52.6472
Laptm4a	24.8159	-1.13273	0.333593	-3.39554	0.000684939	0.0098812	0.456053	33.6561	38.4756	38.0986	25.7759	16.9845	14.7756	10.4634	20.2977
Erf	131.026	0.769285	0.226701	3.39338	0.000690346	0.00994239	1.70443	71.9545	129.646	114.296	70.8836	161.353	165.218	158.52	176.336
Btg2	15.3041	1.63112	0.48154	3.38731	0.00070582	0.0101183	3.09754	10.445	4.18213	13.2517	2.57759	20.7589	34.9241	17.2646	19.0291
Lmna	143.097	0.675917	0.199555	3.38713	0.000706286	0.0101183	1.59761	106.771	114.59	124.235	95.3707	159.466	181.337	145.441	217.566
Orm1	7.17791	2.65759	0.784706	3.38673	0.000707309	0.0101183	6.30977	2.32111	3.3457	0	1.28879	3.77434	24.1782	10.4634	12.0518
Nuak1	804.234	0.722568	0.21327	3.38805	0.000703912	0.0101183	1.65012	746.238	744.419	427.367	505.207	887.914	1226.37	908.744	987.611
Daam1	216.816	0.556314	0.164363	3.38466	0.000712659	0.0101778	1.47051	172.923	191.542	163.99	172.698	236.84	255.215	240.658	300.66
Zfp780b-ps1	7.47033	-2.05885	0.608652	-3.38264	0.000717934	0.010236	0.240007	10.445	11.71	13.2517	14.1767	1.88717	0	5.75486	2.53722
Ptges3l	376.467	0.822476	0.243665	3.37543	0.000736993	0.0104902	1.76844	276.212	259.292	271.66	278.379	382.152	773.703	359.94	410.395
Sned1	18.8041	-1.39443	0.413187	-3.37482	0.000738645	0.0104962	0.380395	30.1745	30.1113	29.8163	18.0431	19.8153	8.05941	6.80119	7.61165
Pfkfb2	31.157	-1.51345	0.448644	-3.37339	0.000742483	0.0105331	0.350272	84.7206	32.6206	43.068	23.1983	29.2511	16.1188	12.0329	8.24595
Fam78b	67.5132	-0.945569	0.280382	-3.37243	0.000745068	0.0105522	0.519225	105.611	94.5161	74.5408	81.194	71.7125	26.8647	47.6083	38.0582
Ppt1	31.0185	1.23916	0.368285	3.36469	0.000766305	0.010835	2.36061	20.89	24.2564	9.93877	16.7543	25.4768	63.132	35.0523	52.6472
Carhsp1	349.331	0.792558	0.235682	3.36283	0.00077147	0.0108525	1.73214	264.607	304.459	220.309	229.405	382.152	672.96	339.536	381.217
Cdk1	7.09517	3.04009	0.903772	3.36378	0.00076882	0.0108525	8.22543	1.16056	0.836426	1.65646	2.57759	26.4204	16.1188	4.18535	3.80582
Mmp23	7.01963	2.8415	0.844917	3.36305	0.000770877	0.0108525	7.16763	3.48167	2.50928	0	0	10.3794	26.8647	7.84753	5.07443
Ugt1a9	24.6993	1.2754	0.37931	3.36242	0.000772631	0.0108525	2.42066	25.5322	9.20069	9.93877	12.8879	24.5332	44.3267	38.1913	32.9838
Grk5	74.9424	0.947038	0.281799	3.36069	0.000777494	0.0109028	1.92791	29.0139	46.8399	77.8537	54.1293	90.5842	75.2211	104.111	121.786
LOC102547142	5.62162	-2.38073	0.708706	-3.35927	0.000781497	0.010923	0.192012	4.64222	11.71	11.5952	10.3103	2.83076	0	2.61584	1.26861
Slc30a3	19.7541	1.26375	0.376185	3.35937	0.000781191	0.010923	2.40118	17.4083	8.36426	14.9082	6.44397	27.364	28.2079	26.1584	29.178
Ptbp2	56.614	-0.999647	0.297664	-3.35831	0.000784201	0.0109429	0.500122	96.3262	57.7134	87.7925	63.1509	41.5177	17.462	47.0852	41.8641
Smim11a	187.876	-0.719344	0.214556	-3.35271	0.000800258	0.0111487	0.607373	237.914	176.486	263.377	255.181	141.538	189.396	113.528	125.592
Actc1	79.9731	1.01347	0.302364	3.35183	0.000802791	0.0111657	2.01876	40.6195	84.479	38.0986	45.1078	104.738	146.413	73.7668	106.563
Glb1l2	28.5071	-1.00659	0.300553	-3.34914	0.000810636	0.0112565	0.49772	34.8167	40.9849	36.4422	41.2414	21.7025	12.0891	23.0194	17.7605
Fbn1	9.2324	2.05136	0.612588	3.34867	0.000812003	0.0112571	4.14495	3.48167	4.18213	6.62585	0	16.9845	20.1485	7.84753	14.589
Nudt12	69.1345	-0.836726	0.250023	-3.3466	0.000818091	0.0113231	0.559913	111.413	73.6055	94.4183	73.4612	55.6715	61.7888	46.562	36.1553
Col28a1	4.53067	-2.79039	0.834104	-3.34537	0.00082172	0.0113549	0.144547	5.80278	13.3828	8.28231	3.86638	1.88717	1.34323	1.04634	0.634304
Setd7	147.118	0.566173	0.169323	3.34375	0.000826547	0.0114031	1.48059	104.45	116.263	122.578	131.457	165.127	186.71	172.122	178.239
Abhd14b	22.2947	-1.09496	0.327788	-3.34046	0.000836401	0.0115204	0.468148	26.6928	30.9478	34.7857	29.6422	16.0409	12.0891	16.7414	11.4175
Glis2	77.1679	0.87869	0.263327	3.33688	0.000847241	0.0116509	1.83871	35.9772	63.5684	57.9762	59.2845	83.9791	115.518	74.8131	126.226
Meox1	6.2029	2.68835	0.806532	3.33322	0.000858465	0.0117673	6.44576	0	2.50928	0	3.86638	12.2666	5.37294	7.84753	17.7605
Ptma	2388.49	0.509217	0.152753	3.3336	0.000857298	0.0117673	1.42328	2140.07	1730.57	2294.2	1721.83	2663.74	3090.78	2572.42	2894.33
B3galt2	34.5903	1.17489	0.352622	3.33187	0.00086264	0.0117934	2.25776	31.335	15.8921	21.534	16.7543	73.5996	30.8944	48.6547	38.0582
Kifc2	8.28554	-1.86577	0.560002	-3.33171	0.000863135	0.0117934	0.274377	18.5689	8.36426	13.2517	12.8879	2.83076	1.34323	5.23169	3.80582
Slc16a10	13.9463	-1.40596	0.4226	-3.32694	0.000878044	0.0119779	0.377366	23.2111	24.2564	18.2211	15.4655	5.66151	8.05941	10.9865	5.70873
Vps37b	51.842	0.863038	0.259537	3.3253	0.00088325	0.0120297	1.81886	33.6561	33.457	36.4422	43.819	49.0664	77.9076	61.7339	78.6537
Clcn1	6.98803	-2.13516	0.642192	-3.32479	0.000884836	0.0120321	0.227643	13.9267	10.0371	14.9082	6.44397	5.66151	1.34323	1.04634	2.53722
Parm1	433.144	0.913168	0.274767	3.32342	0.000889207	0.0120723	1.88318	283.176	350.463	276.629	292.556	331.198	389.538	712.556	829.035
Hnrnph3	118.996	-0.67546	0.203641	-3.31692	0.000910152	0.012337	0.626132	163.638	130.482	139.143	154.655	106.625	64.4752	100.972	91.9741
Ucp3	6.01337	-2.37173	0.715317	-3.31563	0.000914372	0.0123745	0.193214	8.12389	10.0371	13.2517	7.73276	3.77434	4.0297	0.523169	0.634304
Ap4s1	79.9427	-0.765692	0.230975	-3.31504	0.000916299	0.0123809	0.588171	81.2389	91.1704	112.639	115.991	51.8972	80.5941	53.3632	52.6472
Mlycd	157.057	-0.84578	0.255223	-3.31388	0.000920099	0.0124126	0.55641	248.359	209.943	122.578	224.25	113.23	132.98	130.269	74.8479
Snx12	44.3568	0.880616	0.265793	3.31317	0.000922457	0.0124247	1.84116	31.335	29.2749	38.0986	25.7759	59.4459	71.1914	47.0852	52.6472
Lactb2	58.4872	-0.900427	0.271837	-3.31238	0.000925046	0.01244	0.535728	99.8078	72.7691	54.6632	76.0388	56.6151	38.9538	39.2376	29.8123
Pigw	82.7133	-0.661382	0.199914	-3.30834	0.000938512	0.0126012	0.632272	97.4867	92.0069	115.952	101.815	70.7689	55.0726	66.4424	62.1618
Naa40	42.5943	-0.857593	0.259269	-3.30773	0.000940547	0.0126087	0.551873	54.5461	58.5498	51.3503	54.1293	33.0255	33.5809	34.006	21.5663
Otulinl	6.35003	2.8502	0.862022	3.30642	0.000944975	0.0126481	7.21102	1.16056	0.836426	1.65646	2.57759	3.77434	24.1782	8.3707	8.24595
Esam	297.293	0.592965	0.179598	3.30163	0.000961232	0.0128456	1.50834	198.455	264.311	230.248	256.47	356.675	280.736	382.959	408.492
Gnb2	627.612	0.545129	0.16515	3.30081	0.000964059	0.0128632	1.45915	516.448	594.699	498.595	427.879	723.73	891.908	686.397	681.242
Chchd6	14.9012	1.50876	0.457512	3.29774	0.000974672	0.0129845	2.84564	6.96334	8.36426	3.31292	11.5991	31.1383	21.4917	23.0194	13.3204
Dhdds	188.806	0.618823	0.187839	3.29443	0.000986222	0.0131178	1.53562	138.106	157.248	134.173	166.254	179.281	233.723	272.048	229.618
Ube2b	830.583	-0.530647	0.161237	-3.2911	0.000997951	0.0132532	0.692244	943.532	820.534	985.595	1180.53	655.792	608.485	769.581	680.608
Iffo1	39.467	0.885006	0.268959	3.29048	0.00100016	0.0132618	1.84677	29.0139	25.9292	28.1598	27.0647	53.7843	61.7888	48.1315	41.8641
Maf1	180.05	-0.617996	0.188143	-3.28472	0.00102085	0.0135152	0.651575	251.841	190.705	200.432	226.828	123.61	179.993	137.593	129.398
LOC100362384	13.0339	1.51093	0.460063	3.28417	0.00102284	0.0135205	2.84993	6.96334	3.3457	9.93877	7.73276	16.0409	24.1782	18.3109	17.7605
Rem1	116.476	0.770088	0.234555	3.28318	0.00102642	0.0135468	1.70537	88.2023	73.6055	77.8537	106.97	114.174	115.518	177.877	177.605
Cenpw	6.47844	2.57991	0.786054	3.2821	0.00103038	0.0135598	5.97902	1.16056	0.836426	3.31292	2.57759	20.7589	9.40264	6.80119	6.97734
Map4	415.617	0.597188	0.181956	3.28204	0.00103059	0.0135598	1.51277	370.217	290.24	303.132	360.862	378.378	505.056	537.294	579.754
Mapre1	261.735	0.515249	0.157175	3.27819	0.00104473	0.0137248	1.42924	194.973	236.709	228.592	199.763	297.229	349.241	295.59	291.78
Rangap1	38.1591	0.968026	0.295426	3.27672	0.00105021	0.0137755	1.95616	17.4083	21.7471	38.0986	27.0647	55.6715	57.7591	41.8535	45.6699
Notch2	11.2539	1.68422	0.514556	3.27314	0.00106358	0.0139295	3.21366	2.32111	5.85498	6.62585	6.44397	12.2666	25.5215	18.3109	12.6861
RGD1304884	138.837	0.985057	0.301037	3.27221	0.00106712	0.0139543	1.97939	67.3123	96.189	106.014	104.392	109.456	196.112	296.113	135.107
Unc5b	19.5807	1.36278	0.416662	3.27071	0.00107278	0.0139855	2.5718	4.64222	11.71	18.2211	10.3103	20.7589	26.8647	23.5426	40.5954
Arl5a	133.105	0.706279	0.215921	3.271	0.00107167	0.0139855	1.63159	100.968	90.334	107.67	105.681	123.61	204.172	140.209	192.194
LOC102555217	11.4099	-1.83965	0.562653	-3.26961	0.00107697	0.0140187	0.279389	8.12389	11.71	28.1598	24.4871	8.49227	0	5.23169	5.07443
Sh3glb1	662.754	-0.535172	0.16376	-3.26802	0.00108302	0.0140688	0.690076	930.766	727.691	790.132	685.638	561.433	631.32	498.057	476.996
Fam13a	26.8515	-1.02422	0.313435	-3.26774	0.00108412	0.0140688	0.491675	33.6561	39.312	28.1598	42.5302	23.5896	14.7756	18.8341	13.9547
Olfml3	13.618	2.02121	0.618742	3.26665	0.00108829	0.0141015	4.05925	5.80278	7.52783	1.65646	5.15517	24.5332	45.67	10.9865	7.61165
Zfp110	76.6083	-0.756309	0.231689	-3.26433	0.00109723	0.0141957	0.592009	92.8445	84.479	114.296	96.6595	59.4459	40.297	72.1973	52.6472
Ppp1r14c	293.024	-0.542671	0.166419	-3.26087	0.00111073	0.0143486	0.686499	337.722	393.12	298.163	356.996	267.978	256.558	204.036	229.618
Pdk4	2516.87	-1.08098	0.33163	-3.2596	0.0011157	0.014391	0.472707	3087.08	4271.63	3304.64	3004.18	1828.67	2909.45	864.798	864.556
Olfml2b	41.1187	0.964111	0.296034	3.25676	0.00112694	0.0145098	1.95086	23.2111	40.1485	23.1905	23.1983	41.5177	60.4455	51.2705	65.9676
Zfand2b	44.822	0.873996	0.268395	3.25639	0.00112841	0.0145098	1.83273	32.4956	38.4756	21.534	32.2198	48.1228	67.1617	65.9192	52.6472
Tmem164	20.8491	1.15548	0.354878	3.25598	0.00113002	0.0145098	2.22758	11.6056	12.5464	14.9082	12.8879	34.9126	26.8647	30.8669	22.2006
Rreb1	34.9064	-0.905398	0.278458	-3.25147	0.0011481	0.0146758	0.533885	49.9039	51.022	49.6938	30.931	24.5332	25.5215	23.5426	24.1035
Acer2	25.2076	1.49085	0.458453	3.25193	0.00114626	0.0146758	2.81055	9.28445	10.8735	23.1905	11.5991	20.7589	18.8053	65.9192	41.2297
Ece1	275.098	0.576731	0.177375	3.25148	0.00114804	0.0146758	1.49147	196.134	211.616	241.843	237.138	284.963	280.736	358.894	389.463
Egr1	36.2943	-1.3472	0.414675	-3.2488	0.00115894	0.0147921	0.393055	32.4956	33.457	74.5408	67.0172	14.1538	36.2673	23.5426	8.88025
Ube2e2	27.6501	-1.01168	0.31164	-3.24632	0.00116909	0.0148557	0.495967	30.1745	43.4942	43.068	30.931	13.2102	21.4917	17.2646	21.5663
Arid5b	39.8534	1.00258	0.308839	3.2463	0.00116915	0.0148557	2.00359	22.0506	27.6021	33.1292	23.1983	42.4613	67.1617	36.6218	66.6019
Rrm2	5.94239	3.76325	1.15919	3.24646	0.0011685	0.0148557	13.5785	0	2.50928	0	0	18.8717	20.1485	1.56951	4.44013
Dbn1	24.6319	1.092	0.336641	3.24382	0.00117938	0.0149634	2.1317	15.0872	16.7285	16.5646	14.1767	34.9126	34.9241	24.0658	40.5954
Echdc2	67.7295	-0.949833	0.292881	-3.24307	0.0011825	0.0149807	0.517692	85.8812	88.6612	99.3877	85.0603	21.7025	45.67	68.5351	46.9385
Hspa2	11.8452	1.71901	0.530203	3.24217	0.00118624	0.0150058	3.2921	1.16056	9.20069	4.96938	6.44397	10.3794	16.1188	23.0194	23.4692
Fbxl2	8.27331	2.01048	0.620225	3.24153	0.00118888	0.0150169	4.02917	3.48167	3.3457	4.96938	1.28879	8.49227	21.4917	13.6024	9.51456
Zcchc3	45.7252	-0.780955	0.241064	-3.23961	0.00119693	0.0150962	0.581982	60.3489	55.2041	54.6632	61.8621	37.7434	26.8647	32.9596	36.1553
Dio2	10.0693	2.08848	0.645311	3.23639	0.00121051	0.0152449	4.25299	3.48167	1.67285	3.31292	7.73276	12.2666	4.0297	24.5889	23.4692
Ap1s1	90.5751	0.769377	0.237986	3.23286	0.00122557	0.0153794	1.70453	53.3856	71.0962	76.1972	65.7284	109.456	154.472	85.7997	108.466
Aebp1	157.387	0.865297	0.267676	3.23262	0.0012266	0.0153794	1.82171	88.2023	145.538	129.204	81.194	157.579	298.198	157.474	201.709
Per2	27.3394	1.17366	0.363018	3.23307	0.0012247	0.0153794	2.25583	11.6056	18.4014	13.2517	24.4871	32.0819	26.8647	56.5022	35.521
Dner	6.51494	-2.21787	0.686546	-3.23048	0.00123582	0.0154723	0.214958	11.6056	15.0557	8.28231	7.73276	6.6051	0	1.56951	1.26861
Fam104a	134.648	0.638244	0.197693	3.22846	0.00124457	0.0155589	1.55643	111.413	102.044	104.357	101.815	137.763	210.888	143.348	165.553
Fgfbp3	8.57079	-1.83798	0.569514	-3.22727	0.00124975	0.0156009	0.279714	9.28445	8.36426	23.1905	12.8879	1.88717	5.37294	3.13901	4.44013
Has1	9.68403	1.7973	0.55716	3.22582	0.00125613	0.0156119	3.47568	1.16056	6.69141	8.28231	1.28879	12.2666	16.1188	15.1719	16.4919
Tubb3	24.0592	2.94742	0.91361	3.22612	0.00125481	0.0156119	7.71366	2.32111	12.5464	6.62585	0	34.9126	87.3102	18.3109	30.4466
Zbtb47	83.0319	0.742254	0.230072	3.22618	0.00125454	0.0156119	1.67279	51.0645	63.5684	61.2891	72.1724	75.4868	127.607	107.773	105.294
Vnn1	180.662	0.596862	0.185091	3.2247	0.00126106	0.0156503	1.51242	141.588	165.612	132.517	134.034	183.055	227.007	201.42	260.065
Senp7	19.9787	-1.26825	0.394046	-3.21854	0.00128845	0.015967	0.415162	41.78	20.0742	28.1598	24.4871	14.1538	4.0297	12.556	14.589
Slc49a4	71.0959	-0.748615	0.232642	-3.21788	0.00129141	0.0159805	0.595175	94.0051	105.39	69.5714	85.0603	42.4613	68.5049	54.9327	48.8414
Ska1	6.51502	3.00946	0.935815	3.21587	0.00130048	0.0160694	8.05265	2.32111	1.67285	0	1.28879	23.5896	13.4323	1.56951	8.24595
Hacd1	245.634	0.607894	0.189611	3.206	0.00134594	0.016607	1.52403	169.441	189.032	221.966	197.185	344.409	346.554	251.644	244.841
Fnip1	54.942	-0.924795	0.288506	-3.20546	0.00134845	0.016614	0.526755	70.7939	56.0405	110.983	52.8405	40.5742	25.5215	40.284	42.4984
Kcnj11	100.785	-0.836206	0.260908	-3.20498	0.0013507	0.0166177	0.560115	158.996	97.8619	110.983	152.078	71.7125	42.9835	93.6472	78.0194
Lrrc30	5.46324	-2.28504	0.713153	-3.20413	0.00135469	0.0166428	0.20518	11.6056	9.20069	6.62585	7.73276	2.83076	4.0297	1.04634	0.634304
Lama4	76.0126	0.860894	0.269206	3.1979	0.00138432	0.0169823	1.81616	48.7434	56.877	48.0374	63.1509	117.948	55.0726	95.2167	123.055
Fam210b	56.9289	0.883899	0.27659	3.1957	0.00139494	0.017088	1.84536	40.6195	40.1485	36.4422	41.2414	51.8972	108.802	60.1644	76.1165
Fam135a	66.5473	-0.779037	0.243973	-3.19313	0.00140742	0.0172162	0.582755	96.3262	69.4234	92.7618	79.9052	60.3894	32.2376	45.5157	55.8187
Rab13	43.1622	0.856609	0.26842	3.19131	0.00141631	0.0173001	1.81078	29.0139	25.9292	41.4115	27.0647	53.7843	68.5049	50.7474	48.8414
RGD1306063	153.068	-0.635923	0.199338	-3.19018	0.00142185	0.0173279	0.643529	163.638	146.375	228.592	207.496	125.497	124.921	103.064	124.958
Rsbn1	40.0925	-0.831338	0.260606	-3.19002	0.00142265	0.0173279	0.562008	52.225	50.1856	51.3503	52.8405	34.9126	20.1485	32.4365	26.6408
Hspb8	3710.18	0.705143	0.221145	3.18861	0.0014296	0.0173635	1.63031	3313.39	3045.43	2560.89	2361.07	3738.48	6765.87	3613.53	4282.82
LOC102548635	26.2085	-1.46684	0.460026	-3.1886	0.00142964	0.0173635	0.361774	25.5322	54.3677	51.3503	24.4871	17.9281	1.34323	21.9731	12.6861
Vti1b	116.988	-0.613435	0.192474	-3.1871	0.00143705	0.0174286	0.653639	128.822	135.501	122.578	177.853	93.4149	100.743	89.4618	87.5339
Slamf9	23.7709	1.5069	0.473037	3.18559	0.00144461	0.0174954	2.84199	15.0872	7.52783	14.9082	11.5991	27.364	72.5346	18.3109	22.8349
Pde3a	196.65	-0.655309	0.205744	-3.18507	0.00144717	0.0175015	0.63494	229.79	233.363	251.782	251.315	144.369	102.086	163.229	197.268
Ndufaf2	28.6443	-1.06536	0.334675	-3.18327	0.0014562	0.0175857	0.477852	33.6561	35.1299	46.3809	39.9526	27.364	16.1188	20.4036	10.1489
Yif1b	162.535	0.700968	0.220389	3.18059	0.00146974	0.0176992	1.6256	95.1656	132.992	154.051	112.125	184.943	264.617	161.659	194.731
Ifitm10	13.1425	1.60363	0.504175	3.1807	0.00146919	0.0176992	3.03907	4.64222	5.85498	6.62585	9.02155	7.54868	28.2079	20.4036	22.8349
Vamp3	15.0641	1.60589	0.505677	3.17572	0.00149464	0.0179238	3.04384	6.96334	3.3457	6.62585	12.8879	29.2511	33.5809	15.1719	12.6861
Glrx5	810.943	-0.461083	0.145183	-3.17587	0.00149386	0.0179238	0.726441	1001.56	895.812	983.938	873.802	725.617	757.584	574.962	674.265
Zkscan7	24.4264	-1.18636	0.373574	-3.17571	0.00149471	0.0179238	0.439409	42.9406	30.9478	39.7551	21.9095	17.9281	16.1188	18.8341	6.97734
Syne1	149.552	-0.692262	0.218544	-3.16761	0.00153696	0.018396	0.618883	217.024	163.94	198.775	162.388	134.933	72.5346	125.037	121.786
Ifitm1	45.274	1.01908	0.321747	3.16734	0.0015384	0.018396	2.02663	24.3717	21.7471	33.1292	41.2414	35.8562	81.9373	70.6278	53.2815
Col5a2	6.8034	2.27736	0.719367	3.16578	0.00154667	0.018469	4.8479	0	3.3457	4.96938	1.28879	8.49227	12.0891	17.2646	6.97734
Tafa3	11.2962	-1.62676	0.515016	-3.15866	0.00158497	0.0188999	0.323814	31.335	12.5464	14.9082	10.3103	5.66151	2.68647	7.84753	5.07443
Vldlr	60.4801	-0.690241	0.218583	-3.1578	0.00158962	0.0189026	0.61975	76.5967	74.4419	77.8537	70.8836	43.4049	41.6403	44.4693	54.5501
Ctnna1	84.9746	0.835548	0.264588	3.15792	0.001589	0.0189026	1.78454	71.9545	79.4605	41.4115	50.2629	95.3021	80.5941	121.898	138.913
Icam2	165.926	0.510028	0.161552	3.15706	0.00159367	0.0189243	1.42408	139.267	131.319	132.517	145.634	200.984	178.65	208.744	190.291
Hmg20a	141.118	-0.583834	0.185002	-3.15583	0.00160044	0.0189782	0.667188	135.785	182.341	157.364	201.052	118.892	111.488	110.389	111.637
Rac1	449.558	0.423096	0.134137	3.15421	0.00160934	0.0190308	1.3408	387.626	404.83	359.452	382.772	477.454	535.95	502.242	546.136
Akr1c19	7.94227	-1.86592	0.591516	-3.15447	0.00160791	0.0190308	0.274349	6.96334	17.5649	14.9082	11.5991	2.83076	0	5.23169	4.44013
Mgll	77.0026	-0.802737	0.254609	-3.15283	0.00161697	0.0190945	0.573261	88.2023	113.754	99.3877	92.7931	59.4459	29.5512	61.2107	71.6763
Axl	38.4087	0.909	0.288605	3.14963	0.00163476	0.019275	1.87774	26.6928	28.4385	24.8469	27.0647	36.7998	47.0132	49.1779	67.2362
Hikeshi	30.5859	-1.12041	0.355767	-3.14927	0.00163677	0.019275	0.459964	30.1745	29.2749	67.9149	41.2414	19.8153	20.1485	24.0658	12.0518
Tas2r121	2.74698	-3.75522	1.19293	-3.1479	0.00164448	0.0193391	0.0740568	5.80278	3.3457	6.62585	5.15517	0	0	1.04634	0
Numbl	29.6587	1.05202	0.334435	3.14567	0.00165709	0.0194605	2.07343	10.445	26.7656	14.9082	24.4871	36.7998	33.5809	40.8072	49.4757
Cetn2	121.663	-0.695575	0.221211	-3.1444	0.0016643	0.0195183	0.617463	135.785	124.627	167.303	176.565	117.948	65.8185	98.3557	86.8996
Sirpa	117.224	0.666704	0.212136	3.14281	0.00167332	0.0195972	1.58744	89.3628	89.4976	86.136	95.3707	117.948	196.112	130.792	132.569
Pimreg	4.58815	3.34372	1.06504	3.13954	0.00169216	0.0197906	10.1522	0	2.50928	0	0	14.1538	9.40264	3.66218	6.97734
Cyp11a1	23.1604	-1.03456	0.329636	-3.13849	0.00169819	0.0198339	0.488165	27.8533	33.457	33.1292	29.6422	21.7025	13.4323	14.6487	11.4175
Rdm1	29.3302	-1.01502	0.323867	-3.13407	0.00172398	0.0200801	0.494821	35.9772	48.5127	39.7551	30.931	22.646	25.5215	19.8804	11.4175
Nmt1	133.306	0.732602	0.233729	3.1344	0.00172205	0.0200801	1.66163	91.6839	104.553	112.639	91.5043	104.738	216.261	173.169	171.896
Wdr62	5.7322	2.27805	0.728102	3.12875	0.00175549	0.0204192	4.85023	1.16056	2.50928	0	3.86638	8.49227	8.05941	10.9865	10.7832
Vtn	25.0597	-1.00438	0.321362	-3.12539	0.00177572	0.0206264	0.498484	33.6561	33.457	28.1598	39.9526	16.0409	10.7459	21.9731	16.4919
Tmem218	28.8797	-1.12498	0.36008	-3.12426	0.00178255	0.0206776	0.458507	34.8167	30.9478	33.1292	57.9957	12.2666	29.5512	12.0329	20.2977
Mff	691.464	-0.41369	0.132474	-3.12281	0.00179136	0.0207516	0.750701	779.894	756.129	795.101	826.116	633.146	644.752	544.095	552.479
Atp2a2	26.3275	-1.41103	0.452084	-3.12117	0.00180134	0.0208388	0.376043	33.6561	39.312	29.8163	51.5517	25.4768	0	16.2182	14.589
Rnpc3	4.76248	-2.46695	0.791164	-3.11812	0.00182007	0.021027	0.180873	9.28445	5.85498	3.31292	14.1767	1.88717	0	1.04634	2.53722
LOC120100094	4.59915	3.2244	1.03499	3.1154	0.00183695	0.0211646	9.34632	1.16056	0	1.65646	1.28879	5.66151	2.68647	7.84753	16.4919
Rras	76.9265	0.721767	0.23166	3.11563	0.00183552	0.0211646	1.6492	52.225	55.2041	72.8843	52.8405	72.656	112.832	88.9387	107.832
Sertad4	30.6971	1.04766	0.336659	3.11194	0.00185864	0.0213281	2.06718	16.2478	29.2749	18.2211	14.1767	39.6306	55.0726	29.8206	43.1327
Tfpi	37.1496	-0.85628	0.275146	-3.1121	0.00185763	0.0213281	0.552375	41.78	51.8584	56.3197	42.5302	33.0255	18.8053	28.7743	24.1035
Chrm2	97.1578	-0.714655	0.229646	-3.11198	0.00185838	0.0213281	0.609351	87.0417	112.081	127.548	158.522	70.7689	60.4455	75.8595	84.9967
Slc9c2	7.65363	-2.03233	0.653362	-3.11057	0.00186724	0.021398	0.24446	19.7295	5.85498	4.96938	18.0431	4.71793	4.0297	2.61584	1.26861
Pcyt2	67.7184	0.864758	0.278114	3.10936	0.00187493	0.0214285	1.82103	44.1011	52.6948	43.068	50.2629	58.5023	130.294	69.5814	93.2427
Flrt2	16.094	1.27736	0.410772	3.10966	0.00187301	0.0214285	2.42395	8.12389	7.52783	6.62585	15.4655	16.9845	25.5215	22.4963	26.0065
Plcd3	135.007	0.608341	0.195684	3.10879	0.00187853	0.0214409	1.5245	89.3628	97.0254	134.173	110.836	150.03	146.413	187.294	164.919
N4bp3	36.1315	1.02244	0.329008	3.10765	0.00188579	0.021495	2.03136	26.6928	25.0928	31.4728	11.5991	39.6306	65.8185	36.0986	52.6472
Tp53	25.9956	1.05475	0.339498	3.10679	0.00189132	0.0215292	2.07735	17.4083	22.5835	11.5952	15.4655	29.2511	26.8647	39.7608	45.0356
Ndufs4	929.21	-0.624958	0.201253	-3.10533	0.00190067	0.0216068	0.648439	1138.51	884.939	1176.09	1308.13	920.939	822.059	567.115	615.909
Heyl	82.1309	-0.73732	0.23748	-3.10477	0.00190426	0.0216188	0.599853	99.8078	85.3155	129.204	95.3707	56.6151	79.2508	45.5157	65.9676
Pm20d2	34.4757	-1.1974	0.38583	-3.10344	0.00191286	0.0216876	0.43606	40.6195	45.167	57.9762	47.6853	43.4049	14.7756	14.1256	12.0518
Tnfaip8	238.189	-0.632091	0.203716	-3.10281	0.00191694	0.021705	0.645241	322.635	337.916	202.088	292.556	224.573	188.053	181.016	156.673
Osgepl1	41.6107	-0.995823	0.321073	-3.10155	0.0019251	0.0217684	0.50145	61.5095	57.7134	67.9149	33.5086	43.4049	26.8647	20.4036	21.5663
Gfpt2	12.3031	1.67534	0.540413	3.10012	0.00193444	0.021845	3.19395	11.6056	5.85498	3.31292	2.57759	10.3794	13.4323	21.4499	29.8123
Zfp706	183.073	-0.498955	0.161027	-3.09857	0.00194456	0.0219303	0.707619	198.455	212.452	230.248	219.095	146.256	138.353	170.03	149.696
Fbxw7	64.3109	-0.793542	0.256231	-3.09697	0.00195509	0.0220199	0.576926	90.5234	77.7876	72.8843	87.6379	53.7843	24.1782	54.4095	53.2815
Hist1h2bq	519.666	0.563313	0.181999	3.09514	0.00196719	0.0220687	1.47766	349.327	421.559	455.527	451.078	484.059	765.644	581.24	648.893
Akap9	39.0474	-0.923992	0.298498	-3.09547	0.00196503	0.0220687	0.527049	62.67	60.2227	46.3809	36.0862	32.0819	17.462	34.006	23.4692
Osbpl9	25.12	0.984874	0.318163	3.0955	0.00196482	0.0220687	1.97914	15.0872	15.8921	18.2211	18.0431	31.1383	40.297	29.2974	32.9838
Wasl	73.6825	-0.715768	0.231514	-3.09169	0.00199023	0.0222915	0.608881	83.56	98.6983	99.3877	87.6379	56.6151	34.9241	63.3034	65.3333
Ppef1	3.88712	3.63002	1.17424	3.09138	0.00199227	0.0222915	12.3807	0	1.67285	0	0	4.71793	13.4323	3.66218	7.61165
Spa17	80.2078	-0.858228	0.277848	-3.08884	0.00200943	0.0224268	0.55163	126.501	66.9141	107.67	110.836	49.0664	84.6238	55.4559	40.5954
Atp1b3	202.677	0.589738	0.190927	3.08881	0.00200963	0.0224268	1.50497	177.565	151.393	177.241	140.478	199.096	300.884	216.592	258.162
RGD1563400	5.57349	2.94204	0.95283	3.08769	0.00201718	0.0224817	7.68499	1.16056	0	1.65646	2.57759	7.54868	20.1485	2.61584	8.88025
Slain2	250.154	0.511334	0.165889	3.08239	0.00205347	0.0228563	1.42537	222.827	213.289	205.401	183.009	252.881	319.69	330.119	274.019
Abi3bp	42.7578	-0.826166	0.268344	-3.07876	0.00207863	0.023076	0.564026	55.7067	49.3491	57.9762	57.9957	24.5332	22.835	32.4365	41.2297
Slc16a1	1094.17	0.729007	0.236782	3.07882	0.00207826	0.023076	1.6575	652.233	1004.55	725.53	912.466	1183.26	873.102	1723.84	1678.37
Zdhhc1	52.2453	-0.78911	0.256341	-3.07836	0.00208146	0.0230774	0.578701	59.1884	67.7505	79.5101	60.5733	38.687	25.5215	36.6218	50.11
Lilrb4	23.2727	1.19652	0.389262	3.07381	0.00211346	0.0233252	2.29185	15.0872	15.8921	14.9082	10.3103	53.7843	24.1782	29.8206	22.2006
Mki67	7.30457	2.55635	0.831706	3.07362	0.00211475	0.0233252	5.88219	0	5.01856	0	2.57759	27.364	6.71617	4.70852	12.0518
Terf1	35.4687	-0.943254	0.306822	-3.07428	0.00211014	0.0233252	0.520058	51.0645	48.5127	51.3503	37.375	32.0819	12.0891	30.3438	20.932
Chadl	2.67314	-3.76818	1.22596	-3.07366	0.00211448	0.0233252	0.073395	4.64222	5.01856	1.65646	9.02155	0	0	1.04634	0
Adamts2	224.444	0.986092	0.320945	3.07247	0.00212298	0.0233857	1.98081	132.303	192.378	129.204	145.634	178.338	552.069	199.85	265.773
Dpp4	12.726	-1.62149	0.527873	-3.07174	0.00212813	0.0234023	0.324999	24.3717	13.3828	19.8775	19.3319	15.0974	1.34323	5.23169	3.17152
Abhd17a	122.525	0.62019	0.201919	3.07148	0.00212998	0.0234023	1.53708	106.771	100.371	76.1972	100.526	133.045	178.65	159.043	125.592
RGD1305350	188.748	0.578033	0.188268	3.07026	0.0021387	0.0234678	1.49281	157.836	170.631	142.456	132.746	175.507	267.304	230.717	232.79
Cep70	22.3135	-1.44521	0.471044	-3.06811	0.00215417	0.0236072	0.367238	54.5461	21.7471	21.534	33.5086	21.7025	2.68647	15.1719	7.61165
Rmdn2	18.0057	-1.57576	0.514854	-3.0606	0.00220891	0.0241761	0.335466	22.0506	40.1485	38.0986	9.02155	3.77434	4.0297	13.6024	13.3204
Myof	11.7083	1.46258	0.478612	3.05587	0.00224405	0.0245292	2.756	6.96334	5.85498	3.31292	9.02155	14.1538	12.0891	21.9731	20.2977
Unc93b1	18.556	1.26479	0.414258	3.05316	0.00226448	0.0247209	2.40293	9.28445	6.69141	8.28231	19.3319	20.7589	37.6106	23.0194	23.4692
Perp	66.1595	-0.741885	0.243174	-3.05084	0.00228203	0.0248806	0.597958	82.3995	90.334	67.9149	90.2155	59.4459	44.3267	59.1181	35.521
Churc1	128.956	-0.736117	0.241355	-3.04994	0.00228887	0.0249232	0.600353	114.895	125.464	177.241	226.828	95.3021	114.175	88.9387	88.8025
Dph5	50.5004	0.747131	0.245056	3.04881	0.00229748	0.0249851	1.67845	41.78	36.8027	34.7857	37.375	52.8408	65.8185	59.1181	75.4822
Ehd1	353.596	0.506175	0.166446	3.04108	0.0023573	0.0255981	1.42028	273.891	289.403	289.881	313.177	381.208	522.518	381.913	376.776
Immp2l	54.1534	-0.855411	0.281315	-3.04076	0.00235985	0.0255981	0.552708	48.7434	72.7691	79.5101	76.0388	38.687	55.0726	37.6681	24.7378
Uqcc2	175.994	-0.560714	0.184574	-3.03789	0.00238241	0.0258099	0.677967	203.097	204.088	223.622	204.918	141.538	184.023	119.806	126.861
Ciao2b	183.912	0.661588	0.21801	3.03466	0.00240804	0.0260215	1.58182	152.033	116.263	145.769	154.655	191.548	318.347	199.85	192.828
Igdcc4	14.9231	-1.20986	0.398667	-3.03477	0.00240723	0.0260215	0.432311	20.89	24.2564	23.1905	15.4655	10.3794	6.71617	11.5097	6.97734
Shisa5	119.554	0.726996	0.239741	3.03243	0.00242597	0.026182	1.65519	84.7206	70.2598	122.578	83.7716	117.948	200.142	129.223	147.793
Plxdc2	143.022	0.752689	0.248333	3.03097	0.00243773	0.0262571	1.68493	111.413	77.7876	125.891	112.125	116.061	236.409	165.321	199.171
Adamtsl2	6.57926	2.26275	0.746586	3.0308	0.00243908	0.0262571	4.79906	0	4.18213	1.65646	2.57759	9.43585	16.1188	4.70852	13.9547
Rbm26	83.3213	-0.756661	0.24979	-3.02918	0.00245216	0.0263313	0.591865	102.129	86.1519	104.357	127.591	84.9227	40.297	53.8864	67.2362
Nt5c1a	6.29829	-1.86097	0.614288	-3.02947	0.00244982	0.0263313	0.275291	6.96334	10.8735	8.28231	12.8879	2.83076	4.0297	2.61584	1.90291
Sphk1	7.34009	2.0799	0.686888	3.028	0.00246177	0.0264014	4.22777	2.32111	3.3457	0	5.15517	3.77434	14.7756	14.1256	15.2233
Ptgs2	7.38615	2.02136	0.667889	3.0265	0.00247404	0.0264996	4.05968	2.32111	6.69141	1.65646	0	13.2102	10.7459	16.2182	8.24595
Gramd2b	306.168	-0.477977	0.157973	-3.02568	0.00248072	0.0265045	0.717984	367.896	350.463	367.734	336.375	249.106	307.601	220.254	249.916
Mcl1	243.783	0.509402	0.168357	3.02573	0.00248033	0.0265045	1.42346	219.345	199.906	177.241	204.918	283.076	345.211	263.677	256.893
LOC100362453	14.1287	1.26852	0.419999	3.02029	0.00252535	0.026914	2.40914	9.28445	10.0371	8.28231	5.15517	24.5332	17.462	19.8804	18.3948
Zfp347	30.5181	-0.969383	0.320933	-3.02052	0.00252344	0.026914	0.510725	41.78	25.9292	41.4115	54.1293	23.5896	13.4323	20.4036	23.4692
Kctd10	38.7975	0.955826	0.316656	3.0185	0.0025403	0.0270394	1.93969	20.89	38.4756	19.8775	24.4871	33.0255	64.4752	56.5022	52.6472
Prnp	179.725	0.829844	0.275163	3.01583	0.00256278	0.0272129	1.77749	97.4867	123.791	152.394	145.634	117.948	240.439	253.737	306.369
Col1a2	2332.42	1.55517	0.515673	3.0158	0.00256298	0.0272129	2.93868	878.541	1519.79	1401.37	936.953	2190.06	7354.21	1702.91	2675.49
Klhl24	289.988	-0.458044	0.151928	-3.01488	0.00257081	0.0272317	0.727972	358.612	311.151	342.888	328.642	260.429	263.274	244.32	210.589
Arhgef19	2532.17	-0.836557	0.27748	-3.01484	0.00257114	0.0272317	0.559978	3638.34	4866.33	1739.28	2741.26	1392.73	1583.67	2104.18	2191.52
Tmx1	29.2451	0.909418	0.301696	3.01435	0.00257532	0.0272421	1.87829	24.3717	18.4014	24.8469	14.1767	41.5177	36.2673	35.0523	39.3268
Mybpc2	4.8895	3.22987	1.07196	3.01305	0.00258634	0.0273248	9.38186	0	0.836426	3.31292	0	5.66151	17.462	9.9402	1.90291
Srrm4	21.4805	-1.12143	0.372509	-3.01048	0.00260837	0.0275235	0.459638	41.78	30.1113	23.1905	21.9095	21.7025	10.7459	10.9865	11.4175
Rai14	19.961	1.07845	0.358309	3.00983	0.00261393	0.027548	2.11176	11.6056	12.5464	16.5646	11.5991	31.1383	18.8053	28.2511	29.178
Mmp14	44.0694	1.02264	0.339875	3.00888	0.00262212	0.0276002	2.03164	20.89	40.1485	31.4728	21.9095	40.5742	95.3696	44.4693	57.7216
Psmd9	29.3238	1.04503	0.347666	3.00583	0.00264855	0.0276734	2.0634	20.89	10.0371	16.5646	29.6422	48.1228	40.297	30.3438	38.6925
Neil2	7.6043	1.78597	0.594003	3.00666	0.00264132	0.0276734	3.4485	1.16056	5.01856	3.31292	3.86638	9.43585	13.4323	12.556	12.0518
Orc5	45.334	-0.856859	0.285062	-3.00587	0.00264825	0.0276734	0.552154	54.5461	55.2041	77.8537	46.3966	47.1793	25.5215	26.1584	29.8123
Mmachc	83.5282	-0.722824	0.240404	-3.00671	0.00264089	0.0276734	0.60591	113.735	105.39	92.7618	101.815	89.6406	65.8185	50.2242	48.8414
Plod1	48.9291	0.760432	0.252941	3.00637	0.0026439	0.0276734	1.694	34.8167	38.4756	31.4728	41.2414	58.5023	47.0132	66.9656	72.9449
Anapc13	624.907	-0.561679	0.186832	-3.00632	0.00264427	0.0276734	0.677513	721.866	613.937	891.176	752.655	407.629	643.409	489.686	478.899
Pdlim7	141.342	0.59279	0.197451	3.00221	0.00268027	0.0279706	1.50816	92.8445	112.918	127.548	117.28	152.861	198.799	140.732	187.754
Hddc3	60.1973	-0.717175	0.23892	-3.00175	0.00268437	0.0279791	0.608287	91.6839	72.7691	59.6326	74.75	58.5023	38.9538	43.423	41.8641
Otulin	61.6873	0.816195	0.271947	3.0013	0.00268832	0.0279861	1.76076	42.9406	52.6948	39.7551	41.2414	52.8408	114.175	76.9058	72.9449
Zfp770	41.2891	-1.33642	0.445406	-3.00045	0.00269583	0.0280301	0.396003	62.67	25.0928	87.7925	63.1509	35.8562	4.0297	28.2511	23.4692
Rab5c	158.657	0.578894	0.192976	2.99982	0.0027014	0.0280537	1.4937	124.18	127.137	109.326	145.634	183.999	233.723	154.335	190.925
Slc66a3	9.7648	1.69131	0.56402	2.99867	0.00271158	0.0281252	3.2295	4.64222	5.85498	3.31292	3.86638	15.0974	20.1485	6.80119	18.3948
Cpd	363.146	0.575937	0.192112	2.99793	0.0027182	0.0281596	1.49065	270.41	311.151	298.163	288.69	327.424	374.762	498.58	535.987
Gas1	307.136	0.755978	0.252276	2.99663	0.00272983	0.0282458	1.68878	218.185	238.381	279.942	176.565	261.373	550.726	292.974	438.938
LOC102554479	24.9839	-1.2683	0.423571	-2.99429	0.00275085	0.0284288	0.41515	17.4083	38.4756	28.1598	57.9957	17.9281	6.71617	10.9865	22.2006
Got2	1425.58	-0.41213	0.137704	-2.99287	0.00276364	0.0285264	0.751513	1632.9	1745.62	1615.05	1515.62	1072.86	1374.13	1298.5	1149.99
Pdzk1	7.43509	-1.76691	0.590451	-2.99248	0.00276722	0.0285288	0.293837	13.9267	5.85498	9.93877	16.7543	4.71793	1.34323	3.13901	3.80582
Mtpn	218.808	0.471378	0.157683	2.98939	0.00279532	0.0287837	1.38643	181.047	159.757	212.027	183.009	254.768	257.901	243.797	258.162
Lztfl1	17.33	-1.12071	0.375053	-2.98813	0.00280694	0.0288685	0.459869	22.0506	22.5835	21.534	28.3534	6.6051	14.7756	9.41704	13.3204
Nicn1	202.787	0.711418	0.238265	2.98583	0.00282808	0.0290509	1.63741	177.565	177.322	106.014	150.789	179.281	342.525	228.102	260.699
Hist3h2ba	7.50083	2.05293	0.688649	2.98109	0.0028722	0.0294686	4.14947	3.48167	1.67285	3.31292	3.86638	12.2666	4.0297	22.4963	8.88025
Fsd1l	269.78	-0.809064	0.271474	-2.98026	0.00288	0.029513	0.570752	360.933	217.471	414.115	384.06	281.188	115.518	200.374	184.582
Zfp775	141.95	-0.553007	0.185638	-2.97895	0.00289236	0.0295686	0.681598	200.776	147.211	175.585	153.366	124.553	99.3993	110.389	124.324
Col6a6	11.4653	-1.59786	0.536355	-2.9791	0.00289092	0.0295686	0.330368	10.445	30.9478	11.5952	15.4655	11.323	2.68647	4.18535	5.07443
Clcn4	16.6046	-1.15437	0.38794	-2.97564	0.0029238	0.0298543	0.449262	22.0506	27.6021	18.2211	24.4871	14.1538	4.0297	11.5097	10.7832
Rgs2	52.5683	1.12691	0.378941	2.97385	0.00294088	0.0299257	2.18391	31.335	31.7842	28.1598	41.2414	36.7998	61.7888	51.7937	137.644
RGD1559896	9.37089	1.9596	0.65894	2.97387	0.00294071	0.0299257	3.88954	1.16056	5.01856	3.31292	5.15517	7.54868	32.2376	7.84753	12.6861
Phtf1	24.2324	1.17225	0.394192	2.9738	0.00294133	0.0299257	2.25363	11.6056	14.2192	3.31292	29.6422	35.8562	33.5809	31.3901	34.2524
Clptm1l	302.923	0.499531	0.168005	2.97331	0.0029461	0.0299385	1.41375	270.41	231.69	248.469	251.315	331.198	443.267	322.272	324.764
Raph1	86.8374	0.675571	0.227404	2.97079	0.00297032	0.0301487	1.59723	68.4728	56.877	79.5101	65.7284	114.174	73.8779	113.004	123.055
LOC684509	357.857	-0.791798	0.266711	-2.96875	0.00299015	0.0303139	0.577624	449.135	343.771	646.02	373.75	283.076	377.449	175.261	214.395
Ctf1	16.4851	-1.1849	0.399302	-2.96742	0.00300306	0.0304086	0.439855	20.89	18.4014	23.1905	28.3534	5.66151	16.1188	7.84753	11.4175
Ppif	274.981	0.568295	0.191669	2.96498	0.003027	0.0306147	1.48277	239.075	224.162	200.432	219.095	301.004	437.894	314.948	263.236
Kcng2	433.181	-0.49543	0.167315	-2.96106	0.00306584	0.0309708	0.70935	468.865	559.569	508.534	491.03	275.527	376.106	406.502	379.314
Sae1	169.084	0.610255	0.206324	2.95775	0.0030989	0.0312677	1.52653	136.946	104.553	142.456	152.078	160.409	252.528	186.771	216.932
Samm50	437.658	-0.485909	0.164498	-2.95389	0.00313792	0.031624	0.714047	551.264	570.443	432.336	484.586	402.911	397.597	355.755	306.369
Eif4ebp1	114.922	0.700332	0.237147	2.95316	0.00314542	0.0316622	1.62488	83.56	97.8619	69.5714	96.6595	100.964	197.455	140.732	132.569
Gng2	8.89337	1.5952	0.540993	2.94866	0.00319159	0.0320513	3.02137	3.48167	4.18213	3.31292	6.44397	11.323	17.462	10.9865	13.9547
Hs6st1	84.707	0.753524	0.255542	2.94873	0.00319084	0.0320513	1.68591	63.8306	65.2412	44.7245	76.0388	79.2611	150.442	91.5545	106.563
Phkb	66.1594	-0.666666	0.226286	-2.94612	0.00321791	0.0322775	0.629961	98.6473	68.5869	84.4795	74.75	56.6151	40.297	53.8864	52.0129
Ppp3cc	70.7688	-0.62107	0.210888	-2.94502	0.00322937	0.0323544	0.650189	77.7573	80.2969	91.1054	94.0819	48.1228	63.132	59.6412	52.0129
Tmem143	39.2968	-0.811071	0.275496	-2.94403	0.00323964	0.0324192	0.569959	55.7067	36.8027	54.6632	52.8405	22.646	36.2673	25.6353	29.8123
Oard1	85.3456	-0.647765	0.220073	-2.94341	0.00324614	0.0324462	0.638268	95.1656	100.371	87.7925	132.746	77.374	65.8185	69.5814	53.9158
Tns1	146.76	-0.498237	0.169306	-2.94282	0.00325236	0.0324703	0.707972	174.083	178.995	150.738	183.009	115.117	120.891	116.143	135.107
Myl12a	15.4241	1.46765	0.49881	2.94231	0.00325776	0.0324862	2.76571	16.2478	9.20069	4.96938	1.28879	14.1538	33.5809	23.0194	20.932
Mrps15	707.413	-0.598317	0.203397	-2.94162	0.00326499	0.0325202	0.660524	788.018	819.698	1007.13	790.03	619.935	745.495	467.19	421.812
Arf6	211.571	0.472013	0.160535	2.94024	0.00327959	0.0326275	1.38704	155.515	168.122	187.18	199.763	266.091	231.036	240.658	244.207
Nfix	339.08	-0.424743	0.144547	-2.93845	0.00329856	0.032748	0.744971	372.539	399.812	380.986	400.815	259.486	302.228	275.187	321.592
MGC105649	29.4904	1.19536	0.40681	2.93837	0.00329938	0.032748	2.29002	15.0872	12.5464	29.8163	16.7543	27.364	24.1782	69.5814	40.5954
Tnni1	5.27223	2.69713	0.918393	2.93679	0.00331627	0.0328774	6.4851	0	2.50928	1.65646	1.28879	1.88717	13.4323	15.6951	5.70873
Klrd1	8.1187	-1.77039	0.603002	-2.93596	0.00332516	0.0329272	0.293129	10.445	10.0371	19.8775	10.3103	8.49227	0	2.61584	3.17152
Sbno2	10.4491	1.70213	0.579834	2.93555	0.00332958	0.0329327	3.25381	8.12389	5.85498	3.31292	1.28879	13.2102	28.2079	8.3707	15.2233
Thg1l	45.1719	0.818544	0.278897	2.93493	0.00333624	0.0329603	1.76363	27.8533	46.0034	31.4728	23.1983	53.7843	69.8482	50.2242	58.9903
Ccdc85a	37.4214	-1.03643	0.353212	-2.93429	0.00334311	0.03299	0.487534	38.2984	42.6577	64.602	57.9957	34.9126	8.05941	31.9133	20.932
Pxdn	12.9316	1.37085	0.467607	2.93162	0.00337194	0.033236	2.58623	4.64222	9.20069	4.96938	9.02155	13.2102	28.2079	15.1719	19.0291
Gata5	16.7137	-1.15972	0.395696	-2.93084	0.00338043	0.0332491	0.447598	19.7295	22.5835	19.8775	30.931	10.3794	8.05941	15.1719	6.97734
Yeats4	117.694	-0.681032	0.232372	-2.93079	0.00338106	0.0332491	0.623719	132.303	114.59	142.456	193.319	97.1893	67.1617	111.435	83.0938
Crispld2	49.5718	-0.927048	0.316522	-2.92886	0.00340211	0.0334175	0.525933	55.7067	81.9698	49.6938	73.4612	46.2357	17.462	46.0388	26.0065
Gtf3a	19.7842	1.07149	0.366214	2.92585	0.00343518	0.0337035	2.1016	16.2478	15.0557	8.28231	10.3103	21.7025	30.8944	24.0658	31.7152
Chka	53.8856	0.759156	0.25964	2.92388	0.00345696	0.0338005	1.6925	35.9772	51.022	36.4422	34.7974	53.7843	84.6238	74.8131	59.6246
Spef1	67.8768	0.664142	0.227094	2.92453	0.00344979	0.0338005	1.58463	60.3489	46.8399	53.0068	48.9741	80.2047	100.743	68.5351	84.3624
Vps28	63.5836	-0.624951	0.213721	-2.92414	0.00345411	0.0338005	0.648442	83.56	83.6426	66.2585	73.4612	49.0664	55.0726	48.1315	49.4757
Lcp2	47.5573	0.785548	0.268786	2.92258	0.00347139	0.0339027	1.72375	31.335	37.6392	39.7551	29.6422	63.2202	76.5644	43.9462	58.356
Mitf	44.5673	-0.745928	0.255552	-2.91889	0.0035128	0.0342679	0.596284	71.9545	50.1856	51.3503	50.2629	36.7998	29.5512	36.6218	29.8123
Hsd17b12	43.3147	0.871477	0.298701	2.91756	0.00352786	0.0343754	1.82953	20.89	43.4942	23.1905	32.2198	57.5587	71.1914	43.423	54.5501
Actr1a	72.1448	0.636596	0.218275	2.91649	0.00353992	0.0344536	1.55466	49.9039	52.6948	56.3197	67.0172	73.5996	102.086	87.3692	88.1682
Cdkn3	5.37793	2.69103	0.922986	2.91557	0.00355036	0.0345158	6.45776	2.32111	1.67285	0	1.28879	20.7589	9.40264	3.13901	4.44013
Me3	254.182	-0.545014	0.187021	-2.91419	0.0035661	0.0346294	0.685385	270.41	336.243	273.316	328.642	188.717	173.277	263.677	199.171
Drap1	655.884	0.675118	0.231743	2.91322	0.00357722	0.0346584	1.59673	457.259	490.982	538.35	533.56	500.1	1121.6	917.638	687.585
Sdr39u1	40.0284	-0.989802	0.339747	-2.91335	0.00357575	0.0346584	0.503547	44.1011	45.167	57.9762	63.1509	32.0819	44.3267	18.8341	14.589
Rnf227	1.84942	3.98937	1.3696	2.91279	0.00358212	0.0346664	15.8825	0	0	0	0	4.71793	6.71617	2.09267	1.26861
Lyrm9	31.7614	-0.849877	0.291962	-2.91091	0.00360374	0.0348362	0.554832	35.9772	42.6577	44.7245	38.6638	28.3076	26.8647	20.4036	16.4919
Ccn3	20.105	1.14523	0.393596	2.90965	0.00361834	0.0349376	2.21181	6.96334	15.0557	11.5952	16.7543	21.7025	21.4917	26.6816	40.5954
Lrrc25	11.2049	1.44859	0.4981	2.90824	0.0036347	0.0350559	2.72942	5.80278	7.52783	1.65646	7.73276	16.0409	24.1782	14.6487	12.0518
Flnb	81.2066	0.856293	0.294596	2.90667	0.00365301	0.0351928	1.81038	55.7067	59.3863	79.5101	38.6638	75.4868	76.5644	108.296	156.039
Foxp2	5.44086	-2.08752	0.71853	-2.90526	0.00366951	0.0353118	0.235285	5.80278	5.85498	16.5646	7.73276	2.83076	0	1.56951	3.17152
RGD1307554	143.345	0.644749	0.221953	2.9049	0.00367375	0.0353127	1.56347	95.1656	115.427	124.235	113.414	113.23	196.112	201.42	187.754
Nucb2	40.1208	0.817876	0.281879	2.90151	0.00371368	0.0356162	1.76281	23.2111	38.4756	23.1905	29.6422	44.3485	59.1023	58.5949	44.4013
Tmod1	629.38	0.509983	0.175744	2.90186	0.0037096	0.0356162	1.42403	532.695	510.22	455.527	577.379	552.941	865.043	747.085	794.148
Pde4b	22.228	-1.29174	0.445578	-2.89902	0.00374335	0.0358604	0.408459	31.335	22.5835	56.3197	18.0431	16.9845	2.68647	14.6487	15.2233
Eif4a1	620.864	0.708911	0.24466	2.89754	0.00376105	0.0359089	1.63457	583.76	457.525	518.472	323.487	724.673	1124.29	568.684	666.019
Ifngr2	48.0033	0.771285	0.266146	2.89797	0.00375581	0.0359089	1.70679	31.335	35.9663	44.7245	30.931	42.4613	65.8185	70.6278	62.1618
Tacc3	5.87933	2.10302	0.725718	2.89785	0.00375736	0.0359089	4.29607	1.16056	4.18213	0	2.57759	13.2102	10.7459	6.27802	8.88025
Phospho1	112.599	-0.705361	0.243512	-2.89662	0.00377207	0.0359384	0.613289	127.661	171.467	119.265	135.323	85.8662	126.264	66.4424	68.5048
Emb	11.578	1.45572	0.502565	2.89658	0.00377256	0.0359384	2.74293	5.80278	5.01856	9.93877	5.15517	9.43585	13.4323	23.5426	20.2977
Ctnnal1	64.4946	-0.745289	0.25739	-2.89556	0.00378478	0.0360146	0.596548	83.56	81.1333	61.2891	99.2371	50.9536	28.2079	57.0254	54.5501
Cd274	37.462	-0.97354	0.336547	-2.89273	0.00381909	0.0363005	0.509255	59.1884	47.6763	59.6326	34.7974	21.7025	12.0891	39.2376	25.3722
Pbxip1	182.435	0.561966	0.194366	2.89128	0.00383679	0.0364282	1.47628	150.872	163.103	125.891	148.211	161.353	236.409	221.824	251.819
Cpeb2	53.6305	-0.757484	0.262108	-2.88997	0.0038528	0.0364672	0.591527	80.0784	71.9326	48.0374	70.8836	34.9126	28.2079	45.5157	49.4757
Rmdn1	350.67	-0.403598	0.139658	-2.88989	0.00385374	0.0364672	0.755971	360.933	431.596	392.581	412.414	315.157	287.452	307.1	298.123
Fggy	18.7397	-1.14345	0.395655	-2.89001	0.00385225	0.0364672	0.452676	29.0139	16.7285	21.534	36.0862	16.9845	9.40264	12.556	7.61165
Tigd2	20.0418	-1.16316	0.402857	-2.88728	0.00388588	0.0367307	0.446533	38.2984	16.7285	19.8775	34.7974	8.49227	20.1485	9.9402	12.0518
Eloa	9.04319	1.527	0.529074	2.88617	0.00389961	0.0368196	2.88185	5.80278	5.01856	3.31292	3.86638	13.2102	17.462	10.9865	12.6861
Dhrs7b	100.813	0.679454	0.235597	2.88396	0.00392704	0.0370375	1.60153	94.0051	67.7505	59.6326	86.3491	117.005	167.904	113.004	100.854
Phgr1	5.58906	2.78637	0.967057	2.88129	0.00396047	0.0373115	6.89894	0	2.50928	0	2.57759	1.88717	22.835	10.4634	4.44013
Ssh2	160.025	0.560034	0.194441	2.88023	0.00397384	0.0373962	1.4743	140.427	122.118	124.235	130.168	140.594	225.663	191.48	205.514
Lbh	1518.31	-0.410989	0.142743	-2.87922	0.00398654	0.0374744	0.752108	1448.37	1914.58	1654.8	1913.86	1320.08	1301.59	1363.9	1229.28
Pak6	18.8466	-1.25338	0.435532	-2.87781	0.00400443	0.0376011	0.419465	25.5322	36.8027	23.1905	20.6207	14.1538	9.40264	17.2646	3.80582
Gab2	103.931	0.675864	0.235092	2.87489	0.00404174	0.0378744	1.59755	66.1517	97.8619	81.1666	72.1724	109.456	178.65	115.62	110.369
Agtpbp1	183.733	-0.440895	0.153381	-2.87452	0.00404645	0.0378744	0.736677	219.345	213.289	208.714	206.207	149.086	147.756	166.891	158.576
Zfp212	45.4058	-0.717983	0.249778	-2.87449	0.00404687	0.0378744	0.607947	51.0645	55.2041	51.3503	68.306	42.4613	29.5512	32.9596	32.3495
Dach1	44.8023	-0.76708	0.267005	-2.8729	0.00406719	0.0379294	0.587606	62.67	57.7134	48.0374	59.2845	34.9126	18.8053	37.6681	39.3268
Irf5	5.01714	2.51984	0.877168	2.8727	0.00406976	0.0379294	5.7352	2.32111	0.836426	0	2.57759	8.49227	13.4323	9.9402	2.53722
Slc25a26	52.5503	0.876142	0.304897	2.87357	0.00405861	0.0379294	1.83546	35.9772	34.2935	29.8163	46.3966	67.9381	103.429	60.6876	41.8641
Slc25a20	198.003	-0.488829	0.170167	-2.87264	0.00407054	0.0379294	0.712603	242.556	214.125	240.187	228.116	170.789	171.934	183.109	133.204
Rbms2	101.478	0.684285	0.238459	2.86962	0.00410968	0.0382523	1.60691	92.8445	65.2412	81.1666	70.8836	110.399	174.62	96.7862	119.883
Tgfa	3.8873	3.09736	1.08	2.86793	0.00413172	0.0383737	8.55853	0	1.67285	0	1.28879	1.88717	6.71617	12.556	6.97734
Col8a2	25.9179	2.42404	0.845225	2.86793	0.00413171	0.0383737	5.36673	11.6056	10.0371	6.62585	3.86638	5.66151	99.3993	25.1121	45.0356
Phactr3	3.49853	-2.88621	1.0069	-2.86644	0.00415118	0.0385124	0.135258	1.16056	6.69141	9.93877	6.44397	1.88717	1.34323	0.523169	0
Gchfr	8.95124	-1.55848	0.543838	-2.86571	0.00416079	0.0385597	0.339509	18.5689	13.3828	14.9082	7.73276	2.83076	1.34323	5.23169	7.61165
Dyrk2	133.021	-0.606407	0.211647	-2.86518	0.00416767	0.0385815	0.65683	149.712	159.757	139.143	195.897	107.569	75.2211	106.203	130.667
Orai2	16.6614	1.23576	0.43167	2.86274	0.00419995	0.0388302	2.35505	8.12389	11.71	4.96938	14.1767	16.0409	26.8647	17.7877	33.6181
LOC102555491	10.9657	-1.31864	0.460668	-2.86246	0.00420365	0.0388302	0.400911	13.9267	17.5649	16.5646	15.4655	7.54868	2.68647	8.89387	5.07443
Dcaf13	89.1847	-0.613773	0.214511	-2.86127	0.00421953	0.038927	0.653485	105.611	98.6983	109.326	118.569	93.4149	56.4158	68.0119	63.4304
Sgsm3	10.9589	1.46842	0.513257	2.86099	0.00422326	0.038927	2.76719	8.12389	8.36426	1.65646	3.86638	10.3794	21.4917	14.1256	19.6634
Itgbl1	96.6303	0.700086	0.244786	2.85999	0.0042365	0.0390069	1.6246	80.0784	71.9326	84.4795	56.7069	95.3021	171.934	100.972	111.637
LOC306766	241.875	-0.494785	0.173053	-2.85914	0.00424786	0.0390673	0.709668	321.474	276.857	223.622	308.022	208.532	209.545	211.883	175.068
Rasd2	6.96187	-1.7155	0.600073	-2.85882	0.00425222	0.0390673	0.304497	11.6056	10.8735	8.28231	12.8879	1.88717	1.34323	6.27802	2.53722
Cnn3	123.048	0.715556	0.250435	2.85725	0.00427335	0.0392191	1.64212	88.2023	90.334	86.136	109.547	181.168	84.6238	158.52	185.851
Clcn3	103.679	0.540349	0.189161	2.85655	0.00428271	0.0392206	1.45432	78.9178	98.6983	84.4795	74.75	122.666	123.578	130.269	116.078
Aqp7	122.753	-1.65198	0.578309	-2.85657	0.00428249	0.0392206	0.318203	258.804	217.471	159.02	108.259	97.1893	85.967	38.1913	17.1262
Fdft1	50.0709	-0.721711	0.252696	-2.85604	0.00428958	0.0392414	0.606378	68.4728	66.0777	53.0068	61.8621	42.4613	33.5809	46.562	28.5437
Klhl41	194.718	0.769523	0.269681	2.85346	0.00432465	0.0394775	1.70471	133.464	148.884	152.394	139.19	169.845	411.03	220.254	182.68
Ptprt	4.17933	2.61682	0.916963	2.85379	0.00432015	0.0394775	6.13395	1.16056	0.836426	0	2.57759	10.3794	6.71617	7.32436	4.44013
Chaf1b	7.12284	2.05104	0.719073	2.85234	0.00433991	0.0395744	4.14404	1.16056	2.50928	4.96938	2.57759	20.7589	13.4323	5.23169	6.34304
Trim55	153.29	0.673858	0.236418	2.85028	0.0043681	0.0397465	1.59533	109.092	102.044	144.112	121.147	164.184	128.95	256.353	200.44
Trnau1ap	205.294	-0.495398	0.173786	-2.85061	0.00436349	0.0397465	0.709366	292.46	209.943	240.187	219.095	169.845	167.904	186.248	156.673
Tnfrsf11b	9.86095	1.9901	0.698401	2.8495	0.00437874	0.0398008	3.97263	4.64222	2.50928	8.28231	1.28879	30.1947	2.68647	20.4036	8.88025
Eno2	4.03514	3.1495	1.10545	2.84907	0.00438478	0.0398132	8.87346	2.32111	0.836426	0	0	3.77434	1.34323	9.41704	14.589
Jazf1	3.47029	3.33912	1.17253	2.8478	0.00440224	0.0399292	10.1199	1.16056	0	0	1.28879	3.77434	12.0891	6.27802	3.17152
Gpcpd1	14.795	-1.25316	0.440228	-2.84661	0.00441874	0.0400363	0.419529	26.6928	30.9478	13.2517	12.8879	7.54868	5.37294	11.5097	10.1489
Klhl38	21.8604	-1.12184	0.394247	-2.84553	0.00443377	0.0401299	0.459507	37.1378	30.9478	28.1598	24.4871	9.43585	9.40264	9.9402	25.3722
Dusp6	134.592	0.599718	0.210874	2.84396	0.0044556	0.0402847	1.51542	113.735	112.081	99.3877	100.526	127.384	212.231	137.593	173.799
Lysmd4	54.2191	-0.799825	0.281425	-2.84205	0.00448238	0.0404769	0.574419	69.6334	97.8619	57.9762	47.6853	40.5742	48.3564	41.8535	29.8123
Ghr	53.4631	-0.940486	0.330976	-2.84155	0.00448948	0.0404769	0.521057	64.9911	50.1856	82.8231	85.0603	56.6151	14.7756	31.3901	41.8641
Trabd2b	46.9462	-0.724323	0.254915	-2.84143	0.00449111	0.0404769	0.605281	53.3856	66.0777	54.6632	57.9957	26.4204	48.3564	35.0523	33.6181
Cuta	76.3753	-0.771702	0.271667	-2.84062	0.00450256	0.0405373	0.585726	99.8078	88.6612	120.922	73.4612	49.0664	87.3102	39.7608	52.0129
Arhgap26	64.2656	-0.669331	0.235679	-2.84002	0.00451113	0.0405716	0.628798	76.5967	65.2412	69.5714	105.681	50.9536	41.6403	51.7937	52.6472
Trim23	67.5076	-0.656118	0.231173	-2.83822	0.00453662	0.0407578	0.634583	71.9545	66.9141	104.357	88.9267	59.4459	45.67	47.6083	55.1844
Crb3	15.1722	1.23573	0.435543	2.83722	0.0045508	0.0408422	2.35501	10.445	6.69141	8.28231	11.5991	21.7025	14.7756	31.3901	16.4919
Mgat4b	103.128	0.633642	0.223498	2.83511	0.00458106	0.041012	1.55148	78.9178	85.3155	77.8537	79.9052	87.7534	161.188	117.713	136.375
Smim8	7.31262	-1.572	0.554433	-2.83534	0.00457771	0.041012	0.336341	11.6056	10.8735	13.2517	7.73276	2.83076	5.37294	3.66218	3.17152
Sdhd	178.34	-0.503191	0.177499	-2.83489	0.00458414	0.041012	0.705545	217.024	178.995	218.653	221.672	176.45	146.413	138.117	129.398
Sele	16.6598	1.23085	0.434586	2.83223	0.0046224	0.0413109	2.34705	5.80278	13.3828	13.2517	7.73276	13.2102	22.835	32.9596	24.1035
Auh	108.418	-0.600444	0.212114	-2.83076	0.00464376	0.0414583	0.659551	143.909	113.754	134.173	128.879	100.02	102.086	81.0911	63.4304
LOC102553329	5.94162	-2.00804	0.709579	-2.82991	0.00465615	0.0415108	0.24861	5.80278	11.71	16.5646	5.15517	0.943585	0	4.18535	3.17152
Sytl4	6.48505	1.81511	0.641452	2.82969	0.00465938	0.0415108	3.51886	2.32111	3.3457	3.31292	2.57759	7.54868	9.40264	9.41704	13.9547
Rpe	3.54949	-2.44391	0.863955	-2.82874	0.0046731	0.0415896	0.183785	8.12389	5.85498	4.96938	5.15517	0	1.34323	1.04634	1.90291
Gli4	9.61458	-1.41623	0.500829	-2.82776	0.00468744	0.0416737	0.374691	20.89	14.2192	8.28231	11.5991	4.71793	8.05941	4.70852	4.44013
Rhobtb3	51.6744	-0.705387	0.249681	-2.82515	0.00472588	0.0419718	0.613278	70.7939	76.9512	44.7245	63.1509	45.2921	32.2376	40.284	39.9611
Map3k3	43.7507	0.713375	0.252603	2.8241	0.0047414	0.042022	1.63964	30.1745	39.312	31.4728	30.931	50.9536	53.7294	51.2705	62.1618
RGD1565355	1362.2	-0.586181	0.207545	-2.82436	0.00473748	0.042022	0.666104	1812.79	1385.96	1711.12	1635.48	1103.99	728.033	1453.36	1066.9
Mlec	107.674	0.60795	0.21533	2.82334	0.00475268	0.0420782	1.52409	84.7206	82.8062	81.1666	90.2155	125.497	175.964	115.097	105.929
Fam120a	148.878	0.49895	0.176858	2.82118	0.00478466	0.0423175	1.41318	120.698	132.155	99.3877	139.19	186.83	173.277	160.613	178.874
Lyve1	79.4107	0.944112	0.335511	2.81395	0.00489366	0.0431716	1.924	30.1745	35.1299	86.136	68.306	144.369	85.967	113.528	71.6763
LOC102555739	15.6943	1.57478	0.559645	2.8139	0.00489451	0.0431716	2.97891	5.80278	15.8921	1.65646	6.44397	19.8153	30.8944	8.89387	36.1553
Ramp1	18.5433	1.19698	0.4254	2.81377	0.00489643	0.0431716	2.29259	4.64222	5.85498	16.5646	19.3319	24.5332	29.5512	22.4963	25.3722
Plce1	43.5492	0.84478	0.300372	2.81245	0.00491655	0.0433043	1.79599	31.335	30.9478	39.7551	24.4871	41.5177	40.297	63.3034	76.7508
Clec4a3	34.685	1.29142	0.459707	2.80922	0.00496619	0.0436963	2.44768	15.0872	9.20069	28.1598	28.3534	56.6151	87.3102	20.4036	32.3495
Galnt16	10.4091	1.76021	0.626764	2.80841	0.00497862	0.0437605	3.38748	1.16056	9.20069	6.62585	1.28879	8.49227	25.5215	9.41704	21.5663
Cecr2	19.7421	-1.02094	0.363606	-2.80781	0.0049879	0.0437915	0.492796	29.0139	32.6206	23.1905	19.3319	9.43585	20.1485	11.5097	12.6861
Nabp1	16.8696	1.20578	0.429482	2.80752	0.00499242	0.0437915	2.30662	3.48167	12.5464	16.5646	9.02155	18.8717	20.1485	21.9731	32.3495
Tbx21	9.30923	-1.43197	0.510343	-2.8059	0.00501763	0.0439674	0.370624	12.7661	12.5464	21.534	7.73276	6.6051	4.0297	4.18535	5.07443
Cnst	20.3028	-1.09735	0.391444	-2.80332	0.00505787	0.0442291	0.467376	26.6928	28.4385	28.1598	29.6422	11.323	4.0297	21.4499	12.6861
Csde1	2117.27	-0.374063	0.13342	-2.80364	0.00505293	0.0442291	0.771607	2337.36	2095.25	2617.21	2514.44	2002.29	1701.88	1867.71	1802.06
Pigk	123.056	0.594795	0.212285	2.80187	0.0050808	0.0443841	1.51026	89.3628	122.118	104.357	76.0388	129.271	138.353	145.441	179.508
Cept1	87.2428	-0.565784	0.201963	-2.80143	0.00508771	0.044399	0.675588	102.129	98.6983	125.891	91.5043	78.3176	60.4455	68.0119	72.9449
Dusp23	35.0296	-0.989844	0.35345	-2.80052	0.00510202	0.0444329	0.503532	47.5828	71.0962	19.8775	47.6853	26.4204	14.7756	26.1584	26.6408
LOC100910949	5.20202	-2.11193	0.754051	-2.80078	0.00509795	0.0444329	0.231337	6.96334	10.0371	11.5952	5.15517	5.66151	0	1.56951	0.634304
Cd80	6.01966	2.16229	0.772536	2.79895	0.00512686	0.0445582	4.47626	2.32111	1.67285	4.96938	0	10.3794	17.462	6.27802	5.07443
Lynx1	66.4717	-0.930006	0.332246	-2.79915	0.00512372	0.0445582	0.524856	97.4867	99.5347	81.1666	67.0172	62.2766	71.1914	27.7279	25.3722
Col3a1	2614.77	1.56136	0.557988	2.79819	0.00513894	0.0446177	2.95131	887.826	1554.08	1827.08	1024.59	2767.53	8317.31	1540.73	2998.99
Ercc5	211.144	-0.549058	0.196291	-2.79717	0.00515531	0.0447143	0.683466	247.198	263.474	270.003	224.25	183.055	150.442	218.161	132.569
Rgmb	65.0435	-0.65551	0.234443	-2.79603	0.00517343	0.0448259	0.634851	89.3628	91.1704	56.3197	81.194	53.7843	42.9835	58.5949	46.9385
Ehd4	425.996	0.403802	0.14445	2.79544	0.00518299	0.0448631	1.32299	334.24	392.284	327.979	411.125	459.526	492.967	488.116	501.734
LOC102548320	38.155	-0.883481	0.316464	-2.79173	0.00524274	0.045193	0.542058	59.1884	28.4385	59.6326	52.8405	31.1383	17.462	32.4365	24.1035
Linc00514	7.20769	-1.97707	0.708053	-2.79226	0.00523406	0.045193	0.254005	8.12389	13.3828	4.96938	19.3319	8.49227	0	2.09267	1.26861
Etv5	10.7909	1.42719	0.511114	2.79232	0.00523316	0.045193	2.68923	8.12389	7.52783	4.96938	2.57759	14.1538	10.7459	14.1256	24.1035
Ociad1	46.3968	-0.766933	0.274711	-2.79178	0.00524192	0.045193	0.587665	56.8673	52.6948	77.8537	45.1078	38.687	44.3267	27.7279	27.9094
Fbxo32	234.623	-0.67741	0.242675	-2.79143	0.0052476	0.045193	0.625287	278.533	227.508	332.949	315.754	105.682	243.125	179.97	193.463
Ampd3	97.2319	0.665833	0.238639	2.79012	0.00526877	0.0452382	1.58648	74.2756	103.717	62.9455	56.7069	98.1328	145.069	123.468	113.54
Zbtb20	980.098	-0.76823	0.275299	-2.79053	0.00526221	0.0452382	0.587137	1237.15	1039.68	1686.28	980.772	903.011	358.644	886.771	748.479
Tfdp2	15.0876	-1.26563	0.453572	-2.79035	0.00526505	0.0452382	0.415919	12.7661	36.8027	19.8775	15.4655	12.2666	6.71617	10.4634	6.34304
Pcnx4	34.1426	-0.837245	0.30051	-2.78608	0.00533498	0.0457606	0.559711	40.6195	37.6392	53.0068	43.819	18.8717	32.2376	29.8206	17.1262
Nrip3	2.21935	3.53087	1.26762	2.78543	0.00534569	0.0458064	11.5584	0	0	0	1.28879	3.77434	2.68647	3.66218	6.34304
Slc24a3	21.9114	-0.990903	0.356048	-2.78306	0.00538491	0.0460928	0.503163	17.4083	25.9292	38.0986	34.7974	14.1538	18.8053	11.5097	14.589
Sts	112.237	0.602209	0.216407	2.78276	0.00538993	0.0460928	1.51804	89.3628	88.6612	87.7925	90.2155	96.2457	162.531	124.514	158.576
Rrp12	14.312	1.16403	0.418555	2.78107	0.00541801	0.0462865	2.24082	4.64222	8.36426	11.5952	11.5991	17.9281	17.462	21.9731	20.932
Selp	3.50494	2.85206	1.02735	2.77613	0.00550105	0.0469489	7.22029	0	1.67285	1.65646	0	6.6051	5.37294	5.75486	6.97734
Amdhd2	17.6619	1.04001	0.374782	2.77498	0.00552057	0.0470684	2.05624	15.0872	11.71	11.5952	7.73276	25.4768	21.4917	20.9267	27.2751
Actn2	53.516	-1.01432	0.365787	-2.77298	0.00555456	0.0473109	0.495061	44.1011	122.118	62.9455	57.9957	28.3076	25.5215	58.5949	28.5437
Ncapg2	16.6717	-1.13358	0.409034	-2.77137	0.00558214	0.0474983	0.455782	12.7661	19.2378	34.7857	24.4871	9.43585	14.7756	8.3707	9.51456
Ptprk	27.6268	-0.919665	0.332287	-2.76768	0.00564562	0.0479906	0.528632	32.4956	35.9663	44.7245	33.5086	15.0974	13.4323	29.2974	16.4919
Reg3b	194.844	4.81979	1.74183	2.76708	0.00565603	0.0480312	28.2425	2.32111	5.01856	46.3809	0	1302.15	162.531	13.0792	27.2751
Akr1e2	27.2782	-0.896822	0.324399	-2.76456	0.00569996	0.0483561	0.537069	31.335	39.312	31.4728	38.6638	29.2511	17.462	13.6024	17.1262
Chid1	43.8474	0.873816	0.316578	2.76019	0.00577674	0.0488808	1.8325	20.89	34.2935	28.1598	38.6638	64.1638	81.9373	40.8072	41.8641
Ube2d4	40.4511	-0.814166	0.294965	-2.76022	0.00577628	0.0488808	0.568737	48.7434	36.8027	69.5714	50.2629	28.3076	41.6403	23.5426	24.7378
LOC120102934	8.77496	-1.48268	0.537191	-2.76006	0.00577902	0.0488808	0.357823	12.7661	15.8921	9.93877	14.1767	5.66151	0	7.32436	4.44013
Syde1	91.8828	-0.567554	0.205691	-2.75925	0.00579348	0.0489546	0.67476	105.611	119.609	102.701	112.125	85.8662	56.4158	84.2302	68.5048
Rep15	3.19795	3.22719	1.16982	2.75869	0.0058033	0.048989	9.36439	0	0	1.65646	1.28879	8.49227	4.0297	3.13901	6.97734
Prrx1	48.0264	0.712052	0.258241	2.75732	0.00582779	0.0491471	1.63813	45.2617	31.7842	44.7245	24.4871	55.6715	64.4752	57.5486	60.2589
Ccdc102a	28.0623	0.931227	0.337997	2.75513	0.0058668	0.0492811	1.9069	13.9267	18.4014	23.1905	21.9095	50.9536	33.5809	25.1121	37.4239
Man1a2	48.385	0.775713	0.281511	2.75553	0.0058597	0.0492811	1.71204	35.9772	32.6206	48.0374	27.0647	40.5742	72.5346	58.5949	71.6763
Gpx1	1469.31	0.665738	0.241616	2.75536	0.00586281	0.0492811	1.58638	865.775	925.924	1315.23	1438.29	1264.4	2549.46	1782.96	1612.4
Dync1li1	44.6802	0.794488	0.288288	2.75588	0.00585344	0.0492811	1.73446	26.6928	40.9849	31.4728	30.931	40.5742	60.4455	50.2242	76.1165
Relb	44.1734	0.811519	0.294788	2.75289	0.00590712	0.049534	1.75506	20.89	40.9849	21.534	43.819	52.8408	52.3861	51.7937	69.1391
Kcnj14	12.5923	1.67275	0.60765	2.75282	0.00590853	0.049534	3.18822	3.48167	8.36426	6.62585	5.15517	3.77434	32.2376	12.556	28.5437
Fam131c	25.1743	-1.30441	0.474017	-2.75183	0.00592642	0.0496352	0.404886	41.78	43.4942	23.1905	32.2198	22.646	25.5215	3.66218	8.88025
Stard10	13.8711	-1.3373	0.486404	-2.74936	0.0059712	0.0499612	0.395761	24.3717	19.2378	18.2211	16.7543	15.0974	8.05941	7.32436	1.90291
Cnp	40.41	0.866735	0.315675	2.74565	0.00603907	0.0504796	1.82353	35.9772	20.0742	21.534	36.0862	38.687	76.5644	45.5157	48.8414
Gm2a	34.3431	1.09402	0.398718	2.74384	0.0060726	0.0506204	2.13468	20.89	25.9292	18.2211	20.6207	34.9126	88.6535	23.0194	42.4984
Csnk2a2	88.2503	0.712557	0.259698	2.74379	0.00607338	0.0506204	1.63871	67.3123	76.9512	53.0068	67.0172	86.8098	167.904	93.124	93.877
Gng10	289.561	0.507123	0.184827	2.74377	0.00607374	0.0506204	1.42121	218.185	230.854	228.592	277.091	350.07	405.657	258.445	347.598
Bmper	4.27947	-2.28253	0.832606	-2.74143	0.00611725	0.0509332	0.205537	9.28445	7.52783	8.28231	2.57759	2.83076	2.68647	1.04634	0
Aqp1	729.031	-0.405362	0.14791	-2.7406	0.00613264	0.0510116	0.755047	743.917	801.296	851.421	925.353	719.955	639.379	562.929	588
Zfp367	33.8633	0.994528	0.362967	2.74	0.00614397	0.051056	1.99243	35.9772	15.8921	16.5646	23.1983	43.4049	22.835	59.1181	53.9158
Ndufa9	32.4211	-0.818406	0.298877	-2.73827	0.00617636	0.0512752	0.567068	45.2617	40.1485	44.7245	33.5086	21.7025	34.9241	21.9731	17.1262
Osbpl8	103.908	-0.497597	0.181798	-2.73709	0.00619858	0.0514096	0.708286	124.18	121.282	124.235	118.569	78.3176	79.2508	91.5545	93.877
Psmd6	154.42	-0.465241	0.170127	-2.73467	0.00624435	0.0517389	0.72435	188.01	154.739	197.119	179.142	134.933	115.518	130.792	135.107
Zfp3	8.18482	-1.47174	0.53945	-2.72822	0.00636778	0.0525979	0.360548	11.6056	9.20069	14.9082	11.5991	5.66151	6.71617	2.61584	3.17152
Dlg1	41.5092	-0.745989	0.273521	-2.72735	0.00638446	0.0525979	0.596259	70.7939	46.0034	49.6938	42.5302	27.364	28.2079	37.6681	29.8123
Fignl1	14.8246	1.14921	0.421234	2.72821	0.00636797	0.0525979	2.21793	10.445	8.36426	8.28231	10.3103	16.0409	17.462	29.2974	18.3948
Irs2	17.5365	1.10206	0.404081	2.72732	0.00638504	0.0525979	2.14661	16.2478	10.8735	9.93877	7.73276	31.1383	13.4323	23.0194	27.9094
Mif	200.383	0.639226	0.234365	2.72748	0.00638207	0.0525979	1.55749	143.909	159.757	163.99	158.522	146.256	329.092	263.677	237.864
Niban2	35.7106	0.885882	0.324709	2.72823	0.00636754	0.0525979	1.84789	23.2111	22.5835	28.1598	25.7759	32.0819	72.5346	47.0852	34.2524
Rnaseh2a	39.1844	-0.741272	0.271913	-2.72614	0.00640799	0.0527361	0.598212	48.7434	37.6392	53.0068	57.9957	22.646	30.8944	34.006	28.5437
Hdlbp	93.9598	0.523122	0.191917	2.72576	0.00641528	0.0527451	1.43706	70.7939	82.8062	84.4795	69.5948	108.512	122.234	109.865	103.392
Lnpk	50.6541	-0.717997	0.263678	-2.723	0.00646918	0.053137	0.607941	67.3123	56.877	56.3197	72.1724	52.8408	25.5215	32.9596	41.2297
Itpripl2	42.1661	0.811368	0.298347	2.71954	0.00653722	0.0536442	1.75487	37.1378	32.6206	23.1905	27.0647	54.7279	75.2211	36.6218	50.7443
Kcne3	5.70965	1.84518	0.678795	2.71832	0.00656138	0.0537907	3.59299	2.32111	4.18213	1.65646	1.28879	8.49227	8.05941	8.89387	10.7832
Mfsd8	56.0289	-0.686251	0.25266	-2.71611	0.00660549	0.0541003	0.621467	71.9545	77.7876	66.2585	60.5733	57.5587	32.2376	47.6083	34.2524
Ndufa4	3245.55	-0.478287	0.176178	-2.7148	0.00663157	0.0541735	0.717829	4021.33	3028.7	3983.79	4079.03	3002.49	3191.52	2514.87	2142.68
Ak4	150.044	-0.509283	0.187567	-2.71521	0.00662343	0.0541735	0.702572	204.258	179.832	140.799	179.142	146.256	111.488	125.037	113.54
Rcc2	50.7492	0.715809	0.263678	2.7147	0.00663348	0.0541735	1.6424	40.6195	39.312	41.4115	30.931	62.2766	80.5941	45.5157	65.3333
Synj2	101.125	-0.735898	0.27126	-2.71289	0.00666999	0.0543675	0.600444	164.799	153.066	81.1666	106.97	85.8662	47.0132	80.0448	90.0711
Nt5c2	227.595	0.709555	0.261538	2.71301	0.00666751	0.0543675	1.6353	158.996	176.486	182.211	171.409	177.394	458.043	246.936	249.281
Angptl1	9.77419	-1.57615	0.581791	-2.70913	0.00674598	0.0548819	0.335376	5.80278	10.0371	29.8163	14.1767	2.83076	2.68647	5.23169	7.61165
Cdon	12.7734	-1.26609	0.46734	-2.70915	0.00674563	0.0548819	0.415784	13.9267	21.7471	24.8469	12.8879	6.6051	2.68647	6.80119	12.6861
Tspan4	44.0073	0.850639	0.314105	2.70813	0.00676629	0.0549947	1.8033	42.9406	33.457	9.93877	37.375	50.01	63.132	63.8266	51.3786
Pcmtd1	1744.62	-0.454235	0.167814	-2.70678	0.00679393	0.0551667	0.729897	2202.74	1742.28	2194.81	1933.19	1445.57	1143.09	1588.34	1706.91
Nfatc3	93.2841	-0.570004	0.21062	-2.70631	0.00680346	0.0551915	0.673615	117.216	138.01	106.014	83.7716	71.7125	73.8779	76.3826	79.288
Spr	105.068	0.629285	0.232804	2.70307	0.00687023	0.0556802	1.5468	81.2389	79.4605	71.2278	97.9483	83.0355	149.099	145.964	132.569
Zfp1	16.6639	-1.07247	0.397087	-2.70083	0.00691663	0.056003	0.475506	17.4083	19.2378	29.8163	25.7759	10.3794	5.37294	15.1719	10.1489
Shb	4.63491	2.14736	0.795244	2.70025	0.00692877	0.0560481	4.43015	2.32111	1.67285	1.65646	1.28879	7.54868	5.37294	11.5097	5.70873
Clasp2	63.605	-0.698849	0.258957	-2.69871	0.00696086	0.0562543	0.616064	80.0784	94.5161	64.602	74.75	32.0819	59.1023	61.2107	42.4984
Mecr	29.397	-0.858451	0.318357	-2.69651	0.00700711	0.0565744	0.551544	40.6195	48.5127	26.5034	33.5086	26.4204	25.5215	15.6951	18.3948
Rgsl1	89.0806	0.702123	0.260453	2.69577	0.00702251	0.0566452	1.6269	68.4728	78.6241	66.2585	56.7069	158.522	94.0264	75.8595	114.175
Slc22a3	4.33411	-2.14097	0.794357	-2.69522	0.00703418	0.0566857	0.226728	3.48167	10.0371	9.93877	5.15517	0.943585	1.34323	3.13901	0.634304
RGD1565989	3.95495	-2.40015	0.891108	-2.69344	0.0070719	0.0569218	0.189445	5.80278	11.71	6.62585	2.57759	2.83076	0	2.09267	0
Icoslg	55.9742	-0.786228	0.29193	-2.69321	0.00707684	0.0569218	0.579858	96.3262	70.2598	59.6326	55.4181	61.333	41.6403	34.006	29.178
Myh10	41.2942	0.697296	0.258944	2.69284	0.00708459	0.0569305	1.62146	30.1745	39.312	28.1598	27.0647	53.7843	49.6997	47.6083	54.5501
Dusp13	7.11721	2.12893	0.790919	2.69172	0.00710846	0.0570685	4.37394	4.64222	1.67285	0	3.86638	1.88717	24.1782	13.0792	7.61165
Mrpl2	42.9104	-0.711024	0.264572	-2.68745	0.00720009	0.0577498	0.610886	59.1884	48.5127	49.6938	55.4181	41.5177	28.2079	24.5889	36.1553
Cog2	54.3941	-0.599034	0.22294	-2.68697	0.00721033	0.0577775	0.660196	75.4362	63.5684	59.6326	63.1509	44.3485	42.9835	42.8998	43.1327
Ms4a6b	13.5178	1.19041	0.443134	2.68635	0.00722377	0.0578308	2.28218	8.12389	10.8735	4.96938	7.73276	16.9845	24.1782	13.0792	22.2006
St6galnac4	48.1942	0.764346	0.284597	2.68571	0.00723761	0.057833	1.6986	22.0506	40.1485	38.0986	41.2414	54.7279	84.6238	50.7474	53.9158
Cd36	140.604	-0.64305	0.239408	-2.68601	0.00723119	0.057833	0.640358	212.382	164.776	122.578	188.164	102.851	73.8779	139.686	120.518
Cap2	26.7486	0.843583	0.314229	2.68461	0.0072615	0.0579696	1.7945	17.4083	18.4014	19.8775	21.9095	34.9126	26.8647	42.8998	31.7152
Snx2	67.808	-0.632075	0.235493	-2.68405	0.00727354	0.0580115	0.645247	83.56	65.2412	104.357	78.6164	64.1638	41.6403	49.701	55.1844
Ero1a	166.896	0.664505	0.247773	2.68191	0.00732031	0.0583299	1.58502	141.588	138.01	125.891	112.125	122.666	179.993	260.538	254.356
Gpx7	28.0493	1.12554	0.419963	2.68009	0.00736031	0.0585938	2.18183	16.2478	19.2378	9.93877	23.1983	39.6306	67.1617	17.2646	31.7152
LOC103690163	19.2493	-0.925439	0.345459	-2.67887	0.00738714	0.0586432	0.52652	23.2111	25.0928	28.1598	25.7759	11.323	9.40264	15.1719	15.8576
Ndufa5	179.923	-0.527547	0.196903	-2.67923	0.00737923	0.0586432	0.693733	219.345	207.434	182.211	238.427	179.281	153.129	109.865	149.696
Fam180a	3.82269	2.84892	1.06341	2.67905	0.00738312	0.0586432	7.20463	0	0.836426	1.65646	1.28879	3.77434	13.4323	2.61584	6.97734
Sfxn3	20.8825	0.979779	0.365841	2.67815	0.00740293	0.0586593	1.97216	15.0872	13.3828	11.5952	16.7543	20.7589	21.4917	29.2974	38.6925
Naxe	100.766	-0.572288	0.213684	-2.67819	0.00740203	0.0586593	0.672549	125.34	139.683	101.044	112.125	74.5432	107.459	77.429	68.5048
Slc39a1	254.622	0.552801	0.206457	2.67756	0.00741608	0.0586865	1.46693	211.221	223.326	183.867	203.629	251.937	425.805	251.121	286.071
Pla2g12a	195.485	-0.50571	0.188899	-2.67715	0.00742515	0.0586865	0.704314	229.79	202.415	253.439	229.405	158.522	210.888	141.779	137.644
Tbrg1	30.17	0.946118	0.353416	2.67707	0.00742701	0.0586865	1.92668	13.9267	21.7471	18.2211	27.0647	34.9126	64.4752	29.2974	31.7152
Antkmt	36.9606	-0.852358	0.318451	-2.67657	0.0074379	0.0587061	0.553879	47.5828	50.1856	23.1905	69.5948	27.364	20.1485	30.3438	27.2751
LOC102551184	15.3082	1.65238	0.617404	2.67633	0.00744327	0.0587061	3.14351	6.96334	10.0371	4.96938	6.44397	40.5742	38.9538	6.27802	8.24595
Tlr8	9.41586	1.48911	0.55647	2.67599	0.0074508	0.0587112	2.80716	3.48167	9.20069	1.65646	3.86638	11.323	21.4917	10.9865	13.3204
Ankrd24	36.3444	-0.849986	0.318068	-2.67234	0.00753248	0.0593	0.55479	47.5828	41.8213	43.068	51.5517	25.4768	44.3267	17.2646	19.6634
Mettl11b	5.67673	-1.97405	0.738914	-2.67155	0.0075501	0.0593292	0.254538	1.16056	11.71	8.28231	15.4655	1.88717	1.34323	3.66218	1.90291
Cotl1	37.6758	1.04586	0.391478	2.67156	0.00754999	0.0593292	2.06459	33.6561	20.0742	19.8775	23.1983	60.3894	84.6238	24.0658	35.521
Rab11fip5	53.9754	0.725316	0.271671	2.66984	0.00758881	0.0595785	1.65326	39.4589	30.9478	54.6632	38.6638	49.0664	88.6535	61.2107	69.1391
Nes	7.38758	1.78435	0.668761	2.66814	0.00762718	0.0597696	3.44463	3.48167	3.3457	3.31292	2.57759	9.43585	22.835	5.23169	8.88025
Scn7a	14.1937	-1.28968	0.483319	-2.66839	0.00762166	0.0597696	0.409041	29.0139	23.4199	19.8775	9.02155	13.2102	1.34323	9.41704	8.24595
Pcare	53.2535	0.729916	0.273679	2.66705	0.00765203	0.0599093	1.65854	47.5828	51.8584	26.5034	32.2198	57.5587	68.5049	58.0717	83.7281
Pfdn1	906.271	0.929269	0.348599	2.66573	0.00768219	0.0600902	1.90431	590.723	578.807	662.585	662.44	755.812	2517.22	724.589	757.993
Trim35	224.286	-0.441454	0.16578	-2.66288	0.00774744	0.0603117	0.736392	275.052	209.943	289.881	260.336	179.281	197.455	197.758	184.582
Nid1	121.462	0.766491	0.287868	2.66264	0.00775294	0.0603117	1.70113	76.5967	57.7134	124.235	103.103	229.291	134.323	111.958	134.472
Inpp4b	134.888	-0.595721	0.223697	-2.66308	0.00774299	0.0603117	0.661714	171.762	177.322	124.235	175.276	133.045	87.3102	82.6606	127.495
Dram2	42.6836	-0.697202	0.261755	-2.66356	0.00773176	0.0603117	0.616767	63.8306	43.4942	57.9762	47.6853	35.8562	24.1782	36.0986	32.3495
Nelfcd	64.2388	0.632916	0.237675	2.66295	0.00774595	0.0603117	1.5507	48.7434	55.2041	38.0986	56.7069	80.2047	98.0561	72.1973	64.699
Pir	24.0635	0.923306	0.346565	2.66417	0.00771796	0.0603117	1.89646	11.6056	18.4014	16.5646	20.6207	22.646	26.8647	40.284	35.521
Miga2	149.35	-0.475022	0.178554	-2.66038	0.00780527	0.0606634	0.719456	158.996	172.304	187.18	176.565	134.933	126.264	137.07	101.489
Ankrd2	1.48625	3.69462	1.39048	2.65709	0.00788178	0.0611466	12.9477	0	0	0	0	1.88717	5.37294	2.09267	2.53722
Wdr92	38.0879	-0.759215	0.285723	-2.65717	0.00787995	0.0611466	0.590818	42.9406	49.3491	39.7551	59.2845	40.5742	21.4917	27.2048	24.1035
Trabd	89.0072	-0.609937	0.22964	-2.65606	0.00790602	0.0612788	0.655225	121.858	112.918	74.5408	117.28	68.8817	92.6832	61.7339	62.1618
Igsf10	20.0927	1.18524	0.446479	2.65464	0.00793937	0.0614815	2.27401	15.0872	10.8735	11.5952	10.3103	24.5332	53.7294	16.2182	18.3948
Insig1	114.226	-0.527865	0.198979	-2.65286	0.00798123	0.0616592	0.693581	149.712	122.955	107.67	158.522	100.964	94.0264	99.402	80.5566
Laptm5	170.538	0.691736	0.260715	2.65323	0.00797262	0.0616592	1.61523	116.056	102.88	159.02	143.056	205.702	321.033	149.103	167.456
Cd28	17.0679	-1.13356	0.427315	-2.65274	0.00798402	0.0616592	0.455791	19.7295	15.0557	36.4422	21.9095	6.6051	18.8053	7.84753	10.1489
Gcdh	426.512	-0.495436	0.186837	-2.6517	0.0080088	0.0617946	0.709347	615.095	444.979	432.336	503.918	283.076	381.479	420.104	331.107
Csad	99.3302	-0.490887	0.185152	-2.65127	0.00801893	0.0618169	0.711587	125.34	117.1	114.296	106.97	87.7534	83.2805	86.3228	73.5792
Sh3bp2	6.41971	1.96353	0.741077	2.64956	0.00805967	0.0620748	3.90015	6.96334	1.67285	1.65646	0	3.77434	14.7756	10.4634	12.0518
Tmem9b	69.7447	0.585609	0.221073	2.64894	0.00807445	0.0621324	1.50067	59.1884	52.6948	61.2891	50.2629	73.5996	89.9967	73.2436	97.6828
Il15ra	6.74645	-1.64334	0.621363	-2.64473	0.00817568	0.0628547	0.320116	15.0872	13.3828	9.93877	2.57759	2.83076	2.68647	3.66218	3.80582
Shtn1	4.82063	2.27817	0.861864	2.64331	0.00820992	0.0630043	4.85064	1.16056	0	4.96938	1.28879	8.49227	10.7459	3.66218	8.24595
LOC120103323	22.211	-1.16517	0.440767	-2.6435	0.00820538	0.0630043	0.445912	31.335	24.2564	49.6938	19.3319	21.7025	2.68647	17.2646	11.4175
Comtd1	31.6139	0.809133	0.306359	2.64112	0.00826319	0.0633561	1.75216	19.7295	20.9107	24.8469	27.0647	26.4204	45.67	41.3303	46.9385
Gpbp1l2	16.4437	-1.0882	0.412089	-2.64069	0.00827368	0.0633795	0.470347	16.2478	16.7285	19.8775	37.375	9.43585	9.40264	13.6024	8.88025
LOC120095871	42.8255	-0.834344	0.31608	-2.63966	0.00829884	0.0635152	0.560838	61.5095	39.312	59.6326	60.5733	45.2921	17.462	36.6218	22.2006
Sncaip	16.5889	-0.986479	0.374044	-2.63734	0.00835599	0.063838	0.504708	17.4083	23.4199	28.1598	19.3319	14.1538	9.40264	9.41704	11.4175
Myl6	303.096	0.520301	0.197273	2.63747	0.00835268	0.063838	1.43425	212.382	207.434	286.568	289.978	327.424	452.67	301.345	346.964
Tomm20	23.3517	-0.908372	0.344971	-2.63319	0.00845878	0.0645654	0.532786	25.5322	35.1299	26.5034	36.0862	18.8717	6.71617	18.3109	19.6634
Slc46a3	45.881	-0.835108	0.317256	-2.63229	0.00848119	0.0646785	0.560541	80.0784	66.9141	59.6326	27.0647	29.2511	42.9835	28.7743	32.3495
Cnksr3	31.1962	0.832064	0.31634	2.63028	0.00853136	0.0649247	1.78023	23.2111	28.4385	9.93877	25.7759	34.9126	51.0429	38.1913	38.0582
LOC120096823	4.00527	-2.18981	0.832448	-2.63056	0.00852434	0.0649247	0.219181	5.80278	4.18213	13.2517	3.86638	0.943585	0	2.09267	1.90291
Rims1	6.84959	-2.36003	0.897322	-2.63009	0.0085363	0.0649247	0.194786	0	5.01856	24.8469	16.7543	0	1.34323	3.66218	3.17152
Cdv3	18.8441	-1.17304	0.446911	-2.62478	0.00867054	0.0658869	0.443485	42.9406	21.7471	23.1905	18.0431	6.6051	5.37294	12.556	20.2977
Aldh5a1	134.133	-0.588905	0.224406	-2.62428	0.0086832	0.0659243	0.664847	167.12	157.248	144.112	172.698	81.1483	158.502	98.3557	93.877
Pnpt1	32.9408	-0.808624	0.308211	-2.62361	0.00870046	0.0659966	0.570926	37.1378	26.7656	57.9762	46.3966	22.646	28.2079	20.9267	23.4692
Mamdc2	17.5883	-1.01565	0.38724	-2.6228	0.00872102	0.0660937	0.494605	26.6928	20.0742	26.5034	19.3319	9.43585	20.1485	8.3707	10.1489
Megf6	9.54115	1.43122	0.545807	2.62221	0.00873609	0.0661491	2.69675	4.64222	5.01856	4.96938	6.44397	7.54868	10.7459	14.1256	22.8349
Slit3	17.0461	1.30002	0.495975	2.62113	0.00876382	0.0663002	2.46232	2.32111	15.0557	9.93877	11.5991	9.43585	32.2376	24.0658	31.7152
Togaram2	16.4225	1.16215	0.443609	2.61976	0.00879919	0.0665088	2.23791	13.9267	12.5464	9.93877	3.86638	11.323	25.5215	28.2511	26.0065
Plekha3	63.3351	0.636699	0.243182	2.6182	0.00883938	0.0667534	1.55477	34.8167	47.6763	71.2278	46.3966	72.656	79.2508	72.1973	82.4595
Popdc2	359.52	0.449784	0.171904	2.61648	0.00888422	0.066772	1.36584	312.19	325.37	284.911	292.556	313.27	451.327	464.574	431.961
Slc7a8	27.0581	-0.880958	0.336719	-2.6163	0.00888883	0.066772	0.543007	32.4956	38.4756	33.1292	33.5086	18.8717	32.2376	15.6951	12.0518
Trappc13	81.0206	-0.537388	0.20538	-2.61655	0.00888235	0.066772	0.689017	109.092	98.6983	91.1054	85.0603	58.5023	67.1617	76.3826	62.1618
Kif3b	15.2463	1.03007	0.393513	2.61764	0.00885411	0.066772	2.04213	9.28445	11.71	8.28231	10.3103	23.5896	18.8053	17.7877	22.2006
Creb3l2	16.1738	1.14252	0.436682	2.61636	0.00888728	0.066772	2.20766	9.28445	8.36426	13.2517	10.3103	11.323	22.835	20.4036	33.6181
Jun	291.866	0.578919	0.221203	2.61714	0.0088669	0.066772	1.49373	243.717	318.678	155.707	215.228	286.85	351.927	401.27	361.553
Msln	8.14583	-1.66413	0.636247	-2.61555	0.00890851	0.0668434	0.315534	5.80278	9.20069	14.9082	19.3319	5.66151	4.0297	0.523169	5.70873
Fgf23	4.7648	2.35857	0.901823	2.61533	0.00891402	0.0668434	5.12861	0	4.18213	0	1.28879	1.88717	9.40264	9.9402	11.4175
C1s	191.479	0.455888	0.174388	2.61422	0.00894321	0.0670033	1.37163	147.391	170.631	190.493	139.19	196.266	213.574	230.717	243.573
Dut	171.615	-0.58633	0.224353	-2.61343	0.00896387	0.0670403	0.666035	234.432	209.107	177.241	199.763	178.338	162.531	115.097	96.4142
Mmp8	3.82479	3.43331	1.31357	2.61372	0.00895625	0.0670403	10.8026	0	0	1.65646	1.28879	0	18.8053	3.13901	5.70873
Prr7	10.4552	1.36738	0.523332	2.61283	0.0089795	0.0670984	2.58001	10.445	7.52783	1.65646	2.57759	19.8153	14.7756	10.9865	15.8576
Katnbl1	13.5764	-1.17858	0.451334	-2.61132	0.00901925	0.0672774	0.441787	12.7661	12.5464	23.1905	28.3534	8.49227	4.0297	10.9865	8.24595
Rprd1b	49.67	0.676341	0.258999	2.61137	0.00901812	0.0672774	1.59808	31.335	46.8399	34.7857	39.9526	50.01	56.4158	75.8595	62.1618
Fads6	22.6502	-1.03429	0.396198	-2.61053	0.00904008	0.0673739	0.488257	37.1378	40.9849	13.2517	28.3534	16.0409	21.4917	15.6951	8.24595
Smtn	79.0346	-0.554558	0.212624	-2.60817	0.00910286	0.0677825	0.680866	89.3628	84.479	112.639	92.7931	58.5023	52.3861	68.5351	73.5792
Cd300a	4.07509	2.47511	0.949789	2.60596	0.0091618	0.0681619	5.56009	0	0.836426	1.65646	2.57759	8.49227	10.7459	5.75486	2.53722
Ephx2	45.2725	-1.13113	0.434162	-2.60531	0.00917903	0.0682305	0.456558	60.3489	105.39	29.8163	54.1293	28.3076	6.71617	32.4365	45.0356
Ikzf3	10.6016	-1.16817	0.448604	-2.60401	0.00921395	0.0683709	0.444985	13.9267	12.5464	18.2211	14.1767	6.6051	6.71617	6.27802	6.34304
Commd7	10.8478	1.49049	0.572355	2.60414	0.0092105	0.0683709	2.80985	5.80278	10.8735	3.31292	1.28879	10.3794	25.5215	9.9402	19.6634
Ndufaf6	38.1199	-0.959187	0.368467	-2.60318	0.00923629	0.068477	0.514347	17.4083	58.5498	51.3503	73.4612	20.7589	33.5809	25.1121	24.7378
Cyb5a	110.293	-0.584956	0.224939	-2.6005	0.00930868	0.0689538	0.66667	136.946	108.735	147.425	134.034	77.374	126.264	74.8131	76.7508
Npepps	251.831	0.45467	0.17497	2.59856	0.0093616	0.0692856	1.37047	190.331	265.983	178.898	211.362	305.722	290.139	268.386	303.832
Acacb	7.7149	-1.43754	0.554415	-2.59289	0.00951739	0.0703775	0.369197	16.2478	10.8735	9.93877	9.02155	2.83076	1.34323	5.75486	5.70873
Mmp24os	30.4545	0.902142	0.348222	2.59071	0.00957784	0.0707632	1.86884	17.4083	15.8921	21.534	29.6422	30.1947	63.132	33.4828	32.3495
Baalc	25.7147	-1.02896	0.397259	-2.59016	0.00959313	0.0708147	0.490062	15.0872	38.4756	54.6632	30.931	14.1538	13.4323	13.6024	25.3722
Acadl	8.28787	-1.99869	0.771809	-2.58962	0.00960809	0.0708638	0.250226	35.9772	4.18213	6.62585	5.15517	2.83076	8.05941	1.56951	1.90291
Smim19	92.0632	-0.556361	0.214927	-2.5886	0.00963666	0.0709518	0.680015	127.661	83.6426	110.983	115.991	64.1638	88.6535	76.9058	68.5048
Cep83	131.796	-0.444513	0.171712	-2.58871	0.00963369	0.0709518	0.734832	152.033	143.865	162.333	152.078	115.117	95.3696	118.759	114.809
Kctd17	18.4643	0.924873	0.357363	2.58805	0.00965219	0.0709608	1.89852	15.0872	13.3828	13.2517	9.02155	22.646	25.5215	24.0658	24.7378
Rbp1	53.0588	0.85365	0.329854	2.58796	0.00965453	0.0709608	1.80707	49.9039	24.2564	34.7857	41.2414	59.4459	111.488	44.9925	58.356
Hsbp1	41.6992	0.713994	0.275981	2.58711	0.00967852	0.0710412	1.64034	37.1378	28.4385	31.4728	28.3534	41.5177	71.1914	49.1779	46.3042
Tet1	13.0002	-1.10391	0.426716	-2.58698	0.00968213	0.0710412	0.465255	24.3717	20.0742	14.9082	11.5991	7.54868	8.05941	10.4634	6.97734
Tead4	27.3838	0.825606	0.319254	2.58605	0.00970824	0.0711715	1.77228	13.9267	22.5835	21.534	21.9095	32.0819	25.5215	40.284	41.2297
LOC102552725	8.20297	-1.63064	0.630635	-2.58571	0.009718	0.0711818	0.322946	16.2478	3.3457	18.2211	12.8879	5.66151	0	4.18535	5.07443
Lrrc3b	14.6129	-1.35147	0.522839	-2.58487	0.00974143	0.0712922	0.391891	34.8167	11.71	23.1905	14.1767	17.9281	4.0297	4.70852	6.34304
Cdipt	76.5767	0.596072	0.230799	2.58264	0.0098047	0.071571	1.5116	48.7434	69.4234	57.9762	65.7284	77.374	120.891	86.846	85.631
Dip2c	45.7693	-0.847878	0.328283	-2.58276	0.00980127	0.071571	0.555601	67.3123	41.8213	62.9455	65.7284	34.9126	18.8053	51.7937	22.8349
Plb1	11.3127	1.69416	0.655913	2.5829	0.00979732	0.071571	3.23588	2.32111	3.3457	0	15.4655	7.54868	28.2079	20.9267	12.6861
LOC498154	9.25931	1.39804	0.541473	2.58192	0.00982511	0.0716586	2.63544	4.64222	5.85498	6.62585	3.86638	13.2102	5.37294	16.7414	17.7605
Gmps	225.041	-0.417286	0.161693	-2.58073	0.00985914	0.0718072	0.748832	276.212	253.437	251.782	248.737	220.799	170.591	205.605	173.165
Fam98a	152.918	0.486254	0.188425	2.58062	0.00986234	0.0718072	1.4008	132.303	141.356	97.7312	136.612	164.184	178.65	208.221	164.285
Mcur1	35.7051	-0.728005	0.282368	-2.57821	0.00993139	0.0722483	0.603738	56.8673	35.9663	36.4422	48.9741	33.0255	22.835	26.1584	25.3722
Klf9	43.364	-0.726021	0.281788	-2.57647	0.00998138	0.0725501	0.604569	52.225	56.0405	62.9455	43.819	28.3076	41.6403	21.9731	39.9611
Cdkl2	8.9383	1.45391	0.564578	2.57522	0.0100177	0.0727523	2.7395	3.48167	7.52783	3.31292	3.86638	8.49227	18.8053	8.89387	17.1262
Tm9sf3	146.739	0.474732	0.184534	2.5726	0.0100939	0.0732432	1.38966	119.537	124.627	115.952	128.879	195.322	188.053	139.163	162.382
Gtf3c2	185.221	-0.511028	0.19871	-2.57173	0.010119	0.0733631	0.701722	190.331	214.962	245.156	224.25	163.24	103.429	174.215	166.188
Tpmt	279.077	-0.636844	0.247698	-2.57105	0.010139	0.0734453	0.643118	370.217	286.894	473.748	226.828	233.066	276.706	162.182	202.977
Plekhg2	17.9899	0.986782	0.383996	2.56977	0.0101766	0.0736553	1.98176	8.12389	16.7285	9.93877	12.8879	16.9845	25.5215	27.7279	26.0065
Ppp1r3c	24.1035	0.861506	0.335355	2.56894	0.0102011	0.0737697	1.81693	15.0872	20.0742	19.8775	14.1767	33.9691	20.1485	37.145	32.3495
LOC679739	621.519	-0.445449	0.173479	-2.56774	0.0102363	0.0739616	0.734356	609.292	627.32	814.979	817.095	470.849	564.158	604.783	463.676
Gal3st3	9.26536	-1.36221	0.53098	-2.56546	0.0103038	0.0743866	0.388986	13.9267	13.3828	13.2517	12.8879	5.66151	5.37294	8.3707	1.26861
Filip1l	29.5512	0.782628	0.305162	2.56463	0.0103286	0.0745025	1.72026	20.89	24.2564	26.5034	15.4655	28.3076	40.297	38.1913	42.4984
Fkbp5	3.89212	2.93099	1.14375	2.5626	0.0103891	0.074875	7.62631	1.16056	0.836426	0	1.28879	0.943585	18.8053	3.66218	4.44013
Rbm27	90.4156	-0.628188	0.245252	-2.5614	0.0104252	0.0750718	0.646989	109.092	88.6612	142.456	103.103	66.051	45.67	82.6606	85.631
Mreg	8.06475	-1.44807	0.565634	-2.56008	0.0104648	0.0752935	0.366512	10.445	18.4014	4.96938	12.8879	7.54868	2.68647	3.13901	4.44013
Ncoa2	64.2481	-0.571766	0.223366	-2.55978	0.0104739	0.0752956	0.672792	74.2756	73.6055	79.5101	82.4828	51.8972	37.6106	60.6876	53.9158
Hspa13	64.6737	-0.639701	0.250002	-2.55878	0.0105039	0.0754476	0.641846	88.2023	52.6948	89.4489	87.6379	49.0664	38.9538	54.9327	56.453
Tspo	185.131	0.576793	0.225501	2.55783	0.0105329	0.0755922	1.49153	145.07	173.977	120.922	150.789	182.112	314.317	218.161	175.702
Synrg	21.3996	0.93468	0.365521	2.55712	0.0105544	0.0756827	1.91147	9.28445	16.7285	13.2517	19.3319	17.9281	33.5809	31.9133	29.178
Pmpca	69.3366	0.728164	0.285089	2.55417	0.0106442	0.0762627	1.65653	64.9911	57.7134	33.1292	50.2629	62.2766	127.607	88.9387	69.7734
LOC102555317	23.4614	-0.910639	0.356639	-2.55339	0.0106679	0.0763684	0.531949	37.1378	21.7471	34.7857	28.3534	16.9845	21.4917	18.3109	8.88025
LOC120093728	5.7226	-1.75311	0.686846	-2.5524	0.0106983	0.0765212	0.296662	10.445	6.69141	3.31292	15.4655	0.943585	1.34323	3.13901	4.44013
Frmd6	165.169	-0.474174	0.185855	-2.55131	0.0107318	0.0766965	0.719879	192.652	217.471	160.677	197.185	151.917	115.518	126.084	159.845
Rhou	6.93919	1.82065	0.713831	2.55054	0.0107558	0.0767452	3.53241	0	2.50928	3.31292	6.44397	8.49227	18.8053	11.5097	4.44013
Itgav	139.491	0.47763	0.187269	2.55051	0.0107566	0.0767452	1.39245	107.932	135.501	125.891	96.6595	169.845	151.785	147.534	180.777
Sfxn4	83.8064	-0.541897	0.212541	-2.54962	0.0107841	0.0767493	0.686867	116.056	95.3526	107.67	78.6164	79.2611	63.132	70.1046	60.2589
Rorc	45.2314	-0.747966	0.293313	-2.55006	0.0107705	0.0767493	0.595442	74.2756	60.2227	43.068	46.3966	30.1947	51.0429	31.9133	24.7378
Lta4h	50.6436	0.670939	0.263146	2.54968	0.0107821	0.0767493	1.59211	30.1745	33.457	46.3809	46.3966	66.9945	73.8779	47.6083	60.2589
B3gntl1	27.4142	-0.797214	0.312953	-2.54739	0.0108532	0.0770596	0.575459	31.335	27.6021	44.7245	36.0862	25.4768	17.462	15.6951	20.932
RGD1563222	3.1493	2.66831	1.04749	2.54734	0.0108549	0.0770596	6.35684	1.16056	0.836426	0	1.28879	6.6051	4.0297	3.66218	7.61165
Bmt2	168.467	-0.513781	0.201691	-2.54737	0.0108539	0.0770596	0.700384	218.185	153.902	228.592	193.319	173.62	123.578	136.024	120.518
Tsku	4.31169	2.04235	0.802706	2.54433	0.0109487	0.0775965	4.11916	1.16056	2.50928	1.65646	1.28879	9.43585	4.0297	6.80119	7.61165
Pik3ip1	40.3943	-0.75577	0.297039	-2.54435	0.0109482	0.0775965	0.59223	52.225	42.6577	53.0068	56.7069	16.9845	28.2079	30.8669	42.4984
Farp1	26.5128	0.955001	0.375407	2.54391	0.0109621	0.0776268	1.93858	19.7295	27.6021	16.5646	6.44397	30.1947	45.67	27.2048	38.6925
Dnajb6	242.833	0.483528	0.190144	2.54296	0.0109919	0.0777734	1.39816	184.528	217.471	216.996	192.03	203.814	292.825	310.239	324.764
Cisd2	17.9196	0.943023	0.370918	2.5424	0.0110094	0.0778324	1.92255	9.28445	13.3828	14.9082	11.5991	19.8153	26.8647	27.2048	20.2977
Mxra8	139.532	0.676886	0.266283	2.54198	0.0110227	0.0778623	1.59869	81.2389	124.627	117.609	104.392	118.892	253.871	126.607	189.023
Rab7b	9.13218	1.39911	0.55063	2.54092	0.0110562	0.0780344	2.63738	9.28445	3.3457	3.31292	3.86638	12.2666	16.1188	8.3707	16.4919
Txnip	375.657	-0.604143	0.237897	-2.53951	0.0111007	0.0782189	0.657862	379.502	403.994	462.153	570.935	319.875	174.62	384.006	310.175
Ncf4	8.50242	1.37262	0.540487	2.5396	0.0110979	0.0782189	2.58941	3.48167	5.01856	8.28231	2.57759	15.0974	10.7459	12.0329	10.7832
Dicer1	48.9698	0.705247	0.277829	2.53842	0.0111353	0.0783977	1.63042	25.5322	49.3491	36.4422	36.0862	65.1074	64.4752	44.9925	69.7734
Serf2	755.167	0.527566	0.207889	2.53773	0.0111573	0.0784879	1.4415	655.714	528.621	578.105	710.125	700.14	1263.98	809.865	794.783
Pkhd1l1	11.2131	-1.29146	0.509338	-2.53558	0.0112263	0.0789079	0.408536	11.6056	15.0557	19.8775	18.0431	9.43585	2.68647	10.4634	2.53722
Akap13	96.4414	0.654332	0.258197	2.53424	0.0112691	0.0789695	1.57389	70.7939	61.8955	97.7312	72.1724	72.656	112.832	140.732	142.718
Sec31a	60.1368	0.679497	0.268127	2.53424	0.0112692	0.0789695	1.60158	35.9772	52.6948	31.4728	64.4397	60.3894	67.1617	79.5216	89.4368
Naa16	18.4997	-0.946159	0.373364	-2.53415	0.0112721	0.0789695	0.519012	30.1745	15.8921	26.5034	25.7759	16.9845	8.05941	12.556	12.0518
Inpp5d	20.2342	1.07346	0.423457	2.53499	0.0112451	0.0789695	2.10447	5.80278	16.7285	4.96938	23.1983	28.3076	36.2673	22.4963	24.1035
Neurl1b	52.919	0.668616	0.264054	2.53212	0.0113376	0.0792979	1.58955	38.2984	38.4756	33.1292	54.1293	70.7689	49.6997	57.0254	81.8252
Usp36	34.5956	-0.776074	0.306476	-2.53225	0.0113334	0.0792979	0.583954	27.8533	47.6763	38.0986	60.5733	28.3076	26.8647	27.7279	19.6634
Rgs6	42.7857	-0.749133	0.296138	-2.52968	0.0114167	0.0797859	0.594961	39.4589	75.2783	46.3809	54.1293	33.9691	20.1485	32.9596	39.9611
C4b	15.3024	1.3764	0.54479	2.52648	0.0115213	0.0803852	2.5962	0	8.36426	8.28231	18.0431	26.4204	10.7459	27.7279	22.8349
Gsta1	96.0739	-0.581414	0.230111	-2.52667	0.0115149	0.0803852	0.668308	134.625	99.5347	97.7312	130.168	79.2611	65.8185	99.9252	61.5275
Smim14	139.76	0.524064	0.207491	2.52572	0.0115462	0.080488	1.438	98.6473	122.118	110.983	127.591	119.835	163.875	178.401	196.634
Sh3bgrl3	61.1936	0.631309	0.249978	2.52545	0.0115549	0.080488	1.54897	41.78	40.1485	59.6326	51.5517	59.4459	87.3102	62.7802	86.8996
Ccdc22	15.9503	-0.981476	0.389272	-2.52131	0.0116919	0.0813758	0.506461	19.7295	21.7471	19.8775	21.9095	9.43585	17.462	10.4634	6.97734
Prkcsh	121.575	0.476563	0.18905	2.52082	0.011708	0.0814215	1.39142	103.29	101.208	86.136	114.703	118.892	162.531	144.395	141.45
LOC120099911	117.708	-0.500448	0.198566	-2.52031	0.0117252	0.0814742	0.706887	139.267	149.72	109.326	150.789	115.117	102.086	94.1704	81.1909
Cmip	43.221	0.770644	0.306098	2.51764	0.0118145	0.0820279	1.70603	27.8533	44.3306	21.534	33.5086	48.1228	37.6106	58.5949	74.2135
Kcnd3	16.4786	-1.03985	0.41318	-2.5167	0.011846	0.0821797	0.486378	16.2478	25.0928	26.5034	21.9095	16.9845	2.68647	10.9865	11.4175
Ndufs1	25.0413	-0.937239	0.372451	-2.51641	0.0118558	0.0821812	0.522232	27.8533	47.6763	41.4115	14.1767	16.9845	18.8053	18.8341	14.589
Rnf25	115.887	0.578319	0.230038	2.51402	0.0119364	0.0826722	1.49311	81.2389	99.5347	84.4795	104.392	103.794	194.769	133.931	124.958
Vamp5	8.53423	1.47285	0.586606	2.51079	0.012046	0.0832962	2.77569	2.32111	5.01856	9.93877	1.28879	18.8717	10.7459	9.9402	10.1489
Rasl12	23.345	-0.993917	0.395855	-2.51081	0.0120455	0.0832962	0.502113	25.5322	38.4756	14.9082	46.3966	13.2102	8.05941	19.8804	20.2977
Entpd6	16.0614	-1.09285	0.435338	-2.51035	0.0120613	0.0833342	0.468835	16.2478	36.8027	21.534	11.5991	11.323	13.4323	9.9402	7.61165
Mcee	123.884	-0.63277	0.252157	-2.50943	0.0120926	0.08345	0.644937	189.171	143.029	137.486	130.168	136.82	110.145	76.3826	67.8705
Agl	640.077	-0.458209	0.182647	-2.50871	0.0121172	0.08345	0.727889	586.081	859.01	768.598	752.655	496.326	432.521	627.279	598.149
Gsn	3140.59	-0.814226	0.324559	-2.50871	0.0121172	0.08345	0.568714	4222.1	4927.39	3200.28	3669.19	1393.68	1067.87	3557.02	3087.16
Snrnp27	82.2807	-0.566655	0.225832	-2.50919	0.0121008	0.08345	0.67518	88.2023	77.7876	120.922	106.97	78.3176	63.132	54.4095	68.5048
Rbis	437.934	-0.603359	0.240717	-2.50651	0.0121929	0.0839034	0.65822	548.943	401.485	621.173	538.716	415.177	472.818	261.584	243.573
Arid5a	36.9265	1.02026	0.407261	2.50519	0.0122387	0.0841119	2.02829	15.0872	39.312	34.7857	7.73276	31.1383	65.8185	56.5022	45.0356
Tspan6	43.4413	0.686795	0.274163	2.50507	0.0122429	0.0841119	1.6097	35.9772	27.6021	36.4422	33.5086	36.7998	67.1617	52.3169	57.7216
Znrf2	45.6777	0.746808	0.298227	2.50416	0.0122744	0.0842604	1.67808	38.2984	41.8213	24.8469	30.931	39.6306	51.0429	57.0254	81.8252
Ino80c	136.136	-0.464742	0.185737	-2.50216	0.012344	0.0846698	0.724601	177.565	152.23	162.333	139.19	91.5277	128.95	116.143	121.152
Lin37	305.726	0.608025	0.243063	2.50151	0.0123665	0.084688	1.52417	255.322	271.838	155.707	282.246	294.399	531.921	317.563	336.815
Elovl5	53.2729	0.636288	0.254359	2.50154	0.0123656	0.084688	1.55432	49.9039	41.8213	34.7857	38.6638	79.2611	68.5049	49.1779	64.0647
Ap2b1	242.211	0.525513	0.210113	2.5011	0.0123809	0.0847185	1.43945	184.528	222.489	218.653	166.254	232.122	396.254	254.783	262.602
Atf3	16.7498	1.31587	0.526275	2.50035	0.0124072	0.0848305	2.48952	13.9267	12.5464	4.96938	5.15517	16.0409	51.0429	12.556	17.7605
Ccr10	18.0353	-1.06518	0.426169	-2.49944	0.0124391	0.0849808	0.477912	22.0506	39.312	13.2517	20.6207	10.3794	20.1485	8.3707	10.1489
Fmn1	22.9188	-1.30434	0.522203	-2.49776	0.0124982	0.0853156	0.404908	10.445	58.5498	48.0374	12.8879	7.54868	20.1485	16.2182	9.51456
Shmt2	53.22	0.674922	0.270318	2.49677	0.012533	0.0854853	1.59651	51.0645	50.1856	31.4728	28.3534	63.2202	84.6238	59.1181	57.7216
Kbtbd7	46.058	-0.74692	0.299194	-2.49644	0.0125447	0.0854964	0.595875	55.7067	66.9141	64.602	43.819	54.7279	21.4917	31.3901	29.8123
Prkcg	11.47	-1.13968	0.457003	-2.49381	0.0126379	0.0860628	0.45386	12.7661	14.2192	14.9082	21.9095	9.43585	4.0297	9.41704	5.07443
Agpat4	39.8885	0.740885	0.297192	2.49295	0.0126687	0.0862039	1.6712	31.335	27.6021	33.1292	27.0647	39.6306	63.132	35.0523	62.1618
Pole3	78.5259	-0.581474	0.233432	-2.49097	0.0127394	0.0866155	0.668281	104.45	66.9141	104.357	101.815	77.374	57.7591	62.2571	53.2815
Spred3	9.36439	1.37022	0.550458	2.48923	0.0128019	0.0869018	2.5851	8.12389	0.836426	4.96938	7.73276	15.0974	12.0891	14.6487	11.4175
Ggct	140.843	-0.570259	0.229069	-2.48946	0.0127937	0.0869018	0.673496	221.666	144.702	183.867	122.435	139.651	112.832	93.124	108.466
Vps45	10.4924	1.19901	0.481862	2.48829	0.0128359	0.0870638	2.29582	4.64222	5.01856	9.93877	6.44397	13.2102	17.462	15.1719	12.0518
Tmem47	53.443	-0.696465	0.280006	-2.48732	0.0128709	0.0871625	0.617083	77.7573	57.7134	74.5408	54.1293	62.2766	33.5809	31.3901	36.1553
Hmgb3	144.7	-0.525936	0.211439	-2.48742	0.0128675	0.0871625	0.694509	183.368	157.248	175.585	168.832	157.579	80.5941	120.852	113.54
Slc26a6	31.3978	-0.771579	0.310302	-2.48654	0.0128992	0.0872843	0.585776	32.4956	36.8027	46.3809	42.5302	33.0255	20.1485	15.6951	24.1035
Aplnr	119.15	-0.673611	0.270955	-2.48606	0.0129166	0.087333	0.626935	128.822	165.612	167.303	125.013	137.763	53.7294	72.1973	102.757
Zfp709l1	144.849	-0.897393	0.361411	-2.48303	0.0130272	0.0880109	0.536856	179.886	137.174	261.721	177.853	150.974	28.2079	120.852	102.123
Zc3h7b	10.6076	1.24912	0.503131	2.48268	0.0130397	0.0880257	2.37696	4.64222	6.69141	8.28231	5.15517	19.8153	18.8053	9.41704	12.0518
Homer1	157.612	-0.421095	0.169663	-2.48194	0.0130668	0.088069	0.746857	191.492	177.322	167.303	185.586	123.61	135.667	124.514	155.404
Hist2h2aa2	34.7813	0.784786	0.316193	2.48198	0.0130654	0.088069	1.72284	27.8533	23.4199	24.8469	25.7759	24.5332	60.4455	47.6083	43.767
Krba1	8.00219	-1.36866	0.552094	-2.47904	0.0131736	0.0887187	0.38725	13.9267	8.36426	14.9082	9.02155	2.83076	5.37294	2.61584	6.97734
Kpna5	39.6304	-0.676509	0.272938	-2.47861	0.0131894	0.0887553	0.625677	45.2617	54.3677	46.3809	48.9741	42.4613	22.835	31.3901	25.3722
Cxcl16	3.14122	2.607	1.05202	2.4781	0.0132084	0.0888131	6.09236	1.16056	0.836426	0	1.28879	7.54868	6.71617	3.13901	4.44013
LOC100910341	239.326	-0.535149	0.216008	-2.47745	0.0132324	0.088904	0.690087	312.19	252.601	276.629	288.69	261.373	222.977	151.719	148.427
Mrps16	436.147	-0.546903	0.220977	-2.47494	0.013326	0.0894624	0.684488	580.278	435.778	505.221	546.448	411.403	475.505	251.644	282.9
Tnfrsf17	3.65277	2.39076	0.967249	2.47171	0.0134467	0.0902019	5.24435	2.32111	0.836426	0	1.28879	2.83076	9.40264	3.66218	8.88025
Nceh1	140.755	-0.491603	0.198966	-2.47079	0.0134817	0.0903653	0.711234	157.836	182.341	145.769	172.698	145.312	87.3102	125.037	109.735
Supt4h1	91.1003	-0.523591	0.212065	-2.46901	0.0135489	0.0906734	0.695638	89.3628	117.936	87.7925	132.746	79.2611	81.9373	70.6278	69.1391
Sulf1	30.2373	0.929632	0.376484	2.46925	0.0135398	0.0906734	1.90479	17.4083	25.9292	21.534	19.3319	27.364	20.1485	48.6547	61.5275
Chic1	6.23462	-1.66711	0.675322	-2.46862	0.0135635	0.0906999	0.314883	8.12389	2.50928	13.2517	14.1767	1.88717	4.0297	2.09267	3.80582
RGD1311946	20.5707	0.947606	0.384027	2.46755	0.0136041	0.0908744	1.92867	10.445	11.71	19.8775	14.1767	27.364	37.6106	16.7414	26.6408
Mblac1	10.2875	1.27131	0.51525	2.46737	0.0136109	0.0908744	2.41381	5.80278	8.36426	6.62585	2.57759	9.43585	21.4917	11.5097	16.4919
Smc6	96.2423	-0.552269	0.223897	-2.46662	0.0136395	0.0909938	0.681947	120.698	83.6426	142.456	113.414	91.5277	63.132	73.2436	81.8252
LOC687532	27.3215	-2.64503	1.07292	-2.46527	0.0136909	0.0912653	0.159869	67.3123	69.4234	28.1598	23.1983	25.4768	2.68647	1.04634	1.26861
A3galt2	28.5215	0.74652	0.302914	2.46446	0.0137219	0.091401	1.67774	19.7295	25.0928	18.2211	20.6207	41.5177	40.297	30.3438	32.3495
Aspn	11.9597	1.66875	0.677552	2.46291	0.0137815	0.0917259	3.17939	0	5.85498	4.96938	11.5991	9.43585	42.9835	9.41704	11.4175
Zbtb37	19.4624	-0.996678	0.404755	-2.46242	0.0138002	0.0917786	0.501153	20.89	20.0742	43.068	21.9095	12.2666	6.71617	19.3572	11.4175
Ppp1r14b	182.374	0.498939	0.202646	2.46213	0.0138116	0.0917834	1.41317	149.712	132.155	178.898	143.056	221.742	275.363	183.632	174.434
Dusp3	8.41955	1.37984	0.561211	2.45869	0.0139446	0.0923074	2.6024	5.80278	5.01856	3.31292	3.86638	7.54868	20.1485	11.5097	10.1489
Zfp868	15.1989	-0.931269	0.378737	-2.45888	0.0139371	0.0923074	0.524397	19.7295	19.2378	16.5646	24.4871	12.2666	8.05941	10.4634	10.7832
Itga2	4.69844	1.89803	0.771962	2.4587	0.0139439	0.0923074	3.72703	3.48167	1.67285	1.65646	1.28879	6.6051	4.0297	6.80119	12.0518
Ctnna3	81.9936	-0.664068	0.26997	-2.45978	0.0139022	0.0923074	0.631096	80.0784	126.3	82.8231	114.703	50.01	45.67	91.0313	65.3333
LOC108351734	5.31399	2.15002	0.874377	2.45892	0.0139357	0.0923074	4.43835	0	2.50928	1.65646	3.86638	8.49227	0	12.0329	13.9547
Strap	251.58	-0.409001	0.166624	-2.45463	0.014103	0.0932834	0.753145	269.249	324.533	286.568	264.203	215.137	255.215	211.883	185.851
Lrrc75b	27.5112	-0.774124	0.315446	-2.45406	0.0141251	0.0933574	0.584743	33.6561	48.5127	23.1905	32.2198	17.9281	22.835	21.4499	20.2977
Ms4a6bl	19.3251	0.96232	0.392291	2.45308	0.014164	0.0935417	1.94844	17.4083	13.3828	3.31292	16.7543	27.364	32.2376	25.1121	19.0291
Pcdh1	19.7533	-1.079	0.440035	-2.45207	0.0142036	0.0937305	0.473358	19.7295	15.8921	43.068	30.931	11.323	5.37294	20.9267	10.7832
Lekr1	15.4909	-1.19503	0.487605	-2.45082	0.0142531	0.0937667	0.436777	24.3717	10.8735	36.4422	15.4655	16.9845	4.0297	9.41704	6.34304
Ptpro	20.7105	0.898216	0.366483	2.45091	0.0142496	0.0937667	1.86376	18.5689	10.0371	18.2211	11.5991	25.4768	29.5512	19.8804	32.3495
Rps6ka5	53.088	-0.722391	0.294672	-2.45151	0.0142259	0.0937667	0.606092	76.5967	78.6241	67.9149	38.6638	45.2921	53.7294	27.7279	36.1553
Zfp266	96.8238	-0.554469	0.226199	-2.45124	0.0142364	0.0937667	0.680907	148.551	90.334	127.548	96.6595	84.9227	61.7888	84.2302	80.5566
Exosc5	52.1161	-0.615932	0.251394	-2.45007	0.0142829	0.0938654	0.652508	68.4728	71.0962	53.0068	56.7069	48.1228	51.0429	32.9596	35.521
Kif22	6.70684	1.8896	0.771302	2.44989	0.0142901	0.0938654	3.70533	3.48167	3.3457	0	3.86638	23.5896	10.7459	4.18535	4.44013
Crbn	31.4468	-0.739956	0.302072	-2.4496	0.0143014	0.0938671	0.598758	37.1378	46.0034	41.4115	30.931	17.9281	34.9241	20.4036	22.8349
Arpc5	165.491	0.516963	0.211191	2.44785	0.0143713	0.0942334	1.43094	124.18	113.754	149.082	157.233	232.122	224.32	147.534	175.702
Hpse	20.47	0.988241	0.403841	2.44711	0.0144008	0.0942334	1.98377	8.12389	11.71	21.534	15.4655	26.4204	16.1188	40.284	24.1035
Ssbp4	178.491	0.462487	0.188953	2.44763	0.0143797	0.0942334	1.37792	117.216	130.482	175.585	179.142	200.04	217.604	194.096	213.76
Eml1	81.4394	-0.576838	0.23575	-2.44682	0.0144124	0.0942334	0.670432	107.932	113.754	66.2585	101.815	77.374	48.3564	64.3497	71.6763
Uqcrb	3541.06	-0.504967	0.206361	-2.44701	0.0144046	0.0942334	0.704677	4731.59	3198.49	4757.36	3928.24	2949.65	3942.39	2403.44	2417.33
Clip2	17.422	0.968492	0.395981	2.44581	0.0144529	0.0944255	1.95679	17.4083	8.36426	13.2517	9.02155	17.9281	21.4917	30.3438	21.5663
Tsr1	43.9866	0.637127	0.260608	2.44477	0.0144943	0.0946236	1.55523	32.4956	32.6206	29.8163	43.819	55.6715	40.297	57.5486	59.6246
Adamts15	19.5055	-0.91581	0.374656	-2.4444	0.0145093	0.0946491	0.530046	16.2478	32.6206	29.8163	21.9095	15.0974	18.8053	12.0329	9.51456
Col6a2	22.817	0.941506	0.385307	2.44352	0.0145447	0.0948076	1.92053	12.7661	17.5649	18.2211	12.8879	20.7589	51.0429	27.7279	21.5663
Rps6ka3	44.9177	0.667162	0.273146	2.44251	0.0145856	0.0950012	1.58795	37.1378	33.457	24.8469	43.819	65.1074	37.6106	59.6412	57.7216
Sar1b	304.731	-0.370382	0.151779	-2.44027	0.0146761	0.0954451	0.773578	370.217	316.169	377.673	310.599	283.076	269.99	241.181	268.945
Dpep1	20.7508	-0.895991	0.367128	-2.44054	0.0146653	0.0954451	0.537378	27.8533	25.0928	31.4728	21.9095	16.0409	22.835	12.556	8.24595
Pank1	57.7017	-0.608152	0.24928	-2.43963	0.0147022	0.0954694	0.656037	66.1517	86.9883	66.2585	57.9957	52.8408	47.0132	50.7474	33.6181
Runx1	2.68658	3.01524	1.23587	2.43977	0.0146967	0.0954694	8.08494	0	0.836426	0	1.28879	6.6051	5.37294	1.04634	6.34304
Fndc1	16.5885	1.02074	0.41846	2.43928	0.0147165	0.095489	2.02896	9.28445	18.4014	8.28231	6.44397	16.9845	25.5215	19.8804	27.9094
Jak2	15.8429	0.974589	0.399601	2.4389	0.0147319	0.0954986	1.96508	12.7661	7.52783	11.5952	11.5991	14.1538	22.835	24.0658	22.2006
LOC102556108	408.904	-0.402272	0.16497	-2.43846	0.0147501	0.0954986	0.756666	550.104	406.503	440.619	462.677	369.885	401.627	335.351	304.466
Dgke	9.42567	-1.23798	0.507812	-2.43787	0.0147739	0.0954986	0.423965	16.2478	18.4014	6.62585	11.5991	8.49227	2.68647	6.27802	5.07443
Ube2l3	218.442	0.486687	0.199624	2.43801	0.0147682	0.0954986	1.40122	192.652	168.122	187.18	177.853	212.307	351.927	229.148	228.349
Srsf7	172.786	-0.540068	0.221503	-2.43819	0.014761	0.0954986	0.687739	234.432	185.687	195.462	206.207	169.845	87.3102	169.507	133.838
Atp1b1	546.194	0.422899	0.173503	2.43742	0.0147925	0.0955458	1.34062	560.549	459.198	445.588	399.526	635.976	678.333	499.626	690.757
Tor2a	83.4241	0.548615	0.225131	2.43687	0.0148151	0.0956193	1.46268	53.3856	73.6055	82.8231	60.5733	100.964	114.175	78.4753	103.392
Csf1	43.8976	0.716675	0.29442	2.43419	0.0149251	0.0962568	1.64339	37.1378	28.4385	46.3809	23.1983	43.4049	42.9835	58.5949	71.042
Ivns1abp	821.531	0.78379	0.322218	2.43249	0.0149956	0.0966383	1.72165	1150.11	433.269	437.306	394.371	1158.72	702.512	1267.11	1028.84
Cd180	8.91995	1.2582	0.517685	2.43043	0.015081	0.097115	2.39197	5.80278	7.52783	3.31292	3.86638	10.3794	12.0891	15.6951	12.6861
Tmem238	40.9695	-0.754844	0.310816	-2.42859	0.0151576	0.0973142	0.59261	33.6561	48.5127	69.5714	52.8405	27.364	44.3267	20.4036	31.0809
Cox10	79.2903	-0.502965	0.207096	-2.42865	0.0151551	0.0973142	0.705655	83.56	102.044	77.8537	106.97	71.7125	67.1617	65.3961	59.6246
Igfbp7	2369.09	0.598606	0.246438	2.42904	0.0151389	0.0973142	1.51425	1819.75	2243.29	1833.7	1638.06	2015.5	4495.8	2139.76	2766.83
Ddx3	83.878	-0.666552	0.274372	-2.42938	0.0151248	0.0973142	0.630011	75.4362	82.8062	120.922	134.034	90.5842	44.3267	54.4095	68.5048
Bmp2k	27.7447	0.791379	0.325909	2.42822	0.015173	0.0973404	1.73073	25.5322	15.0557	19.8775	21.9095	34.9126	26.8647	30.8669	46.9385
Sec13	102.265	-0.614891	0.253333	-2.42721	0.0152155	0.0975397	0.652979	112.574	86.9883	159.02	140.478	75.4868	53.7294	94.6935	95.1456
Slamf7	188.88	0.804968	0.331762	2.42634	0.0152518	0.0976253	1.74711	117.216	96.189	154.051	181.72	187.773	448.64	157.997	167.456
Fgd2	4.87508	2.12301	0.874908	2.42656	0.0152428	0.0976253	4.35603	1.16056	0.836426	0	5.15517	14.1538	9.40264	5.75486	2.53722
Arid1b	153.597	-0.426057	0.175768	-2.42397	0.0153519	0.0980657	0.744293	181.047	195.724	160.677	167.543	135.876	110.145	128.699	149.061
Tmem127	94.1542	0.532356	0.219603	2.42417	0.0153433	0.0980657	1.44629	67.3123	97.0254	53.0068	87.6379	114.174	118.205	112.481	103.392
Fbxo44	49.9173	0.71002	0.292925	2.42389	0.0153551	0.0980657	1.63583	33.6561	51.8584	41.4115	24.4871	75.4868	40.297	61.7339	70.4077
LOC102553868	255.104	0.715325	0.295444	2.42119	0.0154698	0.098724	1.64185	82.3995	213.289	263.377	215.228	234.009	295.512	361.51	375.508
Il4r	112.074	0.484526	0.200247	2.41965	0.0155356	0.0990697	1.39913	84.7206	91.1704	91.1054	105.681	120.779	151.785	106.726	144.621
Ccnt2	76.4941	-0.818619	0.338402	-2.41908	0.01556	0.0991514	0.566984	107.932	85.3155	122.578	77.3276	73.5996	16.1188	61.2107	67.8705
Ppm1l	143.006	-0.445899	0.184368	-2.41853	0.0155836	0.0992274	0.734127	156.675	204.924	140.799	155.944	125.497	112.832	122.421	124.958
Galnt10	26.8617	0.800338	0.331087	2.41731	0.0156359	0.0994863	1.74151	19.7295	17.5649	11.5952	29.6422	30.1947	29.5512	33.4828	43.1327
Mutyh	11.5855	-1.10247	0.456286	-2.41618	0.0156844	0.0997207	0.46572	12.7661	18.4014	19.8775	12.8879	7.54868	4.0297	5.75486	11.4175
Smyd4	21.9998	-0.869979	0.360319	-2.41447	0.0157583	0.0999088	0.547155	18.5689	34.2935	36.4422	25.7759	12.2666	12.0891	21.9731	14.589
Psmb5	246.167	-0.403757	0.167215	-2.4146	0.0157527	0.0999088	0.755887	269.249	265.147	281.598	302.866	231.178	247.155	192.003	180.142
Ifi30	75.4587	0.694125	0.287686	2.41278	0.0158312	0.0999088	1.6179	47.5828	62.732	54.6632	63.1509	79.2611	151.785	63.3034	81.1909
Mrps31	88.773	-0.567649	0.235114	-2.41435	0.0157631	0.0999088	0.674715	104.45	102.88	104.357	109.547	88.697	87.3102	47.6083	65.3333
Bola1	104.657	-0.485129	0.20106	-2.41286	0.0158279	0.0999088	0.714433	109.092	112.081	120.922	144.345	88.697	106.116	74.8131	81.1909
Scrn1	9.32715	1.61503	0.669192	2.41341	0.015804	0.0999088	3.06319	4.64222	3.3457	4.96938	5.15517	2.83076	32.2376	12.556	8.88025
RGD1561551	2.47676	2.87067	1.18966	2.41302	0.0158209	0.0999088	7.31403	1.16056	0	0	1.28879	3.77434	4.0297	5.75486	3.80582
Dnmt3a	37.3979	-0.627705	0.260066	-2.41364	0.015794	0.0999088	0.647205	46.4222	44.3306	46.3809	43.819	34.9126	29.5512	24.5889	29.178
Six4	16.3366	-1.01847	0.421961	-2.41366	0.0157932	0.0999088	0.49364	32.4956	16.7285	19.8775	18.0431	18.8717	8.05941	8.3707	8.24595
Ppara	131.829	-0.660604	0.273694	-2.41366	0.0157933	0.0999088	0.632613	82.3995	201.579	152.394	210.073	116.061	80.5941	103.064	108.466
Zmym6	28.0037	-0.766314	0.317974	-2.40999	0.015953	0.100603	0.587918	38.2984	30.1113	36.4422	38.6638	18.8717	10.7459	26.1584	24.7378
Ace	9.10895	1.53212	0.636033	2.40887	0.0160021	0.100764	2.8921	1.16056	3.3457	13.2517	2.57759	7.54868	8.05941	17.2646	19.6634
Patj	17.1556	-1.14128	0.473779	-2.40889	0.0160012	0.100764	0.453357	30.1745	17.5649	24.8469	21.9095	0.943585	16.1188	10.4634	15.2233
Pdcd6	120.027	0.454092	0.188694	2.4065	0.0161064	0.101333	1.36992	100.968	96.189	106.014	100.526	145.312	163.875	116.667	130.667
Sesn3	9.08666	1.72457	0.71678	2.406	0.0161282	0.101333	3.30482	2.32111	3.3457	1.65646	9.02155	6.6051	32.2376	4.18535	13.3204
Tmem25	13.6442	-1.08523	0.451012	-2.40622	0.0161187	0.101333	0.471316	19.7295	18.4014	16.5646	19.3319	16.9845	4.0297	5.23169	8.88025
Panx2	4.87676	-1.85047	0.769674	-2.40422	0.0162068	0.101752	0.277302	6.96334	4.18213	13.2517	6.44397	0	2.68647	1.04634	4.44013
Lamb3	14.9806	1.03858	0.432035	2.40392	0.0162202	0.101761	2.0542	5.80278	13.3828	6.62585	12.8879	12.2666	22.835	25.1121	20.932
Rab23	43.9093	0.650473	0.270682	2.40309	0.0162571	0.101918	1.56968	41.78	35.1299	38.0986	21.9095	45.2921	53.7294	51.2705	64.0647
Atraid	31.7167	0.751001	0.312568	2.40268	0.0162754	0.101957	1.68296	26.6928	22.5835	13.2517	30.931	29.2511	49.6997	38.1913	43.1327
Klhl26	27.6981	0.81858	0.341206	2.39908	0.0164363	0.10289	1.76367	19.7295	16.7285	26.5034	16.7543	33.0255	53.7294	27.2048	27.9094
Fam169a	17.5433	-0.963431	0.401682	-2.39849	0.0164627	0.102979	0.512836	24.3717	11.71	29.8163	28.3534	9.43585	9.40264	12.0329	15.2233
C1r	438.022	0.540408	0.225356	2.39802	0.0164841	0.103038	1.45438	324.956	500.183	298.163	302.866	403.854	467.446	536.248	670.459
Cc2d2a	4.95419	-1.70646	0.712185	-2.39609	0.016571	0.103505	0.306411	11.6056	7.52783	1.65646	9.02155	3.77434	2.68647	2.09267	1.26861
Micu1	21.2212	0.896039	0.37405	2.39551	0.0165974	0.103594	1.86095	20.89	16.7285	13.2517	7.73276	24.5332	29.5512	20.9267	36.1553
Itgal	4.11972	-1.90925	0.797238	-2.39483	0.0166279	0.103709	0.266231	8.12389	6.69141	4.96938	5.15517	2.83076	4.0297	0.523169	0.634304
Nfkbiz	24.5712	0.860405	0.359585	2.39277	0.0167215	0.104073	1.81555	24.3717	15.0557	18.2211	12.8879	39.6306	21.4917	40.8072	24.1035
Abhd1	408.607	0.689202	0.288039	2.39274	0.016723	0.104073	1.61239	315.671	412.358	274.973	244.871	325.537	859.67	431.091	404.686
Lonrf2	10.3841	-1.22778	0.513116	-2.39279	0.0167209	0.104073	0.426975	23.2111	16.7285	13.2517	5.15517	4.71793	5.37294	5.75486	8.88025
Slc22a18	15.4852	-0.922245	0.38557	-2.3919	0.0167613	0.104236	0.527687	26.6928	17.5649	19.8775	18.0431	10.3794	6.71617	12.556	12.0518
RGD1561777	2.73542	-2.37144	0.991696	-2.3913	0.016789	0.104331	0.193253	5.80278	5.01856	6.62585	1.28879	0.943585	0	1.56951	0.634304
Adamts9	20.1142	0.976818	0.408543	2.39098	0.0168034	0.104345	1.96812	4.64222	19.2378	21.534	9.02155	25.4768	25.5215	22.4963	32.9838
Elovl7	4.92868	2.13556	0.894419	2.38765	0.0169566	0.10522	4.39407	1.16056	0.836426	0	5.15517	16.0409	9.40264	3.66218	3.17152
P4ha2	72.2326	0.728046	0.305395	2.38395	0.0171281	0.106156	1.65639	51.0645	48.5127	66.2585	54.1293	48.1228	69.8482	127.653	112.272
Arl14ep	83.7859	-0.491242	0.206071	-2.38385	0.0171324	0.106156	0.711412	85.8812	97.8619	117.609	92.7931	70.7689	57.7591	78.4753	69.1391
Vamp4	71.8714	-0.505024	0.211956	-2.38268	0.0171872	0.106276	0.704649	87.0417	74.4419	87.7925	87.6379	64.1638	64.4752	61.2107	48.2071
Cers5	85.3239	0.724807	0.304172	2.38288	0.0171777	0.106276	1.65268	67.3123	73.6055	61.2891	52.8405	62.2766	179.993	86.3228	98.9514
Mecp2	59.2281	-0.569121	0.238862	-2.38264	0.0171892	0.106276	0.674027	73.115	75.2783	76.1972	60.5733	38.687	38.9538	59.6412	51.3786
Prr11	3.64133	2.40836	1.01148	2.38102	0.0172647	0.106607	5.30872	2.32111	1.67285	0	0	8.49227	10.7459	2.09267	3.80582
Iars1	39.77	-0.61077	0.256523	-2.38096	0.0172677	0.106607	0.654847	56.8673	50.1856	41.4115	42.5302	29.2511	36.2673	29.2974	32.3495
Pogz	46.9775	-0.582523	0.244817	-2.37942	0.0173399	0.106975	0.667795	60.3489	58.5498	64.602	42.5302	35.8562	34.9241	37.145	41.8641
Apoo	194.092	-0.398376	0.167675	-2.37588	0.017507	0.107928	0.758712	208.9	194.887	245.156	234.56	191.548	165.218	156.427	156.039
Smim15	117.134	-0.632178	0.266243	-2.37444	0.0175757	0.108273	0.645202	154.354	90.334	154.051	173.987	109.456	53.7294	104.111	97.0485
Sdc2	44.5292	0.610895	0.257409	2.37324	0.0176326	0.108546	1.52721	44.1011	29.2749	38.0986	29.6422	59.4459	56.4158	52.3169	46.9385
Fbxo21	46.687	-0.569063	0.23997	-2.3714	0.0177211	0.109011	0.674054	56.8673	61.8955	49.6938	52.8405	37.7434	44.3267	37.145	32.9838
Nrip1	17.8008	-0.996837	0.42045	-2.37088	0.0177458	0.109085	0.501097	26.6928	13.3828	36.4422	18.0431	16.0409	14.7756	9.41704	7.61165
Foxp1	50.6096	0.641866	0.270824	2.37005	0.0177858	0.109252	1.56035	40.6195	37.6392	44.7245	37.375	51.8972	44.3267	84.2302	64.0647
Dhx34	8.05855	1.29673	0.54737	2.36902	0.0178355	0.109355	2.45671	4.64222	7.52783	1.65646	3.86638	10.3794	12.0891	10.9865	13.3204
Srsf3	292.678	-0.494395	0.208702	-2.3689	0.017841	0.109355	0.709859	338.882	349.626	323.01	358.284	345.352	177.307	236.472	212.492
Psma3	81.4774	-0.566364	0.239083	-2.3689	0.0178411	0.109355	0.675317	84.7206	81.1333	124.235	99.2371	87.7534	63.132	53.8864	57.7216
Islr2	2.0687	3.30903	1.39741	2.36798	0.0178856	0.109549	9.91099	0	0	1.65646	0	0	8.05941	3.66218	3.17152
Pip4k2a	6.74442	1.53978	0.650585	2.36676	0.0179444	0.10983	2.9075	8.12389	2.50928	1.65646	1.28879	5.66151	12.0891	9.9402	12.6861
Nme3	38.0247	-0.672018	0.284143	-2.36507	0.0180267	0.110255	0.627628	44.1011	48.5127	53.0068	39.9526	29.2511	38.9538	31.3901	19.0291
Wnk4	14.3938	1.11779	0.47269	2.36474	0.0180427	0.110274	2.17014	6.96334	15.0557	3.31292	10.3103	12.2666	14.7756	27.7279	24.7378
Cmtm5	2.09869	-2.75465	1.16614	-2.36219	0.0181673	0.11088	0.148173	4.64222	3.3457	1.65646	5.15517	0.943585	0	1.04634	0
Ankmy2	70.1067	-0.520348	0.220283	-2.36218	0.0181678	0.11088	0.697204	88.2023	84.479	71.2278	87.6379	45.2921	53.7294	67.4888	62.7961
Slc25a46	184.876	-0.447294	0.189494	-2.36046	0.0182521	0.111314	0.733417	255.322	191.542	203.745	202.341	194.379	143.726	155.381	132.569
Mob4	113.944	-0.461932	0.195797	-2.35925	0.0183121	0.1116	0.726013	148.551	102.044	130.86	148.211	97.1893	91.3399	102.018	91.3398
LOC102556005	390.871	-0.468738	0.198741	-2.35853	0.0183472	0.111735	0.722597	456.099	336.243	520.129	505.207	280.245	345.211	402.84	280.997
Ykt6	52.0555	0.650733	0.276152	2.35643	0.0184513	0.112247	1.56997	30.1745	35.1299	48.0374	48.9741	48.1228	83.2805	52.3169	70.4077
Nos3	3.29676	2.33005	0.988855	2.35631	0.0184577	0.112247	5.02821	0	2.50928	0	1.28879	2.83076	8.05941	4.70852	6.97734
LOC102554909	8.69898	-1.17906	0.5006	-2.35529	0.0185081	0.112473	0.44164	13.9267	12.5464	8.28231	14.1767	4.71793	2.68647	6.27802	6.97734
Med21	149.686	0.724273	0.307618	2.35446	0.0185497	0.112646	1.65207	98.6473	85.3155	114.296	152.078	164.184	319.69	149.103	114.175
Wnk2	207.985	-0.450648	0.191483	-2.35347	0.0185991	0.112785	0.731714	203.097	273.511	226.935	259.047	142.481	157.158	211.36	190.291
Palm2	5.31833	1.68672	0.716691	2.35349	0.0185982	0.112785	3.21925	2.32111	3.3457	1.65646	2.57759	11.323	5.37294	11.5097	4.44013
MGC116121	21.3999	-0.792892	0.337157	-2.3517	0.0186879	0.113243	0.577186	22.0506	23.4199	26.5034	37.375	16.0409	13.4323	17.7877	14.589
Cyhr1	37.3898	-0.63186	0.268791	-2.35075	0.0187355	0.113451	0.645344	42.9406	46.0034	44.7245	47.6853	25.4768	34.9241	34.5291	22.8349
Gpr27	5.03234	2.19096	0.932248	2.35019	0.0187639	0.113542	4.56609	0	1.67285	0	5.15517	9.43585	17.462	2.09267	4.44013
Cdc42ep2	67.3795	0.819444	0.349128	2.34712	0.0189193	0.114158	1.76473	23.2111	61.0591	51.3503	57.9957	50.9536	143.726	72.7204	78.0194
Rnf115	59.8264	0.651985	0.277723	2.34761	0.0188943	0.114158	1.57133	48.7434	46.0034	43.068	46.3966	50.9536	114.175	63.3034	65.9676
Mettl15	7.97166	-1.22162	0.520383	-2.34753	0.0188982	0.114158	0.428802	12.7661	10.8735	13.2517	7.73276	6.6051	4.0297	4.70852	3.80582
Irak3	4.89318	1.68124	0.71628	2.34718	0.0189162	0.114158	3.20703	2.32111	1.67285	1.65646	3.86638	5.66151	6.71617	8.3707	8.88025
Sdcbp2	52.5386	0.559732	0.238515	2.34674	0.0189383	0.114192	1.474	41.78	46.8399	31.4728	48.9741	62.2766	57.7591	60.1644	71.042
Srgap1	4.31835	1.94808	0.83079	2.34485	0.0190348	0.114693	3.8586	1.16056	1.67285	4.96938	0	4.71793	4.0297	7.84753	10.1489
Kcnj5	38.9417	-0.718083	0.306295	-2.34441	0.019057	0.114746	0.607905	62.67	35.9663	41.4115	55.4181	19.8153	25.5215	40.284	30.4466
Ncf1	79.2602	-0.514701	0.219765	-2.34205	0.0191782	0.115313	0.699938	109.092	107.899	82.8231	70.8836	63.2202	75.2211	62.7802	62.1618
Tmem33	68.4824	-0.491642	0.209904	-2.34222	0.0191694	0.115313	0.711215	74.2756	75.2783	92.7618	79.9052	54.7279	51.0429	62.7802	57.0873
Sh3bp5l	78.577	0.684794	0.292686	2.33969	0.0192999	0.115962	1.60747	64.9911	62.732	67.9149	43.819	72.656	150.442	63.3034	102.757
Adgrf5	306.787	-0.590751	0.252531	-2.33932	0.0193187	0.115994	0.663997	334.24	332.061	380.986	431.746	240.614	131.637	347.384	255.624
Stat1	116.457	-0.477803	0.204274	-2.33903	0.0193339	0.116003	0.71807	163.638	110.408	147.425	119.858	100.02	112.832	84.2302	93.2427
Igsf7	15.635	1.07517	0.459822	2.33824	0.019375	0.116168	2.10697	5.80278	14.2192	8.28231	10.3103	18.8717	37.6106	14.1256	15.8576
Ippk	21.1406	0.930778	0.398163	2.33768	0.0194038	0.116259	1.9063	15.0872	13.3828	8.28231	21.9095	16.0409	22.835	39.2376	32.3495
Rtn4	470.766	0.341206	0.145986	2.33725	0.0194262	0.116311	1.26682	379.502	470.908	384.299	424.013	482.172	565.502	508.52	551.21
Ablim3	20.4547	-0.861761	0.368987	-2.33548	0.0195185	0.116594	0.550281	26.6928	20.9107	26.5034	33.5086	12.2666	6.71617	16.7414	20.2977
Fam133b	18.6264	-0.814316	0.348695	-2.33532	0.0195266	0.116594	0.568678	24.3717	21.7471	24.8469	23.1983	11.323	18.8053	12.0329	12.6861
Mrpl4	106.428	-0.543229	0.232542	-2.33605	0.0194887	0.116594	0.686233	129.982	109.572	163.99	100.526	105.682	99.3993	73.7668	68.5048
Polh	1.69153	3.11396	1.33343	2.33529	0.0195281	0.116594	8.65756	1.16056	0	0	0	4.71793	1.34323	3.13901	3.17152
Cfb	69.2573	-0.802011	0.343576	-2.3343	0.0195799	0.11674	0.573549	41.78	67.7505	107.67	134.034	60.3894	65.8185	33.4828	43.1327
LOC102552179	22.0677	-0.944686	0.404655	-2.33455	0.0195671	0.11674	0.519543	24.3717	25.9292	41.4115	25.7759	26.4204	4.0297	14.6487	13.9547
Tmcc3	54.651	-0.638364	0.273521	-2.33387	0.0196025	0.116793	0.642441	60.3489	58.5498	69.5714	79.9052	50.01	24.1782	38.1913	56.453
Cib1	35.8019	0.657504	0.281986	2.33169	0.0197168	0.117166	1.57735	29.0139	24.2564	28.1598	29.6422	33.9691	55.0726	47.6083	38.6925
Crem	48.0829	0.591687	0.253794	2.33137	0.0197338	0.117166	1.50701	39.4589	38.4756	34.7857	41.2414	48.1228	52.3861	55.979	74.2135
Cenph	7.03451	-1.38841	0.595414	-2.33184	0.0197092	0.117166	0.381986	5.80278	12.5464	4.96938	16.7543	3.77434	5.37294	2.61584	4.44013
Pi16	3.69543	2.36663	1.01493	2.33183	0.0197099	0.117166	5.15736	0	1.67285	3.31292	0	1.88717	9.40264	3.13901	10.1489
Tlk1	12.8852	1.04983	0.450293	2.33143	0.0197309	0.117166	2.07028	6.96334	10.8735	8.28231	7.73276	11.323	13.4323	23.5426	20.932
LOC108352149	2.76677	2.57905	1.10714	2.32947	0.0198341	0.117428	5.97548	1.16056	1.67285	0	0	6.6051	1.34323	6.27802	5.07443
Nap1l1	149.087	0.48476	0.208068	2.32981	0.0198162	0.117428	1.39935	155.515	104.553	107.67	127.591	183.999	209.545	164.275	139.547
Uaca	48.6645	0.651948	0.279898	2.32923	0.0198468	0.117428	1.57129	33.6561	27.6021	54.6632	38.6638	46.2357	51.0429	69.5814	67.8705
Prdx4	12.9019	1.14648	0.492132	2.32961	0.0198269	0.117428	2.21372	8.12389	10.8735	4.96938	6.44397	18.8717	30.8944	10.9865	12.0518
Btk	15.1263	1.04515	0.448587	2.32987	0.0198128	0.117428	2.06358	10.445	7.52783	6.62585	14.1767	23.5896	29.5512	18.3109	10.7832
RT1-S3	15.5229	-0.916881	0.393759	-2.32853	0.0198838	0.117566	0.529653	23.2111	16.7285	26.5034	14.1767	10.3794	14.7756	8.89387	9.51456
Aup1	372.317	0.456323	0.196026	2.32787	0.0199189	0.117691	1.37204	304.066	296.095	324.666	328.642	366.111	597.739	352.092	409.126
Tmem151a	3.55177	2.29148	0.984887	2.32664	0.0199845	0.117997	4.89557	1.16056	0	1.65646	2.57759	5.66151	1.34323	5.23169	10.7832
Mrpl58	133.235	-0.468379	0.201342	-2.32628	0.0200034	0.118027	0.722776	135.785	137.174	154.051	190.741	130.215	120.891	105.68	91.3398
Rnf151	53.876	-0.705198	0.303331	-2.32485	0.0200801	0.118091	0.613358	81.2389	40.1485	82.8231	61.8621	35.8562	61.7888	35.5755	31.7152
Cnih4	167.644	0.566652	0.243664	2.32554	0.0200429	0.118091	1.48108	121.858	132.992	144.112	139.19	186.83	307.601	144.918	163.65
Bdkrb2	4.32727	1.82654	0.785632	2.32493	0.0200757	0.118091	3.54685	3.48167	2.50928	0	1.28879	7.54868	4.0297	9.41704	6.34304
Ddit3	305.514	0.459566	0.197681	2.32478	0.0200835	0.118091	1.37513	302.905	284.385	213.684	224.25	294.399	458.043	326.457	339.987
Gprasp2	8.84074	-1.27646	0.54893	-2.32536	0.020053	0.118091	0.412808	6.96334	10.0371	18.2211	15.4655	9.43585	1.34323	4.18535	5.07443
Strbp	20.6546	-0.782623	0.336719	-2.32426	0.0201114	0.118174	0.581309	31.335	25.0928	23.1905	25.7759	16.9845	9.40264	15.6951	17.7605
LOC102554136	58.8182	-0.60343	0.259855	-2.32218	0.020223	0.118747	0.658187	67.3123	66.0777	74.5408	73.4612	59.4459	59.1023	31.9133	38.6925
Ddx54	19.5441	0.819153	0.35296	2.32081	0.0202973	0.119102	1.76437	15.0872	14.2192	8.28231	18.0431	24.5332	28.2079	21.9731	26.0065
Polr2b	2029.25	0.592296	0.255348	2.31956	0.0203647	0.119415	1.50764	1571.39	2010.77	1515.66	1372.56	1660.71	3867.17	1839.98	2395.77
Zfp612	97.1844	-0.649589	0.280215	-2.31818	0.0204394	0.119771	0.637462	131.143	103.717	132.517	110.836	85.8662	33.5809	103.064	76.7508
Dbnl	107.43	0.533378	0.230143	2.3176	0.0204713	0.119875	1.44731	89.3628	113.754	71.2278	73.4612	107.569	157.158	106.726	140.181
Mxd1	42.79	0.750585	0.323985	2.31673	0.0205187	0.12007	1.68248	33.6561	36.8027	36.4422	20.6207	28.3076	63.132	52.3169	71.042
Poc1a	22.3176	0.941839	0.406607	2.31634	0.0205399	0.120112	1.92097	18.5689	20.9107	4.96938	14.1767	32.0819	44.3267	25.1121	18.3948
LOC102551534	11.4174	-1.17869	0.509011	-2.31565	0.0205776	0.120183	0.441753	12.7661	21.7471	14.9082	12.8879	12.2666	8.05941	6.80119	1.90291
Crip1	129.996	0.444124	0.191797	2.3156	0.0205802	0.120183	1.36049	94.0051	107.063	104.357	135.323	154.748	145.069	131.315	168.091
RGD1310507	37.4325	-0.888093	0.383759	-2.31419	0.0206571	0.120549	0.540328	48.7434	52.6948	48.0374	47.6853	16.0409	8.05941	43.9462	34.2524
Cpxm1	48.8154	1.07569	0.464916	2.31373	0.0206826	0.120551	2.10773	29.0139	36.8027	23.1905	34.7974	25.4768	157.158	37.145	46.9385
Pex10	51.0471	-0.53766	0.232384	-2.31367	0.0206857	0.120551	0.688887	60.3489	64.4048	66.2585	51.5517	46.2357	34.9241	43.423	41.2297
Glo1	277.693	-0.371983	0.160829	-2.31291	0.0207277	0.120638	0.77272	271.57	317.005	314.728	347.974	236.84	272.677	210.837	249.916
Clec2g	18.1015	-0.993058	0.429359	-2.31289	0.0207289	0.120638	0.502412	26.6928	10.0371	21.534	38.6638	12.2666	12.0891	14.6487	8.88025
Myo5b	8.44616	-1.23896	0.53582	-2.31228	0.0207625	0.120669	0.423677	17.4083	15.0557	4.96938	9.02155	5.66151	6.71617	3.66218	5.07443
Znrf1	149.997	0.473705	0.204845	2.3125	0.0207499	0.120669	1.38867	100.968	112.918	130.86	157.233	169.845	212.231	170.03	145.89
Thap4	22.5801	-0.762804	0.330153	-2.31045	0.020863	0.121171	0.58935	34.8167	25.0928	23.1905	29.6422	13.2102	22.835	17.2646	14.589
Chrac1	153.547	-0.456891	0.19802	-2.3073	0.0210381	0.122104	0.728555	156.675	141.356	216.996	197.185	144.369	128.95	131.838	111.003
Prodh1	67.0511	-1.57559	0.683126	-2.30643	0.0210864	0.122254	0.335507	106.771	108.735	122.578	64.4397	51.8972	4.0297	57.0254	20.932
Dpy19l4	34.9758	-0.670712	0.290815	-2.30632	0.0210926	0.122254	0.628197	39.4589	33.457	49.6938	50.2629	35.8562	20.1485	23.0194	27.9094
Zfp593	27.0549	0.756722	0.328174	2.30586	0.0211186	0.122321	1.68965	15.0872	25.9292	18.2211	20.6207	33.9691	30.8944	26.6816	45.0356
Naca	313.119	0.410857	0.178267	2.30473	0.0211816	0.122603	1.32948	244.877	240.054	289.881	300.289	300.06	443.267	327.504	359.016
Ankrd13a	59.4376	0.54778	0.237753	2.30399	0.0212231	0.122677	1.46183	58.0278	43.4942	54.6632	37.375	83.0355	67.1617	69.5814	62.1618
LOC298139	39.0435	0.857278	0.372076	2.30404	0.0212202	0.122677	1.81162	22.0506	25.9292	28.1598	33.5086	42.4613	94.0264	37.6681	28.5437
Frmd4a	60.3609	0.626934	0.27216	2.30354	0.0212482	0.122739	1.54428	45.2617	48.5127	43.068	54.1293	83.9791	41.6403	71.1509	95.1456
Chsy1	39.5132	0.775139	0.336698	2.30218	0.0213248	0.123098	1.71136	32.4956	29.2749	16.5646	38.6638	35.8562	33.5809	55.4559	74.2135
Pigs	68.2697	0.682267	0.296451	2.30145	0.0213661	0.123252	1.60466	32.4956	76.9512	31.4728	67.0172	83.0355	75.2211	78.4753	101.489
Acad10	169.138	-0.681255	0.296583	-2.29701	0.0216179	0.124369	0.623622	298.263	143.865	173.928	215.228	119.835	193.426	134.978	73.5792
Prorsd1	73.4778	-0.564965	0.245933	-2.29724	0.0216053	0.124369	0.675972	76.5967	105.39	84.4795	81.194	69.8253	75.2211	53.8864	41.2297
Tmem117	22.1904	0.839578	0.365465	2.29729	0.0216024	0.124369	1.78953	12.7661	16.7285	13.2517	20.6207	17.9281	33.5809	24.5889	38.0582
Anp32a	40.9817	-0.692088	0.301275	-2.2972	0.0216076	0.124369	0.618957	35.9772	40.1485	61.2891	65.7284	40.5742	26.8647	23.0194	34.2524
Aif1	80.6934	0.813043	0.354125	2.29592	0.0216803	0.124643	1.75691	53.3856	22.5835	66.2585	92.7931	117.005	135.667	89.985	67.8705
Aamdc	69.7927	-0.700317	0.305221	-2.29446	0.0217641	0.124789	0.615437	77.7573	81.1333	94.4183	88.9267	53.7843	92.6832	33.4828	36.1553
Mgat1	227.884	0.381279	0.16612	2.2952	0.0217215	0.124789	1.3025	176.405	205.761	210.371	199.763	212.307	275.363	262.107	280.997
Ncbp2as2	359.215	-0.387451	0.16884	-2.29479	0.0217453	0.124789	0.764479	405.034	401.485	390.925	427.879	365.167	351.927	278.849	252.453
D2hgdh	148.854	-0.735291	0.320453	-2.29454	0.0217595	0.124789	0.600697	246.038	138.01	273.316	86.3491	87.7534	151.785	106.726	100.854
Zcchc17	12.6424	1.01166	0.441223	2.29285	0.0218566	0.125235	2.01623	8.12389	5.01856	9.93877	11.5991	14.1538	14.7756	20.4036	17.1262
Znf354b	7.16473	-1.41503	0.61728	-2.29236	0.0218848	0.125312	0.375002	5.80278	10.8735	16.5646	7.73276	2.83076	8.05941	4.18535	1.26861
Phf20l1	43.347	-0.747978	0.326525	-2.29073	0.0219793	0.125769	0.595437	56.8673	30.1113	57.9762	74.75	36.7998	17.462	33.4828	39.3268
Cdkn1c	14.9546	-0.964772	0.421277	-2.29011	0.0220147	0.125887	0.512359	20.89	20.9107	13.2517	21.9095	11.323	17.462	6.27802	7.61165
Frg1l1	158.677	-0.484672	0.211684	-2.2896	0.0220444	0.125967	0.714659	213.542	143.029	165.646	220.384	150.974	99.3993	143.871	132.569
Dact1	17.9145	0.977837	0.427122	2.28936	0.0220583	0.125967	1.96951	17.4083	13.3828	9.93877	7.73276	12.2666	20.1485	34.5291	27.9094
Nkain4	9.78276	-1.21075	0.529509	-2.28654	0.0222226	0.12682	0.432045	13.9267	5.85498	14.9082	20.6207	9.43585	2.68647	5.75486	5.07443
Birc5	6.48401	1.98223	0.867105	2.28603	0.0222525	0.126906	3.95103	2.32111	2.50928	0	5.15517	24.5332	12.0891	2.09267	3.17152
Hypk	554.651	-0.526657	0.230443	-2.28541	0.0222887	0.127028	0.694161	564.03	537.822	535.037	980.772	536.9	505.056	394.469	383.12
Mpped2	23.135	-0.84207	0.368923	-2.28251	0.0224592	0.127914	0.557843	26.6928	40.1485	13.2517	38.6638	18.8717	10.7459	18.3109	18.3948
Grpel1	301.433	-0.374876	0.164295	-2.28173	0.0225055	0.128092	0.771172	370.217	330.388	288.224	369.884	270.809	294.168	265.77	222.006
Bccip	265.164	-0.345384	0.151547	-2.27905	0.0226639	0.128568	0.787098	319.153	276.021	288.224	305.444	250.994	206.858	250.075	224.544
Ms4a6a	7.49866	1.41011	0.618625	2.27943	0.0226417	0.128568	2.65757	2.32111	5.85498	6.62585	1.28879	16.9845	12.0891	7.84753	6.97734
Carnmt1	51.4241	-0.720909	0.316321	-2.27904	0.0226646	0.128568	0.606715	60.3489	68.5869	72.8843	55.4181	62.2766	16.1188	34.5291	41.2297
Rab33b	26.1082	-0.717494	0.314753	-2.27955	0.0226347	0.128568	0.608153	32.4956	27.6021	36.4422	33.5086	28.3076	16.1188	17.2646	17.1262
Kbtbd3	12.1889	-0.976078	0.428213	-2.27942	0.0226421	0.128568	0.50836	17.4083	14.2192	19.8775	14.1767	8.49227	5.37294	10.9865	6.97734
Gng3	5.33751	1.75875	0.77191	2.27844	0.0227005	0.128686	3.38405	3.48167	5.01856	0	0	7.54868	14.7756	6.80119	5.07443
LOC498368	15.775	-0.907134	0.398311	-2.27745	0.0227592	0.128897	0.533243	29.0139	16.7285	16.5646	19.3319	16.0409	10.7459	8.89387	8.88025
Nfic	118.701	0.484067	0.212561	2.27731	0.0227678	0.128897	1.39868	105.611	113.754	87.7925	85.0603	137.763	177.307	110.389	131.935
Fam126b	27.6978	-0.885143	0.388757	-2.27686	0.0227947	0.128963	0.541434	45.2617	17.5649	26.5034	55.4181	23.5896	13.4323	24.5889	15.2233
Plag1	11.9457	-1.05871	0.465061	-2.27651	0.0228158	0.128997	0.48006	11.6056	15.0557	19.8775	19.3319	11.323	1.34323	9.41704	7.61165
Sapcd2	7.8102	-1.49551	0.65745	-2.27471	0.0229233	0.129519	0.354656	15.0872	3.3457	18.2211	9.02155	7.54868	5.37294	2.61584	1.26861
Crk	272.585	0.336391	0.147934	2.27393	0.0229703	0.129612	1.26259	225.148	240.054	258.408	241.004	336.86	290.139	305.53	283.534
Twf1	29.6273	0.683691	0.300634	2.27417	0.022956	0.129612	1.60624	26.6928	15.8921	23.1905	25.7759	39.6306	37.6106	37.145	31.0809
Noct	17.9018	0.856165	0.377152	2.27008	0.0232028	0.130812	1.81022	13.9267	16.7285	13.2517	6.44397	18.8717	25.5215	25.6353	22.8349
Ppp2r5c	356.199	-0.381507	0.168072	-2.2699	0.0232135	0.130812	0.767635	416.64	426.577	339.575	430.457	262.317	280.736	337.444	355.844
Oma1	29.7733	0.782046	0.344654	2.26907	0.0232639	0.131009	1.71957	23.2111	19.2378	23.1905	20.6207	34.9126	61.7888	26.6816	28.5437
Nr4a2	9.0522	1.23469	0.544253	2.26859	0.0232931	0.131087	2.3533	2.32111	10.0371	4.96938	3.86638	10.3794	9.40264	16.2182	15.2233
Gmfb	134.026	0.424327	0.187067	2.26832	0.0233098	0.131094	1.34195	114.895	97.8619	124.235	122.435	155.692	147.756	132.362	176.971
Ttc9	13.4576	1.04751	0.461951	2.26758	0.0233548	0.131261	2.06696	16.2478	5.01856	6.62585	7.73276	12.2666	16.1188	21.4499	22.2006
Nhsl1	52.2278	0.637323	0.281153	2.26682	0.0234014	0.131436	1.55544	39.4589	38.4756	39.7551	47.6853	46.2357	48.3564	89.985	67.8705
Rab6a	130.659	0.434685	0.191864	2.26559	0.0234762	0.131645	1.35162	131.143	113.754	104.357	92.7931	141.538	179.993	137.07	144.621
Rfxank	47.0179	-0.659196	0.290977	-2.26545	0.0234848	0.131645	0.633231	60.3489	56.877	53.0068	56.7069	34.9126	60.4455	27.2048	26.6408
Xk	42.0626	-0.592074	0.261327	-2.26564	0.0234732	0.131645	0.663389	63.8306	49.3491	46.3809	43.819	36.7998	24.1782	36.6218	35.521
Knl1	7.39599	1.70811	0.75426	2.26462	0.0235362	0.13165	3.26732	1.16056	1.67285	4.96938	6.44397	25.4768	8.05941	3.13901	8.24595
Tle3	81.6114	0.554424	0.24484	2.26443	0.0235475	0.13165	1.46858	56.8673	82.8062	43.068	78.6164	83.9791	122.234	92.0777	93.2427
Gadl1	7.49237	-1.50144	0.662834	-2.26518	0.0235015	0.13165	0.353201	16.2478	6.69141	8.28231	14.1767	1.88717	0	3.13901	9.51456
Ogt	72.7221	-0.784088	0.346222	-2.26469	0.0235315	0.13165	0.580719	90.5234	104.553	91.1054	83.7716	76.4304	13.4323	64.8729	57.0873
Ube2d2	151.518	-0.435365	0.192325	-2.26369	0.0235932	0.131819	0.739507	199.616	172.304	140.799	180.431	126.44	161.188	117.19	114.175
Ppid	87.3241	-0.517985	0.228851	-2.26342	0.0236101	0.131827	0.698347	97.4867	83.6426	125.891	103.103	78.3176	89.9967	55.4559	64.699
Ubd	14.9927	-1.37016	0.605644	-2.26231	0.0236781	0.13212	0.386849	24.3717	24.2564	9.93877	28.3534	17.9281	0	12.556	2.53722
Tafa5	12.2728	1.1747	0.519681	2.26042	0.0237954	0.132688	2.25745	5.80278	8.36426	3.31292	12.8879	12.2666	8.05941	18.3109	29.178
Cwf19l2	33.8701	-0.740172	0.327566	-2.25961	0.0238452	0.132879	0.598668	34.8167	36.8027	56.3197	42.5302	40.5742	14.7756	20.4036	24.7378
Hhex	4.23957	1.89509	0.839114	2.25844	0.0239183	0.133199	3.71945	0	1.67285	1.65646	3.86638	2.83076	10.7459	6.80119	6.34304
Slu7	92.5127	-0.679815	0.30155	-2.2544	0.0241709	0.134518	0.624245	121.858	119.609	125.891	91.5043	45.2921	41.6403	112.481	81.8252
Cenpn	4.31014	2.17076	0.963862	2.25215	0.0243125	0.135207	4.50262	0	1.67285	4.96938	0	13.2102	6.71617	1.56951	6.34304
Dhx36	93.8962	-0.501564	0.222774	-2.25145	0.0243572	0.135207	0.706341	88.2023	99.5347	142.456	113.414	83.0355	57.7591	86.846	79.9223
Ptx3	3.29429	2.18296	0.969614	2.25137	0.0243619	0.135207	4.54085	0	1.67285	1.65646	1.28879	4.71793	8.05941	2.61584	6.34304
Fign	9.07032	-1.20572	0.535595	-2.25118	0.0243741	0.135207	0.433552	12.7661	10.8735	11.5952	16.7543	6.6051	0	8.89387	5.07443
Rnf19a	39.6054	0.603028	0.267857	2.2513	0.0243663	0.135207	1.5189	29.0139	29.2749	23.1905	43.819	48.1228	49.6997	45.5157	48.2071
Cntf	6.29335	1.4028	0.623259	2.25074	0.0244019	0.135274	2.64413	4.64222	3.3457	3.31292	2.57759	13.2102	5.37294	8.3707	9.51456
Zc3h6	20.0852	-0.962647	0.427802	-2.25022	0.0244351	0.135323	0.513115	34.8167	17.5649	31.4728	24.4871	16.0409	2.68647	20.9267	12.6861
Gas2l3	4.45888	1.7698	0.786542	2.2501	0.0244425	0.135323	3.41006	3.48167	2.50928	1.65646	0	9.43585	8.05941	4.18535	6.34304
Hspa4	81.3402	0.478068	0.212602	2.24865	0.0245345	0.135568	1.39288	63.8306	73.6055	72.8843	63.1509	84.9227	80.5941	114.051	97.6828
Trim25	39.6074	-0.675289	0.30028	-2.24886	0.0245214	0.135568	0.626207	35.9772	57.7134	69.5714	32.2198	34.9126	26.8647	32.9596	26.6408
Lcp1	54.0272	0.680239	0.302444	2.24914	0.0245035	0.135568	1.60241	52.225	30.9478	33.1292	48.9741	96.2457	68.5049	44.4693	57.7216
Aff4	48.0436	0.626713	0.27887	2.24733	0.0246187	0.135863	1.54404	33.6561	38.4756	51.3503	29.6422	42.4613	51.0429	74.2899	63.4304
Wnt5a	22.4164	-0.879887	0.391566	-2.2471	0.0246337	0.135863	0.54341	18.5689	35.1299	48.0374	15.4655	17.9281	10.7459	15.6951	17.7605
Cetn3	117.271	-0.499254	0.22218	-2.24707	0.0246358	0.135863	0.707472	140.427	129.646	183.867	97.9483	106.625	77.9076	98.3557	103.392
Gabpa	64.533	-0.514944	0.229331	-2.24542	0.0247415	0.136358	0.69982	89.3628	72.7691	71.2278	69.5948	67.9381	49.6997	51.2705	44.4013
Mcpt9	3.36405	-1.90147	0.847287	-2.24419	0.0248202	0.136704	0.26767	4.64222	3.3457	6.62585	6.44397	2.83076	1.34323	1.04634	0.634304
C5ar1	22.6255	1.0297	0.45935	2.24164	0.0249844	0.137323	2.0416	25.5322	10.0371	18.2211	5.15517	31.1383	51.0429	18.3109	21.5663
Pitpnc1	46.8315	-0.582892	0.260051	-2.24145	0.0249971	0.137323	0.667624	74.2756	45.167	49.6938	56.7069	33.9691	33.5809	44.4693	36.7896
Fosl2	65.4651	0.518419	0.231213	2.24217	0.0249502	0.137323	1.43239	61.5095	47.6763	66.2585	41.2414	67.9381	77.9076	74.2899	86.8996
Ankrd12	29.2361	0.664385	0.296393	2.24157	0.0249894	0.137323	1.58489	18.5689	25.9292	26.5034	19.3319	42.4613	33.5809	34.5291	32.9838
Dcbld2	440.492	0.344375	0.153734	2.24007	0.0250866	0.137549	1.2696	380.662	348.79	453.87	373.75	490.664	439.238	552.989	483.974
Dmp1	5.99792	1.57854	0.704616	2.24028	0.0250728	0.137549	2.98667	3.48167	1.67285	6.62585	1.28879	10.3794	2.68647	13.6024	8.24595
Wdr83	139.931	-0.392398	0.175146	-2.24041	0.0250645	0.137549	0.761862	141.588	154.739	162.333	175.276	116.061	141.04	116.143	112.272
Ptpre	11.0708	1.18739	0.530558	2.23799	0.0252214	0.138123	2.2774	3.48167	12.5464	1.65646	7.73276	12.2666	22.835	17.2646	10.7832
Ap2a2	146.753	0.458606	0.204961	2.23753	0.025252	0.138123	1.37421	140.427	107.899	125.891	118.569	152.861	227.007	145.964	155.404
Fbn2	4.75561	1.9506	0.871724	2.23763	0.0252452	0.138123	3.86534	3.48167	3.3457	0	0	4.71793	17.462	5.23169	3.80582
Flna	90.4096	0.576721	0.257757	2.23746	0.0252562	0.138123	1.49146	74.2756	97.0254	56.3197	61.8621	100.964	80.5941	102.541	149.696
Blmh	63.6052	-0.503876	0.225333	-2.23614	0.0253426	0.138489	0.70521	90.5234	75.2783	57.9762	73.4612	58.5023	52.3861	54.4095	46.3042
Cyth4	14.5256	0.948336	0.424132	2.23594	0.0253555	0.138489	1.92965	11.6056	9.20069	4.96938	12.8879	24.5332	22.835	16.2182	13.9547
LOC691722	4.53955	-1.72471	0.771481	-2.23558	0.0253792	0.138529	0.30256	4.64222	5.01856	14.9082	3.86638	3.77434	0	1.56951	2.53722
LOC500584	4.27815	-1.76108	0.78792	-2.2351	0.0254108	0.138613	0.295027	9.28445	7.52783	6.62585	3.86638	0.943585	0	4.70852	1.26861
Shoc2	21.6329	0.746719	0.334146	2.23471	0.0254367	0.138647	1.67797	15.0872	16.7285	18.2211	15.4655	24.5332	21.4917	29.8206	31.7152
Cd59	52.8758	0.694674	0.310921	2.23425	0.0254667	0.138647	1.61852	41.78	32.6206	39.7551	46.3966	50.01	104.772	66.4424	41.2297
Prrg4	10.9434	1.16456	0.521283	2.23402	0.025482	0.138647	2.24164	9.28445	6.69141	6.62585	3.86638	20.7589	18.8053	15.1719	6.34304
Jag1	4.93256	1.70442	0.762874	2.23421	0.0254694	0.138647	3.25897	4.64222	0.836426	1.65646	2.57759	5.66151	4.0297	13.0792	6.97734
Rarb	18.6654	-0.80986	0.362618	-2.23337	0.0255244	0.138789	0.570437	26.6928	20.0742	26.5034	23.1983	13.2102	8.05941	12.556	19.0291
Slc39a2	11.8691	0.990846	0.443932	2.23198	0.0256164	0.138935	1.98735	6.96334	10.0371	8.28231	6.44397	18.8717	12.0891	18.3109	13.9547
Rps24	10.1365	-1.08364	0.485364	-2.23263	0.025573	0.138935	0.471837	16.2478	10.8735	14.9082	14.1767	5.66151	2.68647	5.75486	10.7832
Gba	39.2028	0.706377	0.316465	2.23209	0.0256093	0.138935	1.6317	33.6561	35.9663	26.5034	20.6207	38.687	76.5644	39.7608	41.8641
Yaf2	118.958	-0.427866	0.191687	-2.23211	0.0256077	0.138935	0.74336	139.267	124.627	152.394	131.457	106.625	87.3102	89.4618	120.518
Dusp1	835.001	-0.556683	0.249465	-2.23151	0.0256476	0.139016	0.679863	1092.08	1446.18	869.642	565.78	680.325	758.927	577.578	689.488
Nedd4l	43.7943	-0.629007	0.281925	-2.23111	0.0256736	0.139068	0.646621	49.9039	51.8584	46.3809	67.0172	31.1383	20.1485	43.9462	39.9611
Pola2	85.0109	-0.675558	0.302878	-2.23046	0.0257167	0.139213	0.62609	71.9545	159.757	77.8537	105.681	88.697	75.2211	44.4693	56.453
Hnrnpf	328.812	0.342651	0.153701	2.22934	0.0257915	0.139493	1.26808	326.116	311.151	253.439	265.491	367.998	400.284	343.199	362.822
Dnajb2	420.323	0.507196	0.227525	2.22919	0.0258012	0.139493	1.42129	335.401	374.719	296.507	378.905	351.957	736.092	446.263	442.744
Borcs7	7.09416	-1.36227	0.611417	-2.22805	0.0258772	0.139816	0.388971	9.28445	9.20069	13.2517	7.73276	3.77434	9.40264	1.56951	2.53722
LOC120095138	4177.8	-0.50725	0.227747	-2.22725	0.0259306	0.140015	0.703562	5550.94	3727.11	5310.62	5027.58	3083.64	5137.87	2961.13	2623.48
Cnpy4	46.1629	0.722382	0.32446	2.22641	0.0259865	0.140228	1.6499	32.4956	30.1113	28.1598	47.6853	33.0255	87.3102	47.0852	63.4304
Gpx3	933.547	0.429452	0.192956	2.22565	0.0260378	0.140301	1.34672	919.161	710.126	793.445	759.099	807.709	1300.25	911.883	1266.7
Slc25a15	17.3013	-0.911396	0.409453	-2.22589	0.0260217	0.140301	0.53167	24.3717	25.0928	18.2211	20.6207	17.9281	17.462	8.3707	6.34304
Nipal2	34.3749	-0.642303	0.288614	-2.22547	0.0260494	0.140301	0.640689	32.4956	46.0034	48.0374	42.5302	18.8717	24.1782	32.4365	30.4466
Dact3	19.5496	0.86594	0.389278	2.22448	0.0261164	0.140573	1.82253	11.6056	15.0557	8.28231	19.3319	16.0409	37.6106	25.6353	22.8349
Paip1	452.153	-0.421951	0.189709	-2.22421	0.0261347	0.140583	0.746415	393.429	516.911	535.037	627.642	382.152	359.987	470.329	331.741
Polr3k	73.8794	-0.480484	0.216169	-2.22273	0.0262343	0.14103	0.716737	71.9545	102.044	74.5408	94.0819	56.6151	68.5049	58.5949	64.699
Coro1b	37.5135	0.603496	0.271638	2.2217	0.0263039	0.141226	1.51939	30.1745	29.2749	26.5034	32.2198	50.9536	48.3564	35.0523	47.5728
Clcnkb	10.4435	-1.11058	0.499875	-2.22171	0.0263027	0.141226	0.463108	22.0506	10.0371	9.93877	14.1767	8.49227	9.40264	6.27802	3.17152
Prob1	10.1334	-1.10038	0.495592	-2.22033	0.0263966	0.141635	0.466395	17.4083	7.52783	11.5952	19.3319	3.77434	6.71617	8.3707	6.34304
Per1	5.99979	-1.41431	0.637254	-2.21938	0.0264608	0.14189	0.375189	9.28445	7.52783	11.5952	6.44397	3.77434	4.0297	4.70852	0.634304
Irx3	52.3327	-0.606746	0.273486	-2.21856	0.0265164	0.142099	0.656676	64.9911	65.2412	43.068	77.3276	29.2511	57.7591	36.6218	44.4013
Pik3ap1	12.1491	-0.936571	0.422502	-2.21673	0.0266417	0.142591	0.522473	16.2478	15.8921	19.8775	11.5991	8.49227	9.40264	6.80119	8.88025
Cwc15	343.014	-0.445208	0.200833	-2.2168	0.0266365	0.142591	0.734479	430.566	378.065	364.422	404.681	276.47	408.343	253.214	228.349
Son	189.941	-0.557223	0.251417	-2.21633	0.026669	0.142608	0.679609	201.937	234.199	303.132	168.832	166.071	89.9967	169.507	185.851
LOC120097562	8.63889	-1.26684	0.571693	-2.21595	0.0266952	0.142608	0.415569	12.7661	13.3828	13.2517	10.3103	8.49227	0	8.3707	2.53722
Igbp1	47.3448	-0.548462	0.247495	-2.21606	0.0266877	0.142608	0.683748	58.0278	46.0034	62.9455	57.9957	42.4613	41.6403	39.2376	30.4466
Diaph1	21.5581	0.783211	0.35356	2.21522	0.0267452	0.142721	1.72096	15.0872	20.9107	13.2517	14.1767	22.646	20.1485	34.5291	31.7152
Cdc25a	68.3451	0.531497	0.239937	2.21515	0.0267498	0.142721	1.44543	74.2756	59.3863	51.3503	37.375	80.2047	83.2805	72.7204	88.1682
Nebl	494.597	-0.415552	0.187667	-2.2143	0.026808	0.142942	0.749733	581.439	501.856	631.112	551.603	457.639	291.482	488.116	453.527
Exoc6	52.8241	-0.545881	0.246621	-2.21344	0.0268675	0.142991	0.684973	70.7939	61.0591	69.5714	51.5517	41.5177	32.2376	53.3632	42.4984
Prg4	54.2734	0.68674	0.31024	2.21357	0.0268582	0.142991	1.60964	41.78	46.0034	48.0374	32.2198	65.1074	32.2376	74.2899	94.5113
Adal	5.00768	1.71283	0.773746	2.21369	0.0268504	0.142991	3.27803	6.96334	0.836426	0	1.28879	9.43585	8.05941	5.23169	8.24595
Ctr9	97.6548	0.446838	0.201966	2.21244	0.0269361	0.143267	1.36305	87.0417	100.371	71.2278	69.5948	119.835	111.488	103.064	118.615
Dnajc11	76.8062	0.496393	0.224499	2.21111	0.027028	0.143666	1.41068	55.7067	82.8062	64.602	50.2629	95.3021	89.9967	95.2167	80.5566
Iqcb1	18.2903	-0.839342	0.379651	-2.21083	0.0270477	0.143681	0.558898	25.5322	16.7285	31.4728	20.6207	16.9845	12.0891	14.6487	8.24595
Bend6	6.40393	1.38867	0.628199	2.21055	0.027067	0.143694	2.61837	1.16056	6.69141	3.31292	2.57759	7.54868	8.05941	10.4634	11.4175
Chd7	8.99333	-1.16495	0.527399	-2.20886	0.0271842	0.144227	0.445979	20.89	10.8735	6.62585	11.5991	3.77434	5.37294	8.3707	4.44013
Fmnl1	8.0585	1.25462	0.568093	2.20848	0.027211	0.144279	2.38604	4.64222	3.3457	4.96938	6.44397	17.9281	6.71617	8.3707	12.0518
Fsd2	90.0984	-0.495777	0.224525	-2.20811	0.0272365	0.144324	0.70918	116.056	87.8247	109.326	110.836	88.697	51.0429	70.1046	86.8996
Mrpl50	234.439	-0.429462	0.19468	-2.206	0.0273843	0.145018	0.742538	268.088	211.616	319.697	279.668	245.332	163.875	204.559	182.68
Rpia	84.1175	-0.497088	0.225439	-2.20498	0.0274553	0.145225	0.708535	105.611	81.9698	82.8231	125.013	77.374	55.0726	78.4753	66.6019
Apobec1	15.6516	0.910589	0.412975	2.20495	0.0274575	0.145225	1.87981	9.28445	14.2192	11.5952	7.73276	30.1947	17.462	15.6951	19.0291
Casp7	33.9828	-0.674288	0.305864	-2.20454	0.0274866	0.145289	0.626641	38.2984	47.6763	51.3503	29.6422	22.646	30.8944	32.9596	18.3948
Lamb1	116.416	0.49684	0.22544	2.20387	0.0275334	0.145446	1.41112	69.6334	118.773	114.296	83.7716	118.892	134.323	126.084	165.553
Dcn	2062.8	-0.343314	0.155814	-2.20336	0.0275691	0.145545	0.788229	2467.34	2439.02	2345.55	1979.59	1756.01	1482.93	2028.85	2003.13
Ranbp6	14.8044	-0.914627	0.415243	-2.20263	0.0276209	0.145637	0.530481	24.3717	13.3828	19.8775	20.6207	4.71793	10.7459	12.0329	12.6861
Vps26c	4.29908	1.66848	0.757458	2.20274	0.0276133	0.145637	3.1788	2.32111	1.67285	1.65646	2.57759	6.6051	6.71617	5.23169	7.61165
Znhit1	75.7237	0.625175	0.283974	2.20152	0.0276992	0.14596	1.5424	40.6195	72.7691	51.3503	70.8836	77.374	141.04	76.9058	74.8479
Ddah2	250.434	0.636297	0.28924	2.19989	0.0278148	0.146298	1.55433	247.198	97.8619	185.524	253.892	239.671	431.178	265.247	282.9
Marchf7	162.639	-0.487847	0.221721	-2.20028	0.0277874	0.146298	0.713089	178.726	182.341	165.646	235.849	135.876	88.6535	170.03	143.987
Rdh14	57.0192	-0.495389	0.225184	-2.19993	0.0278121	0.146298	0.70937	70.7939	64.4048	56.3197	74.75	42.4613	52.3861	51.2705	43.767
Susd2	18.8516	0.91892	0.417809	2.19938	0.0278509	0.146398	1.8907	10.445	19.2378	14.9082	7.73276	31.1383	10.7459	26.1584	30.4466
Mtg1	91.0945	-0.433473	0.197155	-2.19864	0.0279036	0.146584	0.740477	94.0051	114.59	94.4183	113.414	83.9791	85.967	73.2436	69.1391
Cadps	11.6824	-0.994093	0.45241	-2.19733	0.027997	0.146914	0.502052	10.445	20.0742	19.8775	11.5991	9.43585	8.05941	8.89387	5.07443
Sox4	325.041	0.700662	0.318878	2.19727	0.0280009	0.146914	1.62525	164.799	259.292	293.194	275.802	290.624	193.426	627.802	495.391
Prkdc	35.1917	-0.837899	0.381837	-2.19439	0.0282076	0.147835	0.559458	44.1011	54.3677	61.2891	21.9095	37.7434	9.40264	23.5426	29.178
Rrp1b	27.8126	0.708292	0.322781	2.19434	0.0282111	0.147835	1.63387	25.5322	20.0742	23.1905	15.4655	48.1228	30.8944	28.7743	30.4466
Acsl5	39.0872	0.644554	0.293803	2.19383	0.0282478	0.147936	1.56326	23.2111	35.1299	28.1598	34.7974	50.01	47.0132	33.4828	60.8932
Sdc3	426.908	0.378336	0.172485	2.19344	0.0282755	0.147991	1.29984	370.217	429.923	354.483	327.353	439.711	546.696	400.747	546.136
Nipa1	21.9136	-0.764591	0.348679	-2.19282	0.0283203	0.148058	0.58862	17.4083	27.6021	34.7857	30.931	13.2102	18.8053	19.8804	12.6861
Naa80	71.0871	0.563006	0.256754	2.19278	0.028323	0.148058	1.47734	30.1745	66.0777	66.2585	67.0172	77.374	94.0264	82.1375	85.631
Fbxo25	10.2623	1.08208	0.493641	2.19204	0.0283763	0.148245	2.11709	3.48167	9.20069	4.96938	7.73276	11.323	20.1485	12.556	12.6861
Ginm1	27.2299	-0.777223	0.354645	-2.19155	0.0284117	0.148339	0.583489	26.6928	20.0742	51.3503	41.2414	21.7025	14.7756	17.2646	24.7378
Rpp40	19.4795	0.770911	0.351839	2.19109	0.0284452	0.148423	1.70635	15.0872	10.8735	16.5646	15.4655	20.7589	29.5512	24.0658	23.4692
Pgap2	70.3887	0.580073	0.264878	2.18996	0.0285271	0.148487	1.49492	45.2617	56.877	69.5714	52.8405	70.7689	126.264	74.2899	67.2362
Malsu1	68.4709	-0.543511	0.24817	-2.19007	0.0285188	0.148487	0.686099	68.4728	71.0962	89.4489	94.0819	66.9945	69.8482	43.423	44.4013
Arhgap5	109.583	-0.431123	0.196829	-2.19034	0.0284999	0.148487	0.741684	133.464	106.226	119.265	146.922	88.697	79.2508	105.157	97.6828
Cmtm7	35.3681	0.740812	0.338232	2.19025	0.0285061	0.148487	1.67112	32.4956	21.7471	16.5646	33.5086	51.8972	61.7888	37.6681	27.2751
Fads3	42.972	0.776159	0.35446	2.18969	0.0285464	0.148497	1.71257	20.89	50.1856	19.8775	34.7974	51.8972	42.9835	83.1838	39.9611
Btbd1	161.963	0.458398	0.20941	2.189	0.0285967	0.14854	1.37402	138.106	173.14	120.922	109.547	175.507	239.096	170.03	169.359
Ash2l	77.2805	-0.449262	0.205261	-2.18873	0.0286164	0.14854	0.732418	102.129	87.8247	89.4489	76.0388	65.1074	73.8779	59.1181	64.699
Mapre2	350.839	0.483433	0.220864	2.18883	0.0286091	0.14854	1.39807	262.286	315.333	296.507	293.845	299.116	599.082	398.655	341.89
Ccdc77	26.4087	-0.776462	0.354772	-2.18862	0.0286244	0.14854	0.583797	48.7434	29.2749	39.7551	16.7543	18.8717	14.7756	24.0658	19.0291
Ctdsp1	10.1384	-1.38492	0.633	-2.18787	0.0286794	0.148735	0.382911	10.445	3.3457	33.1292	12.8879	8.49227	1.34323	5.75486	5.70873
Micos13	697.874	-0.364356	0.166605	-2.18694	0.0287467	0.148993	0.776816	746.238	816.352	652.646	924.065	666.171	655.498	618.385	503.637
Mtif2	75.2616	-0.53494	0.244702	-2.18608	0.0288095	0.149138	0.690187	95.1656	91.1704	74.5408	94.0819	89.6406	52.3861	48.6547	56.453
Adgrv1	11.5623	-1.12276	0.513541	-2.18631	0.0287929	0.149138	0.459215	13.9267	19.2378	14.9082	16.7543	6.6051	1.34323	14.6487	5.07443
Zfp771	36.5957	0.643747	0.294716	2.1843	0.0289405	0.149674	1.56238	23.2111	31.7842	21.534	37.375	31.1383	48.3564	51.7937	47.5728
Hnrnpdl	262.262	-0.386842	0.177114	-2.18414	0.0289516	0.149674	0.764802	294.781	269.329	337.918	291.267	239.671	169.248	248.505	247.378
Cda	4.93186	-1.57313	0.720314	-2.18395	0.0289659	0.149674	0.336079	8.12389	11.71	3.31292	5.15517	2.83076	5.37294	1.04634	1.90291
Ciz1	57.8609	0.519282	0.237804	2.18365	0.0289877	0.149697	1.43324	39.4589	48.5127	49.6938	51.5517	59.4459	85.967	59.1181	69.1391
Hhipl1	4.73429	1.8643	0.854009	2.183	0.0290362	0.149856	3.64091	3.48167	0.836426	0	3.86638	0.943585	9.40264	10.4634	8.88025
Fn3k	36.1723	-0.664584	0.304753	-2.18073	0.0292032	0.150536	0.63087	51.0645	37.6392	36.4422	50.2629	27.364	41.6403	27.2048	17.7605
Cald1	66.6232	0.497332	0.228055	2.18075	0.0292018	0.150536	1.4116	64.9911	57.7134	51.3503	46.3966	89.6406	68.5049	67.4888	86.8996
Cttnbp2nl	5.26389	1.54224	0.707591	2.17956	0.0292901	0.150893	2.91246	3.48167	1.67285	1.65646	3.86638	3.77434	12.0891	7.32436	8.24595
Mrpl36	288.917	0.364562	0.167298	2.17911	0.0293235	0.150973	1.28749	221.666	226.671	273.316	288.69	317.988	378.792	302.915	301.294
Tox4	66.155	0.517771	0.237642	2.17878	0.0293478	0.151008	1.43174	45.2617	51.8584	56.3197	63.1509	66.9945	103.429	68.0119	74.2135
Hmgb1	90.5446	-0.492539	0.226109	-2.17833	0.0293818	0.151091	0.710773	106.771	89.4976	101.044	128.879	83.9791	49.6997	82.6606	81.8252
Bpnt2	118.914	-0.413441	0.189917	-2.17696	0.0294838	0.151524	0.750831	148.551	128.81	135.83	132.746	110.399	76.5644	112.481	105.929
Mroh1	58.8207	-0.519133	0.238494	-2.17671	0.0295021	0.151527	0.697791	84.7206	72.7691	59.6326	59.2845	61.333	41.6403	45.5157	45.6699
Prpf18	66.8486	-0.511628	0.235224	-2.17507	0.0296252	0.152068	0.70143	82.3995	86.9883	66.2585	79.9052	60.3894	36.2673	55.979	66.6019
Arsi	5.57826	1.92705	0.886087	2.17479	0.0296459	0.152083	3.80277	2.32111	3.3457	3.31292	0	14.1538	12.0891	0.523169	8.88025
Trim59	10.9771	1.1436	0.526371	2.17261	0.02981	0.152832	2.20931	2.32111	13.3828	6.62585	3.86638	19.8153	16.1188	10.4634	15.2233
Wwc2	19.7789	0.806087	0.371073	2.17231	0.0298321	0.152853	1.74846	11.6056	15.8921	18.2211	11.5991	18.8717	32.2376	19.3572	30.4466
RGD1308706	372.571	-0.387199	0.178284	-2.17181	0.0298698	0.152866	0.764613	447.975	344.608	501.908	398.237	366.111	265.96	346.861	308.906
Csk	62.6753	0.602451	0.277396	2.17181	0.0298704	0.152866	1.51829	51.0645	53.5313	43.068	48.9741	53.7843	118.205	61.7339	71.042
Amph	6.87702	-1.23078	0.566972	-2.17079	0.0299473	0.153076	0.426088	9.28445	10.0371	8.28231	10.3103	3.77434	6.71617	4.70852	1.90291
Gphn	57.9661	-0.494812	0.227932	-2.17087	0.0299409	0.153076	0.709654	68.4728	70.2598	79.5101	54.1293	44.3485	44.3267	48.1315	54.5501
Stc1	16.8627	1.25009	0.576311	2.16912	0.0300735	0.153629	2.37856	6.96334	23.4199	3.31292	5.15517	28.3076	6.71617	38.1913	22.8349
Mob3a	34.4095	0.619563	0.28573	2.16835	0.0301318	0.153835	1.53641	30.1745	32.6206	23.1905	20.6207	38.687	52.3861	40.8072	36.7896
LOC681300	2.45453	-2.27536	1.04948	-2.16809	0.0301517	0.153844	0.206561	4.64222	6.69141	0	5.15517	0.943585	0	1.56951	0.634304
Hspa5	1993.1	-0.280267	0.129513	-2.164	0.0304644	0.155254	0.823439	2171.4	2129.54	2294.2	2147.13	2004.17	1906.05	1634.9	1657.44
Tex9	14.2668	-0.894005	0.413092	-2.16418	0.0304507	0.155254	0.538118	20.89	18.4014	21.534	14.1767	11.323	5.37294	7.84753	14.589
Swap70	22.0136	0.741037	0.342703	2.16233	0.0305926	0.155814	1.67138	19.7295	18.4014	16.5646	11.5991	29.2511	18.8053	28.7743	32.9838
Kcnq1	173.666	-0.523595	0.242255	-2.16134	0.0306693	0.155931	0.695636	221.666	224.999	240.187	135.323	133.045	98.0561	185.725	150.33
Unc45b	225.504	0.3513	0.162558	2.16108	0.030689	0.155931	1.27571	176.405	222.489	193.806	199.763	233.066	251.185	285.65	241.67
Rnf144b	16.6256	0.978583	0.45287	2.16085	0.0307071	0.155931	1.97053	2.32111	15.0557	13.2517	14.1767	15.0974	25.5215	29.8206	17.7605
Rhoj	224.936	0.337914	0.156317	2.16171	0.0306402	0.155931	1.26393	188.01	180.668	202.088	224.25	241.558	274.02	239.611	249.281
LOC100363642	182.991	-0.417013	0.192979	-2.16092	0.0307013	0.155931	0.748974	203.097	173.977	251.782	212.651	160.409	119.548	179.447	163.016
Bbof1	78.5595	-0.521435	0.241391	-2.16013	0.030763	0.156122	0.696678	121.858	86.9883	94.4183	68.306	68.8817	53.7294	78.4753	55.8187
Cstf1	6.60209	1.43829	0.666371	2.15839	0.0308978	0.156713	2.70999	2.32111	6.69141	1.65646	2.57759	3.77434	16.1188	8.89387	10.7832
Gch1	15.0946	0.836117	0.387658	2.15684	0.0310181	0.157229	1.78524	10.445	12.5464	8.28231	11.5991	21.7025	17.462	17.7877	20.932
Rbm41	366.581	-0.461703	0.214103	-2.15645	0.0310488	0.157292	0.726129	454.938	339.589	485.343	422.724	369.885	200.142	302.915	357.113
Guf1	316.244	-0.389284	0.180701	-2.1543	0.0312164	0.158047	0.763509	385.305	317.842	347.857	380.194	268.922	353.271	226.009	250.55
Mrpl48	121.055	-0.445594	0.206885	-2.15382	0.0312543	0.158145	0.734282	123.019	142.192	159.02	131.457	103.794	134.323	82.6606	91.9741
Ttc39c	50.8686	-0.681332	0.316475	-2.15288	0.0313283	0.158425	0.623589	68.4728	60.2227	84.4795	36.0862	28.3076	61.7888	37.145	30.4466
Selenok	121.307	-0.427655	0.198832	-2.15084	0.0314887	0.158956	0.743469	143.909	107.899	159.02	145.634	109.456	118.205	96.263	90.0711
Ocel1	75.4243	0.580504	0.269926	2.1506	0.0315077	0.158956	1.49537	42.9406	58.5498	76.1972	63.1509	91.5277	130.294	69.0583	71.6763
Plekha5	14.9841	-0.838464	0.389817	-2.15092	0.0314826	0.158956	0.559239	17.4083	24.2564	16.5646	18.0431	13.2102	10.7459	12.0329	7.61165
Fam229a	5.25114	1.75289	0.815051	2.15065	0.0315036	0.158956	3.37034	0	2.50928	1.65646	5.15517	5.66151	16.1188	8.3707	2.53722
Tubgcp5	29.2733	-0.660212	0.307162	-2.14939	0.0316035	0.15925	0.632785	25.5322	40.1485	38.0986	41.2414	21.7025	14.7756	26.6816	26.0065
Ccdc117	31.4707	-0.620072	0.288457	-2.14962	0.0315856	0.15925	0.650639	37.1378	34.2935	34.7857	47.6853	25.4768	17.462	25.1121	29.8123
Plpp1	86.7383	0.443981	0.206591	2.14908	0.0316279	0.159279	1.36035	64.9911	81.1333	76.1972	70.8836	93.4149	111.488	111.435	84.3624
Emg1	34.3464	-0.637186	0.296832	-2.14662	0.0318234	0.160169	0.642966	33.6561	56.877	39.7551	36.0862	25.4768	29.5512	32.4365	20.932
Ppp2r3c	80.5295	-0.550409	0.256517	-2.1457	0.0318971	0.160445	0.682827	90.5234	62.732	129.204	101.815	50.01	77.9076	71.1509	60.8932
Lrrc41	135.196	0.439184	0.20478	2.14466	0.0319802	0.160768	1.35584	98.6473	97.0254	159.02	106.97	154.748	165.218	161.659	138.278
Pcnx1	80.9726	0.504554	0.235357	2.14378	0.0320507	0.160991	1.41868	52.225	81.1333	57.9762	76.0388	80.2047	88.6535	91.0313	120.518
Coq10b	61.6273	0.506516	0.236289	2.14363	0.0320623	0.160991	1.42062	40.6195	41.8213	57.9762	64.4397	66.051	79.2508	68.0119	74.8479
Erbb4	18.3441	-0.883108	0.412591	-2.1404	0.0323226	0.162203	0.542198	15.0872	27.6021	24.8469	28.3534	21.7025	4.0297	13.0792	12.0518
Ddrgk1	55.2484	0.490654	0.229436	2.13852	0.0324743	0.162868	1.40508	44.1011	51.022	43.068	43.819	62.2766	76.5644	62.7802	58.356
Ptov1	20.5985	-0.720661	0.337138	-2.13758	0.0325505	0.163155	0.606819	29.0139	20.0742	29.8163	24.4871	12.2666	16.1188	17.7877	15.2233
Septin4	62.796	-0.530904	0.248567	-2.13586	0.0326909	0.163483	0.692121	67.3123	76.9512	86.136	69.5948	50.01	30.8944	61.2107	60.2589
Daglb	19.4632	0.858203	0.401797	2.13591	0.0326867	0.163483	1.81278	13.9267	17.5649	13.2517	9.02155	33.9691	33.5809	17.2646	17.1262
LOC102557111	139.393	-0.460594	0.215651	-2.13584	0.0326927	0.163483	0.726687	156.675	117.1	167.303	207.496	106.625	103.429	118.236	138.278
Tent5b	7.64015	1.40375	0.657153	2.13611	0.0326704	0.163483	2.64589	3.48167	4.18213	6.62585	2.57759	1.88717	18.8053	11.5097	12.0518
Hmcn2	48.2608	0.837652	0.392261	2.13545	0.0327245	0.163546	1.78714	24.3717	35.9663	46.3809	33.5086	76.4304	16.1188	69.5814	83.7281
Sgcg	15.7681	1.25456	0.587797	2.13434	0.0328152	0.163903	2.38594	17.4083	16.7285	0	1.28879	17.9281	33.5809	21.4499	17.7605
Gpt2	7.24947	1.2151	0.569684	2.13294	0.0329298	0.163959	2.32157	3.48167	4.18213	3.31292	6.44397	6.6051	12.0891	10.4634	11.4175
LOC120100761	18.3438	-0.805496	0.377655	-2.13289	0.0329338	0.163959	0.572165	32.4956	14.2192	23.1905	24.4871	15.0974	9.40264	15.1719	12.6861
Rae1	50.746	0.586694	0.275009	2.13336	0.0328949	0.163959	1.5018	40.6195	54.3677	21.534	42.5302	56.6151	75.2211	55.4559	59.6246
Sqle	9.50574	1.40699	0.659371	2.13383	0.0328564	0.163959	2.65183	12.7661	2.50928	1.65646	3.86638	26.4204	4.0297	14.6487	10.1489
Celsr1	16.0674	-0.885101	0.414997	-2.13279	0.0329418	0.163959	0.541449	25.5322	26.7656	14.9082	16.7543	6.6051	9.40264	17.7877	10.7832
Myg1	15.8515	-0.81808	0.38341	-2.13369	0.0328679	0.163959	0.567196	17.4083	20.9107	23.1905	20.6207	13.2102	5.37294	11.5097	14.589
Taf6	55.9361	-0.525635	0.246535	-2.13209	0.0329991	0.164025	0.694653	48.7434	61.8955	69.5714	83.7716	44.3485	49.6997	38.7145	50.7443
Ptrh1	6.11845	1.62897	0.764167	2.13169	0.0330321	0.164025	3.09292	2.32111	2.50928	0	6.44397	4.71793	21.4917	5.75486	5.70873
P2ry10	13.1204	-0.969288	0.454698	-2.13172	0.0330301	0.164025	0.510758	20.89	10.0371	9.93877	28.3534	8.49227	10.7459	8.89387	7.61165
Tbc1d8b	12.7936	1.08391	0.508428	2.13189	0.0330157	0.164025	2.11978	5.80278	13.3828	6.62585	6.44397	26.4204	8.05941	11.5097	24.1035
Il2rb	14.9947	-1.10408	0.518922	-2.12764	0.0333673	0.165594	0.4652	24.3717	28.4385	11.5952	16.7543	21.7025	4.0297	4.18535	8.88025
Slc20a1	79.0374	0.465093	0.218732	2.12632	0.0334768	0.16604	1.38041	68.4728	78.6241	57.9762	60.5733	86.8098	73.8779	99.402	106.563
Gipc3	17.2918	0.920265	0.432927	2.12568	0.0335297	0.166206	1.89246	5.80278	11.71	21.534	9.02155	21.7025	32.2376	14.1256	22.2006
Card11	3.45459	1.89809	0.893062	2.12537	0.0335554	0.166237	3.7272	1.16056	0.836426	0	3.86638	7.54868	4.0297	5.75486	4.44013
Erlec1	128.028	-0.390489	0.183774	-2.12483	0.0336007	0.166365	0.762871	134.625	166.449	149.082	128.879	114.174	122.234	113.004	95.7799
Shld1	16.6167	-0.810824	0.381672	-2.1244	0.0336366	0.166446	0.570056	16.2478	17.5649	23.1905	27.0647	10.3794	17.462	11.5097	9.51456
Slco3a1	31.4764	0.724701	0.341397	2.12275	0.0337747	0.166687	1.65256	27.8533	24.2564	11.5952	30.931	29.2511	33.5809	36.6218	57.7216
Map2k6	4.84881	-1.53346	0.722232	-2.12322	0.0337357	0.166687	0.345449	3.48167	6.69141	9.93877	9.02155	5.66151	0	2.09267	1.90291
Rxrb	72.3037	-0.540023	0.254306	-2.12352	0.0337103	0.166687	0.68776	73.115	100.371	53.0068	114.703	65.1074	57.7591	52.84	61.5275
Ext1	195.932	0.445729	0.209957	2.12295	0.0337579	0.166687	1.362	192.652	184.85	139.143	143.056	220.799	288.795	171.076	227.081
Phip	41.8331	-0.633851	0.298613	-2.12265	0.0337832	0.166687	0.644454	55.7067	41.8213	48.0374	59.2845	48.1228	17.462	35.0523	29.178
Lrrc27	34.494	-0.644306	0.303607	-2.12217	0.0338234	0.166789	0.6398	48.7434	51.022	26.5034	39.9526	26.4204	32.2376	19.3572	31.7152
Tmem196	174.767	-0.604499	0.285002	-2.12104	0.0339188	0.167128	0.6577	128.822	199.906	154.051	360.862	150.03	126.264	147.534	130.667
Prim1	42.8826	0.679182	0.320235	2.12089	0.0339313	0.167128	1.60123	20.89	22.5835	41.4115	48.9741	65.1074	38.9538	45.5157	59.6246
Luc7l2	116.754	-0.447396	0.210975	-2.12061	0.0339548	0.167147	0.733365	140.427	126.3	150.738	125.013	104.738	65.8185	118.236	102.757
Hey2	34.6432	-0.653696	0.308344	-2.12002	0.0340044	0.167294	0.63565	44.1011	34.2935	51.3503	42.5302	26.4204	14.7756	37.6681	26.0065
Stxbp1	22.8325	0.769794	0.363339	2.11867	0.0341186	0.16776	1.70503	12.7661	10.8735	19.8775	25.7759	33.0255	18.8053	29.8206	31.7152
Eif2b5	246.395	-0.391145	0.184675	-2.11802	0.0341731	0.167834	0.762524	263.446	222.489	349.513	286.112	237.783	190.739	224.439	196.634
Eef1b2	488.282	0.44625	0.210685	2.11809	0.0341671	0.167834	1.36249	407.355	359.663	394.238	489.741	561.433	787.135	443.647	463.042
Rhbdf2	10.7412	1.1446	0.540999	2.11571	0.0343697	0.168702	2.21084	5.80278	10.8735	3.31292	5.15517	8.49227	28.2079	12.0329	12.0518
Mycbp	94.506	0.512437	0.242313	2.11477	0.0344497	0.168998	1.42646	99.8078	56.0405	71.2278	83.7716	93.4149	147.756	102.541	101.489
Anpep	30.4162	0.726378	0.34361	2.11396	0.0345183	0.169237	1.65448	32.4956	25.9292	24.8469	7.73276	32.0819	44.3267	39.7608	36.1553
FAM120C	75.3408	-0.48624	0.230204	-2.11221	0.0346684	0.169875	0.713883	118.377	75.2783	79.5101	79.9052	62.2766	52.3861	72.1973	62.7961
Acot11	6.36288	-1.32237	0.626402	-2.11106	0.0347669	0.17026	0.399876	11.6056	5.01856	4.96938	14.1767	4.71793	5.37294	3.13901	1.90291
Josd2	73.7897	-0.553354	0.262436	-2.10853	0.0349855	0.171232	0.681434	66.1517	74.4419	99.3877	109.547	69.8253	77.9076	48.6547	44.4013
Xdh	363.658	0.433817	0.205858	2.10736	0.0350862	0.171626	1.3508	255.322	438.287	296.507	244.871	379.321	440.581	442.078	412.297
Ccdc127	137.429	-0.404899	0.192161	-2.10708	0.0351107	0.171648	0.755289	179.886	154.739	167.303	122.435	120.779	138.353	106.203	109.735
Fam107b	49.65	0.652742	0.310061	2.10521	0.0352733	0.172344	1.57215	64.9911	30.1113	36.4422	23.1983	47.1793	61.7888	64.3497	69.1391
Cenpa	2.4641	2.33567	1.10991	2.10437	0.035346	0.1726	5.04785	0	1.67285	0	1.28879	5.66151	2.68647	5.23169	3.17152
Dcun1d2	70.4925	-0.454233	0.21589	-2.104	0.0353785	0.17266	0.729898	81.2389	82.8062	71.2278	90.2155	72.656	53.7294	60.6876	51.3786
Ctnnbip1	59.08	0.487301	0.231727	2.10291	0.0354735	0.173025	1.40182	44.1011	57.7134	41.4115	52.8405	80.2047	57.7591	70.1046	68.5048
Tnnt1	8.85702	1.2458	0.593176	2.10022	0.0357094	0.173634	2.3715	4.64222	9.20069	3.31292	2.57759	5.66151	22.835	9.9402	12.6861
Tead1	35.148	0.578637	0.275558	2.09988	0.0357395	0.173634	1.49344	29.0139	25.9292	26.5034	32.2198	48.1228	32.2376	46.562	40.5954
Rpain	18.797	-0.742433	0.353485	-2.10032	0.0357006	0.173634	0.597731	25.5322	25.0928	23.1905	19.3319	10.3794	20.1485	14.6487	12.0518
Mllt6	28.6791	-0.64308	0.306249	-2.09986	0.0357411	0.173634	0.640344	31.335	25.0928	48.0374	36.0862	23.5896	24.1782	21.4499	19.6634
Bicc1	67.7421	0.533199	0.253796	2.1009	0.0356498	0.173634	1.44713	62.67	73.6055	39.7551	42.5302	67.9381	94.0264	73.2436	88.1682
Tspan9	62.1836	0.485489	0.231128	2.10052	0.0356832	0.173634	1.40006	49.9039	51.022	48.0374	57.9957	80.2047	68.5049	58.0717	83.7281
Pms1	23.6713	-0.747057	0.355562	-2.10106	0.0356356	0.173634	0.595818	40.6195	29.2749	23.1905	24.4871	24.5332	18.8053	18.3109	10.1489
Syt14	13.9367	-1.07374	0.512241	-2.09616	0.0360679	0.175064	0.475086	24.3717	21.7471	13.2517	16.7543	17.9281	0	10.4634	6.97734
Dock11	13.0185	-0.857666	0.409179	-2.09606	0.0360765	0.175064	0.551844	22.0506	18.4014	13.2517	12.8879	10.3794	9.40264	8.89387	8.88025
Mbnl1	280.35	-0.404183	0.192862	-2.09571	0.0361084	0.175119	0.755664	294.781	288.567	349.513	347.974	284.019	169.248	235.949	272.751
Lcor	35.7033	-0.668102	0.318947	-2.09471	0.0361965	0.175347	0.629334	47.5828	38.4756	59.6326	32.2198	28.3076	13.4323	29.8206	36.1553
Prelid1	6.22857	1.28834	0.615003	2.09485	0.0361845	0.175347	2.44246	4.64222	2.50928	4.96938	2.57759	10.3794	9.40264	8.3707	6.97734
Pld3	18.1452	0.838525	0.400383	2.09431	0.0362326	0.175423	1.78822	11.6056	17.5649	11.5952	10.3103	20.7589	29.5512	29.8206	13.9547
Arrb1	63.2404	0.581276	0.277647	2.09358	0.0362977	0.17563	1.49617	45.2617	66.9141	44.7245	43.819	47.1793	102.086	81.0911	74.8479
Rnf126	104.624	0.492516	0.235275	2.09336	0.0363167	0.17563	1.4069	87.0417	102.88	91.1054	64.4397	102.851	159.845	96.263	132.569
Bbs7	19.6143	0.754389	0.360542	2.09238	0.0364049	0.175957	1.68692	11.6056	11.71	19.8775	16.7543	28.3076	17.462	27.7279	23.4692
Vangl2	9.46753	-1.09161	0.521906	-2.09158	0.0364761	0.176201	0.469238	8.12389	21.7471	9.93877	11.5991	9.43585	2.68647	5.23169	6.97734
Mpp7	56.533	-0.598681	0.286399	-2.09037	0.0365845	0.176363	0.660357	60.3489	61.0591	81.1666	69.5948	72.656	37.6106	35.5755	34.2524
Hipk3	355.275	-0.314436	0.150407	-2.09057	0.036567	0.176363	0.804165	367.896	365.518	384.299	460.099	317.045	287.452	336.397	323.495
Mrpl14	105.112	-0.454784	0.217551	-2.09047	0.0365755	0.176363	0.729619	142.748	123.791	96.0748	119.858	98.1328	111.488	75.8595	72.9449
Asb12	73.5741	-0.600365	0.287217	-2.09028	0.0365923	0.176363	0.659587	77.7573	120.445	66.2585	86.3491	45.2921	94.0264	47.0852	51.3786
Fahd1	64.6975	-0.543261	0.260134	-2.08839	0.0367629	0.177085	0.686218	89.3628	74.4419	81.1666	60.5733	75.4868	52.3861	39.7608	44.4013
St3gal2	86.1533	0.526277	0.252162	2.08706	0.0368824	0.17756	1.44021	73.115	64.4048	87.7925	56.7069	73.5996	145.069	97.8325	90.7054
Gltp	28.191	0.726764	0.348315	2.08651	0.036932	0.177699	1.65492	13.9267	19.2378	31.4728	20.6207	27.364	48.3564	24.5889	39.9611
Hdhd2	23.9695	0.703848	0.337717	2.08414	0.0371477	0.178636	1.62884	20.89	15.8921	11.5952	24.4871	22.646	32.2376	36.0986	27.9094
Map7d3	9.46977	-1.01584	0.48765	-2.08313	0.0372397	0.178977	0.494541	9.28445	9.20069	18.2211	14.1767	4.71793	8.05941	5.75486	6.34304
Zfr	125.307	-0.438805	0.210698	-2.08263	0.0372852	0.179095	0.737745	181.047	117.936	152.394	127.591	89.6406	98.0561	108.296	127.495
Ube2l6	21.0903	0.776536	0.373195	2.08078	0.0374543	0.179806	1.71301	11.6056	15.8921	18.2211	15.4655	27.364	40.297	18.3109	21.5663
Eif3c	13.2941	0.975401	0.468999	2.07975	0.0375482	0.180058	1.96619	10.445	6.69141	6.62585	11.5991	22.646	22.835	17.2646	8.24595
Arrdc1	25.5905	0.653534	0.314238	2.07974	0.037549	0.180058	1.57302	18.5689	22.5835	13.2517	24.4871	30.1947	29.5512	29.2974	36.7896
Six5	7.78664	-1.24997	0.601628	-2.07764	0.0377421	0.180882	0.420457	3.48167	6.69141	21.534	12.8879	3.77434	4.0297	4.18535	5.70873
Cmtm6	118.114	0.440641	0.212302	2.07554	0.0379366	0.181712	1.35721	114.895	77.7876	125.891	83.7716	142.481	142.383	115.62	142.084
Ect2	3.71999	2.27403	1.09578	2.07526	0.0379623	0.181723	4.83673	0	4.18213	0	0	11.323	9.40264	1.04634	3.80582
Ptpn12	93.8357	0.45254	0.218086	2.07505	0.0379814	0.181723	1.36845	76.5967	72.7691	77.8537	91.5043	131.158	77.9076	118.236	104.66
Uqcrq	4655.79	-0.387268	0.186739	-2.07384	0.038094	0.182018	0.764576	5383.82	4270.79	5110.18	6343.44	3776.23	4439.39	4828.32	3094.13
Tomm7	738.815	-0.40882	0.197139	-2.07376	0.0381012	0.182018	0.753239	899.431	685.033	831.544	952.418	616.161	848.924	585.426	491.585
Rsrp1	334.116	-0.489844	0.236217	-2.0737	0.0381073	0.182018	0.712102	387.626	343.771	399.207	434.323	320.819	150.442	346.861	289.877
Zfp827	15.3742	-0.803715	0.388145	-2.07066	0.0383907	0.183177	0.572872	22.0506	20.0742	11.5952	24.4871	12.2666	9.40264	13.6024	9.51456
Ptprf	11.8605	0.917571	0.443135	2.07064	0.0383929	0.183177	1.88893	10.445	7.52783	8.28231	6.44397	16.0409	17.462	17.2646	11.4175
Usp40	95.6447	-0.439427	0.212277	-2.07006	0.0384466	0.183331	0.737428	119.537	112.918	99.3877	110.836	83.9791	56.4158	98.3557	83.7281
LOC102549342	13.9779	-1.09308	0.528464	-2.0684	0.0386022	0.18397	0.468761	38.2984	14.2192	4.96938	19.3319	8.49227	4.0297	13.6024	8.88025
Klhl17	7.8137	-1.07178	0.518371	-2.06758	0.0386791	0.184218	0.475733	8.12389	10.0371	11.5952	12.8879	3.77434	5.37294	6.27802	4.44013
Cep164	29.0065	0.663753	0.321058	2.06739	0.0386975	0.184218	1.5842	22.0506	26.7656	26.5034	15.4655	33.9691	22.835	41.3303	43.1327
Limk1	9.79575	0.985601	0.476858	2.06687	0.0387468	0.18435	1.98014	8.12389	7.52783	6.62585	3.86638	13.2102	12.0891	13.6024	13.3204
Taf9	133.296	0.460827	0.223078	2.06576	0.0388509	0.184742	1.37633	114.895	82.8062	102.701	148.211	182.112	167.904	137.07	130.667
Edrf1	18.2444	-0.916526	0.443841	-2.06499	0.0389243	0.184833	0.529783	31.335	20.9107	14.9082	29.6422	16.0409	1.34323	14.6487	17.1262
Tmem258	32.5391	0.711868	0.344742	2.06493	0.0389297	0.184833	1.63792	22.0506	15.8921	38.0986	23.1983	48.1228	53.7294	28.7743	30.4466
Tmem161b	31.6506	-0.72874	0.353002	-2.06441	0.0389793	0.184833	0.603431	41.78	40.1485	39.7551	36.0862	41.5177	16.1188	25.1121	12.6861
Pole4	150.342	-0.408021	0.197667	-2.06419	0.039	0.184833	0.753656	142.748	170.631	180.554	193.319	155.692	102.086	115.62	142.084
Tnfaip2	12.6027	0.976293	0.472841	2.06474	0.0389477	0.184833	1.9674	6.96334	7.52783	11.5952	9.02155	13.2102	12.0891	27.7279	12.6861
Acaa1a	51.6802	-0.535442	0.259365	-2.06443	0.0389766	0.184833	0.689947	83.56	48.5127	59.6326	54.1293	35.8562	40.297	50.2242	41.2297
Cmklr1	62.7344	0.527756	0.25573	2.06372	0.039044	0.184938	1.44169	52.225	69.4234	39.7551	41.2414	85.8662	77.9076	58.0717	77.3851
Lrfn3	5.8126	-1.37604	0.667195	-2.06243	0.0391669	0.185006	0.385274	6.96334	10.0371	8.28231	7.73276	7.54868	2.68647	2.61584	0.634304
Med7	28.5279	0.618612	0.299825	2.06324	0.0390896	0.185006	1.5354	22.0506	21.7471	28.1598	18.0431	30.1947	41.6403	30.8669	35.521
LOC100363502	537.751	-0.508177	0.246382	-2.06255	0.039155	0.185006	0.70311	611.613	415.704	710.622	787.453	593.515	494.31	373.542	315.249
Zcchc7	3.52353	-1.61019	0.78065	-2.06262	0.0391484	0.185006	0.327556	5.80278	5.85498	4.96938	5.15517	1.88717	0	2.61584	1.90291
Gtpbp1	10.6137	-0.968388	0.469509	-2.06255	0.0391551	0.185006	0.511077	18.5689	14.2192	13.2517	9.02155	5.66151	12.0891	5.75486	6.34304
Sh3rf3	32.4074	-0.613101	0.297421	-2.06139	0.0392656	0.185282	0.65379	34.8167	44.3306	36.4422	39.9526	35.8562	24.1782	18.3109	25.3722
Szt2	26.8628	-0.655154	0.317826	-2.06136	0.0392686	0.185282	0.635008	42.9406	35.1299	31.4728	21.9095	17.9281	21.4917	25.6353	18.3948
Lin7c	84.4854	-0.473237	0.229627	-2.06089	0.0393133	0.18539	0.720347	100.968	92.8433	101.044	100.526	85.8662	44.3267	83.707	66.6019
Slc35f6	22.7421	0.687846	0.333924	2.05989	0.0394092	0.185739	1.61088	12.7661	18.4014	19.8775	19.3319	31.1383	22.835	33.4828	24.1035
Slc49a3	10.5962	1.06972	0.519472	2.05924	0.0394708	0.185927	2.09902	5.80278	6.69141	4.96938	9.02155	8.49227	26.8647	11.5097	11.4175
Mrps6	102.084	0.444069	0.215761	2.05815	0.0395761	0.186115	1.36044	71.9545	112.918	77.8537	82.4828	102.851	107.459	129.223	131.935
Wsb2	16.1763	0.854919	0.41537	2.05821	0.03957	0.186115	1.80866	10.445	8.36426	13.2517	14.1767	31.1383	20.1485	14.1256	17.7605
Hk1	2.88116	2.21145	1.07434	2.05843	0.0395491	0.186115	4.63142	1.16056	2.50928	0	0	6.6051	1.34323	8.89387	2.53722
Cst7	10.2822	1.28357	0.623917	2.05728	0.0396596	0.186404	2.43441	10.445	5.01856	4.96938	2.57759	15.0974	30.8944	6.27802	6.97734
Fra10ac1	20.3955	-0.794763	0.386465	-2.05649	0.0397348	0.186477	0.576438	37.1378	19.2378	18.2211	29.6422	21.7025	6.71617	14.6487	15.8576
Bod1l1	33.1496	-0.610291	0.296753	-2.05656	0.0397286	0.186477	0.655065	47.5828	46.8399	41.4115	24.4871	21.7025	25.5215	27.2048	30.4466
Vwf	37.4543	0.954096	0.463957	2.05643	0.0397407	0.186477	1.93737	25.5322	16.7285	34.7857	27.0647	26.4204	13.4323	76.3826	79.288
Septin8	98.9737	0.445518	0.216855	2.05445	0.0399322	0.186921	1.3618	69.6334	77.7876	92.7618	94.0819	108.512	147.756	94.6935	106.563
Abraxas1	7.40447	-1.2849	0.625311	-2.05482	0.0398969	0.186921	0.4104	17.4083	4.18213	13.2517	7.73276	7.54868	1.34323	5.23169	2.53722
Gzmc	13.5801	-1.34044	0.652449	-2.05448	0.0399292	0.186921	0.394899	29.0139	17.5649	13.2517	16.7543	19.8153	9.40264	1.56951	1.26861
Atat1	14.9194	0.838859	0.40834	2.05432	0.039945	0.186921	1.78864	5.80278	10.8735	16.5646	10.3103	22.646	16.1188	16.7414	20.2977
Pick1	15.3199	-0.949631	0.462059	-2.05522	0.0398581	0.186921	0.517765	32.4956	22.5835	6.62585	19.3319	14.1538	4.0297	12.556	10.7832
Dusp8	8.87209	1.11072	0.540774	2.05395	0.0399809	0.186987	2.15954	1.16056	8.36426	6.62585	6.44397	13.2102	8.05941	15.6951	11.4175
Rpl27a	1277.4	0.61497	0.299527	2.05314	0.0400591	0.18725	1.53153	1003.88	863.192	1050.2	1117.38	1192.69	2891.98	998.729	1101.15
Tfap4	12.4202	-0.974525	0.474741	-2.05275	0.0400969	0.187324	0.508907	31.335	11.71	9.93877	12.8879	10.3794	6.71617	9.41704	6.97734
Nme4	6.49068	-1.15558	0.563144	-2.05202	0.0401681	0.187442	0.448885	9.28445	9.20069	6.62585	10.3103	3.77434	5.37294	4.18535	3.17152
Phlpp1	12.5266	-0.880259	0.429035	-2.05172	0.0401969	0.187442	0.54327	17.4083	15.8921	14.9082	15.4655	6.6051	14.7756	6.27802	8.88025
Fpgs	149.419	0.584827	0.285061	2.05158	0.0402102	0.187442	1.49986	119.537	134.665	104.357	121.147	164.184	83.2805	238.565	229.618
Pls3	92.3949	0.420215	0.20482	2.05163	0.0402053	0.187442	1.33813	91.6839	61.8955	89.4489	74.75	115.117	100.743	101.495	104.026
Pacs2	25.6128	0.664927	0.324225	2.05082	0.0402846	0.187584	1.58549	16.2478	20.9107	14.9082	25.7759	30.1947	41.6403	26.6816	28.5437
Ube2q2l	7.41302	1.20057	0.585378	2.05093	0.0402741	0.187584	2.2983	1.16056	5.01856	8.28231	3.86638	12.2666	10.7459	10.9865	6.97734
Zfp36l2	115.919	0.463291	0.225961	2.05032	0.0403336	0.18771	1.37868	116.056	97.0254	79.5101	96.6595	91.5277	151.785	159.043	135.741
Mex3a	4.79519	1.69375	0.826264	2.04989	0.0403751	0.187801	3.23496	2.32111	0	3.31292	3.86638	14.1538	6.71617	4.18535	3.80582
Mul1	122.969	-0.439074	0.214299	-2.04888	0.0404739	0.188055	0.737608	186.85	122.955	107.67	149.5	101.907	91.3399	118.236	105.294
Acvr1b	26.4292	0.656953	0.320633	2.04892	0.0404697	0.188055	1.57675	16.2478	18.4014	23.1905	25.7759	29.2511	25.5215	41.3303	31.7152
Nfatc4	14.6488	0.837193	0.408751	2.04817	0.0405432	0.188219	1.78657	10.445	8.36426	9.93877	12.8879	20.7589	24.1782	14.1256	16.4919
Pdss2	153.651	-0.374101	0.182681	-2.04784	0.0405755	0.188219	0.771586	182.207	189.032	160.677	158.522	133.989	157.158	109.342	138.278
Uqcr11	31.3598	0.792941	0.38719	2.04794	0.0405659	0.188219	1.7326	31.335	11.71	23.1905	25.7759	19.8153	61.7888	42.3767	34.8867
Ifnlr1	21.099	0.745538	0.364417	2.04584	0.0407723	0.189029	1.6766	22.0506	17.5649	16.5646	6.44397	30.1947	25.5215	28.2511	22.2006
Uqcrfs1	8.17288	-1.16884	0.571483	-2.04527	0.0408283	0.189186	0.44478	9.28445	5.01856	18.2211	14.1767	4.71793	1.34323	6.27802	6.34304
Tbc1d20	63.5794	0.537514	0.262952	2.04415	0.0409386	0.189594	1.45147	42.9406	66.9141	59.6326	36.0862	87.7534	88.6535	60.6876	65.9676
Abca8a	87.6545	-1.35636	0.66385	-2.04318	0.041035	0.189937	0.390566	148.551	140.52	124.235	91.5043	94.3585	6.71617	61.7339	33.6181
Sos1	22.5647	-0.666052	0.326049	-2.0428	0.0410721	0.190006	0.630229	23.2111	30.1113	24.8469	33.5086	16.9845	12.0891	18.8341	20.932
Ppfibp1	9.34659	1.01313	0.496101	2.04218	0.0411337	0.190188	2.01828	5.80278	5.01856	6.62585	7.73276	8.49227	13.4323	13.0792	14.589
Top2a	5.15356	1.81678	0.890055	2.0412	0.0412306	0.19049	3.52295	1.16056	0.836426	4.96938	2.57759	19.8153	6.71617	2.61584	2.53722
Vstm4	4.4751	1.61519	0.791343	2.04107	0.0412438	0.19049	3.06351	1.16056	3.3457	0	3.86638	2.83076	8.05941	5.75486	10.7832
Pcf11	40.7702	-0.689039	0.338045	-2.03831	0.0415192	0.191658	0.620267	53.3856	56.877	48.0374	45.1078	35.8562	10.7459	47.6083	28.5437
Ano5	54.633	-2.2991	1.12848	-2.03734	0.0416158	0.191899	0.20319	87.0417	86.1519	140.799	48.9741	61.333	9.40264	2.09267	1.26861
Mterf1	37.9802	-0.622901	0.305758	-2.03724	0.0416264	0.191899	0.649364	39.4589	46.8399	61.2891	38.6638	39.6306	14.7756	34.006	29.178
Podxl2	2.88545	2.18357	1.0719	2.03711	0.041639	0.191899	4.54278	0	3.3457	0	0	2.83076	8.05941	3.13901	5.70873
Tns3	22.5729	0.727264	0.357084	2.03667	0.0416828	0.191998	1.6555	20.89	20.9107	8.28231	16.7543	19.8153	32.2376	35.0523	26.6408
Pdk3	3.69625	2.07674	1.01993	2.03617	0.0417337	0.192128	4.21853	0	0	6.62585	0	5.66151	9.40264	4.70852	3.17152
Eef2k	194.15	0.517994	0.254543	2.035	0.0418513	0.192566	1.43196	197.295	135.501	162.333	141.767	167.958	357.3	204.559	186.485
Pdcd1lg2	16.4664	-1.20224	0.590882	-2.03465	0.0418859	0.192621	0.4346	27.8533	4.18213	43.068	16.7543	17.9281	9.40264	3.66218	8.88025
Mettl9	144.803	0.446644	0.219597	2.03393	0.0419591	0.192853	1.36287	136.946	113.754	120.922	115.991	166.071	233.723	136.547	134.472
PCOLCE2	35.6016	0.879858	0.43274	2.03322	0.04203	0.193075	1.84019	30.1745	15.8921	33.1292	23.1983	37.7434	12.0891	59.6412	72.9449
Trappc6a	83.9136	-0.537003	0.264243	-2.03224	0.0421299	0.193356	0.689201	88.2023	114.59	110.983	83.7716	43.4049	81.9373	92.6008	55.8187
Rfc2	13.6952	0.844695	0.415662	2.03217	0.0421365	0.193356	1.79588	8.12389	10.8735	6.62585	12.8879	21.7025	17.462	14.1256	17.7605
Gimap7	16.0584	-0.932153	0.458793	-2.03175	0.0421788	0.193446	0.524076	20.89	10.0371	28.1598	27.0647	4.71793	8.05941	16.2182	13.3204
Akr1c15	6.45101	-1.34124	0.660404	-2.03094	0.0422615	0.193721	0.394682	4.64222	6.69141	19.8775	6.44397	2.83076	2.68647	2.09267	6.34304
Cdc27	30.7326	0.689084	0.339489	2.02977	0.0423799	0.19416	1.61226	32.4956	13.3828	21.534	27.0647	25.4768	48.3564	35.0523	42.4984
Abcf1	564.033	0.345968	0.170544	2.02862	0.0424971	0.194592	1.271	617.416	496.001	424.054	445.922	620.879	736.092	589.611	582.291
Gusb	24.8735	0.645249	0.318143	2.02817	0.0425427	0.194694	1.56401	15.0872	18.4014	18.2211	25.7759	33.0255	32.2376	30.8669	25.3722
Nrdc	101.437	-0.413441	0.203871	-2.02795	0.0425651	0.194694	0.75083	129.982	122.118	122.578	88.9267	71.7125	92.6832	94.6935	88.8025
Sord	91.5778	-0.41619	0.205342	-2.02681	0.0426818	0.195123	0.749401	124.18	106.226	94.4183	91.5043	71.7125	96.7129	74.2899	73.5792
Tpp1	29.3096	-0.64276	0.317179	-2.02649	0.0427147	0.195169	0.640487	42.9406	42.6577	33.1292	24.4871	19.8153	18.8053	20.9267	31.7152
Ptpn9	26.173	0.683073	0.337174	2.02587	0.0427776	0.195352	1.60556	17.4083	21.7471	13.2517	27.0647	20.7589	41.6403	34.5291	32.9838
Brf2	39.8478	0.523933	0.258659	2.02557	0.0428088	0.19539	1.43787	32.4956	35.9663	33.1292	28.3534	39.6306	55.0726	46.562	47.5728
Plekhg3	8.63956	1.09531	0.54091	2.02494	0.042874	0.195582	2.13659	5.80278	7.52783	3.31292	5.15517	12.2666	6.71617	9.9402	18.3948
Zfp654	20.4112	-0.672421	0.332208	-2.02409	0.0429606	0.195873	0.627453	20.89	24.2564	26.5034	29.6422	16.0409	12.0891	16.7414	17.1262
Tmem63a	9.39406	1.06261	0.525122	2.02354	0.0430171	0.195921	2.0887	6.96334	7.52783	6.62585	2.57759	18.8717	13.4323	8.3707	10.7832
Icam1	6.54677	1.19089	0.5885	2.02361	0.0430106	0.195921	2.28294	3.48167	5.01856	3.31292	3.86638	6.6051	10.7459	10.4634	8.88025
Hdac2	59.2393	-0.459469	0.227112	-2.02309	0.0430638	0.196029	0.727254	59.1884	70.2598	82.8231	63.1509	41.5177	51.0429	50.7474	55.1844
Trim68	20.0074	0.755448	0.373711	2.02148	0.0432304	0.196299	1.68816	10.445	15.8921	19.8775	12.8879	18.8717	37.6106	23.5426	20.932
Ppl	5.73854	-1.32923	0.657579	-2.0214	0.0432388	0.196299	0.397981	2.32111	14.2192	9.93877	6.44397	2.83076	2.68647	3.66218	3.80582
Ran	325.152	0.388503	0.192207	2.02128	0.0432512	0.196299	1.30903	315.671	248.419	288.224	271.935	354.788	492.967	307.623	321.592
Cpe	6.31855	1.30877	0.647466	2.02137	0.0432415	0.196299	2.4773	4.64222	3.3457	0	6.44397	4.71793	8.05941	12.556	10.7832
Exosc8	58.8632	-0.514721	0.254542	-2.02214	0.0431614	0.196299	0.699928	53.3856	66.0777	71.2278	87.6379	58.5023	37.6106	56.5022	39.9611
Mtmr14	82.1612	-0.40001	0.197931	-2.02096	0.0432843	0.196299	0.757853	102.129	89.4976	86.136	95.3707	77.374	72.5346	72.7204	61.5275
Tsfm	99.2694	0.464949	0.230058	2.021	0.0432793	0.196299	1.38027	90.5234	108.735	67.9149	63.1509	108.512	138.353	119.282	97.6828
Rgs1	6.65518	1.4183	0.701967	2.02047	0.0433349	0.19632	2.6727	3.48167	0.836426	6.62585	3.86638	5.66151	20.1485	6.27802	6.34304
Sesn1	150.178	-0.459005	0.227176	-2.02048	0.0433333	0.19632	0.727488	175.244	192.378	150.738	176.565	82.0919	149.099	161.136	114.175
Rbfox2	17.4081	1.04817	0.518991	2.01964	0.0434211	0.196606	2.06791	25.5322	12.5464	3.31292	2.57759	20.7589	33.5809	16.2182	24.7378
Afg1l	41.9313	-0.574577	0.284629	-2.01869	0.0435197	0.196843	0.671483	40.6195	45.167	49.6938	67.0172	41.5177	20.1485	37.6681	33.6181
Epm2aip1	77.9052	-0.521304	0.258217	-2.01886	0.0435017	0.196843	0.696742	75.4362	88.6612	109.326	96.6595	81.1483	34.9241	74.2899	62.7961
Pdia5	16.7572	1.28473	0.636601	2.01811	0.0435798	0.19701	2.43636	2.32111	5.85498	18.2211	14.1767	6.6051	8.05941	35.0523	43.767
Adprhl1	67.226	-0.476279	0.236087	-2.01739	0.043655	0.197246	0.718829	56.8673	82.8062	96.0748	77.3276	49.0664	61.7888	49.1779	64.699
Ece2	18.0652	0.851526	0.422193	2.01691	0.0437045	0.197284	1.80441	11.6056	7.52783	19.8775	12.8879	18.8717	36.2673	14.6487	22.8349
Itga1	181.946	0.525369	0.260488	2.01686	0.0437097	0.197284	1.4393	162.478	96.189	182.211	159.81	177.394	145.069	252.69	279.728
Gmfg	47.4112	0.617689	0.306337	2.01637	0.0437612	0.197338	1.53442	42.9406	25.9292	29.8163	50.2629	77.374	64.4752	40.284	48.2071
Ptpn2	86.5498	0.445136	0.220792	2.01608	0.0437911	0.197338	1.36144	70.7939	56.877	77.8537	88.9267	114.174	94.0264	83.1838	106.563
Tmem30a	98.9477	0.382205	0.189557	2.0163	0.0437682	0.197338	1.30333	96.3262	87.8247	81.1666	78.6164	117.005	98.0561	111.435	121.152
Adcy6	2.86328	2.22754	1.10535	2.01523	0.0438805	0.197636	4.68334	1.16056	0	3.31292	0	2.83076	9.40264	3.66218	2.53722
Medag	52.8752	-0.572617	0.284197	-2.01486	0.0439191	0.197705	0.672396	70.7939	56.0405	79.5101	48.9741	47.1793	24.1782	39.2376	57.0873
Sln	6.14558	1.34121	0.666028	2.01375	0.0440361	0.198128	2.53364	5.80278	0.836426	4.96938	2.57759	10.3794	12.0891	6.80119	5.70873
Nsf	39.662	0.56623	0.281449	2.01184	0.0442369	0.198923	1.48065	41.78	21.7471	31.4728	33.5086	38.687	53.7294	44.9925	51.3786
LOC102550203	15.6089	-0.8598	0.427416	-2.01162	0.0442597	0.198923	0.551029	19.7295	26.7656	16.5646	18.0431	14.1538	5.37294	17.2646	6.97734
Ripk3	18.507	0.821274	0.408516	2.01038	0.0443905	0.199354	1.76697	8.12389	17.5649	16.5646	11.5991	34.9126	12.0891	25.6353	21.5663
Tmem35b	6.7496	1.64062	0.816116	2.01027	0.0444022	0.199354	3.11799	9.28445	1.67285	1.65646	0	16.0409	17.462	4.70852	3.17152
Ccl19	21.6527	0.746902	0.371605	2.00993	0.0444382	0.199411	1.67819	18.5689	9.20069	11.5952	25.7759	21.7025	29.5512	25.1121	31.7152
Dbf4	3.31766	1.79961	0.895545	2.00952	0.0444824	0.199504	3.48127	2.32111	0.836426	1.65646	1.28879	8.49227	2.68647	4.18535	5.07443
Gnb4	3.36221	2.07846	1.03477	2.00863	0.0445769	0.199823	4.22356	2.32111	0	3.31292	0	12.2666	2.68647	3.13901	3.17152
Pyurf	111.002	-0.425265	0.211746	-2.00837	0.0446037	0.199838	0.744702	123.019	128.81	127.548	126.302	110.399	119.548	76.9058	75.4822
RGD1566325	25.6077	-0.651454	0.324524	-2.00742	0.0447053	0.199873	0.636638	19.7295	31.7842	38.0986	34.7974	17.9281	26.8647	17.2646	18.3948
Jph1	20.313	0.764643	0.380802	2.00798	0.0446452	0.199873	1.69895	24.3717	14.2192	11.5952	9.02155	20.7589	34.9241	26.6816	20.932
Zfp46	45.0731	-0.499909	0.249025	-2.00747	0.0447	0.199873	0.707151	54.5461	43.4942	53.0068	61.8621	33.0255	33.5809	42.3767	38.6925
Selenoo	19.1934	-0.680992	0.33917	-2.00782	0.0446626	0.199873	0.623736	20.89	26.7656	24.8469	21.9095	14.1538	14.7756	13.0792	17.1262
Akirin2	19.0603	0.711015	0.354247	2.00712	0.0447372	0.199911	1.63696	13.9267	10.0371	16.5646	18.0431	22.646	25.5215	23.5426	22.2006
Alg10	57.5001	-0.487624	0.242982	-2.00683	0.0447676	0.199942	0.713199	51.0645	74.4419	76.1972	68.306	42.4613	40.297	47.6083	59.6246
Prss53	7.50532	-1.2178	0.607197	-2.00562	0.0448973	0.200416	0.429937	15.0872	7.52783	6.62585	12.8879	9.43585	1.34323	5.23169	1.90291
Dnajc2	88.2476	0.528563	0.26366	2.00471	0.0449937	0.200741	1.44249	59.1884	75.2783	101.044	52.8405	101.907	145.069	89.4618	81.1909
Coasy	90.1422	-0.396587	0.19791	-2.00387	0.0450839	0.200933	0.759653	98.6473	89.4976	99.3877	122.435	83.0355	79.2508	78.4753	70.4077
Clba1	5.39613	1.41651	0.706871	2.00392	0.0450788	0.200933	2.66939	0	3.3457	4.96938	3.86638	3.77434	8.05941	8.3707	10.7832
Edn1	7.39226	1.26487	0.631313	2.00355	0.0451178	0.200979	2.40305	2.32111	3.3457	6.62585	5.15517	9.43585	17.462	10.9865	3.80582
Rsbn1l	62.0152	-0.504067	0.251622	-2.00327	0.0451483	0.20101	0.705116	75.4362	74.4419	87.7925	54.1293	68.8817	37.6106	47.0852	50.7443
Cyb5r4	33.0682	0.551673	0.275565	2.00197	0.0452877	0.201525	1.46578	24.3717	27.6021	24.8469	30.931	40.5742	33.5809	43.9462	38.6925
Smc3	39.1606	-0.641465	0.320564	-2.00105	0.0453869	0.201862	0.641062	39.4589	44.3306	74.5408	34.7974	38.687	17.462	36.0986	27.9094
Afdn	68.1509	-0.579222	0.289509	-2.0007	0.0454243	0.201922	0.669325	81.2389	70.2598	96.0748	82.4828	57.5587	22.835	64.3497	70.4077
Cdh5	27.1694	0.824249	0.412119	2.00003	0.0454974	0.202142	1.77061	23.2111	13.3828	21.534	21.9095	47.1793	9.40264	43.9462	36.7896
Akr7a2	31.3387	-0.572681	0.286416	-1.99947	0.0455573	0.202303	0.672366	40.6195	40.9849	31.4728	34.7974	23.5896	33.5809	20.9267	24.7378
Irf2bp2	81.309	-0.427114	0.213731	-1.99837	0.0456763	0.202726	0.743748	100.968	104.553	94.4183	70.8836	66.051	83.2805	64.3497	65.9676
Agap2	17.133	-0.930841	0.466088	-1.99713	0.0458106	0.203216	0.524553	23.2111	35.9663	4.96938	25.7759	12.2666	6.71617	16.7414	11.4175
Nr3c2	7.52403	-1.09149	0.546694	-1.99654	0.0458755	0.203398	0.469275	9.28445	11.71	6.62585	12.8879	4.71793	5.37294	2.61584	6.97734
Tmem167b	73.0161	0.489471	0.245233	1.99594	0.0459404	0.203474	1.40393	54.5461	63.5684	72.8843	52.8405	57.5587	92.6832	84.7533	105.294
Sema6b	6.86963	1.26771	0.635125	1.99601	0.0459332	0.203474	2.4078	5.80278	5.85498	1.65646	2.57759	8.49227	4.0297	9.41704	17.1262
Mcmbp	23.3507	0.664485	0.333023	1.99531	0.0460087	0.203671	1.585	13.9267	21.7471	14.9082	20.6207	36.7998	28.2079	24.5889	26.0065
Nop53	67.1494	-0.492508	0.246918	-1.99462	0.0460842	0.203842	0.710788	90.5234	86.9883	49.6938	85.0603	69.8253	51.0429	47.6083	56.453
Txnl1	360.722	-0.290633	0.145715	-1.99452	0.0460951	0.203842	0.817544	403.874	390.611	447.245	347.974	333.086	307.601	342.675	312.712
Zfp386	112.61	-0.588726	0.295342	-1.99337	0.0462207	0.204291	0.66493	132.303	117.1	145.769	148.211	132.102	36.2673	92.0777	97.0485
Fance	17.7318	-0.731305	0.367356	-1.99073	0.0465107	0.205254	0.602359	13.9267	23.4199	23.1905	28.3534	16.0409	10.7459	14.1256	12.0518
Arpc5l	259.95	0.519648	0.261017	1.99085	0.046497	0.205254	1.4336	204.258	199.069	200.432	248.737	197.209	492.967	246.412	290.511
Hibadh	6.26868	-1.22402	0.614773	-1.99101	0.0464802	0.205254	0.428089	3.48167	14.2192	9.93877	7.73276	2.83076	2.68647	4.18535	5.07443
Cdc42bpb	63.3176	0.462168	0.232257	1.9899	0.0466023	0.205552	1.37761	46.4222	58.5498	49.6938	57.9957	60.3894	76.5644	67.4888	89.4368
Nhp2	31.0259	0.724883	0.364407	1.98921	0.0466779	0.205624	1.65277	23.2111	24.2564	11.5952	32.2198	37.7434	63.132	28.7743	27.2751
Slc35e4	5.99706	1.25326	0.630207	1.98866	0.0467393	0.205624	2.3838	3.48167	2.50928	3.31292	5.15517	6.6051	8.05941	6.80119	12.0518
Ostc	297.61	0.390442	0.196316	1.98884	0.0467185	0.205624	1.31079	220.506	210.779	271.66	327.353	369.885	389.538	286.696	304.466
Fastk	354.192	-0.393368	0.197762	-1.9891	0.0466905	0.205624	0.76135	403.874	417.377	417.428	366.017	356.675	389.538	242.227	240.401
Ptk7	38.0232	0.807843	0.406199	1.98878	0.0467249	0.205624	1.75059	25.5322	36.8027	19.8775	25.7759	33.0255	99.3993	28.2511	35.521
Stoml1	10.9355	0.995825	0.500984	1.98774	0.0468405	0.205963	1.99422	6.96334	11.71	4.96938	5.15517	19.8153	6.71617	18.8341	13.3204
Slc2a12	79.5292	-0.452537	0.227795	-1.98659	0.0469675	0.206398	0.730757	95.1656	75.2783	86.136	109.547	78.3176	76.5644	51.7937	63.4304
Ankrd37	3.59135	1.68992	0.850741	1.98641	0.046988	0.206398	3.22638	3.48167	1.67285	0	1.28879	3.77434	6.71617	4.18535	7.61165
Adi1	18.0573	-0.884292	0.445239	-1.9861	0.0470217	0.20644	0.541753	26.6928	19.2378	16.5646	29.6422	22.646	16.1188	7.84753	5.70873
LOC102548231	6.19578	-1.27275	0.64117	-1.98504	0.0471396	0.206851	0.41387	9.28445	8.36426	3.31292	14.1767	4.71793	2.68647	5.75486	1.26861
Htt	3.62204	1.69703	0.855016	1.98479	0.0471675	0.206868	3.24233	2.32111	2.50928	0	1.28879	4.71793	9.40264	3.66218	5.07443
Cct3	187.578	0.349528	0.176163	1.98412	0.0472426	0.20709	1.27414	169.441	148.884	182.211	158.522	197.209	255.215	183.632	205.514
LOC120096984	197.097	-2.1076	1.06249	-1.98364	0.0472958	0.207217	0.232033	210.061	394.793	387.612	287.401	214.194	1.34323	43.9462	37.4239
Metap2	25.249	0.618989	0.312201	1.98266	0.0474055	0.207591	1.5358	22.0506	19.2378	21.534	16.7543	24.5332	36.2673	32.4365	29.178
Phldb2	146.478	0.590239	0.297734	1.98244	0.0474301	0.207592	1.5055	111.413	92.0069	130.86	136.612	159.466	83.2805	264.723	193.463
Arhgap30	17.3864	0.747972	0.377501	1.98138	0.0475491	0.208006	1.67943	17.4083	11.71	9.93877	12.8879	24.5332	18.8053	26.6816	17.1262
Klrb1a	8.4097	-1.25882	0.635571	-1.98062	0.0476342	0.208271	0.417885	20.89	5.85498	9.93877	10.3103	11.323	4.0297	3.66218	1.26861
Tkt	226.791	0.346244	0.174908	1.97958	0.0477513	0.208676	1.27125	171.762	203.252	202.088	224.25	231.178	216.261	290.882	274.654
Soga1	43.3101	0.611074	0.308734	1.97929	0.0477833	0.208709	1.5274	25.5322	38.4756	28.1598	45.1078	71.7125	30.8944	47.6083	58.9903
Elac2	38.4523	0.608555	0.30757	1.97859	0.0478619	0.208859	1.52473	29.0139	32.6206	28.1598	30.931	26.4204	67.1617	44.4693	48.8414
Wdr55	13.3419	0.865896	0.437642	1.97855	0.0478666	0.208859	1.82247	11.6056	6.69141	8.28231	11.5991	11.323	20.1485	22.4963	14.589
Mirlet7b	10.1596	-1.15259	0.582881	-1.97741	0.0479953	0.209206	0.449815	11.6056	14.2192	6.62585	24.4871	9.43585	0	10.4634	4.44013
Ano6	52.0417	0.478519	0.241986	1.97747	0.0479886	0.209206	1.39331	44.1011	48.5127	48.0374	33.5086	59.4459	55.0726	55.979	71.6763
Erg	398.619	0.424127	0.214568	1.97665	0.0480807	0.209258	1.34176	457.259	368.864	304.789	228.116	469.905	525.205	411.734	423.081
Fjx1	7.41386	1.11615	0.56457	1.97698	0.0480436	0.209258	2.16767	6.96334	5.85498	1.65646	3.86638	8.49227	8.05941	10.4634	13.9547
Frmd5	177.507	0.395724	0.20018	1.97684	0.0480595	0.209258	1.3156	138.106	115.427	192.15	171.409	174.563	196.112	213.453	218.835
Ckap2	2.95683	2.04662	1.03551	1.97643	0.0481062	0.209262	4.13136	1.16056	1.67285	0	1.28879	4.71793	8.05941	1.04634	5.70873
RT1-CE12	1288.06	0.674034	0.341159	1.97572	0.048187	0.209507	1.59553	1724.59	585.498	538.35	1119.96	1666.37	2315.74	1164.05	1189.95
Tcf21	38.1037	-0.56043	0.284005	-1.97331	0.0484602	0.21048	0.6781	47.5828	42.6577	51.3503	38.6638	25.4768	42.9835	22.4963	33.6181
Adamtsl3	8.38833	1.13245	0.573857	1.9734	0.0484505	0.21048	2.1923	11.6056	5.85498	1.65646	1.28879	10.3794	10.7459	10.9865	14.589
Igsf9	31.9058	0.795306	0.403118	1.97288	0.0485087	0.210573	1.73545	26.6928	24.2564	29.8163	14.1767	31.1383	16.1188	68.0119	45.0356
Sp4	12.6791	-0.839763	0.425695	-1.97269	0.0485312	0.210573	0.558735	19.7295	13.3828	13.2517	18.0431	13.2102	9.40264	6.80119	7.61165
Clstn2	37.1561	0.992859	0.503677	1.97122	0.0486984	0.211084	1.99013	34.8167	27.6021	24.8469	12.8879	13.2102	21.4917	80.568	81.8252
Uhrf1	20.6421	1.19473	0.606086	1.97123	0.0486981	0.211084	2.28902	17.4083	9.20069	18.2211	5.15517	58.5023	38.9538	6.27802	11.4175
Tnnc1	4.67379	1.50816	0.765246	1.97081	0.0487451	0.211179	2.84446	1.16056	0.836426	1.65646	6.44397	3.77434	8.05941	7.84753	7.61165
Dhrs4	814.781	-0.445978	0.226324	-1.97053	0.0487778	0.211213	0.734087	1083.96	1119.14	773.567	777.142	717.125	961.756	566.068	519.495
Tbc1d10c	119.748	-0.439134	0.223026	-1.96898	0.0489554	0.211767	0.737577	154.354	121.282	114.296	162.388	69.8253	104.772	115.62	115.443
Mir30a	35.6826	-0.87054	0.442098	-1.96911	0.0489403	0.211767	0.546942	38.2984	25.0928	56.3197	67.0172	34.9126	4.0297	35.0523	24.7378
Tnrc6c	157.708	-0.486286	0.247304	-1.96635	0.0492582	0.212861	0.71386	167.12	219.144	218.653	134.034	117.005	89.9967	179.97	135.741
Gcat	111.566	-0.423527	0.21538	-1.96642	0.0492501	0.212861	0.745599	132.303	148.047	125.891	105.681	69.8253	92.6832	102.018	116.078
Was	9.75908	0.984035	0.500959	1.9643	0.049495	0.213776	1.97799	3.48167	6.69141	6.62585	9.02155	13.2102	17.462	8.89387	12.6861
Pprc1	43.8022	0.575505	0.293191	1.9629	0.0496573	0.214262	1.4902	35.9772	45.167	19.8775	38.6638	61.333	36.2673	49.701	63.4304
Phldb1	86.8977	-0.390287	0.198832	-1.9629	0.0496577	0.214262	0.762978	78.9178	107.899	101.044	106.97	73.5996	71.1914	76.9058	78.6537
Vrk2	11.9788	0.917705	0.467653	1.96236	0.0497204	0.214316	1.88911	9.28445	7.52783	6.62585	9.02155	9.43585	25.5215	12.556	15.8576
Nfib	163.094	-0.44746	0.228004	-1.96251	0.0497037	0.214316	0.733333	207.74	149.72	205.401	193.319	165.127	85.967	164.275	133.204
Nudt16l1	35.7869	-0.584921	0.298526	-1.95937	0.0500699	0.215617	0.666686	48.7434	55.2041	28.1598	39.9526	26.4204	21.4917	37.145	29.178
Kcna5	38.6378	-0.894872	0.456792	-1.95904	0.0501086	0.215617	0.537795	38.2984	65.2412	46.3809	48.9741	47.1793	37.6106	5.75486	19.6634
Traf3	47.6126	0.504293	0.257428	1.95897	0.0501167	0.215617	1.41843	37.1378	35.9663	46.3809	38.6638	66.9945	53.7294	60.1644	41.8641
Prickle3	31.8984	-0.561383	0.28658	-1.95891	0.0501235	0.215617	0.677652	39.4589	36.8027	46.3809	30.931	30.1947	17.462	26.6816	27.2751
Prpsap1	52.8578	0.602965	0.307871	1.9585	0.0501713	0.215648	1.51884	44.1011	31.7842	31.4728	60.5733	39.6306	80.5941	79.5216	55.1844
Fndc5	7.30947	-1.06771	0.545192	-1.95842	0.0501812	0.215648	0.477075	10.445	8.36426	11.5952	9.02155	4.71793	5.37294	2.61584	6.34304
Bst1	20.3722	0.700567	0.357764	1.95818	0.0502085	0.215656	1.62514	10.445	14.2192	14.9082	23.1983	21.7025	22.835	24.5889	31.0809
Afg3l1	85.6705	0.44799	0.228946	1.95675	0.050377	0.215765	1.36414	77.7573	88.6612	64.602	56.7069	77.374	119.548	106.203	94.5113
Rbm15	35.3639	-0.554508	0.28332	-1.95718	0.0503267	0.215765	0.680889	39.4589	35.9663	49.6938	45.1078	34.9126	18.8053	32.9596	26.0065
Rwdd1	67.7242	-0.480069	0.245232	-1.95761	0.0502754	0.215765	0.716943	95.1656	68.5869	97.7312	54.1293	58.5023	60.4455	47.6083	59.6246
Src	12.1808	0.896701	0.458141	1.95726	0.0503168	0.215765	1.8618	8.12389	8.36426	6.62585	10.3103	17.9281	18.8053	8.89387	18.3948
Wwp1	82.6261	-0.456092	0.233096	-1.95668	0.0503857	0.215765	0.728958	106.771	88.6612	107.67	79.9052	95.3021	53.7294	61.7339	67.2362
Nap1l3	8.72398	-0.979245	0.500378	-1.95701	0.0503464	0.215765	0.507245	15.0872	10.8735	11.5952	9.02155	2.83076	6.71617	7.32436	6.34304
Elmo1	24.0765	0.686064	0.35079	1.95577	0.0504921	0.216112	1.60889	24.3717	15.8921	18.2211	16.7543	26.4204	17.462	39.2376	34.2524
Xrcc4	21.4989	-0.704424	0.360267	-1.95528	0.0505496	0.21625	0.613687	23.2111	20.9107	39.7551	23.1983	20.7589	14.7756	10.9865	18.3948
Pdcd7	124.343	-0.345115	0.176607	-1.95414	0.050685	0.21672	0.787245	128.822	154.739	150.738	122.435	106.625	107.459	110.389	113.54
S100a8	24.9826	2.61548	1.34005	1.95178	0.0509648	0.217808	6.12827	1.16056	1.67285	3.31292	21.9095	2.83076	137.01	16.7414	15.2233
Cpeb4	15.2593	0.773147	0.396246	1.95118	0.0510358	0.217941	1.70899	15.0872	10.0371	9.93877	10.3103	22.646	13.4323	17.7877	22.8349
Knstrn	4.51712	1.63946	0.840374	1.95087	0.0510728	0.217941	3.11549	2.32111	0.836426	1.65646	3.86638	12.2666	9.40264	2.61584	3.17152
Penk	185.736	1.14771	0.588306	1.95087	0.0510722	0.217941	2.21562	71.9545	173.14	142.456	74.75	257.599	139.696	518.46	107.832
Anxa4	5.90676	1.23827	0.634806	1.95062	0.0511021	0.217957	2.35915	1.16056	3.3457	3.31292	6.44397	9.43585	6.71617	7.32436	9.51456
[truncated: 6,531 more rows]

## Sheet: NormoxiavsSUHX
Gene	baseMean	log2FoldChange	lfcSE	stat	pvalue	padj	FC	WE5.sorted	WE6.sorted	WE7.sorted	WE8.sorted	WE10.sorted	WE1.sorted	WE2.sorted	WE4.sorted	WE9.sorted
Ncam1	233.098	4.70457	0.222868	21.1092	6.54263e-99	5.34795e-95	26.0745	13.5682	13.4224	22.0424	15.0723	33.1206	423.613	518.762	574.809	483.474
Akip1	157.478	3.9083	0.202074	19.341	2.42862e-83	9.92576e-80	15.0147	18.091	21.2522	19.499	25.4346	24.8405	301.777	308.137	302.279	395.988
Atp1a2	454.747	-3.38644	0.187278	-18.0825	4.38101e-73	1.19368e-69	0.0956268	776.102	711.39	670.597	922.238	714.459	71.227	49.4059	72.9307	104.369
Dhrs7c	254.699	-4.1578	0.240836	-17.2641	8.76946e-67	1.79204e-63	0.0560243	411.569	501.105	400.154	448.402	427.02	29.0531	9.75116	26.8692	38.3709
Xirp2	638.548	2.56473	0.149413	17.1654	4.81823e-66	7.87684e-63	5.91645	200.81	182.322	156.84	247.751	215.284	1340.19	1034.27	1232.15	1137.31
Aqp7	120.101	-4.31306	0.269012	-16.033	7.52052e-58	1.02455e-54	0.0503082	244.228	184.559	200.077	195.94	217.65	14.058	13.6516	7.67692	3.06967
Sbsn	94.1239	4.80359	0.363086	13.2299	5.89485e-40	6.8835e-37	27.9271	7.23638	8.9483	8.47784	3.76808	8.28016	168.695	352.342	142.023	147.344
Lsamp	265.185	-3.28628	0.258025	-12.7363	3.71751e-37	3.79836e-34	0.102502	598.811	476.497	340.809	383.402	402.179	37.4879	22.7527	63.3346	61.3935
Sfrp1	172.841	3.42035	0.268842	12.7226	4.43087e-37	4.02422e-34	10.7061	31.6592	27.9634	41.5414	39.5649	21.2918	373.004	525.262	292.682	202.598
Crlf1	152.817	2.54544	0.201401	12.6387	1.29209e-36	1.05616e-33	5.83787	38.8956	41.3859	39.8459	48.043	76.8872	281.159	332.189	251.419	265.527
Art1	69.5652	-4.46557	0.356212	-12.5363	4.7276e-36	3.51304e-33	0.0452616	142.014	101.787	132.254	130.941	94.6304	3.74879	3.25039	6.7173	10.7439
Cacna1g	51.7047	3.99779	0.322651	12.3904	2.94401e-35	2.00536e-32	15.9755	7.23638	3.35561	11.0212	5.65212	5.9144	104.966	132.616	113.235	81.3464
Cilp	55.4871	4.07962	0.330082	12.3594	4.33254e-35	2.72417e-32	16.9079	8.14093	5.59269	5.93449	7.53616	7.09728	74.0386	125.465	145.861	119.717
Impa2	115.844	-2.47296	0.202593	-12.2065	2.86839e-34	1.67473e-31	0.180121	191.764	175.61	161.927	196.882	179.798	31.8647	26.6532	25.9096	52.1845
Scn4b	174.686	-2.91038	0.245096	-11.8745	1.60656e-32	8.75468e-30	0.133011	282.219	229.3	284.008	277.896	343.035	29.9903	39.0046	19.1923	67.5328
Enah	327.669	1.97719	0.166791	11.8543	2.04385e-32	1.04415e-29	3.93726	189.05	134.224	118.69	124.347	145.494	602.618	588.97	603.598	442.033
Tmem100	92.1503	2.28369	0.193502	11.8019	3.81779e-32	1.83568e-29	4.86921	40.7047	21.2522	40.6936	32.9707	31.9378	157.449	163.169	163.134	178.041
Ky	66.2708	-2.95256	0.255122	-11.5731	5.64037e-31	2.56135e-28	0.129179	118.496	107.38	116.146	99.8542	96.9962	19.6811	9.10108	13.4346	15.3484
Eno3	1716.87	-1.9345	0.167729	-11.5335	8.94542e-31	3.84841e-28	0.261612	3201.19	3060.32	1849.87	2176.07	2488.78	721.642	589.62	665.972	698.351
Plin5	152.71	-1.99626	0.173821	-11.4845	1.57755e-30	6.44744e-28	0.250649	259.605	231.537	193.295	233.621	228.296	70.2898	60.4572	45.1019	52.1845
Pink1	873.032	-1.36987	0.123089	-11.1291	9.05535e-29	3.52469e-26	0.386927	1089.08	1178.94	1189.44	1223.68	1313	436.734	442.053	416.473	567.89
Tsc22d1	520.11	2.71653	0.252724	10.749	5.99007e-27	2.22558e-24	6.5729	123.019	155.477	137.341	185.578	147.86	1063.72	1404.17	1024.87	438.963
Pxmp2	327.779	-1.47871	0.139807	-10.5768	3.817e-26	1.35653e-23	0.358808	473.078	472.023	375.568	487.025	487.347	188.377	161.869	165.054	139.67
Pcnt	135.538	-2.04051	0.194781	-10.4759	1.11468e-25	3.7964e-23	0.243078	220.71	216.996	217.033	229.853	136.031	54.3574	46.8056	48.9403	49.1148
Lynx1	64.5264	-2.62389	0.251252	-10.4433	1.57279e-25	5.14241e-23	0.16223	125.732	80.5347	86.474	113.984	107.642	17.8067	16.902	16.3134	15.3484
Thbs4	107.087	6.06855	0.58163	10.4337	1.73981e-25	5.4697e-23	67.1146	1.8091	1.11854	6.78227	1.88404	5.9144	133.082	199.574	197.681	415.941
Fkbp4	315.278	-2.02455	0.195103	-10.3769	3.15946e-25	9.56496e-23	0.245781	698.311	433.993	403.545	435.213	397.448	108.715	98.1617	128.588	133.531
Inha	86.4917	2.3518	0.22764	10.3312	5.09189e-25	1.48647e-22	5.10459	37.991	25.7264	24.5857	27.3186	39.035	143.391	203.474	160.256	116.648
Macrod1	343.466	-2.18982	0.214143	-10.2259	1.51738e-24	4.27693e-22	0.219179	481.219	504.46	523.083	530.358	583.16	96.5313	79.9595	95.9615	196.459
Fitm2	262.105	-2.10408	0.214849	-9.79331	1.20293e-22	3.27757e-20	0.232599	572.579	375.829	308.594	368.33	364.327	118.087	72.1586	108.436	70.6025
Ccnd2	946.939	1.36839	0.139887	9.78212	1.34366e-22	3.54293e-20	2.58182	545.442	486.564	547.669	658.472	539.393	1634.47	1143.49	1402.96	1564
Idh2	131.707	-1.58751	0.163366	-9.71751	2.53923e-22	6.48615e-20	0.332745	167.341	200.218	175.491	187.462	204.638	68.4154	52.6563	66.2134	62.9283
Lrrc39	416.915	-1.51329	0.157374	-9.61588	6.85223e-22	1.69728e-19	0.350312	596.097	624.144	551.908	557.676	593.806	188.377	153.418	212.075	274.736
Emp1	220.949	1.5421	0.160673	9.59778	8.16835e-22	1.96377e-19	2.91219	115.782	109.617	143.276	91.376	137.214	352.386	378.995	294.602	365.291
Paqr9	48.8723	-2.64738	0.277133	-9.55277	1.26272e-21	2.94899e-19	0.159609	96.7866	82.7718	66.1272	76.3037	67.4242	15.9324	9.75116	12.475	12.2787
Ppp1r1a	46.367	-2.64349	0.278346	-9.49713	2.1575e-21	4.89872e-19	0.160041	72.3638	90.6015	78.8439	61.2313	67.4242	12.1836	11.0513	14.3942	9.20902
Itga9	183.584	1.65643	0.174967	9.46711	2.87701e-21	6.35587e-19	3.15237	96.7866	78.2976	84.7784	98.9122	112.374	360.821	311.387	287.884	221.017
Lpin1	184.456	-1.52911	0.161807	-9.45018	3.38238e-21	7.27568e-19	0.346491	289.455	284.109	214.489	258.114	253.136	88.0965	77.3592	109.396	85.9509
Rpl3l	983.763	-2.04047	0.216987	-9.40368	5.26898e-21	1.07672e-18	0.243084	1449.99	1587.2	1445.47	1542.09	1380.42	364.57	194.373	338.744	551.006
Sobp	279.563	-1.54491	0.164285	-9.40381	5.26212e-21	1.07672e-18	0.342718	449.56	438.467	382.351	366.446	338.304	165.884	109.863	151.619	113.578
Bgn	30.7063	3.73763	0.404965	9.22952	2.7185e-20	5.41976e-18	13.3395	3.61819	6.71122	8.47784	1.88404	2.36576	51.5458	61.1073	47.0211	93.6251
Mlf1	273.053	-1.1205	0.122054	-9.18032	4.29795e-20	8.36463e-18	0.459935	378.101	365.762	367.938	355.142	327.658	167.758	166.42	150.659	178.041
Pfkm	287.897	-1.36817	0.14917	-9.17189	4.6479e-20	8.83533e-18	0.387383	357.296	393.725	378.96	418.257	424.654	123.71	142.367	152.579	199.529
Hmox1	122.923	1.99334	0.218755	9.1122	8.073e-20	1.49974e-17	3.98157	76.8866	51.4527	47.4759	54.6372	33.1206	164.01	243.129	243.742	191.855
Ppargc1a	128.659	-1.55266	0.172011	-9.02647	1.77297e-19	3.2205e-17	0.340882	186.337	209.167	161.079	203.476	149.043	62.7922	57.8569	65.2538	62.9283
Hsdl2	89.5166	-2.04345	0.2279	-8.96644	3.06267e-19	5.44222e-17	0.242583	104.023	135.343	133.95	154.491	147.86	40.2995	24.0529	44.1423	21.4877
Fbxl22	281.151	1.45392	0.163138	8.91225	5.00094e-19	8.69738e-17	2.73952	144.728	149.884	173.796	188.404	137.214	468.599	515.511	422.23	329.99
Dusp15	32.7892	2.80787	0.315249	8.90683	5.25112e-19	8.94223e-17	7.00248	5.42729	7.82976	6.78227	11.3042	14.1946	58.1062	56.5567	79.648	55.2541
Syt7	359.829	-1.54642	0.173899	-8.8926	5.96953e-19	9.95815e-17	0.34236	720.925	441.822	449.326	486.083	443.58	197.749	163.169	166.973	168.832
Cyp4b1	60.75	-2.08121	0.234264	-8.88407	6.44579e-19	1.05376e-16	0.236315	78.6957	97.3128	113.603	92.318	79.253	19.6811	24.0529	24.95	16.8832
Gstz1	84.327	-2.51568	0.283738	-8.8662	7.56874e-19	1.21308e-16	0.174866	140.205	144.291	133.102	169.564	74.5214	19.6811	15.6019	22.0711	39.9058
Mcam	391.714	1.47731	0.167967	8.79523	1.4275e-18	2.24391e-16	2.78429	153.773	205.811	247.553	216.665	270.879	604.492	665.679	660.215	500.357
Slc6a6	306.281	1.81624	0.207989	8.73238	2.49368e-18	3.84591e-16	3.52162	160.105	202.455	148.362	114.927	96.9962	523.893	519.412	618.951	371.431
Acad10	279.528	-1.81035	0.207989	-8.7041	3.20116e-18	4.84561e-16	0.285121	509.26	439.585	410.328	416.373	274.428	104.029	109.213	165.054	87.4857
Pde4a	76.1717	-1.62789	0.190135	-8.56176	1.11155e-17	1.65196e-15	0.32356	113.068	105.143	100.886	117.753	106.459	38.4251	31.8538	33.5865	38.3709
Slc25a20	204.002	-1.11104	0.131712	-8.43539	3.30113e-17	4.81847e-15	0.46296	269.555	288.583	243.314	280.722	259.051	119.961	128.065	128.588	118.182
Col8a2	28.7849	2.83129	0.337598	8.38656	5.00571e-17	7.05459e-15	7.11708	7.23638	2.23707	11.0212	8.47818	9.46304	52.483	70.8584	45.1019	52.1845
Tceal7	155.235	4.7431	0.565445	8.38826	4.93385e-17	7.05459e-15	26.7804	6.33183	6.71122	4.23892	15.0723	30.7549	308.338	238.578	297.481	489.613
Hrc	401.877	-1.64268	0.196028	-8.37981	5.30141e-17	7.3447e-15	0.320262	785.147	536.898	473.064	557.676	528.747	178.067	172.921	252.379	131.996
Fgf23	26.7754	5.4252	0.650616	8.33856	7.52005e-17	1.02448e-14	42.9683	3.61819	2.23707	0	0.942021	0	86.2221	52.0062	72.9307	23.0226
Islr	30.8428	2.55163	0.306496	8.32517	8.42057e-17	1.12836e-14	5.86297	12.6637	12.3039	6.78227	13.1883	3.54864	60.9178	61.1073	51.8192	55.2541
Dynll1	361.583	1.24712	0.150729	8.27393	1.29618e-16	1.70887e-14	2.37367	242.419	170.018	214.489	227.027	267.331	502.338	536.314	471.171	623.144
Pygb	195.98	-1.53733	0.185898	-8.26975	1.3424e-16	1.74171e-14	0.344522	319.305	331.087	246.705	262.824	220.016	88.0965	72.8087	117.073	105.904
Azin1	240.764	1.60454	0.195167	8.22139	2.01151e-16	2.56908e-14	3.041	113.068	110.735	100.039	157.317	152.592	431.111	481.057	333.946	287.015
Nudt4	213.599	-1.21913	0.149779	-8.13953	3.96823e-16	4.9902e-14	0.42954	340.11	268.449	236.532	283.548	301.634	132.145	118.964	115.154	125.857
Stk38l	144.253	1.34792	0.165695	8.13493	4.12178e-16	5.10477e-14	2.54545	95.8821	95.0757	85.6262	80.0717	72.1557	211.807	233.378	252.379	171.902
Lmcd1	403.581	1.11081	0.137163	8.09845	5.56641e-16	6.79101e-14	2.15967	207.141	286.346	249.249	295.794	294.537	556.695	613.023	527.788	601.656
Ephx2	33.7524	-4.83023	0.596641	-8.0957	5.69358e-16	6.84402e-14	0.0351525	31.6592	99.5498	29.6725	67.8255	67.4242	2.81159	1.95023	2.87884	0
Rcan1	251.17	1.77372	0.220032	8.06122	7.55353e-16	8.9482e-14	3.41936	102.214	111.854	80.5395	108.332	204.638	457.352	369.894	425.109	400.592
Magix	30.3739	-2.61291	0.324436	-8.05371	8.03182e-16	9.37887e-14	0.163469	49.7501	46.9786	52.5626	49.9271	42.5837	11.2464	6.50077	7.67692	6.13935
Ldhd	86.4048	-1.53663	0.192346	-7.98892	1.3613e-15	1.56722e-13	0.344689	116.687	125.276	100.039	117.753	150.226	44.0483	42.255	38.3846	42.9754
Ildr2	20.1499	3.39005	0.429291	7.89686	2.86017e-15	3.24709e-13	10.4835	6.33183	1.11854	6.78227	1.88404	2.36576	48.7343	33.1539	44.1423	36.8361
Grk5	46.4685	1.72761	0.219622	7.86629	3.65321e-15	4.03532e-13	3.31179	20.8046	21.2522	25.4335	24.4925	22.4747	72.1642	78.6593	77.7288	75.207
Prnp	188.058	1.189	0.151139	7.86695	3.63379e-15	4.03532e-13	2.27995	92.2639	134.224	116.994	127.173	128.934	280.222	238.578	291.723	282.41
Col8a1	529.698	3.71647	0.473235	7.85334	4.05087e-15	4.41491e-13	13.1453	118.496	40.2673	139.037	57.4633	57.9611	886.589	1584.89	1376.09	506.496
Dhrs4	952.774	-0.923406	0.117614	-7.85118	4.12138e-15	4.43265e-13	0.527263	1325.16	1279.61	1090.25	1232.16	1108.36	659.787	664.379	676.528	538.728
Acss1	42.3357	-2.57169	0.331251	-7.76357	8.2574e-15	8.76571e-13	0.168207	80.5048	98.4313	51.7148	50.8691	53.2296	14.058	6.50077	13.4346	12.2787
Dap	160.855	1.29076	0.168067	7.68005	1.5903e-14	1.66655e-12	2.44658	75.0775	93.9571	114.451	106.448	98.179	239.922	240.529	196.721	282.41
Perp	53.0094	-1.94674	0.254808	-7.64003	2.17164e-14	2.24696e-12	0.259401	75.0775	98.4313	64.4316	97.0281	60.3269	24.3671	18.8522	20.1519	18.418
Pfkp	67.3125	2.13002	0.280659	7.58934	3.21531e-14	3.28524e-12	4.37724	30.7546	25.7264	29.6725	31.0867	17.7432	131.208	177.471	93.0826	69.0677
Fbxo31	429.721	-1.01828	0.134329	-7.58046	3.4433e-14	3.47476e-12	0.493705	568.961	609.603	470.52	529.416	593.806	298.029	233.378	301.319	262.457
LOC691485	206.471	-1.27388	0.168323	-7.56806	3.78836e-14	3.77635e-12	0.413546	296.692	319.902	263.661	263.766	250.771	131.208	84.51	137.225	110.508
Sucla2	167.959	-1.08267	0.143155	-7.56296	3.94002e-14	3.85935e-12	0.472153	212.569	233.774	226.358	211.013	212.918	92.7825	97.5116	121.871	102.834
Zadh2	144.577	-1.35396	0.179051	-7.56189	3.97262e-14	3.85935e-12	0.391216	165.532	202.455	188.208	230.795	199.907	82.4734	65.6578	63.3346	102.834
Chchd3	1474.65	-0.796884	0.1054	-7.56056	4.01327e-14	3.85935e-12	0.575591	1972.82	1823.22	1687.94	1843.53	1756.58	1134.01	915.309	1059.41	1078.99
Camk2a	97.292	-1.3821	0.183109	-7.54799	4.4201e-14	4.15287e-12	0.383659	142.919	125.276	119.538	132.825	146.677	48.7343	40.3048	59.4961	59.8586
Map1b	133.163	1.23566	0.163683	7.5491	4.38293e-14	4.15287e-12	2.35488	84.1229	69.3493	75.4528	89.492	95.8133	192.125	163.819	207.277	221.017
Rimbp2	56.0938	-1.84248	0.244596	-7.53275	4.96813e-14	4.61472e-12	0.278841	63.3183	110.735	76.3006	86.6659	74.5214	22.4927	20.1524	23.0307	27.6271
Mmut	138.105	-1.2804	0.170137	-7.52573	5.24265e-14	4.81499e-12	0.41168	191.764	173.373	157.688	215.723	198.724	93.7197	78.0093	71.0115	62.9283
Ltbp2	21.1716	5.91001	0.788678	7.49357	6.70262e-14	6.08747e-12	60.1301	2.71364	1.11854	0	0	0	35.6135	72.8087	38.3846	39.9058
P3h2	36.1596	1.93004	0.263039	7.33744	2.17716e-13	1.95561e-11	3.81064	12.6637	10.0668	20.3468	16.0143	21.2918	54.3574	65.0077	64.2942	61.3935
Sesn1	136.562	-1.41385	0.192757	-7.33489	2.21911e-13	1.95678e-11	0.375308	167.341	189.033	158.536	207.245	218.833	59.0434	54.6065	77.7288	96.6947
Gpx1	1378.38	1.01434	0.138299	7.33445	2.22634e-13	1.95678e-11	2.01999	928.066	952.994	846.937	811.08	1204.17	2015.91	1865.72	1679.33	2101.19
Kif5b	115.604	1.30943	0.179904	7.27852	3.37496e-13	2.93478e-11	2.47844	75.982	69.3493	47.4759	74.4196	81.6187	161.198	156.019	179.448	194.924
Lpl	1643.2	-1.22944	0.169221	-7.2653	3.72198e-13	3.16911e-11	0.426483	2414.24	2001.06	1845.63	1838.82	2925.26	830.357	799.595	1120.83	1012.99
Mrps35	560.401	-0.850195	0.117007	-7.26621	3.69701e-13	3.16911e-11	0.55471	729.066	700.204	617.187	746.08	703.814	352.386	412.149	425.109	357.617
Grn	505.415	1.22627	0.169898	7.21772	5.28651e-13	4.45484e-11	2.33962	329.255	324.376	350.983	319.345	261.416	601.681	942.612	843.501	575.564
Prss23	32.0827	2.77621	0.385013	7.21069	5.56693e-13	4.64327e-11	6.85049	15.3773	5.59269	11.869	6.59414	4.73152	48.7343	86.4603	78.6884	30.6967
Hnrnpa2b1	333.287	-1.09173	0.152779	-7.14579	8.94791e-13	7.3879e-11	0.469199	354.583	442.941	395.068	474.778	512.187	228.676	192.423	171.771	227.156
Ackr2	50.196	1.70314	0.238639	7.13687	9.54827e-13	7.80476e-11	3.25608	26.2319	36.9117	22.0424	18.8404	22.4747	72.1642	87.1104	96.9211	69.0677
Atp1b3	217.469	1.03619	0.145497	7.12173	1.06577e-12	8.62534e-11	2.05081	148.346	163.306	144.971	138.477	147.86	253.043	332.189	351.219	277.805
Ndufb11	1288.99	-0.755604	0.10612	-7.1203	1.07696e-12	8.63044e-11	0.592298	1517.83	1507.79	1499.73	1511	1834.65	955.941	870.453	967.291	936.251
Gja3	72.7422	-1.55389	0.218809	-7.10159	1.23331e-12	9.69336e-11	0.34059	114.878	131.987	87.3218	86.6659	95.8133	41.2367	35.7542	36.4654	24.5574
Cyp1b1	157.877	3.37129	0.47469	7.1021	1.22872e-12	9.69336e-11	10.3481	53.3683	29.082	38.1503	17.8984	14.1946	366.444	416.049	352.179	133.531
Lsm14b	232.559	-0.886351	0.125179	-7.08066	1.43474e-12	1.11691e-10	0.540981	284.933	315.428	284.856	284.49	288.623	147.14	154.068	155.458	178.041
Olr1	15.5992	4.79463	0.67891	7.06225	1.63831e-12	1.26335e-10	27.7541	0.904548	0	1.69557	0	3.54864	23.4299	26.0031	32.6269	52.1845
Cmbl	151.551	-1.30963	0.186596	-7.01852	2.24231e-12	1.71295e-10	0.403426	199.001	168.899	195.838	185.578	279.16	83.4105	71.5085	77.7288	102.834
Pcbp3	86.835	1.22878	0.175359	7.00721	2.43117e-12	1.84003e-10	2.34368	53.3683	42.5044	54.2582	55.5792	66.2413	138.705	123.515	119.952	127.391
Ctsl	323.861	1.06183	0.151639	7.00237	2.51661e-12	1.88722e-10	2.08758	161.914	203.574	230.597	247.751	247.222	407.681	429.701	487.484	498.822
Sema5a	39.7989	1.84595	0.264539	6.97798	2.99459e-12	2.22525e-10	3.59489	22.6137	19.0151	13.5645	16.0143	22.4747	56.2318	76.059	81.5672	50.6496
Tecr	486.366	-1.25053	0.179262	-6.976	3.03705e-12	2.23647e-10	0.420293	748.966	617.433	615.491	604.777	682.522	286.782	203.474	226.469	391.383
Gprc5a	15.0968	4.40059	0.631686	6.96642	3.25105e-12	2.37268e-10	21.1207	5.42729	0	1.69557	0	0	29.0531	46.1555	33.5865	19.9529
Pola2	74.2789	-1.50099	0.216649	-6.92821	4.26205e-12	3.08301e-10	0.35331	121.209	97.3128	120.385	111.158	69.7899	35.6135	37.0544	34.5461	41.4406
Gpnmb	52.5309	1.9624	0.283537	6.92115	4.47998e-12	3.21222e-10	3.89711	29.8501	14.541	38.1503	16.9564	14.1946	82.4734	101.412	104.598	70.6025
Samm50	468.342	-0.828388	0.120922	-6.85063	7.35269e-12	5.22617e-10	0.563158	597.002	536.898	571.407	584.053	611.549	290.531	317.888	312.834	392.918
Mthfd2	85.9834	1.40742	0.206297	6.82229	8.96015e-12	6.31381e-10	2.65262	51.5592	49.2156	50.8671	32.9707	62.6926	109.652	126.765	122.831	167.297
S100a4	256.232	1.92974	0.283367	6.81003	9.7579e-12	6.81719e-10	3.80986	93.1684	96.1942	187.36	85.7239	107.642	359.884	744.989	334.905	296.224
Cxadr	48.8525	-1.67287	0.245862	-6.8041	1.01683e-11	7.04369e-10	0.313629	85.932	65.9937	70.3661	69.7095	56.7782	24.3671	16.2519	21.1115	29.1619
Pacrg	20.1124	2.93661	0.431708	6.80231	1.02957e-11	7.07203e-10	7.65612	7.23638	5.59269	1.69557	5.65212	5.9144	43.1111	59.8071	25.9096	26.0922
Sspn	459.64	-0.781456	0.115043	-6.79272	1.10036e-11	7.49528e-10	0.581779	557.201	611.84	519.692	597.241	534.662	349.575	295.135	329.148	342.269
Kyat3	61.6018	-1.53164	0.22559	-6.78946	1.12557e-11	7.60365e-10	0.345885	85.932	77.1791	76.3006	98.9122	99.3619	33.7391	37.7045	26.8692	18.418
Hspb8	5587.73	0.938858	0.138492	6.77915	1.20883e-11	8.09919e-10	1.91701	3998.1	3682.23	3306.36	4213.66	4649.9	6366.38	7462.24	9088.51	7522.24
Lama5	48.8133	1.84755	0.273249	6.76141	1.36653e-11	9.0813e-10	3.59889	27.1364	12.3039	24.5857	30.1447	18.9261	74.9758	91.0108	106.517	53.7193
Col1a2	1690.33	1.11538	0.165268	6.74891	1.48957e-11	9.81918e-10	2.16652	1316.12	1006.68	1370.02	1065.43	805.541	2142.43	2802.48	2168.73	2535.55
Ppp1r14c	251.132	-0.957492	0.142012	-6.74234	1.55859e-11	1.0111e-09	0.514951	293.073	366.88	279.769	318.403	341.852	148.077	174.221	150.659	187.25
Asb12	71.7679	-1.30451	0.193464	-6.74291	1.55242e-11	1.0111e-09	0.404859	86.8366	100.668	97.4952	92.318	108.825	39.3623	37.7045	33.5865	49.1148
Asb10	165.042	-1.95841	0.290588	-6.73947	1.58962e-11	1.02312e-09	0.257312	245.132	258.382	226.358	244.925	250.771	58.1062	30.5536	42.223	128.926
Epn3	12.6955	3.74448	0.556902	6.72378	1.77075e-11	1.13079e-09	13.403	0	1.11854	2.54335	2.82606	3.54864	28.1159	31.2037	24.95	19.9529
Sdr39u1	33.9926	-1.91931	0.285579	-6.72076	1.80778e-11	1.14549e-09	0.264381	37.0865	53.6898	47.4759	58.4053	55.5954	11.2464	13.6516	13.4346	15.3484
Tgfb1i1	81.433	1.57564	0.234972	6.70565	2.00507e-11	1.26072e-09	2.98068	37.0865	41.3859	48.3237	29.2026	61.5098	87.1593	146.917	147.781	133.531
Hopx	463.912	1.75371	0.261739	6.70024	2.08076e-11	1.29833e-09	3.37226	143.823	143.173	225.511	241.157	377.339	835.98	1017.37	581.526	609.33
Osbpl6	45.9814	-1.64547	0.245929	-6.69081	2.21933e-11	1.3743e-09	0.319643	66.9365	72.7049	53.4104	65.9414	73.3386	24.3671	24.7029	20.1519	12.2787
Gcdh	543.308	-0.703515	0.105362	-6.67714	2.43653e-11	1.49746e-09	0.614074	659.415	624.144	629.056	691.443	671.876	369.256	393.947	411.675	438.963
Epdr1	96.2519	-1.26795	0.190836	-6.64422	3.04829e-11	1.85946e-09	0.415248	118.496	127.513	115.299	130.941	157.323	51.5458	59.8071	39.3442	65.998
Rhoq	75.7459	1.27492	0.192302	6.62979	3.36155e-11	2.03536e-09	2.41985	41.6092	44.7415	37.3025	53.6952	55.5954	104.966	103.362	131.467	108.973
Trim7	51.3904	-2.04079	0.308285	-6.61984	3.59594e-11	2.14549e-09	0.24303	88.6457	67.1122	67.8227	71.5936	91.0818	35.6135	9.75116	12.475	18.418
Aldh5a1	156.389	-1.04543	0.157913	-6.62028	3.58525e-11	2.14549e-09	0.484501	192.669	213.641	190.751	187.462	231.844	108.715	88.4105	114.194	79.8115
Ndufb5	1141.34	-0.689038	0.104418	-6.59885	4.14349e-11	2.45427e-09	0.620267	1342.35	1360.14	1234.37	1351.8	1576.78	857.535	840.55	829.107	879.462
Ppp1r3d	59.9555	-1.48725	0.225826	-6.58585	4.52299e-11	2.65978e-09	0.356691	66.9365	85.0088	91.5607	85.7239	93.4475	33.7391	37.7045	23.9904	21.4877
Rps26	55.899	1.47156	0.223755	6.57664	4.81182e-11	2.80942e-09	2.77321	34.3728	29.082	33.9114	39.5649	18.9261	99.3429	93.6111	80.6076	73.6722
Fibin	15.45	2.89542	0.440494	6.57313	4.92697e-11	2.84205e-09	7.44063	4.52274	2.23707	5.93449	4.7101	2.36576	30.9275	40.9549	25.9096	21.4877
Nppb	2751.48	3.89633	0.592889	6.57177	4.97203e-11	2.84205e-09	14.8906	288.551	258.382	99.1908	282.606	990.07	5334.53	6463.07	6356.49	4690.46
Acat1	83.5911	-1.36012	0.206942	-6.57249	4.94796e-11	2.84205e-09	0.389549	110.355	120.802	111.06	110.216	120.654	65.6038	33.804	38.3846	41.4406
Neil2	15.6342	2.86773	0.437608	6.5532	5.63177e-11	3.19681e-09	7.29918	4.52274	6.71122	3.39114	4.7101	1.18288	39.3623	30.5536	21.1115	29.1619
Maoa	590.553	2.64385	0.404776	6.53164	6.5052e-11	3.66714e-09	6.24999	193.573	135.343	93.2563	106.448	358.413	1208.98	1192.24	976.888	1049.83
Lrrc10	2177.38	-0.729083	0.111773	-6.52289	6.89675e-11	3.86124e-09	0.603287	2905.41	2531.25	2286.47	2685.7	2811.71	1599.8	1588.79	1752.26	1435.07
Iqgap2	43.9877	-1.71336	0.262825	-6.51899	7.07807e-11	3.93579e-09	0.30495	67.8411	58.1639	80.5395	54.6372	54.4125	14.9952	15.6019	22.0711	27.6271
Mdh1	3617.57	-0.756874	0.116293	-6.50833	7.59902e-11	4.19692e-09	0.591777	4733.5	4667.66	3783.66	4628.15	4280.84	2886.57	2279.17	2518.99	2779.59
Mif	211.02	0.98875	0.152141	6.4989	8.09113e-11	4.43292e-09	1.98446	118.496	144.291	173.796	135.651	160.872	299.903	249.63	315.713	300.828
Mrps15	627.353	-0.808655	0.124445	-6.49809	8.13479e-11	4.43292e-09	0.570914	791.479	810.94	709.596	772.457	786.615	460.164	410.199	375.209	529.519
Lsp1	124.079	1.64391	0.25472	6.4538	1.09079e-10	5.90471e-09	3.12513	59.7002	61.5196	111.908	46.159	37.8522	166.821	188.522	229.348	214.877
Kcnk2	16.0819	-3.92504	0.61409	-6.39164	1.6412e-10	8.82578e-09	0.0658332	43.4183	32.4376	21.1946	18.8404	22.4747	2.81159	2.60031	0.959615	0
Nudt8	270.96	-0.921754	0.144291	-6.38817	1.67881e-10	8.969e-09	0.527867	335.587	346.747	284.856	362.678	383.253	208.058	155.368	171.771	190.32
Sae1	160.438	0.927192	0.145387	6.37741	1.80106e-10	9.55963e-09	1.90157	119.4	112.972	99.1908	106.448	136.031	197.749	224.277	228.388	219.482
Cfl2	211.791	0.970024	0.152195	6.37357	1.84675e-10	9.73892e-09	1.95887	132.969	124.158	135.645	169.564	182.164	313.024	293.835	298.44	256.318
Ctsc	129.519	-0.995252	0.156547	-6.35752	2.05041e-10	1.07436e-08	0.501648	177.291	168.899	153.449	160.143	171.518	76.8502	92.311	70.0519	95.1599
Crtac1	6.83875	6.38383	1.00587	6.3466	2.20126e-10	1.14606e-08	83.5071	0	0	0	0	0	11.2464	13.6516	18.2327	18.418
Cystm1	235.289	0.906003	0.143079	6.33217	2.4174e-10	1.25062e-08	1.87385	176.387	175.61	154.297	171.448	166.786	315.835	286.034	278.288	392.918
Fam78b	25.1818	-2.19909	0.34767	-6.32522	2.52869e-10	1.29997e-08	0.217775	39.8001	42.5044	29.6725	32.0287	50.8638	10.3092	9.75116	8.63653	3.06967
Pdp2	190.895	-1.3914	0.22031	-6.31563	2.69065e-10	1.36856e-08	0.381196	270.46	299.768	249.249	264.708	234.21	112.464	74.7589	152.579	59.8586
Msn	1006.92	0.852305	0.134958	6.31535	2.69559e-10	1.36856e-08	1.80538	612.379	685.663	854.567	730.066	824.467	1160.25	1302.75	1520.03	1372.14
Col3a1	1614.36	1.20207	0.190605	6.30662	2.85196e-10	1.43901e-08	2.3007	1114.4	805.347	1401.39	984.411	806.724	1850.03	2749.18	2015.19	2802.61
Loxl2	32.3148	1.85693	0.294582	6.30363	2.9075e-10	1.45803e-08	3.62237	8.14093	12.3039	11.0212	23.5505	20.109	51.5458	57.8569	47.9807	58.3238
Efhd1	43.6996	-1.58301	0.25139	-6.29704	3.03377e-10	1.51208e-08	0.333784	73.2684	63.7566	68.6705	58.4053	44.9494	19.6811	17.5521	23.9904	23.0226
Slc25a4	263.769	-1.15129	0.18407	-6.25464	3.98426e-10	1.95014e-08	0.450222	381.719	455.245	312.832	320.287	276.794	179.005	137.166	188.084	122.787
Pdlim5	56.7582	1.62351	0.25956	6.25486	3.97878e-10	1.95014e-08	3.08125	37.0865	21.2522	27.9769	29.2026	33.1206	113.401	113.113	83.4865	52.1845
Paqr8	13.9202	3.268	0.522439	6.25528	3.96812e-10	1.95014e-08	9.63311	0.904548	2.23707	5.08671	2.82606	3.54864	27.1787	45.5054	21.1115	16.8832
Gcgr	25.9312	-2.0548	0.328839	-6.24865	4.14024e-10	2.01443e-08	0.240682	37.991	44.7415	33.9114	29.2026	49.681	9.37197	9.10108	8.63653	10.7439
Arpc3	311.428	0.74862	0.119841	6.24677	4.19015e-10	2.02664e-08	1.68019	215.282	246.078	261.118	235.505	236.576	408.618	405.648	362.734	431.289
Gnao1	19.8307	2.26821	0.363672	6.23697	4.46114e-10	2.14502e-08	4.81726	10.8546	2.23707	7.63006	6.59414	9.46304	44.0483	38.3546	31.6673	27.6271
Pea15	50.2369	1.86293	0.299029	6.22993	4.66641e-10	2.2306e-08	3.63746	33.4683	13.4224	17.8035	17.8984	34.3035	89.0337	115.714	76.7692	53.7193
Ncbp2as2	323.108	-0.881344	0.14189	-6.21145	5.24963e-10	2.49479e-08	0.542861	394.383	400.436	370.482	422.967	442.397	223.053	265.882	176.569	211.808
RGD1302996	129.504	-1.03271	0.166429	-6.20509	5.46664e-10	2.58291e-08	0.488792	155.582	181.203	157.688	187.462	152.592	85.2849	74.7589	68.1326	102.834
Inhba	21.5635	2.16767	0.349605	6.20033	5.63439e-10	2.64687e-08	4.49296	10.8546	4.47415	10.1734	3.76808	13.0117	45.9227	36.4043	32.6269	36.8361
Fads6	37.8149	-2.26572	0.366008	-6.19037	6.00236e-10	2.80362e-08	0.207946	83.2184	51.4527	34.7592	62.1734	57.9611	9.37197	13.0015	3.83846	24.5574
Mical2	99.6429	1.10733	0.178968	6.18732	6.11943e-10	2.84206e-08	2.15447	76.8866	62.6381	66.975	66.8835	54.4125	128.396	124.165	173.69	142.74
Fam131c	31.1169	-1.80049	0.291079	-6.18557	6.18778e-10	2.85757e-08	0.287078	37.0865	50.3342	50.8671	42.3909	46.1323	15.9324	9.10108	14.3942	13.8135
Tecrl	182.172	-1.29082	0.208739	-6.18391	6.25329e-10	2.87159e-08	0.408718	283.123	214.759	183.969	257.172	296.903	106.84	74.7589	139.144	82.8812
Anp32e	336.546	0.834754	0.135126	6.17759	6.5089e-10	2.97228e-08	1.78355	205.332	265.093	268.748	220.433	289.806	421.739	438.802	476.928	442.033
Tgm2	28.2685	2.22483	0.361161	6.16022	7.26439e-10	3.29884e-08	4.67455	18.091	6.71122	15.2601	9.42021	3.54864	44.9855	72.1586	48.9403	35.3013
Prelp	100.414	1.09723	0.178194	6.1575	7.39013e-10	3.3374e-08	2.13944	72.3638	68.2308	83.0829	52.7532	56.7782	144.328	159.269	133.386	133.531
RGD1560242	11.639	6.00717	0.97769	6.14425	8.03429e-10	3.60837e-08	64.3189	1.8091	0	0	0	0	32.8019	26.0031	28.7884	15.3484
Vcan	32.7177	1.8674	0.304185	6.13903	8.30276e-10	3.70857e-08	3.64874	19.9001	7.82976	18.6513	16.9564	10.6459	35.6135	64.3576	57.5769	62.9283
Ptges3l	449.239	0.810181	0.132101	6.13305	8.62109e-10	3.82982e-08	1.75343	376.292	307.598	314.528	329.707	357.23	573.565	622.124	675.569	486.543
Egln3	182.693	1.19385	0.194985	6.12275	9.19742e-10	4.06377e-08	2.28762	116.687	104.024	96.6474	117.753	147.86	290.531	232.078	348.34	190.32
Agpat3	304.056	-1.14717	0.187469	-6.11925	9.40183e-10	4.09832e-08	0.451511	534.588	365.762	326.397	403.185	380.887	186.502	148.868	239.904	150.414
Klhl23	230.028	-0.898885	0.146905	-6.11884	9.42604e-10	4.09832e-08	0.536301	312.069	300.887	256.031	324.997	257.868	176.193	165.12	149.7	127.391
Col12a1	12.1903	3.04117	0.496976	6.11936	9.39534e-10	4.09832e-08	8.2316	3.61819	4.47415	3.39114	2.82606	0	19.6811	31.2037	23.0307	21.4877
Cybb	44.7813	1.46397	0.239621	6.10952	9.99333e-10	4.32198e-08	2.75866	22.6137	24.6078	35.6069	21.6665	21.2918	73.1014	81.9097	62.3749	59.8586
Chi3l1	33.8027	2.44804	0.401261	6.10085	1.05506e-09	4.53896e-08	5.45673	9.04548	12.3039	19.499	12.2463	2.36576	38.4251	74.1088	36.4654	99.7644
Dusp4	20.0399	2.67345	0.43838	6.09847	1.07089e-09	4.58298e-08	6.37951	10.8546	6.71122	4.23892	7.53616	0	44.9855	54.6065	26.8692	24.5574
Lsmem1	58.8809	-1.66501	0.273406	-6.08989	1.12985e-09	4.81011e-08	0.315341	118.496	76.0605	48.3237	93.26	86.3502	32.8019	23.4028	22.0711	29.1619
Armc2	39.4607	-1.92761	0.317439	-6.07238	1.26031e-09	5.3377e-08	0.262864	43.4183	62.6381	43.237	76.3037	66.2413	14.058	7.80093	23.0307	18.418
Hspb3	28.9971	1.78753	0.295567	6.0478	1.46841e-09	6.18698e-08	3.45223	15.3773	11.1854	18.6513	12.2463	11.8288	56.2318	58.507	35.5057	41.4406
Tmbim1	36.0992	1.60329	0.265208	6.0454	1.49044e-09	6.24762e-08	3.03835	15.3773	16.7781	23.738	22.6085	16.5603	50.6086	75.409	54.698	49.1148
Synpo2l	397.972	1.63249	0.270277	6.04005	1.54065e-09	6.42515e-08	3.10047	381.719	149.884	157.688	167.68	171.518	519.207	574.668	929.866	529.519
Med21	113.277	1.16106	0.192978	6.01655	1.78177e-09	7.39301e-08	2.23621	48.8456	65.9937	66.1272	87.6079	98.179	174.319	157.969	159.296	161.158
Slc49a4	72.7978	-1.20481	0.200948	-5.99563	2.02699e-09	8.36798e-08	0.433827	103.118	92.8386	91.5607	85.7239	112.374	47.7971	42.9051	29.7481	49.1148
Ano5	13.5711	-4.6751	0.781552	-5.98181	2.20675e-09	9.06431e-08	0.0391432	28.041	24.6078	19.499	26.3766	20.109	0.937197	0.650077	1.91923	0
Pcolce	64.3679	1.29365	0.216348	5.9795	2.23824e-09	9.14769e-08	2.45148	37.0865	34.6747	37.3025	41.4489	46.1323	70.2898	122.215	95.0018	95.1599
Alpk3	177.286	1.03212	0.17297	5.96703	2.41607e-09	9.82533e-08	2.04502	122.114	117.446	113.603	132.825	117.105	300.84	188.522	213.034	290.084
Prg4	78.6801	1.35696	0.227853	5.95543	2.59387e-09	1.04962e-07	2.56145	26.2319	45.86	59.3449	57.4633	43.7666	100.28	141.067	126.669	107.439
Stat3	342.663	0.865709	0.1456	5.94581	2.7509e-09	1.10768e-07	1.82224	252.369	214.759	284.008	243.041	257.868	421.739	377.045	537.384	495.752
Slc29a1	89.8132	1.31867	0.221955	5.94118	2.82981e-09	1.13387e-07	2.49436	42.5137	48.0971	60.1927	35.7968	83.9845	119.961	129.365	141.063	147.344
Anxa2	172.213	1.35512	0.22839	5.93333	2.96846e-09	1.18362e-07	2.55818	92.2639	70.4679	161.079	81.9558	100.545	223.053	250.28	226.469	343.803
Kcne1	6.62234	6.3898	1.07767	5.92926	3.04299e-09	1.20745e-07	83.8534	0	0	0	0	0	19.6811	20.1524	18.2327	1.53484
RGD1565166	7.78888	5.97365	1.00787	5.92702	3.08486e-09	1.21815e-07	62.8417	0	0	0	0	1.18288	9.37197	15.6019	23.9904	19.9529
Actr3b	54.9495	-1.32372	0.223437	-5.92436	3.1352e-09	1.23207e-07	0.399503	74.1729	81.6532	55.106	86.6659	78.0701	31.8647	29.2535	31.6673	26.0922
Rab3ip	71.6444	1.18254	0.199896	5.91577	3.30329e-09	1.29192e-07	2.26976	47.0365	44.7415	35.6069	43.3329	60.3269	100.28	106.613	120.911	85.9509
Ctss	73.3583	1.12881	0.191277	5.90146	3.60299e-09	1.40242e-07	2.18679	42.5137	44.7415	62.736	39.5649	49.681	109.652	101.412	97.8807	112.043
Wnk2	193.849	-1.01273	0.17174	-5.89691	3.7038e-09	1.43483e-07	0.495606	299.405	241.604	206.012	270.36	230.662	153.7	98.8117	122.831	121.252
MGC105649	22.9462	2.29866	0.389894	5.89561	3.73298e-09	1.43931e-07	4.92002	6.33183	6.71122	10.1734	10.3622	7.09728	29.9903	31.8538	28.7884	75.207
Chpf	119.058	1.06338	0.18048	5.89195	3.81666e-09	1.46466e-07	2.08982	79.6002	87.2459	94.1041	68.7675	72.1557	134.956	208.675	167.933	158.088
Map1a	71.1291	1.37715	0.234105	5.88262	4.03814e-09	1.53524e-07	2.59755	36.1819	44.7415	27.9769	33.9127	67.4242	101.217	107.263	124.75	96.6947
Flnc	396.004	1.22305	0.207909	5.88263	4.0381e-09	1.53524e-07	2.3344	306.642	223.707	171.252	251.519	290.988	431.111	585.07	807.995	495.752
Col1a1	1874.1	1.21722	0.207121	5.87686	4.18132e-09	1.57503e-07	2.32498	1383.96	964.179	1673.53	1072.96	801.993	2464.83	3605.33	2495	2405.09
Dgat1	71.6606	-1.22854	0.209036	-5.87719	4.17292e-09	1.57503e-07	0.426748	121.209	79.4162	89.0174	93.26	98.179	46.8599	44.8553	30.7077	41.4406
P4ha1	130.671	0.988529	0.16902	5.84859	4.95769e-09	1.85891e-07	1.98416	104.928	88.3645	82.2351	97.9701	81.6187	155.575	221.676	164.094	179.576
Tmem65	130.734	-0.997411	0.170692	-5.84334	5.11651e-09	1.9097e-07	0.500898	190.86	156.595	133.102	184.636	177.432	86.2221	89.0606	91.1634	67.5328
Slc25a34	152.837	-1.06577	0.182901	-5.82705	5.6417e-09	2.09615e-07	0.477717	198.096	185.677	161.079	193.114	254.319	98.4057	72.8087	96.9211	115.113
Clpx	279.247	-0.848012	0.145663	-5.82173	5.82409e-09	2.15412e-07	0.55555	398.906	357.932	323.006	350.432	313.463	215.555	198.924	209.196	145.81
Timp4	26.2867	-2.62183	0.451481	-5.80718	6.35347e-09	2.33934e-07	0.162462	18.9955	54.8083	33.9114	62.1734	37.8522	2.81159	7.80093	2.87884	15.3484
Timp2	174.152	0.819215	0.1413	5.79771	6.72274e-09	2.4642e-07	1.76445	131.159	120.802	139.884	129.999	126.568	219.304	245.079	196.721	257.853
Clic4	723.037	0.77757	0.134163	5.79571	6.8034e-09	2.48263e-07	1.71424	555.392	534.661	462.042	532.242	658.864	864.096	841.85	980.726	1077.46
Il1r1	40.8216	1.5598	0.26986	5.78005	7.46796e-09	2.71303e-07	2.94814	18.091	25.7264	22.8902	13.1883	30.7549	50.6086	82.5598	57.5769	65.998
Rbm38	358.147	-0.784989	0.135914	-5.77564	7.66621e-09	2.77273e-07	0.580356	441.419	436.23	428.979	438.04	450.677	269.913	210.625	231.267	316.176
Ifitm1	39.2066	1.59846	0.276869	5.77333	7.7718e-09	2.79853e-07	3.0282	31.6592	20.1337	16.1079	16.0143	20.109	54.3574	81.2597	67.173	46.0451
Uchl1	10.6238	3.95092	0.685868	5.76047	8.38798e-09	3.00716e-07	15.4649	0	0	1.69557	0.942021	4.73152	14.058	19.5023	16.3134	38.3709
Tmem119	10.3659	4.84373	0.842774	5.74736	9.0647e-09	3.22151e-07	28.7149	3.61819	0	0	0	0	36.5507	18.2022	13.4346	21.4877
Smap2	59.6435	-1.18712	0.206543	-5.74758	9.05312e-09	3.22151e-07	0.439178	87.7411	79.4162	75.4528	77.2457	76.8872	37.4879	37.7045	24.95	39.9058
Zdhhc9	39.6912	1.32954	0.231699	5.73821	9.56806e-09	3.38569e-07	2.51323	22.6137	27.9634	24.5857	25.4346	17.7432	54.3574	63.0575	58.5365	62.9283
Pgam1	396.345	0.979962	0.171402	5.71735	1.08199e-08	3.81217e-07	1.97241	293.073	262.856	247.553	232.679	351.315	589.497	676.73	491.323	422.08
Gng10	265.457	0.782313	0.137119	5.70536	1.16099e-08	4.07292e-07	1.71989	178.196	202.455	220.424	212.897	192.809	373.942	387.446	295.561	325.385
Kcnj3	166.701	-1.68826	0.295967	-5.70422	1.16876e-08	4.08268e-07	0.310301	306.642	271.805	139.884	250.577	230.662	60.9178	33.1539	116.113	90.5554
Entpd1	110.198	1.23506	0.216655	5.70059	1.19396e-08	4.15296e-07	2.35391	72.3638	54.8083	97.4952	64.9994	54.4125	145.266	215.176	158.336	128.926
S100a6	478.404	0.909978	0.16043	5.67211	1.4105e-08	4.88535e-07	1.87902	321.114	296.412	394.22	326.881	384.436	617.613	811.296	664.053	489.613
H2aj	189.769	0.953455	0.168123	5.67118	1.41813e-08	4.89106e-07	1.9365	127.541	131.987	127.168	129.057	156.14	214.618	334.79	222.631	263.992
Sys1	135.314	-0.937206	0.165607	-5.65923	1.52055e-08	5.22227e-07	0.522243	164.628	193.507	177.187	155.433	164.42	97.4685	75.409	77.7288	112.043
Lgals3	90.9018	1.3228	0.233852	5.65658	1.54415e-08	5.28111e-07	2.50152	44.3228	48.0971	54.2582	51.8111	73.3386	96.5313	142.367	109.396	197.994
Limd1	138.527	-0.935358	0.165458	-5.65313	1.57549e-08	5.36586e-07	0.522913	170.055	216.996	172.948	160.143	157.323	89.9709	78.0093	104.598	96.6947
Deptor	37.9029	-1.75644	0.311377	-5.64088	1.69184e-08	5.7382e-07	0.295978	63.3183	51.4527	51.7148	80.0717	30.7549	16.8695	19.5023	18.2327	9.20902
Mul1	111.484	-0.998691	0.177119	-5.63855	1.71492e-08	5.79246e-07	0.500454	153.773	143.173	129.711	129.057	163.237	84.3477	66.3079	81.5672	52.1845
Lrrc75b	27.035	-1.98502	0.352524	-5.63089	1.79278e-08	6.03053e-07	0.252609	51.5592	22.3707	41.5414	51.8111	36.6693	13.1208	13.0015	8.63653	4.60451
Cox7c	2755.42	-0.896706	0.15954	-5.62057	1.90327e-08	6.37594e-07	0.537112	4389.77	3503.26	2768.02	3288.59	3399.6	2254.9	1930.73	1808.87	1455.03
Gamt	34.898	-1.79924	0.320687	-5.61059	2.01632e-08	6.72711e-07	0.287325	62.4138	40.2673	57.6493	42.3909	49.681	19.6811	6.50077	12.475	23.0226
Smad7	145.056	0.901368	0.160875	5.60291	2.10781e-08	7.00376e-07	1.86784	111.259	105.143	80.5395	102.68	126.568	197.749	207.375	205.358	168.832
Xpr1	37.2636	1.6917	0.30238	5.5946	2.21134e-08	7.31803e-07	3.23036	28.9455	13.4224	15.2601	17.8984	18.9261	59.0434	85.1601	61.4153	35.3013
Ccn2	8.80279	3.94352	0.706017	5.58559	2.32909e-08	7.6766e-07	15.3857	0.904548	1.11854	2.54335	0	1.18288	13.1208	14.3017	23.0307	23.0226
Arhgap26	52.9546	-1.3023	0.233465	-5.57812	2.43134e-08	7.98143e-07	0.40548	79.6002	80.5347	81.3873	59.3473	60.3269	37.4879	31.8538	23.0307	23.0226
Mafa	21.924	-2.32112	0.417025	-5.56589	2.6081e-08	8.52746e-07	0.200112	33.4683	34.6747	52.5626	35.7968	14.1946	9.37197	6.50077	7.67692	3.06967
Pak6	25.9739	-2.03729	0.366086	-5.56505	2.62082e-08	8.53491e-07	0.243621	47.0365	45.86	48.3237	34.8548	20.109	14.058	11.0513	4.79807	7.67418
Mtus1	1011.85	-0.784901	0.141141	-5.56112	2.6805e-08	8.69461e-07	0.580392	1119.83	1577.14	1207.24	1295.28	1018.46	733.825	648.777	772.49	733.652
Gnpat	206.656	-0.794695	0.143028	-5.55621	2.75693e-08	8.90717e-07	0.576465	275.887	258.382	244.162	289.2	204.638	148.077	143.667	151.619	144.275
Gpx3	885.158	1.25259	0.225492	5.5549	2.77772e-08	8.93901e-07	2.38268	574.388	444.059	539.191	423.909	758.226	1280.21	1101.88	879.967	1964.59
Rilp	77.2924	-1.13216	0.203917	-5.55205	2.82335e-08	9.05021e-07	0.456233	115.782	109.617	73.7572	98.9122	111.191	52.483	44.8553	38.3846	50.6496
Ppm1k	196.275	-1.10813	0.199744	-5.54772	2.89422e-08	9.20521e-07	0.463896	252.369	229.3	225.511	256.23	324.109	134.019	78.0093	156.417	110.508
Thy1	21.7971	2.43053	0.438097	5.54792	2.8909e-08	9.20521e-07	5.3909	13.5682	4.47415	11.869	1.88404	4.73152	35.6135	64.3576	25.9096	33.7664
Gsta4	39.9664	-1.46672	0.264845	-5.53804	3.05867e-08	9.69052e-07	0.361803	52.4638	58.1639	48.3237	66.8835	55.5954	26.2415	25.353	14.3942	12.2787
Ms4a7	14.244	2.24827	0.406771	5.52712	3.25531e-08	1.02342e-06	4.75113	3.61819	6.71122	5.08671	3.76808	8.28016	21.5555	31.2037	24.95	23.0226
Zdhhc2	88.6353	1.06069	0.191904	5.52718	3.25418e-08	1.02342e-06	2.08593	45.2274	68.2308	70.3661	55.5792	61.5098	134.956	143.667	119.952	98.2296
Grpel1	265.632	-0.76193	0.138243	-5.51154	3.55701e-08	1.11399e-06	0.589707	313.878	298.649	306.05	324.997	377.339	189.314	179.421	170.811	230.226
Col14a1	47.3146	1.56809	0.284669	5.50848	3.61938e-08	1.12919e-06	2.96513	27.1364	17.8966	20.3468	24.4925	35.4864	48.7343	66.958	68.1326	116.648
Pacsin2	211.092	-0.772763	0.140671	-5.4934	3.94268e-08	1.22538e-06	0.585296	275.887	223.707	265.357	250.577	274.428	156.512	135.216	140.104	178.041
Prodh1	17.8501	-2.37126	0.431774	-5.49189	3.97647e-08	1.2312e-06	0.193277	46.1319	24.6078	25.4335	22.6085	20.109	7.49758	3.90046	5.75769	4.60451
Testin	9.09888	5.662	1.03281	5.48211	4.20283e-08	1.29638e-06	50.6329	0	0	0	1.88404	0	22.4927	36.4043	13.4346	7.67418
Macir	20.3003	2.20066	0.401705	5.47829	4.29448e-08	1.31966e-06	4.59689	6.33183	1.11854	8.47784	8.47818	14.1946	36.5507	26.0031	27.8288	53.7193
Ddit4l	11.9492	-3.75127	0.685329	-5.47367	4.40812e-08	1.34951e-06	0.0742603	23.5182	22.3707	18.6513	21.6665	13.0117	0	0.650077	0	7.67418
Anks1a	106.201	-0.999921	0.182943	-5.46575	4.60962e-08	1.40593e-06	0.500027	142.919	123.039	126.32	136.593	150.226	73.1014	48.7558	71.9711	82.8812
Crybb1	14.32	-3.30958	0.606177	-5.45977	4.76765e-08	1.44336e-06	0.100859	30.7546	16.7781	42.3892	13.1883	15.3774	1.87439	0.650077	4.79807	3.06967
Gpihbp1	25.3819	-1.97096	0.360962	-5.46029	4.7537e-08	1.44336e-06	0.255084	32.5637	25.7264	50.0193	29.2026	52.0467	10.3092	6.50077	14.3942	7.67418
Creb5	12.4527	2.80923	0.514653	5.4585	4.80165e-08	1.44829e-06	7.00912	3.61819	0	3.39114	0.942021	9.46304	31.8647	18.8522	23.9904	19.9529
Cd44	85.2086	1.32723	0.243248	5.45629	4.86182e-08	1.46105e-06	2.50921	35.2774	39.1488	77.1484	58.4053	42.5837	108.715	108.563	126.669	170.367
Mgll	68.5378	-1.2753	0.234464	-5.43922	5.35142e-08	1.60229e-06	0.413138	73.2684	106.261	75.4528	107.39	98.179	37.4879	25.353	41.2634	52.1845
Tcta	74.1467	-1.24438	0.229258	-5.42784	5.70386e-08	1.70158e-06	0.42209	119.4	102.905	82.2351	74.4196	117.105	36.5507	31.8538	46.0615	56.789
Fundc1	77.6899	-1.15903	0.213767	-5.42193	5.89578e-08	1.75244e-06	0.447813	66.032	107.38	107.669	119.637	114.739	41.2367	48.1057	49.9	44.5103
Uqcrfs1	1505.23	-0.604121	0.111443	-5.42091	5.92959e-08	1.75271e-06	0.657872	1690.6	1814.27	1570.1	1846.36	1951.75	1229.6	1084.98	1074.77	1284.66
Pfkl	79.0198	1.33208	0.245743	5.42061	5.93957e-08	1.75271e-06	2.51765	66.032	40.2673	43.237	45.217	42.5837	115.275	161.869	127.629	69.0677
Slc16a10	14.4353	-2.56657	0.473725	-5.41784	6.03218e-08	1.77364e-06	0.168805	14.4728	20.1337	22.8902	32.9707	24.8405	4.68599	4.55054	3.83846	1.53484
Sorbs2	25.1902	1.75116	0.323577	5.41188	6.23679e-08	1.82722e-06	3.36629	14.4728	10.0668	12.7168	9.42021	15.3774	40.2995	40.3048	59.4961	24.5574
Slc46a3	55.032	-1.25761	0.232647	-5.40565	6.45752e-08	1.88513e-06	0.418238	64.2229	91.7201	74.605	69.7095	68.607	23.4299	24.7029	38.3846	39.9058
Anxa11	161.81	-0.911144	0.168724	-5.40019	6.65697e-08	1.93645e-06	0.531763	192.669	182.322	209.403	232.679	207.004	94.6569	141.067	92.123	104.369
RGD1559821	36.1339	1.3656	0.253081	5.39589	6.81863e-08	1.97644e-06	2.57683	20.8046	15.6595	23.738	18.8404	27.2062	65.6038	53.9564	44.1423	55.2541
Slc22a23	15.6588	-2.39426	0.444183	-5.39026	7.03545e-08	2.03208e-06	0.190219	25.3273	33.5561	20.3468	18.8404	24.8405	8.43477	3.25039	4.79807	1.53484
Fgf16	79.9967	-1.03346	0.191801	-5.38816	7.11821e-08	2.04874e-06	0.488538	110.355	112.972	108.516	96.0861	87.5331	44.0483	42.255	61.4153	56.789
Defb1	14.3328	2.81018	0.524593	5.35688	8.46718e-08	2.42845e-06	7.01372	9.04548	3.35561	1.69557	4.7101	0	15.9324	30.5536	19.1923	44.5103
Slmap	154.128	1.16015	0.216736	5.35281	8.66003e-08	2.46664e-06	2.2348	136.587	91.7201	84.7784	93.26	89.8989	173.381	169.67	309.955	237.9
Mccc2	246.449	-0.764631	0.142847	-5.35279	8.66071e-08	2.46664e-06	0.588604	253.273	356.813	294.181	315.577	286.257	186.502	157.969	175.609	191.855
RGD1565355	894.581	-0.77641	0.14533	-5.3424	9.17225e-08	2.59426e-06	0.583818	920.83	1134.2	907.977	1161.51	1366.23	621.362	640.976	714.913	583.238
Syngr1	61.5902	-1.17233	0.219415	-5.34299	9.14278e-08	2.59426e-06	0.443703	85.932	87.2459	64.4316	96.0861	73.3386	29.9903	30.5536	42.223	44.5103
Reep1	31.1319	-1.49494	0.2803	-5.33336	9.6411e-08	2.71746e-06	0.354796	47.0365	36.9117	40.6936	37.6808	56.7782	15.9324	15.6019	17.2731	12.2787
Cox10	82.7742	-0.934783	0.175721	-5.31971	1.03931e-07	2.91936e-06	0.523121	94.073	101.787	105.973	115.869	106.459	60.9178	50.706	50.8596	58.3238
Col4a1	382.152	0.766187	0.144098	5.31713	1.05416e-07	2.95093e-06	1.70077	303.024	267.33	258.574	320.287	309.915	420.802	540.864	587.284	431.289
Tnik	25.9302	-1.58018	0.297405	-5.31323	1.07701e-07	3.00459e-06	0.33444	37.0865	38.0303	36.4547	40.5069	31.9378	9.37197	12.3515	15.3538	12.2787
Cd36	91.8538	-0.94304	0.177582	-5.31044	1.09362e-07	3.03627e-06	0.520136	121.209	93.9571	112.755	123.405	133.665	60.9178	60.4572	68.1326	52.1845
Arhgap42	18.1463	1.8831	0.354627	5.31008	1.09579e-07	3.03627e-06	3.68866	6.33183	5.59269	6.78227	13.1883	9.46304	27.1787	35.1042	25.9096	33.7664
Lrrc14b	28.5692	-1.57909	0.297569	-5.30663	1.11673e-07	3.08384e-06	0.334693	43.4183	42.5044	31.368	38.6228	44.9494	13.1208	9.75116	13.4346	19.9529
Acsf3	146.112	-1.10612	0.208467	-5.30598	1.1207e-07	3.08438e-06	0.464541	257.796	186.796	150.906	164.854	196.358	59.9806	91.6609	93.0826	113.578
Tubb3	12.0024	2.66944	0.503231	5.3046	1.12919e-07	3.09731e-06	6.36183	4.52274	2.23707	1.69557	2.82606	7.09728	13.1208	33.1539	24.95	18.418
Lamb2	384.191	-0.79154	0.149367	-5.29931	1.16243e-07	3.17782e-06	0.577727	478.506	484.327	437.457	467.242	502.724	305.526	284.734	309.955	187.25
Rxra	149.886	-0.944936	0.178415	-5.29629	1.18181e-07	3.22003e-06	0.519453	246.037	185.677	188.208	195.94	137.214	98.4057	99.4618	107.477	90.5554
Lilrb3a	17.0172	2.15845	0.408006	5.29024	1.22153e-07	3.31722e-06	4.46435	5.42729	7.82976	11.0212	3.76808	5.9144	32.8019	42.255	28.7884	15.3484
Fstl1	24.5515	1.61852	0.306686	5.27744	1.31004e-07	3.54577e-06	3.07059	12.6637	11.1854	15.2601	10.3622	14.1946	45.9227	40.9549	25.9096	44.5103
Meis1	31.4372	-1.44313	0.273757	-5.27157	1.35258e-07	3.64885e-06	0.367768	43.4183	44.7415	46.6281	43.3329	40.2179	21.5555	15.6019	10.5558	16.8832
Cyp1a1	63.2797	6.75116	1.28238	5.26454	1.40543e-07	3.77894e-06	107.721	6.33183	0	0	0	0	137.768	122.215	203.438	99.7644
Srpx2	24.5929	2.12064	0.403469	5.25601	1.47215e-07	3.94537e-06	4.34886	12.6637	8.9483	5.08671	14.1303	9.46304	47.7971	70.8584	35.5057	16.8832
Depdc7	9.73778	3.16133	0.603226	5.24071	1.5996e-07	4.27293e-06	8.94657	2.71364	3.35561	0.847784	0.942021	3.54864	14.058	31.8538	21.1115	9.20902
Plxdc2	130.296	0.95591	0.18249	5.23816	1.62184e-07	4.31823e-06	1.9398	105.832	96.1942	80.5395	99.8542	78.0701	150.889	231.427	156.417	173.437
Igdcc4	18.1652	-1.96001	0.375433	-5.22066	1.78289e-07	4.73161e-06	0.257027	24.4228	31.319	29.6725	21.6665	27.2062	7.49758	5.20062	5.75769	10.7439
Kcnj12	53.506	-1.65456	0.317207	-5.21605	1.82784e-07	4.83519e-06	0.317634	88.6457	86.1274	55.9538	87.6079	62.6926	20.6183	9.10108	35.5057	35.3013
Zkscan7	26.4442	-1.62796	0.312376	-5.21155	1.87274e-07	4.938e-06	0.323545	39.8001	51.4527	30.5202	35.7968	33.1206	11.2464	14.9518	13.4346	7.67418
Adcy7	22.0468	1.60465	0.307991	5.21006	1.8878e-07	4.9617e-06	3.04122	9.04548	10.0668	15.2601	10.3622	13.0117	34.6763	32.5039	41.2634	32.2316
Phf24	59.005	1.7083	0.328257	5.20416	1.94871e-07	5.10537e-06	3.26776	49.7501	14.541	11.0212	38.6228	33.1206	106.84	91.0108	109.396	76.7418
Dbt	130.758	-0.955189	0.183571	-5.20338	1.95694e-07	5.11055e-06	0.515774	121.209	193.507	149.21	187.462	182.164	72.1642	93.6111	85.4057	92.0902
Hspb7	54.9729	1.46548	0.28205	5.19582	2.03818e-07	5.30576e-06	2.76156	30.7546	20.1337	20.3468	26.3766	57.9611	90.9081	73.4587	102.679	72.1373
Hebp1	61.4655	1.49662	0.288853	5.18126	2.2039e-07	5.71894e-06	2.82181	18.9955	29.082	28.8247	41.4489	50.8638	89.0337	68.9082	78.6884	147.344
LOC102551809	49.9684	-1.5188	0.293621	-5.17264	2.30808e-07	5.97033e-06	0.348977	111.259	54.8083	60.1927	58.4053	67.4242	21.5555	20.8025	38.3846	16.8832
Mxra7	103.502	1.00298	0.194111	5.16705	2.37822e-07	6.13235e-06	2.00414	83.2184	48.0971	81.3873	80.0717	65.0584	151.826	148.218	163.134	110.508
Lox	18.7935	2.01797	0.391005	5.16099	2.45647e-07	6.29441e-06	4.05014	3.61819	10.0668	9.32563	8.47818	9.46304	30.9275	50.0559	28.7884	18.418
Osbpl9	23.6534	1.62575	0.314997	5.16114	2.45445e-07	6.29441e-06	3.08602	13.5682	15.6595	9.32563	14.1303	8.28016	28.1159	33.804	47.0211	42.9754
Ccl27	53.6906	1.61235	0.31246	5.16018	2.46714e-07	6.30201e-06	3.0575	31.6592	27.9634	27.9769	23.5505	30.7549	96.5313	138.466	71.0115	35.3013
Dusp23	35.4054	-1.37389	0.266425	-5.15676	2.51259e-07	6.3981e-06	0.385849	58.7956	44.7415	50.0193	48.043	41.4008	22.4927	20.1524	11.5154	21.4877
Igfbp7	2668.55	0.781443	0.151637	5.15338	2.55831e-07	6.4943e-06	1.71885	1778.34	1880.26	2516.22	2012.16	1926.91	3296.12	4456.28	3148.5	3002.14
Clic2	221.663	0.941207	0.182913	5.14567	2.66569e-07	6.74594e-06	1.92013	129.35	202.455	136.493	123.405	196.358	341.14	284.734	257.177	323.851
Hist1h2bq	514.013	0.938682	0.18254	5.14235	2.71324e-07	6.84506e-06	1.91678	483.029	325.494	303.507	293.91	422.288	609.178	880.205	712.994	595.517
Myl6	238.776	0.970502	0.188858	5.13879	2.76518e-07	6.95465e-06	1.95952	150.155	127.513	189.056	164.854	203.455	358.947	295.135	240.863	419.01
Gpr157	22.8927	-1.76795	0.3442	-5.13639	2.8006e-07	7.02211e-06	0.293627	44.3228	21.2522	27.1291	34.8548	39.035	10.3092	9.75116	8.63653	10.7439
Scn3b	5.14356	5.41625	1.05711	5.12363	2.99715e-07	7.49196e-06	42.7027	0	1.11854	0	0	0	14.058	13.6516	14.3942	3.06967
Pex19	207.278	-0.775865	0.151661	-5.11578	3.1244e-07	7.78622e-06	0.584038	265.937	268.449	217.033	231.737	285.074	146.203	123.515	152.579	174.971
Nt5c2	246.724	0.84054	0.164485	5.11014	3.21915e-07	7.99797e-06	1.79072	134.778	221.47	211.098	175.216	169.152	298.966	326.339	301.319	382.174
Nfix	438.784	-0.737331	0.144363	-5.10749	3.26462e-07	8.06194e-06	0.599848	688.361	501.105	528.17	487.025	464.872	326.145	322.438	345.461	285.48
Usp2	178.18	-1.058	0.207132	-5.10786	3.25827e-07	8.06194e-06	0.480297	287.646	158.832	201.773	243.041	268.514	96.5313	108.563	149.7	89.0205
Plk2	89.1155	1.25663	0.246106	5.10606	3.28954e-07	8.09901e-06	2.38937	54.2729	76.0605	69.5183	43.3329	33.1206	154.638	145.617	141.063	84.416
Plac9	19.6069	1.7611	0.345476	5.09761	3.43967e-07	8.44319e-06	3.38957	12.6637	2.23707	11.0212	11.3042	9.46304	28.1159	33.1539	31.6673	36.8361
Sulf2	71.947	1.0016	0.196571	5.09536	3.48078e-07	8.51854e-06	2.00222	41.6092	41.3859	44.9326	58.4053	62.6926	104.966	100.112	84.4461	108.973
Ndufs4	686.432	-0.702466	0.138107	-5.0864	3.64924e-07	8.90413e-06	0.614521	812.284	768.435	735.029	827.094	999.534	606.367	487.558	436.625	504.961
Vash2	17.0016	2.64138	0.519765	5.08187	3.73732e-07	9.09191e-06	6.23928	0.904548	3.35561	5.93449	5.65212	9.46304	29.0531	13.6516	22.0711	62.9283
Slc27a1	49.1497	-1.22127	0.240492	-5.07823	3.80968e-07	9.24045e-06	0.428904	67.8411	74.942	44.9326	72.5356	67.4242	25.3043	24.7029	27.8288	36.8361
Gpat3	43.9209	-1.279	0.252445	-5.06644	4.05325e-07	9.80215e-06	0.412081	62.4138	72.7049	63.5838	50.8691	47.3152	32.8019	18.2022	25.9096	21.4877
Fn3k	42.5542	-1.22259	0.241723	-5.05781	4.24092e-07	1.02257e-05	0.428512	70.5547	53.6898	61.8883	48.043	50.8638	27.1787	21.4525	27.8288	21.4877
Nadk2	59.6154	-1.17388	0.232267	-5.054	4.3265e-07	1.0385e-05	0.443228	73.2684	93.9571	55.9538	96.0861	75.7043	36.5507	27.3032	39.3442	38.3709
Glrx5	854.092	-0.600663	0.118855	-5.05374	4.33238e-07	1.0385e-05	0.659451	978.721	991.024	946.127	984.411	1132.02	723.516	570.118	733.145	627.748
Hmcn2	43.4871	1.31204	0.260034	5.04564	4.52003e-07	1.08031e-05	2.48292	26.2319	24.6078	13.5645	28.2606	39.035	57.169	64.3576	61.4153	76.7418
Ndufb10	2422.4	-0.597695	0.118524	-5.0428	4.58762e-07	1.09327e-05	0.660809	2723.59	2763.91	2672.22	2850.55	3247.01	1928.75	1582.29	1887.56	2145.7
Khdrbs3	151.637	-0.994278	0.197253	-5.04062	4.64024e-07	1.1026e-05	0.501987	172.769	206.929	169.557	240.215	179.798	104.966	66.958	93.0826	130.461
Phkg1	11.4873	-2.80806	0.557967	-5.03267	4.83693e-07	1.146e-05	0.142787	18.9955	16.7781	20.3468	13.1883	24.8405	4.68599	4.55054	0	0
Pcmtd2	310.296	-0.719445	0.143058	-5.02905	4.92926e-07	1.1645e-05	0.607331	379.91	376.947	343.353	449.344	333.572	220.241	260.031	238.944	190.32
Mia2	78.6677	-0.941201	0.187342	-5.02396	5.06173e-07	1.19235e-05	0.520799	94.073	110.735	101.734	85.7239	106.459	58.1062	50.0559	41.2634	59.8586
Rpl39	397.639	0.675068	0.134761	5.00936	5.46108e-07	1.28272e-05	1.59667	271.364	277.397	328.94	316.519	378.522	563.256	494.059	468.292	480.404
Palldl1	76.1979	-1.09545	0.218779	-5.0071	5.52572e-07	1.29049e-05	0.467992	107.641	119.684	89.0174	76.3037	106.459	63.7294	36.4043	45.1019	41.4406
Wdr35	27.4082	-1.4822	0.296002	-5.00739	5.51731e-07	1.29049e-05	0.357943	43.4183	39.1488	41.5414	28.2606	39.035	10.3092	15.6019	12.475	16.8832
Rmdn1	317.859	-0.763619	0.152563	-5.00525	5.57888e-07	1.29919e-05	0.589017	403.428	474.26	350.135	333.475	387.985	238.048	261.981	230.307	181.111
Polr2b	2368.6	0.772132	0.154324	5.00332	5.63526e-07	1.3086e-05	1.70779	1620.95	1709.13	2260.19	1782.3	1638.29	2914.68	3958.32	2851.97	2581.6
Trim45	49.5273	-1.1217	0.224367	-4.99941	5.75074e-07	1.33163e-05	0.459552	66.9365	69.3493	61.0405	65.9414	60.3269	26.2415	29.9036	23.0307	42.9754
Pgd	187.286	0.716513	0.143399	4.99665	5.83359e-07	1.347e-05	1.64321	118.496	147.647	164.47	144.129	152.592	233.362	242.479	216.873	265.527
Stx11	21.0382	1.64894	0.330577	4.98805	6.09924e-07	1.40437e-05	3.13602	10.8546	10.0668	11.0212	9.42021	11.8288	37.4879	22.1026	33.5865	42.9754
Slamf9	23.0372	1.72963	0.347321	4.97991	6.36148e-07	1.46064e-05	3.31642	7.23638	8.9483	22.8902	7.53616	9.46304	42.1739	37.7045	34.5461	36.8361
Fhl1	37.5503	1.58667	0.318723	4.97822	6.41732e-07	1.46933e-05	3.00356	28.9455	16.7781	11.869	11.3042	31.9378	69.3526	70.8584	58.5365	38.3709
Csf1r	66.2344	1.09784	0.220605	4.97648	6.47505e-07	1.47841e-05	2.14034	37.991	34.6747	58.4971	51.8111	34.3035	89.9709	76.059	100.76	112.043
Bdkrb2	8.33311	3.27708	0.65911	4.97197	6.6275e-07	1.509e-05	9.69389	4.52274	0	0	2.82606	1.18288	17.8067	22.7527	18.2327	7.67418
Capg	33.7037	1.24654	0.250754	4.97115	6.65573e-07	1.51122e-05	2.37271	19.9001	17.8966	28.8247	18.8404	18.9261	48.7343	53.3063	50.8596	46.0451
Me3	248.629	-0.748758	0.15067	-4.96952	6.7118e-07	1.51973e-05	0.595116	364.533	299.768	260.27	292.968	299.269	192.125	200.224	145.861	182.646
Spag7	961.394	-0.540071	0.108865	-4.96091	7.01647e-07	1.58433e-05	0.687737	1020.33	1225.92	995.299	1210.5	1128.47	756.318	741.088	765.772	808.859
Ctla2a	47.8556	1.61455	0.325577	4.95904	7.08406e-07	1.59518e-05	3.06216	25.3273	19.0151	31.368	25.4346	24.8405	74.0386	132.616	64.2942	33.7664
Ccdc78	24.8197	-2.13518	0.430762	-4.95675	7.16803e-07	1.60966e-05	0.227639	72.3638	36.9117	24.5857	16.0143	39.035	6.56038	9.10108	9.59615	9.20902
Cxcl12	154.348	-0.966126	0.195259	-4.94791	7.50151e-07	1.67993e-05	0.511879	151.059	223.707	223.815	207.245	175.066	97.4685	74.7589	97.8807	138.135
Sh3pxd2b	26.9977	1.4132	0.285837	4.94407	7.65085e-07	1.70869e-05	2.66327	15.3773	14.541	17.8035	12.2463	16.5603	41.2367	34.4541	35.5057	55.2541
Lamc1	39.4106	1.42929	0.28928	4.94085	7.77809e-07	1.72767e-05	2.69314	35.2774	15.6595	16.9557	16.9564	28.3891	47.7971	74.1088	71.9711	47.5799
Spg21	84.1772	1.00271	0.20294	4.9409	7.7763e-07	1.72767e-05	2.00376	45.2274	51.4527	67.8227	61.2313	63.8755	124.647	111.163	86.3653	145.81
Tmem126a	324.56	-0.900223	0.182309	-4.93789	7.89712e-07	1.74935e-05	0.535804	444.133	411.622	296.725	350.432	541.759	257.729	202.824	187.125	228.691
Dnajb9	77.9831	-1.00271	0.205196	-4.88657	1.02606e-06	2.26676e-05	0.499063	82.3138	115.209	81.3873	99.8542	123.02	41.2367	48.1057	58.5365	52.1845
Cp	30.0785	1.54469	0.316615	4.87877	1.06752e-06	2.34567e-05	2.91742	18.9955	10.0668	26.2813	9.42021	16.5603	47.7971	61.7573	46.0615	33.7664
Adra1d	9.38315	-4.48855	0.919958	-4.87908	1.06582e-06	2.34567e-05	0.0445463	18.091	16.7781	24.5857	15.0723	5.9144	0.937197	0	0	3.06967
Isoc2b	482.345	-0.784713	0.161026	-4.87321	1.09799e-06	2.40615e-05	0.580467	661.224	521.238	616.339	523.763	637.572	303.652	261.981	411.675	403.662
Mpeg1	15.1223	1.97596	0.406334	4.8629	1.15675e-06	2.52816e-05	3.93391	5.42729	11.1854	10.1734	4.7101	1.18288	29.9903	27.9533	23.9904	21.4877
Zyx	135.988	1.09224	0.224659	4.86179	1.16329e-06	2.53566e-05	2.13205	66.032	64.8752	96.6474	80.0717	146.677	194	205.424	212.075	158.088
LOC102550986	12.4548	-2.48009	0.510505	-4.85812	1.18508e-06	2.57629e-05	0.179233	15.3773	19.0151	13.5645	20.7245	29.572	6.56038	3.25039	0.959615	3.06967
Coq2	129.329	-0.810593	0.166985	-4.85429	1.20821e-06	2.61961e-05	0.570148	169.15	166.662	170.405	175.216	117.105	97.4685	84.51	95.9615	87.4857
Tubb5	519.253	0.701549	0.144792	4.84522	1.26471e-06	2.73484e-05	1.62625	329.255	447.415	493.41	397.533	361.961	608.241	700.133	601.678	733.652
Gas1	348.415	0.942816	0.19477	4.84067	1.29399e-06	2.79079e-05	1.92228	213.473	220.352	349.287	175.216	275.611	421.739	476.507	420.311	583.238
Oxa1l	208.125	-0.679559	0.140475	-4.83758	1.31428e-06	2.8271e-05	0.624356	272.269	274.042	234.836	252.462	218.833	158.386	172.921	157.377	131.996
Sh3rf3	35.6417	-1.3722	0.283944	-4.83264	1.34737e-06	2.89065e-05	0.386302	51.5592	40.2673	38.1503	55.5792	60.3269	19.6811	24.7029	10.5558	19.9529
Ccser2	44.5918	1.32967	0.275644	4.82388	1.40796e-06	3.01273e-05	2.51346	40.7047	19.0151	22.8902	16.9564	34.3035	84.3477	62.4074	70.0519	50.6496
Exosc5	58.4279	-1.10295	0.229707	-4.80156	1.57434e-06	3.35996e-05	0.465563	61.5093	93.9571	83.9307	78.1877	68.607	37.4879	40.9549	41.2634	19.9529
Hapln3	253.732	0.797119	0.166499	4.78754	1.68837e-06	3.59395e-05	1.73763	160.105	194.626	195.838	211.955	196.358	304.589	419.3	352.179	248.644
Rhoa	402.458	0.73993	0.154742	4.7817	1.73822e-06	3.69045e-05	1.67009	274.078	313.19	288.247	275.07	402.179	419.864	581.819	541.223	526.449
Slc66a3	13.2394	1.98301	0.41505	4.77777	1.77252e-06	3.75351e-05	3.95318	2.71364	6.71122	5.08671	6.59414	8.28016	18.7439	25.353	28.7884	16.8832
Gzmc	10.7544	-5.34083	1.1185	-4.775	1.79705e-06	3.79563e-05	0.0246746	8.14093	10.0668	51.7148	7.53616	17.7432	0.937197	0.650077	0	0
Acadsb	126.031	-0.947716	0.198649	-4.77082	1.83481e-06	3.8654e-05	0.518452	149.25	164.425	134.798	191.23	157.323	65.6038	68.2581	80.6076	122.787
Ywhae	1499.35	-0.555645	0.116564	-4.76685	1.87129e-06	3.93025e-05	0.680353	2079.56	1753.87	1530.25	1576	1799.16	1223.98	1168.19	1204.32	1158.8
Ssh1	36.3759	-1.19907	0.251565	-4.76643	1.87521e-06	3.93025e-05	0.435557	47.941	44.7415	48.3237	48.9851	52.0467	26.2415	20.1524	14.3942	24.5574
Lactb2	42.5331	-1.17935	0.24759	-4.76331	1.90439e-06	3.98121e-05	0.44155	60.6047	71.5864	50.8671	51.8111	49.681	27.1787	24.0529	31.6673	15.3484
Slc44a1	56.2301	1.11591	0.234391	4.76088	1.92748e-06	4.01918e-05	2.16731	37.991	32.4376	46.6281	42.3909	23.6576	59.0434	84.51	79.648	99.7644
Vwa8	20.7256	-1.83726	0.387205	-4.74492	2.08587e-06	4.3384e-05	0.279853	35.2774	14.541	37.3025	34.8548	30.7549	14.058	6.50077	8.63653	4.60451
Actn1	32.8448	1.27961	0.269821	4.74246	2.11143e-06	4.38042e-05	2.42774	20.8046	15.6595	30.5202	15.0723	17.7432	55.2946	50.706	42.223	47.5799
mrpl11	142.697	-0.669227	0.141165	-4.74076	2.12919e-06	4.40609e-05	0.628844	169.15	180.085	162.775	175.216	167.969	99.3429	107.913	118.992	102.834
Fem1a	837.444	-0.536598	0.113214	-4.73966	2.14073e-06	4.41877e-05	0.689394	1059.23	994.38	836.763	960.861	1005.45	677.594	603.272	722.59	676.863
Mrps14	168.91	-0.677404	0.143159	-4.73182	2.22513e-06	4.58142e-05	0.62529	177.291	228.182	208.555	194.056	204.638	117.15	132.616	118.033	139.67
Sele	13.2057	2.215	0.468967	4.72315	2.32219e-06	4.76925e-05	4.64282	2.71364	4.47415	8.47784	3.76808	5.9144	17.8067	37.7045	13.4346	24.5574
Agl	507.368	-0.618293	0.130991	-4.72013	2.35693e-06	4.82846e-05	0.651441	673.888	595.062	518.844	621.734	594.989	367.381	394.597	460.615	339.199
Raph1	60.1173	1.03065	0.218394	4.71925	2.36713e-06	4.83724e-05	2.04295	38.8956	38.0303	50.0193	46.159	33.1206	98.4057	92.311	87.3249	56.789
Dlst	1678.4	-0.62109	0.131653	-4.71764	2.38596e-06	4.86355e-05	0.650179	1961.96	1999.94	1659.96	2152.52	2161.12	1464.84	1048.57	1352.1	1304.61
Lrrc3b	13.6804	-2.0083	0.427669	-4.69594	2.6539e-06	5.39626e-05	0.248565	15.3773	20.1337	19.499	25.4346	22.4747	6.56038	5.20062	3.83846	4.60451
Adamts19	43.8401	1.23901	0.263884	4.69529	2.66227e-06	5.39984e-05	2.36037	34.3728	12.3039	25.4335	25.4346	39.035	72.1642	55.9066	70.0519	59.8586
Slc25a42	39.6561	-1.28006	0.272957	-4.68961	2.7372e-06	5.53809e-05	0.411777	41.6092	61.5196	44.9326	52.7532	65.0584	21.5555	16.902	17.2731	35.3013
Osmr	37.9354	1.13615	0.242492	4.68533	2.79514e-06	5.64135e-05	2.19794	18.091	23.4893	32.2158	27.3186	22.4747	50.6086	61.1073	50.8596	55.2541
Itga1	196.105	0.948592	0.202523	4.68388	2.81497e-06	5.66739e-05	1.92999	136.587	176.729	134.798	103.622	144.311	219.304	287.334	362.734	199.529
Lbh	1719.91	-0.453724	0.0970012	-4.67751	2.90379e-06	5.83184e-05	0.730156	1811.81	2107.32	1992.29	2026.29	1833.46	1462.96	1343.06	1511.39	1390.56
Fbln2	159.301	0.945957	0.202786	4.66479	3.08925e-06	6.1891e-05	1.92647	117.591	96.1942	130.559	116.811	100.545	156.512	244.429	171.771	299.293
Sptlc2	77.3587	1.48418	0.318573	4.65884	3.17996e-06	6.35526e-05	2.79758	60.6047	38.0303	38.1503	32.0287	47.3152	131.208	124.165	183.286	41.4406
LOC120096984	15.2743	-2.68857	0.577564	-4.65502	3.23955e-06	6.45855e-05	0.155117	36.1819	13.4224	18.6513	14.1303	40.2179	7.49758	0.650077	6.7173	0
Mmachc	80.0347	-0.853488	0.183606	-4.64848	3.34384e-06	6.63412e-05	0.553445	104.928	105.143	89.8651	87.6079	113.556	59.9806	53.3063	61.4153	44.5103
Rnf214	74.4823	1.25911	0.270846	4.6488	3.33871e-06	6.63412e-05	2.39348	32.5637	55.9269	56.8016	48.043	37.8522	153.7	109.863	121.871	53.7193
Anxa5	28.8918	1.27249	0.274084	4.64272	3.43849e-06	6.80539e-05	2.41579	17.1864	13.4224	14.4123	23.5505	20.109	48.7343	43.5552	34.5461	44.5103
Nppa	3.47599	5.44692	1.17704	4.62765	3.69838e-06	7.30206e-05	43.6201	0	0	0	0	0	0.937197	13.6516	10.5558	6.13935
Pdgfrb	165.728	0.89558	0.193569	4.62667	3.71596e-06	7.3191e-05	1.86036	104.023	139.817	159.383	113.984	81.6187	214.618	261.331	188.084	228.691
Bckdk	112.339	-0.934712	0.202116	-4.62463	3.75264e-06	7.37358e-05	0.523147	136.587	131.987	124.624	154.491	160.872	83.4105	56.5567	56.6173	105.904
LOC100359583	508.138	1.01204	0.219089	4.61933	3.84976e-06	7.54627e-05	2.01677	471.269	296.412	335.723	219.491	427.02	480.782	748.889	841.582	752.07
Tmod4	24.7913	-1.45908	0.315905	-4.61874	3.8607e-06	7.54962e-05	0.363724	29.8501	48.0971	33.0636	30.1447	31.9378	8.43477	13.0015	16.3134	12.2787
Ptdss2	139.779	-0.725908	0.157199	-4.61778	3.87873e-06	7.56676e-05	0.604617	199.905	164.425	150.906	173.332	162.055	103.092	117.014	99.7999	87.4857
Golm2	20.7691	1.52101	0.329558	4.6153	3.9253e-06	7.63938e-05	2.86991	10.8546	10.0668	17.8035	6.59414	10.6459	30.9275	27.3032	37.425	35.3013
RT1-Da	148.638	1.00829	0.219043	4.60318	4.16087e-06	8.07862e-05	2.01153	104.928	91.7201	149.21	85.7239	81.6187	252.106	228.177	209.196	135.066
Aif1	50.7965	1.0385	0.225815	4.5989	4.24736e-06	8.227e-05	2.05409	32.5637	32.4376	42.3892	25.4346	41.4008	78.7246	82.5598	63.3346	58.3238
Slc16a1	898.42	0.65151	0.141694	4.59802	4.26534e-06	8.24228e-05	1.57081	820.425	659.937	595.992	761.153	747.58	1020.61	1161.04	1352.1	966.947
Acy1	19.3955	-1.65519	0.360794	-4.58762	4.48337e-06	8.64317e-05	0.317497	23.5182	30.2005	27.1291	20.7245	39.035	8.43477	11.7014	7.67692	6.13935
Agbl4	33.6282	-1.51809	0.331093	-4.58508	4.53812e-06	8.72813e-05	0.349149	28.041	52.5713	69.5183	56.5212	29.572	12.1836	16.2519	21.1115	16.8832
Syngr2	284.431	-0.715856	0.156217	-4.58246	4.59542e-06	8.81759e-05	0.608844	298.501	378.066	319.615	358.91	365.51	178.067	241.179	169.852	250.178
Fam160b2	107.373	-0.791093	0.173198	-4.56757	4.9342e-06	9.44548e-05	0.577906	121.209	121.921	138.189	137.535	144.311	96.5313	75.409	72.9307	58.3238
Pdpr	149.484	-0.829351	0.181937	-4.55845	5.15325e-06	9.84174e-05	0.562782	211.664	170.018	155.992	196.882	195.175	97.4685	98.8117	141.063	78.2767
Slc4a3	119.515	-0.950345	0.208586	-4.55614	5.21033e-06	9.92757e-05	0.517509	197.191	123.039	121.233	158.259	158.506	59.9806	66.3079	95.9615	95.1599
Rbpms2	340.821	-0.599727	0.131671	-4.55473	5.24521e-06	9.94764e-05	0.659879	431.469	413.859	367.938	357.026	441.214	293.343	284.734	247.581	230.226
Dnah7	4.06965	5.00541	1.09885	4.55514	5.23512e-06	9.94764e-05	32.1203	0	1.11854	0	0	0	12.1836	2.60031	11.5154	9.20902
Ptk2b	10.8384	2.21082	0.485772	4.55114	5.33555e-06	0.000100956	4.62938	4.52274	0	5.08671	4.7101	5.9144	22.4927	16.2519	12.475	26.0922
Uhrf1bp1l	24.7096	1.45682	0.320227	4.54933	5.38177e-06	0.000101595	2.74502	10.8546	11.1854	18.6513	15.0723	14.1946	25.3043	49.4059	47.0211	30.6967
Bop1	56.5448	-0.948188	0.20855	-4.54657	5.45281e-06	0.000102699	0.518283	66.9365	81.6532	68.6705	66.8835	74.5214	34.6763	30.5536	45.1019	39.9058
Chpt1	187.912	-0.804825	0.177561	-4.53266	5.82451e-06	0.000109447	0.572431	181.814	209.167	249.249	243.983	275.611	160.261	104.012	145.861	121.252
Odc1	121.327	0.684956	0.15145	4.52267	6.10657e-06	0.000114484	1.60765	91.3593	93.9571	81.3873	101.738	110.008	150.889	148.868	160.256	153.484
Ppm1l	153.891	-0.931762	0.20612	-4.52049	6.16977e-06	0.000115404	0.524218	244.228	186.796	184.817	210.071	153.774	119.961	129.365	93.0826	62.9283
Erp29	171.47	0.802084	0.177703	4.51363	6.37274e-06	0.000118929	1.74362	140.205	125.276	144.971	112.1	123.02	193.063	301.636	188.084	214.877
Celsr1	15.3231	-2.00884	0.445685	-4.5073	6.56569e-06	0.00012225	0.248473	22.6137	22.3707	14.4123	22.6085	34.3035	9.37197	4.55054	7.67692	0
Akr1b8	11.2493	2.51787	0.559485	4.50034	6.78463e-06	0.00012604	5.72736	2.71364	2.23707	3.39114	5.65212	3.54864	7.49758	13.6516	21.1115	41.4406
Itgb1	30.2662	1.54439	0.343238	4.49946	6.81249e-06	0.00012627	2.91681	18.9955	11.1854	11.869	19.7824	21.2918	41.2367	72.8087	53.7384	21.4877
Cfp	18.3624	1.61734	0.359718	4.49614	6.91985e-06	0.00012797	3.06809	9.95003	12.3039	14.4123	6.59414	3.54864	27.1787	27.9533	24.95	38.3709
Klhl38	26.6882	-1.58421	0.352752	-4.491	7.0891e-06	0.000130804	0.333508	36.1819	32.4376	27.9769	65.9414	26.0234	14.058	9.75116	12.475	15.3484
Asb11	52.7583	-1.28936	0.287369	-4.48678	7.23088e-06	0.00013312	0.409133	50.6547	82.7718	75.4528	74.4196	75.7043	44.9855	33.804	12.475	24.5574
Tbc1d4	100.932	-0.79449	0.177217	-4.48316	7.35462e-06	0.000135094	0.576547	128.446	114.091	121.233	150.723	108.825	81.5362	71.5085	76.7692	55.2541
Aamdc	75.8068	-0.902855	0.201421	-4.48243	7.3798e-06	0.000135252	0.534827	99.5003	86.1274	82.2351	97.0281	114.739	57.169	60.4572	37.425	47.5799
Mlec	110.982	0.79946	0.178665	4.47464	7.65411e-06	0.000139966	1.74045	92.2639	79.4162	76.3006	84.7818	85.1674	105.903	159.919	170.811	144.275
Rpl41	1100.01	0.70941	0.159129	4.45808	8.26979e-06	0.000150887	1.63514	738.111	876.933	827.438	838.398	1007.81	1390.8	1498.43	1004.72	1717.48
Plb1	26.9501	1.48763	0.333734	4.45753	8.29086e-06	0.000150889	2.80428	13.5682	23.4893	12.7168	12.2463	14.1946	59.9806	50.706	32.6269	23.0226
Nab1	97.1104	0.84399	0.189358	4.45712	8.30683e-06	0.000150889	1.79501	60.6047	76.0605	57.6493	67.8255	98.179	107.778	134.566	136.265	135.066
Adtrp	7.69601	-3.5233	0.792206	-4.44746	8.68915e-06	0.000157484	0.0869721	18.9955	16.7781	5.08671	10.3622	14.1946	0.937197	1.95023	0.959615	0
Smtn	82.1454	-0.84603	0.190419	-4.44299	8.87192e-06	0.000160086	0.556314	83.2184	99.5498	127.168	102.68	96.9962	51.5458	52.6563	59.4961	65.998
Pik3r3	36.107	1.18322	0.266294	4.44327	8.85999e-06	0.000160086	2.27083	20.8046	23.4893	32.2158	20.7245	18.9261	52.483	63.0575	59.4961	33.7664
Sox8	11.4772	2.36317	0.532107	4.44116	8.94758e-06	0.000161096	5.145	2.71364	2.23707	4.23892	5.65212	4.73152	10.3092	11.0513	23.9904	38.3709
Tmem117	22.8124	1.48473	0.335107	4.43062	9.39622e-06	0.000168802	2.79865	7.23638	7.82976	14.4123	17.8984	15.3774	24.3671	35.1042	35.5057	47.5799
Igsf1	22.7977	-1.50593	0.339968	-4.42963	9.43963e-06	0.00016921	0.352103	24.4228	44.7415	22.8902	34.8548	34.3035	14.9952	11.7014	9.59615	7.67418
Ccn5	81.6776	3.31645	0.749268	4.42626	9.58819e-06	0.000171496	9.96213	22.6137	6.71122	30.5202	6.59414	15.3774	145.266	382.895	88.2845	36.8361
Mustn1	6.62996	3.09788	0.700309	4.42358	9.70781e-06	0.000172879	8.56157	0	0	5.08671	1.88404	0	12.1836	13.6516	11.5154	15.3484
Arpc5l	265.975	0.631487	0.142745	4.42387	9.69474e-06	0.000172879	1.54916	182.719	224.826	183.969	211.013	268.514	338.328	335.44	312.834	336.129
Cnp	52.067	1.28771	0.291334	4.42006	9.86738e-06	0.000175339	2.44141	20.8046	36.9117	58.4971	21.6665	20.109	82.4734	78.6593	75.8095	73.6722
Mrpl58	120.037	-0.693832	0.157247	-4.41237	1.02244e-05	0.000181289	0.61821	150.155	167.781	126.32	142.245	137.214	97.4685	89.7107	83.4865	85.9509
Nid1	107.843	0.985856	0.22386	4.40389	1.06328e-05	0.000188122	1.98049	98.5957	76.0605	74.605	46.159	81.6187	117.15	190.473	163.134	122.787
Eya2	26.593	-1.62	0.368286	-4.39877	1.08868e-05	0.0001922	0.325335	34.3728	43.623	62.736	20.7245	27.2062	10.3092	12.3515	9.59615	18.418
Oca2	11.5719	-2.72214	0.620448	-4.38738	1.14726e-05	0.000201671	0.151549	15.3773	36.9117	15.2601	21.6665	3.54864	1.87439	2.60031	3.83846	3.06967
Zfp618	18.3084	-1.60739	0.366331	-4.38781	1.14499e-05	0.000201671	0.328191	20.8046	30.2005	29.6725	30.1447	20.109	12.1836	6.50077	10.5558	4.60451
Mrps16	364.732	-0.613171	0.139923	-4.38221	1.1748e-05	0.000206068	0.653758	480.315	397.081	378.112	426.735	471.969	326.145	267.832	235.106	299.293
Pyroxd2	32.7555	-1.24799	0.285216	-4.37561	1.21094e-05	0.000211953	0.421034	59.7002	33.5561	48.3237	40.5069	39.035	25.3043	16.902	19.1923	12.2787
Epm2a	594.159	-0.810911	0.185475	-4.37208	1.23068e-05	0.000214948	0.570022	886.457	714.745	594.297	671.661	806.724	431.111	332.84	579.607	329.99
Nt5m	30.0747	-1.21577	0.27814	-4.37107	1.2364e-05	0.000215487	0.430544	37.0865	50.3342	40.6936	36.7388	36.6693	22.4927	13.6516	19.1923	13.8135
F2rl1	16.9007	1.72869	0.39623	4.36283	1.2839e-05	0.000223117	3.31426	9.04548	2.23707	4.23892	12.2463	14.1946	32.8019	28.6034	21.1115	27.6271
Erc1	40.2099	-1.01898	0.233574	-4.36254	1.28564e-05	0.000223117	0.493466	56.9865	46.9786	52.5626	56.5212	47.3152	29.0531	27.9533	23.0307	21.4877
Ccdc141	30.1282	-1.16418	0.267008	-4.3601	1.30005e-05	0.00022514	0.446217	46.1319	43.623	37.3025	38.6228	34.3035	15.9324	18.2022	20.1519	16.8832
Myl4	20.348	2.31028	0.53056	4.35441	1.33427e-05	0.000230578	4.95978	2.71364	4.47415	21.1946	5.65212	2.36576	42.1739	50.0559	42.223	12.2787
Sema6c	19.1001	-1.54792	0.355637	-4.35254	1.34572e-05	0.000231091	0.342002	36.1819	26.8449	24.5857	29.2026	18.9261	7.49758	12.3515	8.63653	7.67418
Ddah1	43.8987	1.05831	0.243147	4.35255	1.34566e-05	0.000231091	2.08249	35.2774	31.319	31.368	29.2026	21.2918	72.1642	74.1088	45.1019	55.2541
Colec11	15.8858	1.69937	0.3904	4.35289	1.34355e-05	0.000231091	3.24758	12.6637	8.9483	5.08671	6.59414	5.9144	15.9324	24.7029	27.8288	35.3013
Prkca	50.942	0.898141	0.206457	4.35026	1.35976e-05	0.000233013	1.86366	36.1819	27.9634	39.8459	38.6228	41.4008	75.913	68.2581	64.2942	65.998
Nnt	84.565	-0.965987	0.222089	-4.34956	1.36414e-05	0.000233273	0.511928	121.209	123.039	108.516	112.1	78.0701	68.4154	59.157	61.4153	29.1619
Foxo1	85.1755	-0.927022	0.21335	-4.34507	1.39231e-05	0.000237593	0.525943	127.541	108.498	116.146	111.158	75.7043	61.855	44.2053	73.8903	47.5799
Rala	581.731	0.697781	0.161261	4.32703	1.51136e-05	0.000257373	1.62201	537.301	504.46	404.393	389.054	445.946	664.473	776.842	929.866	583.238
Abca8a	62.0534	-0.847882	0.19601	-4.32571	1.52039e-05	0.000258372	0.5556	84.1229	83.8903	80.5395	66.8835	72.1557	38.4251	47.4556	45.1019	39.9058
Tkt	161.48	0.607691	0.140636	4.32103	1.55305e-05	0.000262829	1.52382	142.919	125.276	143.276	127.173	115.922	183.691	218.426	198.64	197.994
Elk3	47.5261	1.01984	0.235997	4.3214	1.55045e-05	0.000262829	2.02769	34.3728	30.2005	38.9981	23.5505	35.4864	47.7971	74.7589	64.2942	78.2767
Atf7ip	41.006	-1.04135	0.241441	-4.31306	1.61013e-05	0.000271926	0.485873	61.5093	44.7415	50.0193	48.9851	61.5098	20.6183	31.2037	25.9096	24.5574
LOC689757	2.77382	5.07424	1.17832	4.30632	1.65992e-05	0.000279756	33.6898	0	0	0	0	0	1.87439	3.90046	11.5154	7.67418
Myo10	44.5243	-1.26127	0.293056	-4.30385	1.67858e-05	0.000281864	0.417177	56.082	80.5347	57.6493	61.2313	46.1323	19.6811	21.4525	44.1423	13.8135
LOC298139	27.3436	1.28634	0.298889	4.30375	1.67932e-05	0.000281864	2.43909	14.4728	11.1854	21.1946	15.0723	22.4747	47.7971	46.1555	43.1827	24.5574
Fmc1	443.29	-0.705392	0.16392	-4.30328	1.6829e-05	0.000281886	0.613276	401.619	550.32	495.954	552.966	674.242	365.507	294.485	283.086	371.431
Icoslg	78.0783	-1.0145	0.235857	-4.30135	1.69763e-05	0.000283771	0.494999	65.1274	110.735	144.123	102.68	80.4358	54.3574	46.8056	50.8596	47.5799
Ros1	18.0834	-1.86987	0.435428	-4.29432	1.75228e-05	0.000292309	0.273598	31.6592	13.4224	21.1946	36.7388	28.3891	4.68599	3.25039	9.59615	13.8135
Fn1	88.7653	2.09672	0.488418	4.29288	1.76373e-05	0.000293619	4.27736	48.8456	24.6078	57.6493	29.2026	20.109	83.4105	299.036	128.588	107.439
Spr	119.51	0.656815	0.153477	4.27957	1.87252e-05	0.000311098	1.5766	96.7866	86.1274	100.039	92.318	100.545	171.507	137.166	154.498	136.6
Zfp629	96.6874	-0.887305	0.207647	-4.27315	1.92733e-05	0.000319554	0.540623	154.678	139.817	111.06	103.622	100.545	82.4734	66.3079	67.173	44.5103
Slamf7	168.838	0.725531	0.169856	4.27146	1.94201e-05	0.000321335	1.65351	131.159	127.513	112.755	114.927	171.518	212.744	247.679	229.348	171.902
Rnf115	125.898	0.642702	0.150509	4.2702	1.95296e-05	0.000322495	1.56125	100.405	102.905	94.9518	89.492	115.922	149.952	158.619	145.861	174.971
Rdm1	26.6781	-1.24104	0.290733	-4.26865	1.96659e-05	0.000324091	0.423068	43.4183	33.5561	40.6936	34.8548	26.0234	14.058	14.3017	16.3134	16.8832
Bola2	58.1469	0.822157	0.192626	4.26815	1.971e-05	0.000324164	1.76805	39.8001	45.86	50.0193	38.6228	42.5837	80.599	78.6593	71.9711	75.207
Pdrg1	175.095	0.655313	0.153894	4.25822	2.06062e-05	0.000338224	1.57496	145.632	127.513	153.449	147.897	119.471	185.565	221.026	208.236	267.062
Cwc15	346.492	-0.544909	0.12798	-4.25776	2.0649e-05	0.000338246	0.685435	339.205	413.859	440.848	406.953	410.459	291.468	245.729	270.611	299.293
Mafk	10.7022	2.58269	0.606704	4.25693	2.07256e-05	0.000338821	5.99058	6.33183	1.11854	1.69557	1.88404	5.9144	13.1208	18.8522	41.2634	6.13935
Ppat	222.608	-0.671749	0.157858	-4.25541	2.0867e-05	0.000340453	0.627745	246.942	263.975	231.445	258.114	337.121	166.821	175.521	190.004	133.531
Map4	385.511	0.556071	0.130708	4.25429	2.09712e-05	0.000341472	1.47026	322.019	278.516	299.268	374.924	317.012	469.536	458.304	417.432	532.588
Bmp4	21.1123	1.67575	0.394271	4.25024	2.13539e-05	0.000347011	3.19485	10.8546	11.1854	10.1734	14.1303	5.9144	26.2415	33.804	16.3134	61.3935
Mrpl40	246.52	-0.6756	0.159063	-4.24738	2.16286e-05	0.000350778	0.626072	304.833	282.99	272.139	238.331	379.704	207.121	170.32	169.852	193.389
Mrpl4	141.64	-0.811405	0.191171	-4.24438	2.19196e-05	0.000354794	0.569827	182.719	195.744	166.166	128.115	199.907	106.84	85.1601	79.648	130.461
Ap3s1	15.8811	1.50421	0.354587	4.24213	2.21406e-05	0.000357663	2.83669	7.23638	6.71122	10.1734	9.42021	10.6459	29.9903	27.3032	23.0307	18.418
Tox	15.8258	-1.73378	0.409285	-4.23611	2.27421e-05	0.000366655	0.300663	16.2819	24.6078	25.4335	24.4925	23.6576	13.1208	3.90046	4.79807	6.13935
Eml1	83.2468	-0.775712	0.183171	-4.2349	2.28655e-05	0.000367918	0.5841	100.405	81.6532	101.734	111.158	117.105	67.4782	59.157	61.4153	49.1148
Actc1	107.111	0.854808	0.201889	4.23406	2.29511e-05	0.000368571	1.80852	88.6457	77.1791	47.4759	91.376	91.0818	162.135	143.017	144.902	118.182
Aco2	2217.55	-0.552698	0.130652	-4.2303	2.33382e-05	0.000374051	0.681744	2505.6	2633.04	2404.32	2870.34	2494.69	1596.05	1477.63	1805.99	2170.26
Npr3	41.8895	1.26633	0.299645	4.22608	2.37799e-05	0.000380386	2.40548	40.7047	16.7781	37.3025	16.9564	16.5603	63.7294	66.958	71.9711	46.0451
Cyc1	1067.78	-0.625235	0.148049	-4.22316	2.40899e-05	0.000384592	0.648314	1163.25	1223.68	1272.52	1294.34	1367.41	751.632	664.379	775.369	1097.41
Nampt	461.513	0.578444	0.136994	4.22239	2.41724e-05	0.000385156	1.49324	303.024	390.37	353.526	410.721	437.666	573.565	549.315	630.467	504.961
LOC103692338	118.387	1.34032	0.3176	4.22014	2.44145e-05	0.000388258	2.53207	81.4093	55.9269	72.9095	20.7245	121.837	183.691	192.423	140.104	196.459
Glud1	214.021	-0.555635	0.13173	-4.21799	2.4649e-05	0.000391225	0.680357	231.564	250.552	272.987	260.94	233.027	183.691	180.071	158.336	155.019
Gtpbp1	15.8799	-1.71097	0.406223	-4.2119	2.5323e-05	0.000401144	0.305455	18.9955	19.0151	22.8902	24.4925	27.2062	7.49758	3.25039	5.75769	13.8135
Tnfsf18	5.10371	3.67362	0.874728	4.19973	2.67239e-05	0.000422517	12.7605	0	0	0.847784	0.942021	2.36576	7.49758	7.80093	9.59615	16.8832
Auts2l1	433.902	-0.9589	0.228678	-4.19323	2.75005e-05	0.000433956	0.514449	494.788	739.353	607.014	502.097	421.105	370.193	155.368	312.834	302.363
Trip12	237.597	0.614115	0.146547	4.19057	2.78256e-05	0.00043824	1.53062	205.332	189.033	171.252	180.868	218.833	289.594	341.941	305.157	236.365
Smim14	136.197	0.686386	0.16386	4.18886	2.80362e-05	0.000440708	1.60925	88.6457	115.209	123.777	100.796	106.459	190.251	167.72	141.063	191.855
Mroh1	67.6241	-0.840446	0.200973	-4.18189	2.89102e-05	0.000453573	0.558471	90.4548	85.0088	74.605	75.3616	93.4475	49.6715	35.1042	52.7788	52.1845
Kcnd2	7.39859	-2.8673	0.68589	-4.18041	2.90988e-05	0.000455658	0.137043	11.7591	14.541	6.78227	14.1303	13.0117	1.87439	0.650077	3.83846	0
Lrrc25	12.1528	1.8259	0.437039	4.17789	2.94221e-05	0.000459841	3.54529	4.52274	8.9483	4.23892	1.88404	9.46304	23.4299	17.5521	16.3134	23.0226
Zc2hc1c	13.2428	-1.95813	0.46896	-4.17547	2.97368e-05	0.000463871	0.257362	32.5637	19.0151	16.9557	14.1303	16.5603	7.49758	3.25039	7.67692	1.53484
Lmo3	7.76446	-3.11517	0.747191	-4.16917	3.05705e-05	0.000475968	0.115409	7.23638	26.8449	8.47784	11.3042	9.46304	1.87439	0.650077	0.959615	3.06967
St6galnac4	34.6981	1.1788	0.28294	4.16624	3.09668e-05	0.000481222	2.26388	28.9455	27.9634	18.6513	18.8404	16.5603	52.483	59.8071	30.7077	58.3238
Fkbp7	32.9546	1.09668	0.263471	4.16244	3.14858e-05	0.000488359	2.13863	21.7091	24.6078	22.0424	16.0143	26.0234	45.9227	43.5552	61.4153	35.3013
Vdac3	1410.76	-0.534333	0.128688	-4.15217	3.29343e-05	0.000509859	0.690478	1613.71	1686.75	1414.95	1661.72	1796.79	1085.27	943.262	1146.74	1347.59
Lpcat3	46.7109	-1.04513	0.251739	-4.15164	3.30101e-05	0.000510066	0.484602	55.1774	41.3859	83.0829	62.1734	59.144	26.2415	27.9533	26.8692	38.3709
Ica1	10.7258	1.88997	0.455971	4.14493	3.39924e-05	0.000524252	3.70627	2.71364	5.59269	5.93449	6.59414	3.54864	20.6183	14.3017	24.95	12.2787
Filip1l	125.103	1.1951	0.28846	4.14304	3.42735e-05	0.000527592	2.28961	123.923	53.6898	56.8016	86.6659	76.8872	265.227	139.767	221.671	101.299
Lamb3	13.5094	2.30613	0.557073	4.13973	3.47709e-05	0.000533371	4.94556	9.04548	2.23707	2.54335	8.47818	2.36576	15.9324	52.0062	18.2327	10.7439
Msl2	171.991	-0.637179	0.15392	-4.13968	3.47794e-05	0.000533371	0.642969	231.564	200.218	206.859	227.969	154.957	136.831	130.666	131.467	127.391
Cnih4	119.269	0.673556	0.162741	4.13882	3.49102e-05	0.000533375	1.595	81.4093	95.0757	86.474	102.68	107.642	155.575	169.02	126.669	148.879
Fundc2	109.333	-0.74733	0.180551	-4.13917	3.48568e-05	0.000533375	0.595705	147.441	143.173	119.538	135.651	124.202	91.8453	83.2099	88.2845	50.6496
Sh3bgrl2	7.6785	2.71885	0.657012	4.13821	3.50027e-05	0.000533792	6.58349	1.8091	1.11854	3.39114	2.82606	1.18288	9.37197	5.8507	14.3942	29.1619
Shisa5	119.393	0.7395	0.178761	4.1368	3.52184e-05	0.000536081	1.6696	73.2684	95.0757	102.582	93.26	93.4475	147.14	141.067	127.629	201.064
Eno2	4.88489	4.71435	1.14013	4.13494	3.55051e-05	0.00053944	26.2518	0	0	0	1.88404	0	19.6811	4.55054	16.3134	1.53484
Slc30a3	13.6063	1.60427	0.388516	4.12922	3.63993e-05	0.000552	3.04042	6.33183	12.3039	5.93449	7.53616	3.54864	21.5555	20.1524	22.0711	23.0226
Fam210b	98.226	0.750464	0.18183	4.12727	3.67088e-05	0.000555662	1.68233	63.3183	74.942	77.1484	82.8978	80.4358	152.763	141.067	105.558	105.904
Slc20a1	66.1961	0.869854	0.210913	4.12424	3.71968e-05	0.000562009	1.82748	53.3683	46.9786	43.237	50.8691	48.4981	63.7294	101.412	109.396	78.2767
Pm20d2	37.1364	-1.23948	0.30058	-4.12363	3.7294e-05	0.000562438	0.423524	38.8956	48.0971	44.9326	64.0574	50.8638	27.1787	13.0015	13.4346	33.7664
Pls3	63.3691	0.755003	0.183329	4.1183	3.81674e-05	0.000574549	1.68764	43.4183	45.86	51.7148	48.9851	53.2296	83.4105	83.86	81.5672	78.2767
Ccdc3	8.27927	2.28693	0.555627	4.11594	3.85605e-05	0.0005794	4.88016	2.71364	4.47415	0.847784	4.7101	2.36576	16.8695	7.80093	16.3134	18.418
Ccr10	19.058	-1.41852	0.345356	-4.10742	4.00105e-05	0.000598985	0.374095	28.041	31.319	21.1946	31.0867	20.109	11.2464	7.80093	11.5154	9.20902
Ube2q2l	5.5169	3.01877	0.734951	4.10745	4.00053e-05	0.000598985	8.10479	0	1.11854	2.54335	1.88404	1.18288	13.1208	15.6019	9.59615	4.60451
Serf2	702.649	0.752198	0.183207	4.10571	4.03067e-05	0.000602316	1.68436	435.087	480.971	493.41	562.386	720.374	775.062	814.547	807.995	1234.01
Timm50	80.4038	-0.764609	0.186347	-4.10315	4.07568e-05	0.00060793	0.588613	99.5003	117.446	87.3218	108.332	80.4358	58.1062	58.507	63.3346	50.6496
Igsf6	2.17764	4.74885	1.15768	4.10204	4.09522e-05	0.000609732	26.8873	0	0	0	0	0	4.68599	4.55054	5.75769	4.60451
Phgr1	4.22894	4.49129	1.09526	4.10067	4.11947e-05	0.000612228	22.4913	0	0	0	0	2.36576	6.56038	9.75116	16.3134	3.06967
Sdhd	150.507	-0.71482	0.174384	-4.09912	4.14731e-05	0.000615247	0.609281	217.091	176.729	155.992	150.723	210.553	123.71	116.364	88.2845	115.113
Miga2	112.83	-0.949388	0.231815	-4.09546	4.21328e-05	0.000623902	0.517852	191.764	116.328	148.362	97.9701	162.055	95.5941	63.7076	53.7384	85.9509
Cpeb3	92.8456	-0.981881	0.2398	-4.09458	4.2293e-05	0.000625141	0.506319	170.055	118.565	93.2563	128.115	86.3502	77.7874	57.8569	65.2538	38.3709
Iars2	350.284	-0.524489	0.128707	-4.07505	4.60039e-05	0.00067748	0.695205	374.483	433.993	350.983	421.083	445.946	288.657	254.83	310.915	271.666
RGD1306750	26.9635	-1.44438	0.354479	-4.07466	4.60826e-05	0.00067748	0.36745	33.4683	60.401	33.0636	26.3766	31.9378	9.37197	9.10108	14.3942	24.5574
Spa17	59.0272	-0.845527	0.207474	-4.07535	4.5946e-05	0.00067748	0.556508	73.2684	69.3493	70.3661	81.9558	69.7899	44.0483	30.5536	41.2634	50.6496
Ramp1	16.3907	1.59323	0.39135	4.07111	4.67897e-05	0.000686641	3.01724	12.6637	15.6595	5.93449	4.7101	4.73152	27.1787	32.5039	21.1115	23.0226
Efemp2	91.8374	0.776406	0.190793	4.06936	4.71419e-05	0.000690569	1.71286	61.5093	86.1274	83.0829	61.2313	57.9611	119.961	143.667	105.558	107.439
Ckap4	86.5344	0.736993	0.181141	4.06862	4.72925e-05	0.000691536	1.6667	52.4638	79.4162	60.1927	68.7675	74.5214	96.5313	122.215	114.194	110.508
Mrpl21	191.204	-0.588727	0.144824	-4.06512	4.80071e-05	0.000699484	0.66493	244.228	252.789	183.121	223.259	221.199	153.7	157.969	137.225	147.344
Adamtsl2	2.87351	4.52933	1.11413	4.06537	4.79556e-05	0.000699484	23.0922	0	0	0	0	1.18288	8.43477	7.80093	3.83846	4.60451
Glmp	37.313	1.00739	0.24801	4.06189	4.86761e-05	0.000707969	2.01027	31.6592	22.3707	33.0636	19.7824	21.2918	49.6715	59.157	45.1019	53.7193
Gramd4	58.278	-0.985947	0.242767	-4.06129	4.88032e-05	0.000708556	0.504894	62.4138	80.5347	68.6705	89.492	74.5214	57.169	38.3546	28.7884	24.5574
Adsl	252.274	-0.537528	0.132384	-4.06038	4.89933e-05	0.000710056	0.68895	314.783	303.124	257.726	274.128	317.012	186.502	223.627	206.317	187.25
Tent5a	50.8825	0.99052	0.244038	4.05888	4.93079e-05	0.00071335	1.9869	26.2319	40.2673	44.9326	42.3909	22.4747	85.2849	59.157	75.8095	61.3935
Vsir	59.0395	0.970338	0.239831	4.04592	5.2118e-05	0.000752673	1.9593	43.4183	44.7415	52.5626	36.7388	28.3891	69.3526	98.8117	57.5769	99.7644
Rab13	33.4885	1.09891	0.271878	4.04193	5.30127e-05	0.000764243	2.14193	21.7091	32.4376	27.1291	15.0723	15.3774	47.7971	55.9066	46.0615	39.9058
Ptgs1	14.2646	1.64918	0.408364	4.03851	5.37928e-05	0.000774124	3.13656	3.61819	6.71122	11.869	6.59414	7.09728	20.6183	22.7527	15.3538	33.7664
Tmcc3	33.3146	-1.20214	0.297921	-4.03512	5.45754e-05	0.000784005	0.434629	51.5592	54.8083	32.2158	48.043	34.3035	19.6811	19.5023	10.5558	29.1619
LOC103691820	2.8465	4.52367	1.12352	4.02636	5.66473e-05	0.000812342	23.0018	0.904548	0	0	0	0	7.49758	4.55054	9.59615	3.06967
Smyd1	283.352	-0.678394	0.168565	-4.02452	5.70915e-05	0.000817279	0.624861	338.301	300.887	334.875	280.722	442.397	195.874	196.973	190.004	270.131
LOC498368	13.1661	-1.67932	0.417375	-4.02352	5.7334e-05	0.000819315	0.31223	21.7091	16.7781	25.4335	16.9564	14.1946	6.56038	6.50077	5.75769	4.60451
Mrpl45	231.123	-0.553035	0.137532	-4.02115	5.79147e-05	0.000825522	0.681585	251.464	244.96	283.16	282.606	287.44	194.937	189.172	200.559	145.81
Fcgr3a	2.34415	4.85521	1.20749	4.02092	5.79704e-05	0.000825522	28.9444	0	0	0	0	0	7.49758	6.50077	0.959615	6.13935
Clba1	7.34613	2.35193	0.585165	4.01926	5.83805e-05	0.000829917	5.10507	0	4.47415	1.69557	3.76808	3.54864	8.43477	15.6019	16.3134	12.2787
Mrpl42	138.157	-0.666147	0.165877	-4.0159	5.92183e-05	0.000840366	0.630187	166.437	154.358	153.449	147.897	202.272	114.338	88.4105	95.0018	121.252
Smpx	39.6179	1.11613	0.278307	4.01042	6.06103e-05	0.000858628	2.16764	20.8046	17.8966	22.8902	26.3766	42.5837	72.1642	44.8553	46.0615	62.9283
Ttr	47.2719	0.939593	0.234351	4.00934	6.08884e-05	0.000861076	1.91799	24.4228	25.7264	33.0636	44.275	40.2179	69.3526	65.0077	52.7788	70.6025
Ppp1r3a	73.7443	-0.770398	0.192274	-4.00677	6.15541e-05	0.000868986	0.586256	92.2639	83.8903	86.474	82.8978	105.276	44.0483	46.8056	65.2538	56.789
Ciao2b	171.994	0.72136	0.180089	4.00557	6.18692e-05	0.000871929	1.64874	120.305	129.75	106.821	129.057	180.981	203.372	202.174	197.681	277.805
Lrp1	33.0541	1.10424	0.275871	4.00273	6.26149e-05	0.000880919	2.14985	29.8501	22.3707	25.4335	20.7245	10.6459	40.2995	57.2068	47.9807	42.9754
LOC120099865	1892.49	-0.477143	0.119269	-4.00055	6.31958e-05	0.000887565	0.718399	1985.48	2201.28	1868.52	2255.2	2504.16	1641.03	1432.12	1462.45	1682.18
Fam180a	4.99421	3.66115	0.915352	3.99971	6.34195e-05	0.000889178	12.6507	0	0	0	2.82606	1.18288	3.74879	9.75116	10.5558	16.8832
Jpt1	155.849	0.824348	0.206204	3.99773	6.39526e-05	0.000893588	1.77073	87.7411	114.091	105.973	114.927	156.14	184.628	165.77	183.286	290.084
Gnb1	309.887	0.584123	0.146099	3.99812	6.38466e-05	0.000893588	1.49913	250.56	213.641	289.942	249.635	260.234	334.579	338.04	385.765	466.59
Cdc27	28.4183	1.13452	0.284022	3.99449	6.48326e-05	0.000904337	2.19546	14.4728	15.6595	18.6513	20.7245	24.8405	44.0483	51.3561	38.3846	27.6271
Dip2c	25.3853	-1.20801	0.302626	-3.99177	6.55814e-05	0.000913223	0.432864	36.1819	26.8449	30.5202	43.3329	31.9378	14.058	11.0513	19.1923	15.3484
Bmp7	2.81535	4.44729	1.11504	3.98844	6.65091e-05	0.000924567	21.8156	0	0	0.847784	0	0	5.62318	3.90046	5.75769	9.20902
Slc25a15	17.5485	-1.4709	0.368925	-3.98698	6.6919e-05	0.000928685	0.360758	14.4728	25.7264	23.738	27.3186	30.7549	8.43477	7.15085	9.59615	10.7439
Ank1	1282.43	-0.608861	0.15282	-3.98418	6.77134e-05	0.000938117	0.655714	1610.1	1427.25	1299.65	1428.1	1802.71	1159.31	745.639	977.847	1091.27
Ndufa7	738.2	-0.533817	0.134051	-3.98218	6.8285e-05	0.000944436	0.690725	781.529	875.815	809.634	858.181	948.67	555.758	525.912	539.303	749
Mfap5	61.6292	1.02117	0.256793	3.97661	6.99039e-05	0.000965193	2.02956	35.2774	30.2005	61.8883	27.3186	55.5954	78.7246	81.2597	73.8903	110.508
LOC100910497	9.0237	1.87291	0.471139	3.97529	7.02943e-05	0.000967316	3.66271	3.61819	4.47415	4.23892	3.76808	4.73152	16.8695	13.0015	18.2327	12.2787
Rnaseh2a	39.0262	-1.02293	0.257301	-3.97562	7.01968e-05	0.000967316	0.492116	53.3683	50.3342	45.7804	38.6228	63.8755	22.4927	20.1524	33.5865	23.0226
Abcb7	49.794	-0.884157	0.222443	-3.97475	7.04518e-05	0.000967853	0.541804	61.5093	74.942	51.7148	58.4053	67.4242	36.5507	31.2037	40.3038	26.0922
Cbr1	39.6102	-1.05657	0.266516	-3.96439	7.35827e-05	0.00100917	0.480773	48.8456	68.2308	52.5626	48.9851	39.035	14.9952	26.6532	32.6269	24.5574
Srpk3	38.678	1.0953	0.276445	3.96209	7.42953e-05	0.00101724	2.13658	28.9455	27.9634	20.3468	20.7245	30.7549	62.7922	35.1042	73.8903	47.5799
Slk	35.5069	0.953711	0.240772	3.96106	7.46181e-05	0.00101995	1.93685	24.4228	26.8449	19.499	27.3186	28.3891	43.1111	54.6065	50.8596	44.5103
Glipr1	10.7036	1.90455	0.481051	3.95915	7.52179e-05	0.00102643	3.74392	3.61819	4.47415	7.63006	1.88404	7.09728	14.9952	25.353	22.0711	9.20902
Zfp952	12.0883	-1.87393	0.473718	-3.95579	7.62811e-05	0.0010392	0.272829	21.7091	20.1337	18.6513	17.8984	9.46304	6.56038	3.25039	1.91923	9.20902
Llph	47.9108	0.88261	0.223202	3.95431	7.67562e-05	0.00104394	1.84371	34.3728	32.4376	28.8247	31.0867	47.3152	65.6038	59.157	55.6576	76.7418
Kank1	79.3424	0.906399	0.229342	3.95217	7.74472e-05	0.00105158	1.87436	56.082	46.9786	59.3449	42.3909	79.253	92.7825	86.4603	98.8403	151.949
Rpusd4	68.8202	-0.723416	0.183307	-3.94648	7.93084e-05	0.00107507	0.605662	80.5048	85.0088	91.5607	84.7818	74.5214	53.4202	46.1555	52.7788	50.6496
Wnk4	15.8514	1.42449	0.361302	3.94267	8.05797e-05	0.00108869	2.6842	6.33183	10.0668	10.1734	13.1883	5.9144	26.2415	27.9533	25.9096	16.8832
Fsd1l	186.142	-0.812189	0.205996	-3.94275	8.05534e-05	0.00108869	0.569517	236.992	284.109	176.339	229.853	225.93	160.261	107.913	167.933	85.9509
Fkbp1a	182.06	0.740856	0.187929	3.94221	8.07355e-05	0.001089	1.67117	92.2639	131.987	147.514	146.955	182.164	220.241	235.978	200.559	280.875
Pde3a	201.072	-0.882366	0.223905	-3.94081	8.12083e-05	0.00109357	0.542477	361.819	243.841	219.576	240.215	197.541	134.956	116.364	198.64	96.6947
Trh	3.88788	4.3129	1.09475	3.93962	8.16111e-05	0.00109538	19.8753	0.904548	0	0.847784	0	0	6.56038	8.451	2.87884	15.3484
Nipal3	22.9383	-1.39121	0.3531	-3.93999	8.14849e-05	0.00109538	0.381245	29.8501	39.1488	21.1946	44.275	23.6576	14.9952	7.80093	16.3134	9.20902
Gmfb	98.3055	0.659276	0.167633	3.93286	8.39406e-05	0.0011248	1.57929	80.5048	65.9937	71.2139	76.3037	96.9962	111.526	125.465	124.75	131.996
Nek6	34.8587	1.1197	0.28475	3.93222	8.41639e-05	0.00112595	2.17302	22.6137	31.319	21.1946	17.8984	23.6576	48.7343	70.2083	48.9403	29.1619
Lamb1	93.8024	0.707033	0.180003	3.9279	8.56919e-05	0.00114265	1.63244	75.0775	76.0605	74.605	67.8255	74.5214	102.154	133.916	144.902	95.1599
Col6a6	8.78803	-2.6501	0.674628	-3.92824	8.55715e-05	0.00114265	0.159309	13.5682	21.2522	24.5857	7.53616	3.54864	0.937197	3.25039	2.87884	1.53484
Ercc5	193.601	-0.583272	0.148523	-3.92715	8.59572e-05	0.00114432	0.667448	272.269	232.656	214.489	215.723	198.724	137.768	139.767	169.852	161.158
Mitf	36.3486	-0.959925	0.244472	-3.92652	8.61827e-05	0.00114546	0.514084	48.8456	45.86	54.2582	45.217	36.6693	22.4927	22.7527	24.95	26.0922
Laptm5	98.8693	0.726175	0.185021	3.92483	8.67925e-05	0.00115169	1.65425	68.7456	74.942	104.277	74.4196	60.3269	122.773	142.367	123.79	118.182
S100a11	144.667	0.756718	0.192927	3.92231	8.77058e-05	0.00116192	1.68964	90.4548	88.3645	125.472	109.274	139.58	145.266	213.875	164.094	225.621
Sox4	409.472	1.49772	0.381894	3.92181	8.78848e-05	0.00116241	2.82395	199.905	328.85	286.551	234.563	80.4358	859.41	521.362	586.324	587.843
Bnip2	110.979	0.602577	0.153699	3.92051	8.83617e-05	0.00116683	1.51843	83.2184	86.1274	87.3218	104.564	88.716	136.831	134.566	128.588	148.879
Tnnt1	8.29785	2.05235	0.523797	3.91821	8.92098e-05	0.00117613	4.1478	3.61819	5.59269	0.847784	1.88404	5.9144	14.9952	11.7014	16.3134	13.8135
Clec5a	5.68772	2.76122	0.704826	3.91759	8.94402e-05	0.00117727	6.77967	2.71364	1.11854	0	2.82606	1.18288	15.9324	6.50077	8.63653	12.2787
Colq	27.3539	-1.31542	0.336204	-3.91255	9.13254e-05	0.00120015	0.40181	47.941	51.4527	27.9769	35.7968	24.8405	11.2464	22.7527	13.4346	10.7439
Fkbp3	408.733	-0.699294	0.178765	-3.9118	9.16094e-05	0.00120195	0.615873	448.656	486.564	411.175	503.039	610.366	271.787	258.731	260.056	428.22
Ndufa6	1175.99	-0.45115	0.115419	-3.90881	9.27509e-05	0.00121498	0.73146	1238.33	1353.43	1231.83	1390.42	1458.49	939.072	914.009	908.755	1149.59
Sertad4	36.2436	1.11737	0.286068	3.90596	9.38521e-05	0.00122744	2.16951	19.9001	33.5561	28.8247	23.5505	14.1946	60.9178	66.958	38.3846	39.9058
Actr3	165.254	0.530526	0.135852	3.90517	9.4158e-05	0.00122947	1.44446	130.255	133.106	150.058	127.173	150.226	212.744	202.824	189.044	191.855
LOC102556108	403.866	-0.613281	0.157206	-3.90113	9.5746e-05	0.00124821	0.653708	390.765	446.296	445.087	482.315	621.012	349.575	269.782	290.763	339.199
Hpgds	6.01046	3.02535	0.775706	3.90013	9.61415e-05	0.00125137	8.14184	0.904548	0	1.69557	0.942021	3.54864	3.74879	9.10108	9.59615	24.5574
Adra1a	125.017	-0.780266	0.20018	-3.89782	9.70614e-05	0.00126134	0.582259	202.619	170.018	112.755	157.317	126.568	89.9709	91.6609	103.638	70.6025
Daam1	190.069	0.540298	0.138642	3.89707	9.7365e-05	0.00126327	1.45427	170.055	134.224	156.84	168.622	159.689	248.357	203.474	243.742	225.621
Dnajc15	234.484	-0.653384	0.167748	-3.89502	9.81887e-05	0.00127194	0.635787	251.464	250.552	249.249	262.824	384.436	195.874	165.77	158.336	191.855
Sphk1	8.63544	2.19101	0.562789	3.89313	9.89584e-05	0.00127988	4.56625	1.8091	2.23707	1.69557	6.59414	4.73152	8.43477	25.353	11.5154	15.3484
Rpf2	106.621	0.666408	0.171222	3.89208	9.939e-05	0.00128343	1.58712	95.8821	72.7049	89.8651	64.9994	99.3619	134.956	127.415	143.942	130.461
Foxo6	19.5073	-1.48191	0.380809	-3.89147	9.96373e-05	0.0012846	0.358015	44.3228	24.6078	24.5857	29.2026	14.1946	11.2464	9.75116	11.5154	6.13935
Agrp	25.9407	1.05234	0.270669	3.88793	0.000101104	0.00130145	2.07389	15.3773	19.0151	15.2601	19.7824	18.9261	38.4251	35.1042	39.3442	32.2316
Enpp2	18.7295	-1.44058	0.370634	-3.8868	0.000101575	0.00130546	0.368419	21.7091	26.8449	35.6069	19.7824	27.2062	7.49758	14.9518	5.75769	9.20902
Pnpla2	163.993	-0.593167	0.152732	-3.88371	0.000102876	0.00131977	0.662886	184.528	158.832	202.62	217.607	201.09	124.647	120.264	149.7	116.648
Hdgfl2	93.9406	-0.783358	0.20172	-3.88339	0.000103011	0.00131977	0.581013	144.728	109.617	122.929	125.289	74.5214	72.1642	66.3079	70.0519	59.8586
Sec22b	106.491	0.857303	0.220827	3.88224	0.000103498	0.00132393	1.81165	53.3683	89.483	69.5183	82.8978	94.6304	116.212	117.664	130.508	204.133
Gng12	45.3207	1.0219	0.263542	3.87756	0.000105508	0.00134753	2.03059	21.7091	41.3859	30.5202	32.9707	30.7549	81.5362	76.7091	50.8596	41.4406
Degs1	42.6619	0.958861	0.247482	3.87447	0.000106857	0.00136263	1.94378	29.8501	31.319	22.8902	27.3186	37.8522	52.483	44.8553	57.5769	79.8115
Ssbp4	150.047	0.694505	0.179331	3.87276	0.00010761	0.00137011	1.61833	128.446	92.8386	149.21	91.376	126.568	219.304	196.323	169.852	176.506
Ccdc167	146.405	-0.942456	0.243468	-3.87097	0.000108405	0.00137807	0.520346	214.378	162.188	163.622	149.781	236.576	58.1062	76.059	106.517	150.414
Dcbld2	377.733	0.523133	0.135194	3.86951	0.000109056	0.00138419	1.43707	362.724	329.969	251.792	333.475	304	481.719	420.6	485.565	429.754
Synpo	17.0617	1.82906	0.472981	3.8671	0.000110138	0.00139577	3.55307	1.8091	8.9483	15.2601	3.76808	10.6459	20.6183	48.7558	19.1923	24.5574
Rnf25	114.237	0.650282	0.168205	3.866	0.000110634	0.00139988	1.56947	110.355	68.2308	89.0174	89.492	98.179	149.014	148.868	127.629	147.344
Rps27l	229.24	0.763147	0.19762	3.8617	0.000112602	0.00142258	1.69719	147.441	146.528	173.796	146.013	261.416	347.7	254.83	252.379	333.06
Rab1b	81.4682	-0.718983	0.186209	-3.86116	0.000112851	0.00142352	0.607526	94.9775	99.5498	85.6262	116.811	98.179	51.5458	72.1586	57.5769	56.789
Lrrfip1	26.4987	1.11179	0.287976	3.8607	0.000113064	0.00142402	2.16114	19.9001	15.6595	17.8035	21.6665	13.0117	34.6763	47.4556	42.223	26.0922
Cpt1a	48.6782	-0.948763	0.246001	-3.85674	0.000114909	0.00144361	0.518076	47.0365	55.9269	53.4104	76.3037	78.0701	40.2995	27.9533	34.5461	24.5574
Sh2d4a	5.67601	2.56063	0.663961	3.85661	0.000114973	0.00144361	5.89967	2.71364	2.23707	1.69557	0.942021	1.18288	5.62318	10.4012	12.475	13.8135
Dact1	14.2285	1.59607	0.41447	3.85087	0.000117698	0.00147191	3.02319	4.52274	11.1854	8.47784	11.3042	2.36576	22.4927	29.9036	23.9904	13.8135
Rangap1	39.3697	1.01175	0.262742	3.85073	0.000117767	0.00147191	2.01635	30.7546	24.6078	16.1079	34.8548	30.7549	50.6086	64.3576	62.3749	39.9058
Csad	95.0705	-0.688025	0.178659	-3.85106	0.00011761	0.00147191	0.620703	115.782	119.684	128.015	109.274	101.728	77.7874	85.1601	61.4153	56.789
Mgat4a	19.0143	1.32333	0.343951	3.84744	0.000119357	0.00148951	2.50244	5.42729	11.1854	13.5645	11.3042	15.3774	34.6763	21.4525	25.9096	32.2316
Gabarapl1	61.7623	0.862556	0.224216	3.847	0.000119575	0.00148995	1.81826	60.6047	34.6747	34.7592	42.3909	55.5954	85.2849	95.5614	82.5268	64.4632
Ppef1	2.29427	4.86973	1.26952	3.8359	0.000125106	0.00155649	29.2372	0	0	0	0	0	10.3092	6.50077	3.83846	0
Zfp385a	10.8082	1.79202	0.467361	3.83433	0.000125905	0.00156406	3.46299	0.904548	4.47415	7.63006	7.53616	4.73152	18.7439	14.3017	14.3942	24.5574
Usp43	12.2482	-1.77978	0.464237	-3.83377	0.000126196	0.00156529	0.291229	18.091	23.4893	12.7168	19.7824	15.3774	10.3092	2.60031	4.79807	3.06967
LOC102554302	4.43579	3.12651	0.81629	3.83015	0.000128067	0.00158609	8.7332	0.904548	1.11854	0.847784	0	2.36576	12.1836	7.15085	7.67692	7.67418
Mrto4	35.3695	1.02099	0.266753	3.82748	0.000129464	0.00160097	2.02931	20.8046	16.7781	25.4335	35.7968	21.2918	40.2995	43.5552	57.5769	56.789
Ndufs1	26.1605	-1.22154	0.319249	-3.82629	0.000130087	0.00160624	0.428824	32.5637	26.8449	38.1503	46.159	33.1206	23.4299	15.6019	13.4346	6.13935
Pfdn1	723.296	0.733714	0.191889	3.82363	0.000131499	0.00162123	1.66291	644.038	483.208	613.796	565.212	489.712	1004.68	1246.2	878.047	584.773
Rin3	123.651	0.707191	0.185193	3.81868	0.000134169	0.00165165	1.63262	108.546	73.8235	106.821	116.811	73.3386	149.952	135.866	165.054	182.646
Gab2	82.775	0.678536	0.177748	3.8174	0.000134866	0.00165524	1.60051	64.2229	73.8235	70.3661	56.5212	60.3269	110.589	87.1104	108.436	113.578
Bola1	94.3665	-0.692571	0.18142	-3.81749	0.000134816	0.00165524	0.61875	108.546	142.054	105.125	97.0281	117.105	73.1014	79.3094	59.4961	67.5328
C4a	64.3756	2.67556	0.701182	3.81579	0.00013575	0.0016636	6.38887	45.2274	6.71122	19.499	16.0143	7.09728	104.029	252.23	82.5268	46.0451
Spata13	83.7615	-0.918862	0.240968	-3.81321	0.000137176	0.00167856	0.528926	89.5502	86.1274	135.645	129.999	87.5331	69.3526	37.0544	71.0115	47.5799
Trmt112	258.861	-0.521094	0.136723	-3.81132	0.000138227	0.00168744	0.696843	284.933	268.449	277.225	329.707	332.389	214.618	183.972	200.559	237.9
Kat6b	78.3024	-0.80431	0.21104	-3.81116	0.000138314	0.00168744	0.572636	109.45	98.4313	100.039	102.68	69.7899	67.4782	40.9549	49.9	65.998
Pabir2	72.8253	-0.703249	0.184546	-3.81069	0.000138579	0.00168815	0.614187	94.073	92.8386	89.8651	80.0717	85.1674	57.169	62.4074	50.8596	42.9754
Tgfa	12.9643	3.60259	0.945979	3.80832	0.000139916	0.00170189	12.1475	4.52274	5.59269	0.847784	0	0	14.9952	24.7029	53.7384	12.2787
Nmrk2	51.5527	1.21554	0.319699	3.80215	0.000143448	0.00174227	2.32228	61.5093	20.1337	15.2601	26.3766	39.035	78.7246	65.0077	87.3249	70.6025
Cd151	220.794	0.599133	0.157621	3.80111	0.000144049	0.00174697	1.51481	160.105	162.188	202.62	179.926	195.175	231.488	289.934	333.946	231.76
Fez2	82.7832	0.676881	0.178111	3.80033	0.000144502	0.00174986	1.59868	61.5093	77.1791	53.4104	62.1734	74.5214	106.84	113.113	95.0018	101.299
Atxn10	124.505	0.60511	0.159502	3.79375	0.000148392	0.00179431	1.52109	103.118	102.905	98.343	93.26	105.276	141.517	143.017	138.184	194.924
Tmem38a	24.099	-1.14146	0.300936	-3.79304	0.000148813	0.00179675	0.4533	30.7546	26.8449	39.8459	31.0867	30.7549	10.3092	17.5521	14.3942	15.3484
Fchsd1	7.49694	2.10515	0.555263	3.79127	0.000149876	0.00180691	4.30244	1.8091	4.47415	5.08671	3.76808	0	14.058	17.5521	11.5154	9.20902
Hmgcs2	20.0094	-1.55843	0.411221	-3.78976	0.000150791	0.00181526	0.33952	37.0865	30.2005	31.368	32.0287	10.6459	11.2464	12.3515	2.87884	12.2787
Lenep	36.7254	-1.0354	0.273249	-3.7892	0.000151133	0.00181537	0.487882	43.4183	53.6898	39.8459	55.5792	46.1323	36.5507	18.8522	21.1115	15.3484
Rbms3	102.914	0.819693	0.216334	3.78902	0.000151244	0.00181537	1.76503	97.6912	70.4679	102.582	64.0574	48.4981	122.773	161.869	132.427	125.857
Aarsd1	122.913	-0.573721	0.151669	-3.78271	0.000155128	0.00185927	0.671882	139.3	152.121	129.711	150.723	147.86	97.4685	102.712	83.4865	102.834
Dlc1	150.935	-0.622881	0.164688	-3.78218	0.00015546	0.00186051	0.649373	234.278	176.729	165.318	162.97	153.774	109.652	115.064	120.911	119.717
Tpr	70.3158	0.780076	0.206282	3.78161	0.000155819	0.00186208	1.71722	37.0865	57.0454	64.4316	61.2313	46.1323	77.7874	88.4105	105.558	95.1599
Cdh13	134.543	0.858413	0.22705	3.78072	0.000156373	0.00186597	1.81304	111.259	72.7049	113.603	111.158	86.3502	124.647	259.381	189.044	142.74
Myoc	9.52151	-5.85335	1.54955	-3.77745	0.000158445	0.00188794	0.0172968	4.52274	15.6595	54.2582	9.42021	1.18288	0	0.650077	0	0
Cnst	18.5611	-1.28593	0.340524	-3.77633	0.000159153	0.00189362	0.410105	26.2319	27.9634	23.738	26.3766	21.2918	8.43477	8.451	15.3538	9.20902
Arid1b	145.857	-0.626497	0.165947	-3.7753	0.000159818	0.00189877	0.647747	207.141	166.662	176.339	178.984	137.214	115.275	116.364	125.71	89.0205
Prxl2b	34.5629	-0.975525	0.258568	-3.77279	0.000161429	0.00191512	0.508555	40.7047	35.7932	42.3892	48.9851	53.2296	21.5555	26.0031	16.3134	26.0922
Urod	68.8749	-0.801024	0.212479	-3.76989	0.000163319	0.00193473	0.573941	102.214	77.1791	67.8227	80.0717	94.6304	44.9855	42.255	43.1827	67.5328
Slc9c2	5.31235	-3.33103	0.884304	-3.76684	0.000165329	0.00195289	0.0993713	12.6637	7.82976	5.08671	12.2463	7.09728	0.937197	1.95023	0	0
Rps6kl1	104.366	-0.702375	0.186458	-3.76693	0.00016527	0.00195289	0.61456	154.678	104.024	106.821	125.289	136.031	79.6618	65.6578	71.9711	95.1599
Art3	267.233	-0.462126	0.1227	-3.76632	0.00016567	0.0019541	0.725916	311.164	284.109	290.79	324.055	314.646	225.865	242.479	213.994	197.994
Pde4d	57.7491	-1.05687	0.280706	-3.76505	0.000166517	0.00195943	0.480673	85.932	64.8752	66.975	44.275	111.191	34.6763	24.7029	36.4654	50.6496
Dyrk2	105.282	-0.623227	0.165535	-3.76492	0.000166602	0.00195943	0.649217	143.823	116.328	121.233	123.405	115.922	86.2221	70.2083	76.7692	93.6251
Dapp1	13.9481	1.48738	0.395308	3.76258	0.00016817	0.00197503	2.80379	7.23638	5.59269	5.93449	9.42021	10.6459	12.1836	24.0529	25.9096	24.5574
Lrrc73	2.46127	4.2842	1.13891	3.76167	0.000168786	0.00197875	19.4837	0	0	0	0.942021	0	2.81159	6.50077	5.75769	6.13935
Sned1	7.31647	-2.29228	0.609425	-3.76139	0.000168971	0.00197875	0.204152	15.3773	10.0668	9.32563	10.3622	11.8288	3.74879	1.30015	3.83846	0
Ecrg4	33.9135	2.35348	0.626139	3.75872	0.000170783	0.00199711	5.11056	10.8546	8.9483	29.6725	6.59414	3.54864	69.3526	101.412	44.1423	30.6967
Sytl4	6.288	2.44897	0.6522	3.75494	0.000173384	0.00202463	5.46027	0.904548	0	5.93449	0.942021	2.36576	11.2464	9.10108	15.3538	10.7439
Hddc3	49.4458	-0.892423	0.237755	-3.75355	0.000174351	0.00203012	0.538709	49.7501	63.7566	50.0193	63.1154	83.9845	29.0531	35.1042	28.7884	41.4406
Klhdc7a	5.75207	-3.01027	0.801942	-3.75373	0.000174226	0.00203012	0.124113	6.33183	5.59269	8.47784	10.3622	16.5603	1.87439	0.650077	1.91923	0
Il17ra	58.4675	0.960632	0.256024	3.75212	0.000175347	0.00203882	1.94616	54.2729	48.0971	50.0193	29.2026	24.8405	78.7246	97.5116	88.2845	55.2541
Fam229a	3.54504	4.27102	1.13942	3.74841	0.000177958	0.00206623	19.3066	1.8091	0	0	0	0	5.62318	14.3017	8.63653	1.53484
Xcl1	6.8469	-2.89545	0.772706	-3.74715	0.000178857	0.00207078	0.134395	3.61819	7.82976	19.499	13.1883	10.6459	2.81159	0	0.959615	3.06967
Cdnf	27.4788	-1.1383	0.303776	-3.74716	0.000178845	0.00207078	0.454296	34.3728	27.9634	30.5202	33.9127	53.2296	15.9324	13.0015	15.3538	23.0226
Mrrf	53.8957	-0.8347	0.222874	-3.74516	0.000180281	0.00208433	0.5607	71.4593	83.8903	60.1927	68.7675	49.681	43.1111	31.2037	38.3846	38.3709
Tp53inp1	37.9346	0.86202	0.230193	3.74476	0.000180565	0.00208466	1.81758	24.4228	33.5561	29.6725	24.4925	27.2062	55.2946	50.0559	46.0615	50.6496
Tifab	8.21927	2.196	0.588146	3.73378	0.000188631	0.00217471	4.58208	1.8091	0	8.47784	3.76808	1.18288	21.5555	13.0015	13.4346	10.7439
Ackr3	197.689	-0.624278	0.167667	-3.72332	0.000196617	0.00226359	0.648744	276.792	209.167	266.204	173.332	244.856	138.705	144.317	170.811	155.019
Sytl2	16.6037	1.34952	0.362596	3.72182	0.000197788	0.00227387	2.54827	8.14093	8.9483	9.32563	7.53616	15.3774	33.7391	18.2022	22.0711	26.0922
Rad23a	191.156	-0.512458	0.137748	-3.72026	0.000199021	0.00228483	0.701027	224.328	205.811	213.642	223.259	231.844	134.019	150.168	151.619	185.715
Zfp775	90.0374	-0.611478	0.164385	-3.71979	0.000199385	0.0022858	0.654526	103.118	108.498	112.755	107.39	101.728	72.1642	71.5085	74.8499	58.3238
LOC108351370	4.98896	2.74863	0.739821	3.71526	0.000202992	0.00232389	6.72079	0	0	1.69557	2.82606	2.36576	9.37197	7.15085	7.67692	13.8135
Ctf1	27.031	-1.13993	0.307075	-3.71221	0.000205459	0.00234802	0.453783	43.4183	38.0303	36.4547	34.8548	27.2062	25.3043	16.902	13.4346	7.67418
Phyhip	12.8416	-1.6227	0.437158	-3.71194	0.000205675	0.00234802	0.324726	20.8046	12.3039	24.5857	13.1883	21.2918	9.37197	5.20062	5.75769	3.06967
Ntn4	1192.29	0.872527	0.235239	3.70911	0.000207992	0.00237117	1.83087	1021.23	863.511	834.22	828.036	803.175	1002.8	1101.23	1622.71	2653.73
Smim19	89.7416	-0.689204	0.185863	-3.70814	0.00020879	0.00237694	0.620196	109.45	125.276	83.0829	103.622	117.105	72.1642	57.8569	62.3749	76.7418
Dync1li1	50.3997	0.875381	0.236519	3.7011	0.000214665	0.00244043	1.83449	40.7047	35.7932	35.6069	29.2026	42.5837	57.169	83.2099	47.9807	81.3464
Rcn2	106.466	0.594967	0.160781	3.70049	0.000215181	0.0024429	1.51044	78.6957	96.1942	83.0829	78.1877	98.179	122.773	137.816	118.992	144.275
Rgs1	4.06919	3.80377	1.02897	3.69667	0.000218442	0.00247649	13.9652	0.904548	0	0	0	2.36576	3.74879	7.15085	16.3134	6.13935
Cdkn1c	14.3529	-1.5555	0.421083	-3.69405	0.000220707	0.0024987	0.34021	16.2819	31.319	24.5857	17.8984	11.8288	6.56038	6.50077	9.59615	4.60451
Armcx4	19.8992	1.24786	0.337844	3.69361	0.000221096	0.00249963	2.3749	15.3773	8.9483	13.5645	14.1303	8.28016	19.6811	26.0031	31.6673	41.4406
Smim13	96.8031	-0.710982	0.192593	-3.69164	0.000222813	0.00251557	0.610904	146.537	121.921	91.5607	102.68	124.202	65.6038	73.4587	85.4057	59.8586
Dnajc2	78.6125	0.645224	0.174823	3.69074	0.000223603	0.00252101	1.56398	68.7456	63.7566	59.3449	67.8255	53.2296	104.966	92.961	89.2442	107.439
Mvb12a	39.6643	0.902881	0.244699	3.68976	0.000224468	0.00252728	1.8698	23.5182	31.319	26.2813	23.5505	39.035	42.1739	59.8071	49.9	61.3935
Micos13	600	-0.534107	0.144821	-3.68805	0.000225983	0.00254084	0.690586	738.111	711.39	615.491	638.69	778.335	508.898	580.519	381.927	446.638
Sh3glb1	607.379	-0.487904	0.13232	-3.6873	0.000226648	0.00254481	0.71306	633.183	733.761	626.513	698.037	785.432	461.101	425.801	516.273	586.308
Taz	89.8293	-0.639417	0.173438	-3.68671	0.000227175	0.00254722	0.641972	95.8821	101.787	94.9518	116.811	124.202	70.2898	66.958	62.3749	75.207
Samd8	29.9315	1.00906	0.27379	3.68551	0.000228248	0.00254877	2.01259	21.7091	19.0151	22.0424	23.5505	16.5603	27.1787	48.7558	46.0615	44.5103
Mtpn	182.751	0.553312	0.150111	3.68602	0.000227787	0.00254877	1.46745	146.537	126.395	160.231	154.491	171.518	240.86	241.179	225.509	178.041
Nipsnap3b	5.56617	2.58387	0.701038	3.68578	0.000227999	0.00254877	5.99547	0.904548	0	4.23892	2.82606	0	10.3092	9.75116	6.7173	15.3484
Cx3cr1	6.63789	2.68191	0.727869	3.6846	0.000229059	0.00255434	6.41704	0	2.23707	4.23892	0	3.54864	23.4299	11.7014	11.5154	3.06967
Dstnl1	15.5845	2.24012	0.609471	3.67551	0.000237372	0.00263983	4.72436	2.71364	3.35561	11.869	5.65212	4.73152	12.1836	14.9518	9.59615	75.207
Sema3c	379.42	1.03409	0.28132	3.67584	0.000237066	0.00263983	2.04782	369.056	287.464	203.468	166.738	269.697	447.043	713.135	711.074	247.109
Six4	16.4576	-1.46725	0.39928	-3.67475	0.000238084	0.00264415	0.36167	23.5182	29.082	20.3468	23.5505	16.5603	7.49758	7.80093	2.87884	16.8832
Klhdc3	57.011	-0.796039	0.216867	-3.67063	0.000241952	0.00268347	0.575928	66.9365	68.2308	74.605	59.3473	80.4358	34.6763	42.9051	30.7077	55.2541
Tmem183a	42.1409	0.935072	0.255046	3.66629	0.000246094	0.00272571	1.91199	28.9455	26.8449	34.7592	16.9564	42.5837	52.483	61.7573	48.9403	65.998
Trim35	200.098	-0.532351	0.145344	-3.66269	0.000249581	0.00276059	0.691427	224.328	266.212	235.684	245.867	185.712	167.758	156.019	145.861	173.437
Syt14	7.91341	-2.14016	0.584741	-3.66	0.00025221	0.0027859	0.226855	12.6637	17.8966	8.47784	11.3042	10.6459	1.87439	2.60031	5.75769	0
Zc3h14	85.2538	0.65854	0.179987	3.65882	0.000253382	0.00279507	1.57848	61.5093	63.7566	66.1272	75.3616	70.9728	85.2849	109.213	104.598	130.461
Bves	95.1839	-0.731986	0.200152	-3.65714	0.000255042	0.00280959	0.602075	117.591	99.5498	95.7996	138.477	128.934	91.8453	70.8584	61.4153	52.1845
Dach1	34.1417	-1.00456	0.274792	-3.6557	0.00025648	0.00282163	0.498423	35.2774	51.4527	38.9981	42.3909	52.0467	13.1208	22.7527	29.7481	21.4877
Ube2d2	154.487	-0.543973	0.148823	-3.65518	0.000257006	0.00282361	0.685879	185.432	165.544	195.838	156.375	191.627	113.401	115.064	122.831	144.275
Eif2s3	214.687	0.502739	0.137841	3.64723	0.000265083	0.00290844	1.4169	186.337	199.1	173.796	165.796	179.798	221.179	241.829	292.682	271.666
Kcna7	9.47364	-1.95198	0.535343	-3.64622	0.000266129	0.002916	0.258462	9.04548	17.8966	16.9557	17.8984	9.46304	4.68599	2.60031	6.7173	0
Zbtb18	50.4619	-1.03172	0.283121	-3.64408	0.000268346	0.00293636	0.489128	56.9865	92.8386	57.6493	58.4053	61.5098	54.3574	24.0529	26.8692	21.4877
Kcnj14	13.0822	1.51371	0.415558	3.64259	0.000269906	0.00294948	2.85543	7.23638	8.9483	4.23892	4.7101	10.6459	22.4927	14.9518	15.3538	29.1619
Rnf31	26.066	-1.13928	0.312874	-3.64134	0.000271218	0.00295986	0.453986	41.6092	27.9634	27.1291	47.101	28.3891	10.3092	17.5521	19.1923	15.3484
Pde4c	9.20212	-1.79996	0.494471	-3.64018	0.000272447	0.00296931	0.287182	12.6637	11.1854	17.8035	14.1303	11.8288	3.74879	4.55054	3.83846	3.06967
Homer2	76.2732	0.729416	0.200497	3.63804	0.000274719	0.0029866	1.65797	55.1774	58.1639	66.975	69.7095	46.1323	89.9709	112.463	114.194	73.6722
Mrpl51	42.7545	-0.892227	0.245252	-3.638	0.000274764	0.0029866	0.538782	66.032	59.2825	39.8459	59.3473	43.7666	24.3671	30.5536	27.8288	33.7664
Synj2	102.238	-0.830798	0.228482	-3.63617	0.000276722	0.00300389	0.562218	161.914	138.699	120.385	129.057	85.1674	85.2849	55.9066	93.0826	50.6496
Aebp1	165.593	0.710008	0.195323	3.63504	0.000277938	0.00300886	1.63581	162.819	128.632	150.058	101.738	102.911	191.188	278.233	181.367	193.389
Thtpa	25.1033	1.16124	0.319463	3.63499	0.000277994	0.00300886	2.2365	10.8546	14.541	16.1079	18.8404	20.109	45.9227	29.9036	22.0711	47.5799
Cyp2j4	8.50596	-3.05475	0.840438	-3.63472	0.000278285	0.00300886	0.120345	2.71364	36.9117	8.47784	3.76808	17.7432	0	1.95023	1.91923	3.06967
Efcc1	61.1647	-0.810722	0.223087	-3.63411	0.000278939	0.00301195	0.570096	83.2184	59.2825	103.43	64.9994	66.2413	44.9855	44.8553	37.425	46.0451
C1qtnf5	7.63773	1.99886	0.550207	3.63293	0.000280222	0.00302181	3.99685	3.61819	1.11854	6.78227	0.942021	3.54864	12.1836	15.6019	9.59615	15.3484
Scarb1	8.4932	1.79808	0.495034	3.63223	0.000280979	0.00302598	3.47757	1.8091	6.71122	4.23892	2.82606	4.73152	12.1836	11.7014	15.3538	16.8832
Trabd	81.5786	-0.788907	0.217274	-3.63094	0.000282391	0.00303719	0.578782	90.4548	96.1942	90.7129	78.1877	145.494	51.5458	49.4059	66.2134	65.998
Ncf4	9.21276	1.9974	0.550195	3.63036	0.000283031	0.00304007	3.99281	3.61819	0	5.93449	1.88404	8.28016	24.3671	12.3515	9.59615	16.8832
Etv5	12.7933	1.45498	0.401326	3.62543	0.000288484	0.00309458	2.74152	8.14093	10.0668	7.63006	7.53616	2.36576	14.9952	19.5023	24.95	19.9529
Fuom	44.7282	-0.873458	0.241116	-3.62256	0.000291699	0.00312496	0.545837	55.1774	46.9786	54.2582	52.7532	68.607	34.6763	22.7527	25.9096	41.4406
LOC120093083	31.6561	-0.981881	0.271184	-3.62072	0.000293784	0.00314042	0.506319	41.6092	53.6898	35.6069	41.4489	29.572	17.8067	19.5023	21.1115	24.5574
Dnajb6	228.898	0.532798	0.147157	3.62061	0.00029391	0.00314042	1.44673	181.814	229.3	157.688	189.346	199.907	261.478	290.585	308.996	240.969
Masp1	242.405	-0.688455	0.190393	-3.61596	0.000299234	0.00319313	0.620518	184.528	335.561	258.574	333.475	347.767	170.57	186.572	203.438	161.158
Tp53i3	193.006	-0.74556	0.206231	-3.61518	0.000300141	0.00319447	0.596436	238.801	253.908	238.227	286.374	159.689	145.266	121.564	191.923	101.299
Lyc2	5.45847	2.56894	0.710572	3.61532	0.000299981	0.00319447	5.93374	3.61819	0	1.69557	1.88404	1.18288	18.7439	7.80093	9.59615	4.60451
Abca4	3.0146	3.98811	1.10336	3.6145	0.00030093	0.0031987	15.8686	0	0	0.847784	0.942021	0	8.43477	5.20062	8.63653	3.06967
Mycbp	92.3565	0.670397	0.185638	3.61132	0.000304639	0.00323392	1.59151	72.3638	70.4679	78.8439	64.0574	82.8016	113.401	141.067	123.79	84.416
Fap	13.1225	1.42655	0.395205	3.60964	0.000306626	0.00325079	2.68803	9.95003	3.35561	5.08671	7.53616	11.8288	18.7439	20.1524	23.0307	18.418
Sema4d	35.2437	-1.00544	0.278723	-3.60732	0.000309375	0.00327569	0.498117	46.1319	42.5044	50.8671	48.9851	41.4008	19.6811	32.5039	25.9096	9.20902
Csdc2	85.3812	-0.873299	0.242175	-3.60607	0.000310866	0.00328416	0.545897	152.869	92.8386	91.5607	102.68	98.179	63.7294	72.1586	65.2538	29.1619
Ugt1a9	21.868	1.10929	0.307626	3.60598	0.000310979	0.00328416	2.1574	14.4728	14.541	11.869	17.8984	13.0117	40.2995	26.0031	24.95	33.7664
Glrx	15.4668	-1.47678	0.409727	-3.6043	0.00031299	0.00330114	0.35929	24.4228	13.4224	30.5202	15.0723	24.8405	10.3092	9.10108	3.83846	7.67418
Pdcd6	86.4061	0.671	0.186215	3.60337	0.000314124	0.00330882	1.59218	75.0775	63.7566	54.2582	69.7095	81.6187	119.024	124.815	98.8403	90.5554
Arid5a	34.8407	1.06987	0.297448	3.59682	0.000322127	0.00338876	2.09924	37.991	20.1337	23.738	17.8984	17.7432	64.6666	56.5567	44.1423	30.6967
Mepce	112.519	-0.617033	0.17185	-3.59053	0.000330005	0.00346639	0.65201	151.059	123.039	144.971	131.883	113.556	69.3526	87.1104	102.679	89.0205
Pdcd6ip	82.7715	0.630843	0.17571	3.59025	0.000330355	0.00346639	1.54847	64.2229	71.5864	65.2794	69.7095	62.6926	87.1593	107.263	121.871	95.1599
Cntnap5a	47.3895	0.969481	0.270345	3.58609	0.000335675	0.0035177	1.95814	22.6137	27.9634	37.3025	29.2026	50.8638	83.4105	76.7091	50.8596	47.5799
Znrf2	42.6487	0.920456	0.257123	3.57983	0.000343822	0.00359846	1.89271	28.9455	20.1337	29.6725	41.4489	31.9378	53.4202	68.9082	40.3038	69.0677
Acsl1	11.5898	-1.58658	0.443291	-3.57908	0.0003448	0.00360408	0.33296	20.8046	13.4224	15.2601	12.2463	21.2918	4.68599	5.8507	7.67692	3.06967
Tob2	105.102	-1.14358	0.319663	-3.57744	0.000346978	0.00362221	0.452636	141.109	64.8752	76.3006	188.404	223.564	50.6086	73.4587	50.8596	76.7418
Selenom	90.015	0.655586	0.183357	3.57545	0.00034962	0.00364514	1.57526	52.4638	64.8752	70.3661	87.6079	82.8016	109.652	105.963	115.154	121.252
Mpv17	44.1129	-0.831301	0.232553	-3.57467	0.000350671	0.00365144	0.562022	45.2274	53.6898	54.2582	62.1734	57.9611	34.6763	23.4028	36.4654	29.1619
Mtch2	819.817	-0.48344	0.135414	-3.57009	0.000356862	0.00371119	0.71527	824.043	980.957	796.917	957.093	1134.38	743.197	644.227	600.719	696.816
Niban2	32.0819	0.986441	0.276612	3.56615	0.000362265	0.00375781	1.98129	24.4228	16.7781	23.738	23.5505	21.2918	44.0483	28.6034	47.9807	58.3238
Mst1	5.14523	-2.91317	0.816872	-3.56625	0.000362129	0.00375781	0.132754	9.04548	12.3039	9.32563	4.7101	7.09728	1.87439	1.95023	0	0
Stk11	347.633	-0.480702	0.134884	-3.56381	0.000365508	0.00378665	0.716629	454.083	421.689	342.505	384.344	389.167	303.652	319.188	256.217	257.853
Tpm3	33.5508	0.904463	0.253863	3.56281	0.00036691	0.00379636	1.87185	19.9001	20.1337	31.368	23.5505	26.0234	37.4879	53.3063	44.1423	46.0451
Rorc	43.6679	-0.879582	0.24706	-3.5602	0.000370568	0.00382452	0.543525	51.5592	60.401	51.7148	47.101	61.5098	39.3623	20.1524	25.9096	35.3013
Fndc5	17.364	-1.60318	0.4503	-3.56024	0.000370517	0.00382452	0.329151	19.9001	17.8966	11.869	30.1447	44.9494	4.68599	9.75116	12.475	4.60451
Gxylt2	15.0603	1.42848	0.40154	3.5575	0.000374405	0.00385925	2.69162	9.95003	11.1854	10.1734	6.59414	5.9144	22.4927	33.1539	26.8692	9.20902
Ahnak2	28.5039	1.24573	0.35062	3.55293	0.000380962	0.0039219	2.37139	18.091	15.6595	33.0636	14.1303	7.09728	30.9275	58.507	42.223	36.8361
Maff	128.399	1.00635	0.284092	3.54235	0.000396578	0.00407752	2.00883	83.2184	55.9269	74.605	59.3473	170.335	161.198	134.566	193.842	222.551
Slc43a2	26.8873	1.05654	0.298876	3.53505	0.000407698	0.00418659	2.07994	22.6137	15.6595	22.0424	11.3042	17.7432	36.5507	26.6532	40.3038	49.1148
Piezo2	2.18529	4.17175	1.18188	3.52975	0.000415954	0.00426601	18.0228	0	0	0.847784	0	0	4.68599	7.80093	4.79807	1.53484
Id4	26.3251	1.02353	0.290195	3.52703	0.000420253	0.0043047	2.03288	24.4228	11.1854	15.2601	18.8404	20.109	33.7391	41.6049	28.7884	42.9754
Rfxank	46.9138	-0.948382	0.268982	-3.52582	0.000422171	0.00431893	0.518213	75.982	69.3493	68.6705	43.3329	42.5837	30.9275	42.255	23.0307	26.0922
Msrb3	14.0748	1.43439	0.406922	3.52498	0.000423509	0.0043272	2.70269	8.14093	7.82976	8.47784	7.53616	8.28016	26.2415	14.3017	33.5865	12.2787
Glb1	30.3445	0.994655	0.282307	3.52331	0.0004262	0.00434927	1.9926	17.1864	23.4893	28.8247	16.0143	20.109	33.7391	55.2566	35.5057	42.9754
Tst	22.7189	-1.0991	0.312176	-3.52077	0.000430297	0.0043856	0.466807	26.2319	32.4376	33.9114	30.1447	26.0234	7.49758	15.6019	17.2731	15.3484
Sirpa	114.239	0.540374	0.153515	3.52001	0.000431537	0.00439276	1.45435	108.546	92.8386	100.886	84.7818	88.716	142.454	146.267	136.265	127.391
Ppp6r3	106.381	-0.577139	0.164076	-3.5175	0.000435629	0.00442889	0.670292	126.637	147.647	109.364	125.289	115.922	87.1593	90.3607	76.7692	78.2767
Adgra1	10.6012	3.8938	1.10779	3.51491	0.000439896	0.00446118	14.8645	1.8091	0	4.23892	0	1.18288	27.1787	38.3546	21.1115	1.53484
Pigx	26.437	1.00743	0.286588	3.51524	0.00043935	0.00446118	2.01032	21.7091	19.0151	12.7168	13.1883	24.8405	30.9275	37.0544	35.5057	42.9754
LOC100363502	842.457	-0.469821	0.133721	-3.51344	0.000442338	0.00448038	0.722054	938.921	913.845	902.043	904.34	1142.66	688.84	570.768	707.236	813.464
Rnf181	19.2788	1.11889	0.318692	3.51088	0.00044663	0.00451826	2.1718	11.7591	8.9483	11.869	16.0143	15.3774	30.9275	27.9533	30.7077	19.9529
Nudt12	62.9723	-0.76943	0.219273	-3.50901	0.000449775	0.00454446	0.586649	65.1274	81.6532	58.4971	82.8978	99.3619	42.1739	45.5054	54.698	36.8361
Cyhr1	35.4617	-0.89334	0.254681	-3.50768	0.00045203	0.00456159	0.538366	50.6547	39.1488	38.1503	42.3909	54.4125	23.4299	29.9036	21.1115	19.9529
Gapdh	3368.67	-0.33615	0.0958456	-3.5072	0.000452847	0.0045642	0.792153	3646.23	3781.78	3556.46	3487.36	4083.3	2980.29	2688.07	2975.76	3118.79
Sorl1	20.1806	-1.16537	0.332542	-3.50442	0.000457605	0.00460648	0.445851	36.1819	27.9634	22.0424	27.3186	20.109	13.1208	9.75116	14.3942	10.7439
Ehd1	414.556	0.390191	0.111363	3.50378	0.0004587	0.00461182	1.31057	342.824	328.85	388.285	362.678	399.813	487.343	478.457	488.444	454.312
Ptprn	5.01024	3.10656	0.887448	3.50055	0.000464301	0.0046624	8.61324	0	1.11854	1.69557	2.82606	0	23.4299	5.8507	8.63653	1.53484
Dpt	481.312	0.504735	0.144273	3.49847	0.000467927	0.00469305	1.41886	439.61	343.391	393.372	347.606	505.09	500.463	600.671	589.203	612.4
Gnl3l	213.16	-0.65389	0.186938	-3.4979	0.000468943	0.00469748	0.635564	325.637	282.99	236.532	233.621	196.358	178.067	188.522	163.134	113.578
Zyg11b	153.136	-0.576573	0.165063	-3.49305	0.000477543	0.00477776	0.670555	190.86	161.069	181.426	217.607	143.128	107.778	111.163	128.588	136.6
Bend4	4.83445	2.50596	0.717834	3.49099	0.000481225	0.00480285	5.68025	1.8091	0	0.847784	3.76808	1.18288	11.2464	5.8507	9.59615	9.20902
Mfsd8	35.254	-0.840657	0.240803	-3.49106	0.000481115	0.00480285	0.558389	40.7047	40.2673	47.4759	42.3909	48.4981	25.3043	22.7527	26.8692	23.0226
Aqp6	3.15045	-4.17915	1.1977	-3.48931	0.000484266	0.00482731	0.0552015	8.14093	4.47415	1.69557	6.59414	5.9144	0	0	0	1.53484
Mrpl12	1122.88	-0.373722	0.107157	-3.4876	0.000487379	0.00485241	0.771789	1266.37	1240.46	1130.1	1199.19	1409.99	936.26	889.306	1002.8	1031.41
Dhrs7b	95.4849	0.651413	0.187046	3.48264	0.000496492	0.00493114	1.57071	97.6912	73.8235	68.6705	77.2457	63.8755	112.464	146.267	102.679	116.648
Thra	61.7294	-0.725658	0.208345	-3.48296	0.00049591	0.00493114	0.604721	67.8411	90.6015	74.605	66.8835	72.1557	49.6715	35.7542	41.2634	56.789
Ccni	233.491	0.496426	0.142862	3.47486	0.000511115	0.00506416	1.41071	211.664	172.255	215.337	214.781	169.152	287.72	248.33	262.934	319.246
Rps6ka5	41.4917	-0.832805	0.239666	-3.47486	0.000511125	0.00506416	0.561436	58.7956	49.2156	47.4759	56.5212	43.7666	20.6183	27.9533	30.7077	38.3709
Rps16	438.638	0.547143	0.157492	3.4741	0.000512574	0.00507237	1.46119	322.924	310.953	376.416	364.562	445.946	426.425	633.825	486.525	580.168
Hyou1	113.486	-0.598449	0.17228	-3.4737	0.000513326	0.00507367	0.660464	126.637	147.647	128.015	115.869	151.409	81.5362	104.662	71.9711	93.6251
F3	37.1409	-1.41969	0.408963	-3.47145	0.000517661	0.00511034	0.373792	35.2774	29.082	54.2582	31.0867	106.459	8.43477	16.902	22.0711	30.6967
Nudt13	16.5357	-1.21874	0.351731	-3.46498	0.00053027	0.0052285	0.429657	22.6137	20.1337	20.3468	19.7824	27.2062	9.37197	8.451	8.63653	12.2787
Adamtsl3	11.6686	1.39716	0.40367	3.46114	0.000537896	0.0052973	2.63382	7.23638	5.59269	6.78227	9.42021	4.73152	14.9952	22.1026	17.2731	16.8832
Wwc1	16.2876	-1.33385	0.385513	-3.45993	0.00054031	0.00531467	0.396709	21.7091	27.9634	20.3468	28.2606	11.8288	7.49758	8.451	6.7173	13.8135
Trdn	7.61263	-2.14331	0.62088	-3.45205	0.000556337	0.00545932	0.226359	10.8546	8.9483	6.78227	16.9564	14.1946	0	1.95023	5.75769	3.06967
Myl1	12.9272	3.55974	1.0312	3.45205	0.000556352	0.00545932	11.792	7.23638	0	2.54335	0	1.18288	34.6763	49.4059	10.5558	10.7439
Exoc6	43.6597	-0.836089	0.242364	-3.44972	0.000561167	0.00549372	0.56016	55.1774	49.2156	55.9538	42.3909	69.7899	25.3043	31.2037	39.3442	24.5574
Lamc2	31.3201	1.32218	0.383307	3.4494	0.000561835	0.00549372	2.50043	31.6592	20.1337	11.869	10.3622	21.2918	40.2995	74.1088	53.7384	18.418
Dnmt3a	40.158	-0.847884	0.245808	-3.44938	0.000561873	0.00549372	0.555599	48.8456	52.5713	56.8016	44.275	47.3152	38.4251	20.8025	27.8288	24.5574
Abhd18	108.305	-0.81795	0.23751	-3.44386	0.00057348	0.0056005	0.567247	183.623	143.173	110.212	139.419	96.9962	92.7825	88.4105	78.6884	41.4406
Cltc	631.906	0.450136	0.130848	3.44013	0.000581429	0.00567136	1.36617	541.824	578.284	508.671	579.343	512.187	659.787	804.146	875.168	627.748
Auh	113.424	-0.723769	0.210704	-3.435	0.000592562	0.00577306	0.605514	94.073	138.699	122.929	147.897	182.164	77.7874	76.7091	70.0519	110.508
Nsmce1	61.3213	-0.735862	0.214271	-3.43426	0.000594181	0.00577607	0.600459	67.8411	60.401	67.8227	86.6659	87.5331	43.1111	38.3546	40.3038	59.8586
Ablim2	10.8104	-1.59591	0.464709	-3.43421	0.000594283	0.00577607	0.330814	16.2819	21.2522	9.32563	15.0723	15.3774	2.81159	5.8507	6.7173	4.60451
Mrps6	117.032	0.56923	0.166007	3.42896	0.000605907	0.00587765	1.48373	104.928	87.2459	92.4085	94.2021	105.276	146.203	173.571	126.669	122.787
Fcgr1a	26.7287	1.22978	0.358659	3.42884	0.000606173	0.00587765	2.34532	14.4728	14.541	16.9557	13.1883	26.0234	59.0434	52.0062	25.9096	18.418
Klrb1a	5.41315	-2.70989	0.790741	-3.42703	0.000610225	0.00590992	0.152841	4.52274	7.82976	15.2601	10.3622	5.9144	0	1.95023	2.87884	0
Ptma	2507.72	0.617241	0.180193	3.42544	0.000613802	0.00593754	1.53394	1758.44	1882.5	2408.56	1838.82	2241.56	2465.77	2495	3093.8	4385.03
Sod2	1312.84	-0.361138	0.105455	-3.42458	0.000615762	0.00594945	0.77855	1416.52	1463.05	1300.5	1543.03	1557.85	1229.6	1030.37	1164.97	1109.69
Sptan1	122.686	0.529942	0.154816	3.42305	0.000619224	0.00597269	1.44387	109.45	81.6532	113.603	101.738	105.276	161.198	148.218	137.225	145.81
Eef1a1	599.78	1.2746	0.372377	3.42287	0.000619629	0.00597269	2.41932	391.669	302.005	401.002	276.954	466.055	471.41	627.325	845.42	1616.18
Myo5b	5.74347	-2.49442	0.728924	-3.42206	0.000621493	0.00597764	0.177462	6.33183	6.71122	5.93449	16.0143	10.6459	1.87439	1.30015	2.87884	0
Snai1	22.7471	1.0451	0.305407	3.42201	0.000621604	0.00597764	2.06352	12.6637	14.541	23.738	14.1303	11.8288	27.1787	37.7045	30.7077	32.2316
Mrps30	275.881	-0.420267	0.122897	-3.41966	0.000626989	0.00602234	0.747286	329.255	323.257	287.399	321.229	290.988	229.613	236.628	208.236	256.318
Trim55	101.747	0.692363	0.202511	3.41889	0.000628771	0.0060297	1.61593	84.1229	101.787	59.3449	56.5212	99.3619	119.961	141.717	120.911	131.996
Cdh17	8.65892	2.04565	0.598372	3.41869	0.000629231	0.0060297	4.12859	0	2.23707	9.32563	2.82606	3.54864	7.49758	22.7527	14.3942	15.3484
Zfand2b	39.6945	0.996237	0.291694	3.41535	0.000636997	0.00609697	1.99479	33.4683	23.4893	17.8035	19.7824	43.7666	43.1111	67.608	42.223	65.998
Nxnl2	9.81247	1.54495	0.452437	3.41473	0.000638443	0.00610366	2.91794	5.42729	5.59269	5.08671	4.7101	5.9144	18.7439	18.8522	8.63653	15.3484
Gprin3	27.1585	-1.21974	0.357281	-3.41394	0.000640312	0.00611438	0.429361	53.3683	32.4376	33.9114	29.2026	34.3035	7.49758	18.2022	27.8288	7.67418
Slc9a8	21.7741	-1.12401	0.32945	-3.41177	0.000645434	0.0061561	0.458818	28.9455	40.2673	20.3468	24.4925	29.572	17.8067	11.7014	10.5558	12.2787
Ivd	759.843	-0.507019	0.148726	-3.40907	0.000651844	0.00620999	0.703675	852.989	795.28	779.114	782.819	1163.95	568.879	562.317	648.699	684.537
Col5a1	199.221	0.719649	0.211123	3.40867	0.000652797	0.00621184	1.64678	175.482	167.781	195.838	121.521	114.739	259.604	337.39	245.661	174.971
Ippk	17.5793	1.20424	0.353517	3.40646	0.000658115	0.00625515	2.30416	15.3773	5.59269	12.7168	10.3622	10.6459	20.6183	20.1524	33.5865	29.1619
Lgmn	546.522	0.517147	0.151861	3.40539	0.000660703	0.00627246	1.43112	392.574	456.363	462.89	458.764	525.199	577.313	657.228	843.501	544.867
C1r	472.195	0.644406	0.189278	3.40455	0.000662735	0.00628445	1.5631	401.619	321.02	528.17	355.142	282.708	567.004	746.939	557.536	489.613
Cst7	8.52804	1.86851	0.548928	3.40393	0.00066423	0.00629133	3.65156	1.8091	4.47415	4.23892	2.82606	7.09728	19.6811	18.2022	15.3538	3.06967
Cyb5a	106.194	-0.683072	0.200819	-3.40144	0.000670319	0.00633432	0.622838	100.405	115.209	148.362	123.405	146.677	80.599	61.1073	71.0115	108.973
Chadl	5.80176	-2.5172	0.739984	-3.40169	0.000669699	0.00633432	0.174682	8.14093	3.35561	12.7168	6.59414	15.3774	2.81159	1.30015	1.91923	0
Slc22a3	5.90001	-2.27438	0.668876	-3.4003	0.000673115	0.0063534	0.206702	9.95003	12.3039	9.32563	5.65212	8.28016	1.87439	1.30015	2.87884	1.53484
Tmem151a	5.33367	2.44655	0.719745	3.39919	0.000675853	0.00637189	5.45111	1.8091	4.47415	0.847784	0	2.36576	9.37197	9.75116	16.3134	3.06967
Shroom3	198.036	0.504698	0.148654	3.39513	0.000685968	0.00645559	1.41883	190.86	159.951	161.927	161.086	162.055	261.478	217.126	274.45	193.389
Sdcbp2	39.8756	0.755201	0.222463	3.39473	0.000686958	0.00645559	1.68787	29.8501	24.6078	32.2158	34.8548	30.7549	49.6715	53.3063	49.9	53.7193
Dusp7	267.271	-0.528023	0.155545	-3.39468	0.000687101	0.00645559	0.693504	339.205	243.841	268.748	360.794	332.389	227.739	183.322	220.711	228.691
Ccpg1	107.331	-0.549273	0.161873	-3.39324	0.000690707	0.00648202	0.683364	132.064	127.513	113.603	125.289	127.751	76.8502	100.762	77.7288	84.416
Sh3bgrl3	58.7264	0.969897	0.286051	3.39064	0.000697298	0.00653637	1.9587	39.8001	38.0303	52.5626	28.2606	44.9494	67.4782	65.0077	52.7788	139.67
Mybpc2	3.35296	3.47439	1.02572	3.38729	0.000705866	0.00660687	11.1147	0	0	0	0.942021	2.36576	5.62318	4.55054	10.5558	6.13935
Prdm11	2.78536	-4.01796	1.18626	-3.38707	0.000706435	0.00660687	0.061727	4.52274	5.59269	3.39114	4.7101	5.9144	0.937197	0	0	0
Ifitm10	9.49387	1.66788	0.492653	3.3855	0.000710477	0.00663708	3.17747	2.71364	2.23707	5.08671	8.47818	5.9144	14.058	16.2519	23.0307	7.67418
Aldh1a1	60.2489	0.829163	0.245059	3.38352	0.000715629	0.00667757	1.77665	38.8956	34.6747	51.7148	64.0574	35.4864	72.1642	104.012	84.4461	56.789
Gpd2	30.0434	-1.16906	0.345551	-3.38318	0.000716513	0.0066782	0.44471	55.1774	32.4376	36.4547	42.3909	35.4864	25.3043	21.4525	20.1519	1.53484
Tmod1	255.746	0.523324	0.154758	3.38156	0.000720746	0.00671	1.43726	226.137	239.367	191.599	164.854	248.405	268.976	302.286	307.077	353.013
Clpb	90.7255	-0.63099	0.186933	-3.3755	0.000736825	0.00684457	0.645733	116.687	102.905	87.3218	104.564	128.934	79.6618	65.0077	77.7288	53.7193
Dchs1	18.2559	1.30513	0.38665	3.37548	0.000736876	0.00684457	2.47106	12.6637	12.3039	11.869	5.65212	11.8288	16.8695	27.3032	18.2327	47.5799
Abca5	7.51724	1.78657	0.529639	3.37318	0.000743044	0.00689403	3.44993	5.42729	3.35561	3.39114	4.7101	1.18288	12.1836	14.9518	16.3134	6.13935
RGD1563400	5.50523	2.30172	0.682609	3.37194	0.000746397	0.00691729	4.93045	0	3.35561	2.54335	3.76808	0	8.43477	6.50077	9.59615	15.3484
Prxl2a	33.0443	1.20304	0.356935	3.37047	0.000750395	0.00694646	2.30224	17.1864	29.082	12.7168	34.8548	11.8288	38.4251	78.6593	39.3442	35.3013
Mapk12	22.5815	-1.19195	0.353732	-3.36964	0.000752654	0.00695949	0.43771	20.8046	23.4893	29.6725	31.0867	44.9494	10.3092	16.2519	6.7173	19.9529
Carhsp1	286.494	0.614425	0.182448	3.36767	0.000758063	0.00700159	1.53095	245.132	229.3	198.382	258.114	231.844	391.748	460.905	328.188	234.83
Pgbd5	3.29547	3.41455	1.01471	3.36504	0.00076533	0.00706073	10.6631	0	1.11854	0	0	2.36576	5.62318	5.20062	7.67692	7.67418
Kcnj5	32.2488	-0.980248	0.291344	-3.36458	0.000766612	0.00706459	0.506893	41.6092	51.4527	37.3025	46.159	31.9378	14.058	26.6532	28.7884	12.2787
Pank1	50.0005	-0.959033	0.285129	-3.3635	0.000769606	0.00707842	0.514402	84.1229	40.2673	39.8459	72.5356	80.4358	34.6763	24.0529	32.6269	41.4406
Adamts2	244.896	0.585359	0.174037	3.36341	0.000769846	0.00707842	1.50041	220.71	189.033	262.813	169.564	159.689	313.024	355.592	261.975	271.666
Wwc2	10.9643	1.3846	0.412077	3.36005	0.000779285	0.00715716	2.61099	8.14093	6.71122	5.93449	6.59414	4.73152	14.058	19.5023	19.1923	13.8135
Cox20	753.355	-0.504001	0.150028	-3.35938	0.00078118	0.00715848	0.705148	975.103	796.399	682.466	784.703	1095.35	587.623	572.718	622.79	663.05
B4galt1	76.964	0.761893	0.226791	3.35946	0.000780963	0.00715848	1.69571	71.4593	65.9937	41.5414	46.159	67.4242	83.4105	84.51	94.0422	138.135
Zfp106	76.7268	-0.819413	0.244659	-3.3492	0.00081046	0.00741847	0.566673	105.832	100.668	69.5183	81.9558	113.556	54.3574	37.0544	43.1827	84.416
Pxdn	77.26	0.762102	0.227787	3.34568	0.000820811	0.00750482	1.69596	47.941	60.401	66.975	55.5792	66.2413	72.1642	144.317	98.8403	82.8812
Atp13a3	43.07	0.813271	0.243317	3.34243	0.000830481	0.00757629	1.75719	42.5137	26.8449	27.1291	36.7388	28.3891	46.8599	63.0575	70.0519	46.0451
Elk1	53.1119	-0.721952	0.215983	-3.34263	0.000829881	0.00757629	0.606277	51.5592	68.2308	69.5183	59.3473	74.5214	35.6135	39.0046	47.9807	32.2316
C1s	211.513	0.673751	0.201797	3.33876	0.000841526	0.00766849	1.59521	130.255	135.343	253.488	160.143	156.14	214.618	300.986	276.369	276.271
Pdlim7	110.861	0.594651	0.178192	3.33714	0.000846464	0.0077049	1.51011	84.1229	86.1274	81.3873	87.6079	111.191	124.647	131.966	114.194	176.506
Susd4	3.2447	3.44564	1.03308	3.3353	0.000852072	0.00773174	10.8953	0	1.11854	1.69557	0	0	4.68599	5.20062	5.75769	10.7439
Vcl	217.564	-0.455637	0.1366	-3.33556	0.000851278	0.00773174	0.729188	281.314	233.774	261.118	241.157	220.016	163.072	194.373	192.883	170.367
Brk1	238.947	0.513711	0.154025	3.33524	0.000852251	0.00773174	1.42772	168.246	200.218	201.773	203.476	228.296	287.72	274.983	231.267	354.547
Srgap1	3.23518	3.436	1.0304	3.33464	0.000854102	0.00773994	10.8228	0	0	0.847784	0.942021	1.18288	5.62318	3.25039	9.59615	7.67418
Zfyve9	113.128	-0.599728	0.180169	-3.32869	0.000872545	0.00789832	0.659879	162.819	129.75	122.081	131.883	121.837	83.4105	89.0606	111.315	65.998
Ngrn	86.0566	0.609367	0.183113	3.32781	0.000875309	0.00790608	1.52559	66.032	65.9937	67.8227	56.5212	93.4475	112.464	109.213	94.0422	108.973
Mettl17	15.8384	-1.18543	0.356221	-3.3278	0.000875336	0.00790608	0.439692	21.7091	20.1337	22.0424	24.4925	17.7432	9.37197	11.7014	7.67692	7.67418
Ppm1b	51.2773	0.693729	0.208523	3.32687	0.00087827	0.00792382	1.61746	32.5637	46.9786	36.4547	41.4489	44.9494	59.0434	66.3079	73.8903	59.8586
RGD1563072	33.1509	-0.946132	0.284486	-3.32576	0.00088179	0.00794681	0.519022	56.9865	43.623	33.9114	38.6228	35.4864	16.8695	16.2519	25.9096	30.6967
Mmp24os	33.0855	0.945573	0.28459	3.32258	0.000891897	0.00802904	1.92595	20.8046	23.4893	20.3468	37.6808	15.3774	55.2946	50.706	40.3038	33.7664
Nars1	24.796	1.01501	0.305642	3.32091	0.000897238	0.00805052	2.02092	21.7091	22.3707	9.32563	14.1303	17.7432	27.1787	35.1042	32.6269	42.9754
Xk	29.5117	-1.12898	0.339932	-3.32121	0.000896294	0.00805052	0.457238	49.7501	32.4376	29.6725	41.4489	42.5837	28.1159	13.0015	23.9904	4.60451
Wdr45	71.4555	-0.703731	0.211882	-3.32133	0.000895894	0.00805052	0.613983	93.1684	95.0757	73.7572	66.8835	104.093	68.4154	49.4059	50.8596	41.4406
Tbx21	8.41275	-2.1762	0.655889	-3.31794	0.000906849	0.00812663	0.221258	11.7591	10.0668	24.5857	14.1303	3.54864	6.56038	0.650077	2.87884	1.53484
LOC120093069	26.2143	-1.15101	0.346932	-3.31767	0.000907709	0.00812663	0.450311	37.0865	52.5713	24.5857	33.9127	27.2062	20.6183	22.1026	8.63653	9.20902
Rplp2	15.9557	1.1621	0.350616	3.31446	0.000918188	0.00821145	2.23784	9.04548	10.0668	13.5645	7.53616	10.6459	18.7439	19.5023	26.8692	27.6271
Wfdc1	135.092	-0.891515	0.269062	-3.31342	0.000921635	0.00823327	0.539048	86.8366	146.528	182.274	176.158	259.051	108.715	109.863	60.4557	85.9509
Trim59	6.51836	2.05101	0.619335	3.31164	0.000927521	0.00827681	4.14397	0.904548	0	3.39114	6.59414	2.36576	13.1208	7.15085	14.3942	10.7439
Ncoa7	24.9543	1.13031	0.341378	3.31101	0.000929591	0.00827783	2.18905	20.8046	13.4224	22.8902	16.0143	8.28016	30.9275	35.1042	55.6576	21.4877
Rasgrp4	14.1648	1.29805	0.392042	3.31099	0.000929661	0.00827783	2.45896	6.33183	10.0668	13.5645	7.53616	4.73152	14.058	20.1524	24.95	26.0922
Mybl1	7.70304	2.0605	0.622639	3.3093	0.000935296	0.00831895	4.17131	2.71364	4.47415	0.847784	1.88404	7.09728	15.9324	22.7527	10.5558	3.06967
Mccc1	33.5829	0.841466	0.254464	3.30682	0.00094363	0.00838394	1.79187	18.9955	26.8449	24.5857	34.8548	18.9261	41.2367	46.8056	47.0211	42.9754
Tmem238	27.334	-1.03376	0.312737	-3.30553	0.000947968	0.00841335	0.488435	26.2319	39.1488	35.6069	35.7968	39.035	13.1208	20.8025	8.63653	27.6271
Slc25a19	37.1296	-0.802363	0.242917	-3.30304	0.000956434	0.00847928	0.573409	48.8456	35.7932	44.0848	51.8111	47.3152	25.3043	22.1026	29.7481	29.1619
Ralgps2	25.3892	-1.08926	0.330284	-3.29794	0.000973981	0.00862548	0.470003	43.4183	31.319	27.1291	26.3766	39.035	18.7439	12.3515	23.9904	6.13935
Gls	131.614	0.490382	0.148773	3.29618	0.000980103	0.0086703	1.40482	115.782	97.3128	116.994	115.869	111.191	151.826	146.267	180.408	148.879
Inpp4b	67.5366	-0.839637	0.254805	-3.29522	0.000983455	0.00869055	0.558784	111.259	98.4313	79.6917	84.7818	46.1323	32.8019	55.9066	52.7788	46.0451
Cep164	40.7011	0.867657	0.263619	3.29133	0.000997141	0.00880198	1.8247	22.6137	34.6747	23.738	42.3909	24.8405	60.9178	38.3546	60.4557	58.3238
[truncated: 7,253 more rows]

## Sheet: ShamvsPAB
Gene	baseMean	log2FoldChange	lfcSE	stat	pvalue	padj	FC	WE23.sorted	WE24.sorted	WE25.sorted	WE27.sorted	WE19.sorted	WE21.sorted	WE22.sorted	WE26.sorted
[truncated: 8,324 more rows]
