# Supplementary material for: Alternative Polyadenylation Signatures Distinguish Maladaptive Right Ventricular Remodeling in Pulmonary Hypertension: Implications for RNA-Based Diagnostics and Therapeutics
Source: Br J Biomed Sci. 2026 Feb 20;83:15687. doi: 10.3389/bjbs.2026.15687 (PMC12963017; doi:10.3389/bjbs.2026.15687)
Supplement: Supplementary file 5 [file Table1.xlsx]

## Sheet: ControlvsDecomp
Gene	Vector_a	Vector_b	CP	TP	CD	TD	PolyAIndex	No.PAsites	PolyASites	DeltaU	MaxPASite	MaxDeltaU	G_Pval	AdjG_Pval
AKAP12	0.22350464319040975,0.2752833924304046,0.10394830956071538,0.09454208214959976,0.11518119552490627,0.11528266957585367,0.07225770756811045	0.23756045521059366,0.1619850899010158,0.07301384427682647,0.11079190896544215,0.15372294097211703,0.1736766695682213,0.08924909110578359	0.393898	0.353169	0.234792	0.278642	0.157465	7	chr6_151356048_151356100_+@UTR3,chr6_151356350_151356402_+@UTR3,chr6_151356690_151356742_+@UTR3,chr6_151356944_151356996_+@UTR3,chr6_151357144_151357196_+@UTR3,chr6_151357870_151357922_+@UTR3,chr6_151358110_151358162_+@UTR3	0.012431157143875687,-0.11466254214108634,-0.032767689721844795,0.014342280408773042,0.036653064934167576,0.05646050612929282,0.015028729226531534	chr6_151356350_151356402_+@UTR3	-0.114663	4.13558e-10	1.57458e-09
PPM1L	0.11072988365570113,0.1292256978817058,0.07288375094904644,0.13158167225775502,0.11680547184862163,0.12916637479439616,0.12757123630491946,0.10558865133891508,0.06110352284636854,0.015343738122570682	0.048191208755221496,0.15406121731095185,0.04752184526299937,0.07108628414074761,0.07511481754564353,0.07665097564928007,0.13374118202007673,0.08289763073138953,0.15737052168176277,0.15336431690192706	0.310106	0.231908	0.211317	0.301763	0.419207	10	chr3_161069398_161069450_+@UTR3,chr3_161069812_161069864_+@UTR3,chr3_161071002_161071054_+@UTR3,chr3_161072180_161072232_+@UTR3,chr3_161072820_161072872_+@UTR3,chr3_161073460_161073512_+@UTR3,chr3_161074762_161074814_+@UTR3,chr3_161075570_161075622_+@UTR3,chr3_161078474_161078526_+@UTR3,chr3_161078866_161078918_+@UTR3	-0.04791227809735714,0.03696017886875047,-0.010933393586495796,-0.04643391448196833,-0.027838893226447087,-0.038519794069076976,0.019450948443697907,-0.008960827948796768,0.10914462329853378,0.150096681445752	chr3_161078866_161078918_+@UTR3	0.150097	1.55204e-13	1.06333e-12
TTYH2	0.7965025640247232,0.2034974359752768	0.43884366364536936,0.5611563363546306	0.802238	0.455448	0.227254	0.574044	0.816744	2	chr17_74260264_74260316_+@UTR3,chr17_74261948_74262000_+@UTR3	-0.34881734709276585,0.36098241309122425	chr17_74261948_74262000_+@UTR3	0.360982	1.25098e-11	6.1741e-11
GOLGA7	0.24570091197182412,0.262045826779917,0.07288619909649732,0.14494923601578172,0.1579102963098737,0.11650752982610617	0.19951694689482635,0.21965590727707474,0.06981252997727888,0.133997283234072,0.2079953974761706,0.1690219351405776	0.403693	0.355941	0.285606	0.336287	0.18162	6	chr8_41509852_41509904_+@UTR3,chr8_41509996_41510048_+@UTR3,chr8_41510190_41510242_+@UTR3,chr8_41510336_41510388_+@UTR3,chr8_41510584_41510636_+@UTR3,chr8_41510764_41510816_+@UTR3	-0.045621158778873155,-0.04183644215493218,-0.0024773867435315122,-0.010388588941189658,0.05053829907080912,0.052984925933982116	chr8_41510764_41510816_+@UTR3	0.0529849	7.07331e-11	3.01001e-10
ATXN7L3B	0.43696599486326193,0.5150076965753568,0.04802630856138115	0.23060141698772024,0.6882468312759682,0.08115175173631162	0.504525	0.324631	0.382434	0.518798	0.636125	3	chr12_74538726_74538778_+@UTR3,chr12_74541092_74541144_+@UTR3,chr12_74541422_74541474_+@UTR3	-0.20428651338188145,0.1735611592176488,0.03496539214239034	chr12_74538726_74538778_+@UTR3	-0.204287	1.56398e-13	1.06855e-12
TCERG1	0.9015925122424094,0.09840748775759058	0.9072090394778666,0.09279096052213341	0.906699	0.911816	0.174879	0.169761	-0.0081198	2	chr5_146510850_146510902_+@UTR3,chr5_146511406_146511458_+@UTR3	0.006258058402765387,-0.0004394606427469694	chr5_146510850_146510902_+@UTR3	0.00625806	0.395326	0.43128
MAP1LC3A	0.8017658225834968,0.1982341774165032	0.7774292388097852,0.22257076119021482	0.817888	0.804374	0.487254	0.500555	0.024038	2	chr20_34560242_34560294_+@UTR3,chr20_34560318_34560369_+@UTR3	-0.024540712762198158,0.023270745733908083	chr20_34560242_34560294_+@UTR3	-0.0245407	0.0158662	0.0207619
TBX5	0.09706530068250242,0.9029346993174975	0.46988487702773424,0.5301151229722658	0.906213	0.54937	0.135617	0.49214	0.722071	2	chr12_114353906_114353957_-@UTR3,chr12_114355068_114355120_-@UTR3	0.4047241848142218,-0.27637600826357456	chr12_114353906_114353957_-@UTR3	0.404724	6.62215e-08	1.77092e-07
TMEM33	0.11381896533241267,0.1543018068617794,0.17130909182638995,0.06623475271919364,0.06809758992396563,0.0894709384159034,0.2844048790373682,0.05236197588298704	0.08152865582946434,0.06312564101064903,0.06722947115478779,0.03032440523364061,0.09375749897402642,0.08568037490238842,0.4947430674731486,0.08361088542189489	0.270835	0.160104	0.279733	0.40578	0.758404	8	chr4_41954360_41954412_+@UTR3,chr4_41954734_41954786_+@UTR3,chr4_41955096_41955148_+@UTR3,chr4_41955382_41955434_+@UTR3,chr4_41956406_41956458_+@UTR3,chr4_41959872_41959924_+@UTR3,chr4_41960332_41960384_+@UTR3,chr4_41960466_41960518_+@UTR3	-0.029957458807414225,-0.0884283011347687,-0.10141641311415334,-0.03344415537589367,0.02770223213268666,-0.0015529544146629104,0.21055440389125596,0.03325278537910246	chr4_41960332_41960384_+@UTR3	0.210554	2.69367e-13	1.75006e-12
PEX13	0.03509487246076082,0.16248616617641695,0.1367433127013744,0.2204338906478648,0.12861348802068737,0.13407959679532416,0.18254867319757145	0.05641311854131292,0.11378209159195454,0.112158097897819,0.1701005696846262,0.18697858544946938,0.15369035675008502,0.20687718008473288	0.0748371	0.0895171	0.393546	0.387259	-0.258411	7	chr2_61018704_61018756_+@UTR3,chr2_61048846_61048898_+@UTR3,chr2_61049230_61049282_+@UTR3,chr2_61049778_61049830_+@UTR3,chr2_61050586_61050638_+@UTR3,chr2_61051234_61051286_+@UTR3,chr2_61051500_61051552_+@UTR3	0.030358378299591406,-0.04063793742914118,-0.01593076664523123,-0.04191913649738355,0.06551680139689547,0.027194475344604313,0.03181179943621862	chr2_61050586_61050638_+@UTR3	0.0655168	0.000800002	0.00123268
AC023908.2	0.41125418884496723,0.5887458111550329	0.40193512976123047,0.5980648702387695	0.608439	0.617284	0.439979	0.431134	-0.0208214	2	chr15_39800136_39800188_-@UTR3,chr15_39801130_39801182_-@UTR3	-0.00768199352726745,0.005161481375139942	chr15_39800136_39800188_-@UTR3	-0.00768199	0.946096	0.955505
KLHL42	0.1763690206459232,0.17097460402743977,0.06703020166996325,0.08915806688846412,0.16984336940829708,0.16879555320819767,0.15782918415171485	0.10166588746489262,0.12491803667404718,0.07932606290578036,0.03695883175670413,0.1108205659407047,0.24302288206835712,0.3032877331895139	0.309229	0.217352	0.299602	0.409808	0.508643	7	chr12_27798140_27798192_+@UTR3,chr12_27798322_27798374_+@UTR3,chr12_27799010_27799062_+@UTR3,chr12_27799916_27799968_+@UTR3,chr12_27800186_27800238_+@UTR3,chr12_27802374_27802426_+@UTR3,chr12_27802692_27802744_+@UTR3	-0.06756418424556945,-0.03958513807742042,0.018451078793649517,-0.04478943423748557,-0.05192788031933181,0.07916576862943087,0.1492849644089818	chr12_27802692_27802744_+@UTR3	0.149285	2.23069e-09	7.57146e-09
TARS2	0.9521814866993881,0.04781851330061188	0.9366106177220906,0.06338938227790937	0.948793	0.935694	0.188011	0.20111	0.0200562	2	chr1_150507280_150507332_+@UTR3,chr1_150507576_150507628_+@UTR3	-0.015373597810966921,0.017592879351419594	chr1_150507576_150507628_+@UTR3	0.0175929	0.0551501	0.0676419
ANXA5	0.25974928193753555,0.7402507180624645	0.26137360589555014,0.7386263941044499	0.743277	0.741672	0.268503	0.270108	0.00311859	2	chr4_121668218_121668270_-@UTR3,chr4_121672554_121672606_-@UTR3	0.0015603837651011476,-0.0016415224995552924	chr4_121672554_121672606_-@UTR3	-0.00164152	0.999824	0.999824
MRPL42	0.23919572528333968,0.20737579372142695,0.09831681757590245,0.09997691735906668,0.10047464521683021,0.08909120853091977,0.08869144372425185,0.07687744858826248	0.41083602412148734,0.10045738380387852,0.05329722317060361,0.05562578085134925,0.09916148528487634,0.05839322645875263,0.12127327999933114,0.10095559630972117	0.367658	0.377177	0.224621	0.215442	-0.0368781	8	chr12_93501254_93501306_+@UTR3,chr12_93501514_93501566_+@UTR3,chr12_93501754_93501806_+@UTR3,chr12_93502234_93502286_+@UTR3,chr12_93502430_93502482_+@UTR3,chr12_93502902_93502954_+@UTR3,chr12_93503140_93503192_+@UTR3,chr12_93503328_93503380_+@UTR3	0.17373417620729342,-0.10296120658944875,-0.041153574618191,-0.04052471647054694,0.0021961311835664854,-0.026820773370456213,0.03585999758043676,0.027526314938395066	chr12_93501254_93501306_+@UTR3	0.173734	2.1603e-10	8.55009e-10
TNIP1	0.15079545404377928,0.8492045459562207	0.23486078979746186,0.7651392102025382	0.861219	0.787959	0.252579	0.32584	0.12826	2	chr5_151029924_151029976_-@UTR3,chr5_151030298_151030350_-@UTR3	0.08411762620282931,-0.08391722589718631	chr5_151029924_151029976_-@UTR3	0.0841176	2.81339e-09	9.38598e-09
MAP3K3	0.3040985048881432,0.28463339831237844,0.36228720536743086,0.04898089143204754	0.16246019097179557,0.30460381647889057,0.40846165000703655,0.12447434254227742	0.460411	0.352437	0.363405	0.449108	0.38556	4	chr17_63694138_63694190_+@UTR3,chr17_63695374_63695426_+@UTR3,chr17_63695810_63695862_+@UTR3,chr17_63696268_63696320_+@UTR3	-0.14176606135718173,0.019574470316700232,0.04578723331811796,0.07488239562060639	chr17_63694138_63694190_+@UTR3	-0.141766	1.41056e-13	9.75416e-13
MRPL44	0.9229274657328435,0.07707253426715659	0.823826579391122,0.176173420608878	0.926133	0.836052	0.157266	0.247347	0.147627	2	chr2_223967130_223967182_+@UTR3,chr2_223967672_223967724_+@UTR3	-0.09532057830338636,0.10954930881437214	chr2_223967672_223967724_+@UTR3	0.109549	0.00014556	0.000245014
EFEMP2	0.07722931691709035,0.9227706830829095	0.08580368939829194,0.9141963106017081	0.925368	0.917885	0.187454	0.194937	0.0117137	2	chr11_65866420_65866472_-@UTR3,chr11_65866798_65866850_-@UTR3	0.008490002582969558,-0.008544347772376115	chr11_65866798_65866850_-@UTR3	-0.00854435	0.411417	0.447781
IL17RD	0.1258881890063928,0.24893591871373325,0.2612594830771349,0.363916409202739	0.556036556036556,0.1805675805675806,0.16455026455026456,0.09884559884559885	0.510891	0.250296	0.219534	0.599424	1.02938	4	chr3_57090008_57090060_-@UTR3,chr3_57094274_57094326_-@UTR3,chr3_57095300_57095352_-@UTR3,chr3_57095924_57095976_-@UTR3	0.4408632912172049,0.0017779886030191983,-0.027676960072219536,-0.18891804049174563	chr3_57090008_57090060_-@UTR3	0.440863	2.04796e-10	8.11412e-10
BAG4	0.22746896108643297,0.24743840642156045,0.0964174030706281,0.11096887016575628,0.3177063592556223	0.2998939917163939,0.16463252206295723,0.03315256916113004,0.05868558877018977,0.44363532828932906	0.367998	0.32807	0.367646	0.417852	0.165694	5	chr8_38210506_38210558_+@UTR3,chr8_38210692_38210744_+@UTR3,chr8_38211494_38211546_+@UTR3,chr8_38211728_38211780_+@UTR3,chr8_38212768_38212820_+@UTR3	0.07518033276996525,-0.07837341469001038,-0.0583717735111667,-0.04747922978499347,0.12768965571535718	chr8_38212768_38212820_+@UTR3	0.12769	3.25774e-06	6.87045e-06
B3GALT6	0.4988916502106685,0.5011083497893315	0.5574716924893124,0.44252830751068756	0.546972	0.599333	0.548953	0.496592	-0.131891	2	chr1_1233572_1233624_+@UTR3,chr1_1234032_1234084_+@UTR3	0.0617255468159994,-0.053769116201452416	chr1_1233572_1233624_+@UTR3	0.0617255	0.0798935	0.0960043
PGM1	0.9480377597082972,0.05196224029170281	0.9483142245155791,0.051685775484420916	0.93896	0.939175	0.246153	0.24594	-0.000330074	2	chr1_63660022_63660074_+@UTR3,chr1_63660218_63660269_+@UTR3	0.00037015185752475865,0.0013109347280205186	chr1_63660218_63660269_+@UTR3	0.00131093	0.66726	0.701219
HLA-A	0.7541701644694271,0.24582983553057297	0.7111750040449508,0.2888249959550491	0.786113	0.751564	0.377639	0.412188	0.0648397	2	chr6_29945514_29945566_+@UTR3,chr6_29945746_29945798_+@UTR3	-0.04299138601278385,0.04296980910603043	chr6_29945514_29945566_+@UTR3	-0.0429914	0.00569696	0.00789819
NUP107	0.8754308575028203,0.12456914249717974	0.8271114173007678,0.17288858269923219	0.876297	0.828323	0.130809	0.178782	0.0812259	2	chr12_68735260_68735312_+@UTR3,chr12_68742500_68742552_+@UTR3	-0.04669633082691005,0.052912098570679106	chr12_68742500_68742552_+@UTR3	0.0529121	0.126924	0.148592
KDM5B	0.08921765920886902,0.16269699655524683,0.2302515788155553,0.3288508921770932,0.18898287324323562	0.0725793569894591,0.14582335264791327,0.3188572269065589,0.3261485642533663,0.13659149920270247	0.458555	0.461861	0.244052	0.239321	-0.0103632	5	chr1_202727456_202727508_-@UTR3,chr1_202728178_202728230_-@UTR3,chr1_202728528_202728580_-@UTR3,chr1_202728670_202728722_-@UTR3,chr1_202728826_202728878_-@UTR3	-0.01616149629798251,-0.01633586670827722,0.08829013458659421,-0.0022908529448621984,-0.05175588186107355	chr1_202728528_202728580_-@UTR3	0.0882901	0.00180123	0.00265722
NBEAL1	0.254931822314408,0.13865597140182817,0.16094847087444775,0.20203093630983804,0.24343279909947801	0.14129560011138959,0.13995386192754614,0.21362060454165718,0.11484683932052354,0.3902830940988835	0.372829	0.285336	0.383162	0.465064	0.385851	5	chr2_203217760_203217812_+@UTR3,chr2_203218366_203218418_+@UTR3,chr2_203218766_203218818_+@UTR3,chr2_203218932_203218984_+@UTR3,chr2_203219476_203219528_+@UTR3	-0.06001511759709749,0.04953760737246077,0.08889731170573156,-0.03364652334113444,0.1765699556696082	chr2_203219476_203219528_+@UTR3	0.17657	0.00469381	0.00658847
NMNAT1	0.48149513383661896,0.24652952748847826,0.20382609929315965,0.06814923938174318	0.5074241880905167,0.24680243492389947,0.16748459511568928,0.07828878186989455	0.571942	0.586426	0.277444	0.266122	-0.0360787	4	chr1_9982802_9982854_+@UTR3,chr1_9984546_9984598_+@UTR3,chr1_9984750_9984802_+@UTR3,chr1_9985468_9985520_+@UTR3	0.02968175241357368,0.0056196225354089024,-0.030174571807616346,0.016984256975488665	chr1_9984750_9984802_+@UTR3	-0.0301746	0.224106	0.253672
MBP	0.042051316110934274,0.06055784080468602,0.0777241983128727,0.07608205469138431,0.208540061832422,0.11546235431777065,0.06779101098142169,0.17547402427188127,0.17631713867662713	0.08094682825526586,0.08285347276636766,0.08199136858318148,0.07814062750533868,0.2796687124913517,0.06532172594283443,0.011343854941929235,0.1317401844973694,0.18799322501636145	0.334433	0.303073	0.141406	0.17595	0.142055	9	chr18_76978974_76979026_-@UTR3,chr18_76979240_76979292_-@UTR3,chr18_76980192_76980244_-@UTR3,chr18_76980338_76980390_-@UTR3,chr18_77013432_77013484_-@UTR3,chr18_77014896_77014948_-@UTR3,chr18_77015134_77015186_-@UTR3,chr18_77015308_77015360_-@UTR3,chr18_77016228_77016280_-@UTR3	0.04481166595239354,0.02795377655961087,0.009079513239985793,0.0068554509690712945,0.07543452976977624,-0.04397587825974257,-0.05018648536353082,-0.038049778870148765,0.017298281027603085	chr18_77013432_77013484_-@UTR3	0.0754345	1.66657e-08	4.89862e-08
PRIMA1	0.6526044243834018,0.3473955756165982	0.5060242597836583,0.4939757402163417	0.411559	0.542578	0.684366	0.553347	-0.398732	2	chr14_93719912_93719964_-@UTR3,chr14_93720372_93720424_-@UTR3	-0.1219627602624973,0.22056948037883795	chr14_93720372_93720424_-@UTR3	0.220569	0.000311814	0.00050458
DCTN2	0.1604851420366554,0.8395148579633446	0.20405869143453298,0.7959413085654671	0.853577	0.821638	0.355855	0.387794	0.0550183	2	chr12_57530124_57530176_-@UTR3,chr12_57530284_57530336_-@UTR3	0.0419790902142399,-0.04350885540648286	chr12_57530284_57530336_-@UTR3	-0.0435089	0.0300526	0.0379911
TMEM181	0.1335444267566241,0.1216541416140042,0.09245756376777522,0.12587076772739877,0.14254231126219064,0.12124402899944332,0.14573439507506272,0.11695236479750107	0.06119167536314142,0.09282245981527457,0.09728232460558559,0.09792321523703008,0.15325801238733125,0.11499268735591624,0.17517695111580908,0.20735267411991165	0.252463	0.188375	0.314868	0.360622	0.42246	8	chr6_158631958_158632010_+@UTR3,chr6_158632700_158632752_+@UTR3,chr6_158633066_158633118_+@UTR3,chr6_158634376_158634428_+@UTR3,chr6_158634592_158634644_+@UTR3,chr6_158634920_158634972_+@UTR3,chr6_158635014_158635065_+@UTR3,chr6_158635162_158635214_+@UTR3	-0.07112561485653736,-0.0277293865348604,0.005859534173869252,-0.0268469974003106,0.011656222057011806,-0.005203648576319109,0.030357291266989078,0.09116580670423405	chr6_158635162_158635214_+@UTR3	0.0911658	1.01848e-10	4.24634e-10
UHRF1BP1L	0.2668680657189047,0.7331319342810954	0.16365393151796237,0.8363460684820376	0.775784	0.851163	0.43526	0.35988	-0.133782	2	chr12_100037324_100037376_-@UTR3,chr12_100037482_100037534_-@UTR3	-0.08854442116062697,0.10353065205047762	chr12_100037482_100037534_-@UTR3	0.103531	0.00134044	0.00201026
TLE3	0.14207739516251516,0.2289252444299056,0.15073244671457017,0.2497572317753007,0.22850768191770832	0.22520462594672483,0.23018819173218782,0.1560242223293944,0.20985107315876925,0.17873188683292368	0.40008	0.344617	0.323339	0.379515	0.215293	5	chr15_70048238_70048290_-@UTR3,chr15_70048514_70048566_-@UTR3,chr15_70048950_70049002_-@UTR3,chr15_70049594_70049646_-@UTR3,chr15_70049774_70049826_-@UTR3	0.08032704506303079,-0.0008999117333460538,0.0028588136651649942,-0.04182086741672855,-0.05167768527478725	chr15_70048238_70048290_-@UTR3	0.080327	0.000200984	0.000332641
COPS8	0.17755407456095168,0.6040659730980645,0.21837995234098376	0.082785135250062,0.6461773704026534,0.2710374943472846	0.438118	0.37504	0.503294	0.563937	0.224272	3	chr2_237097898_237097950_+@UTR3,chr2_237098264_237098316_+@UTR3,chr2_237098562_237098614_+@UTR3	-0.0936786724999986,0.04244966338377565,0.05334381530502172	chr2_237097898_237097950_+@UTR3	-0.0936787	3.30599e-08	9.24454e-08
B4GALT1	0.1657438241025569,0.2478372509275498,0.11445209138871795,0.24731466276266004,0.22465217081851543	0.4398125976354649,0.23412846107195323,0.05945192867032216,0.12533827043686313,0.14126874218539667	0.390718	0.242457	0.32488	0.507886	0.688399	5	chr9_33110686_33110738_-@UTR3,chr9_33111500_33111552_-@UTR3,chr9_33112678_33112730_-@UTR3,chr9_33113072_33113124_-@UTR3,chr9_33113394_33113446_-@UTR3	0.2736777091756921,-0.013763378547073768,-0.055014766165022,-0.12190310718352693,-0.08335278096454898	chr9_33110686_33110738_-@UTR3	0.273678	4.65237e-20	1.00548e-18
RPL13A	0.9436866295627426,0.05631337043725737	0.9223610302862126,0.07763896971378743	0.944415	0.925429	0.152541	0.171574	0.0292983	2	chr19_49491812_49491863_+@UTR3,chr19_49492256_49492308_+@UTR3	-0.021321779823044285,0.02126926862343994	chr19_49491812_49491863_+@UTR3	-0.0213218	7.95588e-06	1.58281e-05
AL162431.1	0.07603088229614473,0.0689395814445214,0.10211071396309566,0.13103727908030158,0.10085925085402007,0.1949499359826028,0.17573908921309778,0.15033326716621592	0.056190401118052076,0.05085736243612049,0.13757391584361123,0.13535535284032865,0.11175102895772435,0.19450173268341112,0.1488220177356673,0.16494818838508482	0.360623	0.367469	0.195455	0.183601	-0.0271289	8	chr1_180973242_180973294_-@UTR3,chr1_180974636_180974688_-@UTR3,chr1_180975086_180975138_-@UTR3,chr1_180975316_180975368_-@UTR3,chr1_180975640_180975692_-@UTR3,chr1_180975822_180975874_-@UTR3,chr1_180975956_180976008_-@UTR3,chr1_180976106_180976158_-@UTR3	-0.01825777722732757,-0.016449050605448157,0.03670241632448233,0.005720770845547396,0.012270915882785075,0.0009099577617495691,-0.02542379226468111,0.015937633644926397	chr1_180975086_180975138_-@UTR3	0.0367024	0.0171723	0.0223841
SRSF11	0.2484417674946182,0.24511848958848598,0.12371570577230477,0.12914351039671249,0.07347702491490926,0.05503508408051637,0.07177795431864034,0.053290463433812725	0.35757327888871726,0.1459828674791627,0.11317979086895366,0.11740177989725334,0.045845515987029246,0.04468150791240234,0.05831700353258929,0.11701825543389217	0.399478	0.393284	0.202497	0.209574	0.0225468	8	chr1_70250908_70250960_+@UTR3,chr1_70251218_70251270_+@UTR3,chr1_70251450_70251502_+@UTR3,chr1_70251784_70251836_+@UTR3,chr1_70251974_70252025_+@UTR3,chr1_70252114_70252166_+@UTR3,chr1_70252308_70252360_+@UTR3,chr1_70252958_70253010_+@UTR3	0.10999302822502952,-0.09767899500695137,-0.009163853798517627,-0.010347320058545412,-0.026125033916513316,-0.00886439180249015,-0.012008770927401179,0.0650030319799122	chr1_70250908_70250960_+@UTR3	0.109993	3.80223e-14	2.87905e-13
MX2	0.5046370443352198,0.3473841571948236,0.14797879846995662	0.4042132115903387,0.44801965284591383,0.14776713556374754	0.610726	0.560251	0.338654	0.385609	0.124452	3	chr21_41408212_41408264_+@UTR3,chr21_41408622_41408674_+@UTR3,chr21_41408902_41408954_+@UTR3	-0.10009601030769238,0.09903085812221224,-0.001464055798435282	chr21_41408212_41408264_+@UTR3	-0.100096	0.00146955	0.00219456
LTO1	0.8558561963879977,0.07480006447128508,0.06934373914071724	0.8354689360864992,0.11111630501519973,0.05341475889830104	0.103966	0.117081	0.859209	0.841296	-0.171394	3	chr11_69653044_69653096_-@UTR3,chr11_69666634_69666686_-@UTR3,chr11_69667582_69667634_-@UTR3	-0.020048688567106177,0.03783658834538589,-0.014182409386992542	chr11_69666634_69666686_-@UTR3	0.0378366	0.0256315	0.032709
DOC2A	0.9392115923437234,0.06078840765627664	0.8834611525257349,0.11653884747426504	0.208853	0.255065	0.936977	0.890766	-0.288374	2	chr16_30005494_30005546_-@UTR3,chr16_30005766_30005818_-@UTR3	-0.055508772501306924,0.05592592765038419	chr16_30005766_30005818_-@UTR3	0.0559259	2.73646e-08	7.7514e-08
CYP3A5	0.5071292370893745,0.49287076291062554	0.492983867983868,0.507016132016132	0.570866	0.582441	0.582534	0.570958	-0.0289614	2	chr7_99669644_99669696_-@UTR3,chr7_99669898_99669950_-@UTR3	0.1240798258737289,0.0940567815261536	chr7_99669644_99669696_-@UTR3	0.12408	0.827677	0.850627
UBQLN2	0.4390834176874599,0.22173388472367317,0.23601571981137187,0.10316697777749499	0.4963805348919963,0.18509493247531372,0.13205276822219397,0.18647176441049604	0.544055	0.543515	0.297681	0.298196	0.00143339	4	chrX_56565792_56565844_+@UTR3,chrX_56566226_56566278_+@UTR3,chrX_56566440_56566492_+@UTR3,chrX_56566800_56566852_+@UTR3	0.05981050786267128,-0.032329171392578376,-0.09920349237192141,0.08741803688671149	chrX_56566440_56566492_+@UTR3	-0.0992035	4.47307e-07	1.06415e-06
STIM2	0.2686871568081169,0.4760424757220531,0.25527036746982995	0.08885551426427708,0.5485142879717058,0.3626301977640173	0.46464	0.341934	0.491898	0.605937	0.442397	3	chr4_27023456_27023508_+@UTR3,chr4_27023738_27023790_+@UTR3,chr4_27023928_27023980_+@UTR3	-0.17480879286143844,0.0730213948380889,0.10868163870595943	chr4_27023456_27023508_+@UTR3	-0.174809	1.95652e-08	5.69666e-08
C2orf69	0.18514003990085756,0.2562709625671319,0.5585889975320105	0.08333333333333333,0.20411685622865747,0.7125498104380092	0.298351	0.190157	0.618698	0.722312	0.64982	3	chr2_199926178_199926230_+@UTR3,chr2_199926800_199926852_+@UTR3,chr2_199927302_199927353_+@UTR3	-0.08577709180861347,-0.03625753067977572,0.1556995618510414	chr2_199927302_199927353_+@UTR3	0.1557	0.000442834	0.000702038
B3GAT2	0.4556269896821451,0.21502418134973733,0.32934882896811757	0.37873364501478196,0.10244475468087934,0.5188216003043387	0.422356	0.535668	0.523605	0.414011	-0.342879	3	chr6_70860872_70860924_-@UTR3,chr6_70861144_70861196_-@UTR3,chr6_70861468_70861520_-@UTR3	-0.07258091266634725,-0.10643910379838349,0.19184817693574358	chr6_70861468_70861520_-@UTR3	0.191848	2.78353e-13	1.80212e-12
FLVCR1	0.37034058792599167,0.6296594120740084	0.7849721706864564,0.2150278293135436	0.455666	0.807492	0.675705	0.323879	-0.825473	2	chr1_212895380_212895432_+@UTR3,chr1_212895692_212895744_+@UTR3	0.3961312186697981,-0.3495176557791934	chr1_212895380_212895432_+@UTR3	0.396131	5.77552e-07	1.35401e-06
CDC42	0.37638879471820896,0.338233765943092,0.28537743933869897	0.270897758212304,0.3567492838802159,0.37235295790748013	0.47316	0.382079	0.44282	0.520263	0.308457	3	chr1_22091592_22091644_+@UTR3,chr1_22092388_22092440_+@UTR3,chr1_22092710_22092762_+@UTR3	-0.10522037153469671,0.01870210607767603,0.0871271108650884	chr1_22091592_22091644_+@UTR3	-0.10522	6.394e-08	1.71548e-07
KREMEN1	0.3005761995379926,0.33728166392735187,0.22154639743215482,0.14059573910250067	0.2178745409964045,0.21627239831560674,0.3251715141187624,0.24068154656922647	0.501508	0.429365	0.222799	0.331802	0.224068	4	chr22_29142846_29142898_+@UTR3,chr22_29143158_29143210_+@UTR3,chr22_29143728_29143779_+@UTR3,chr22_29146644_29146696_+@UTR3	-0.07803475970833643,-0.11621670057029498,0.10672792958581029,0.10432952818747437	chr22_29143158_29143210_+@UTR3	-0.116217	5.59338e-10	2.0878e-09
PRKCI	0.2128801128153534,0.24032096636641015,0.0657663300973719,0.2121406800947459,0.2688919106261186	0.07188830957459848,0.10080637493884924,0.051811578151483524,0.2520292544182289,0.5234644829168399	0.33324	0.152472	0.389588	0.532775	1.12802	5	chr3_170303170_170303222_+@UTR3,chr3_170304206_170304258_+@UTR3,chr3_170304880_170304932_+@UTR3,chr3_170305604_170305656_+@UTR3,chr3_170305822_170305874_+@UTR3	-0.13681595390961318,-0.13538634820859896,-0.010295932346419845,0.04252031275180429,0.2551446520023454	chr3_170305822_170305874_+@UTR3	0.255145	1.82093e-16	2.06716e-15
FREM1	0.18693214053862867,0.8130678594613713	0.056400279410009614,0.9435997205899904	0.834216	0.930236	0.373628	0.277608	-0.157175	2	chr9_14737180_14737232_-@UTR3,chr9_14737342_14737394_-@UTR3	-0.1227056063060397,0.12745872206625763	chr9_14737342_14737394_-@UTR3	0.127459	2.68851e-05	4.97006e-05
CAPZA1	0.35908094859752643,0.2827465374085225,0.35817251399395095	0.2353019009139083,0.18576110727546327,0.5789369918106285	0.430969	0.298017	0.468957	0.57548	0.532191	3	chr1_112670186_112670238_+@UTR3,chr1_112671038_112671090_+@UTR3,chr1_112671256_112671308_+@UTR3	-0.1235650791311178,-0.096852619793002,0.22021939736859297	chr1_112671256_112671308_+@UTR3	0.220219	2.17785e-12	1.21661e-11
RSRC2	0.1517807296609374,0.2607773167204352,0.5874419536186275	0.15126469630383316,0.2750971495450768,0.57363815415109	0.652765	0.646075	0.310639	0.316841	0.0148609	3	chr12_122504816_122504868_-@UTR3,chr12_122505032_122505084_-@UTR3,chr12_122505356_122505408_-@UTR3	0.0007183279094390427,0.015318619863370464,-0.013160578860644812	chr12_122505032_122505084_-@UTR3	0.0153186	0.738608	0.767925
EIF2AK2	0.021104356225011774,0.12658073681919174,0.18065904407706787,0.08970581502297735,0.13715664010844678,0.1396255025856508,0.08862172096680695,0.09363342343612428,0.12291276075872244	0.1112101807405621,0.17044364497031697,0.1461545791876718,0.05854977359712436,0.121483057984882,0.08805132714854214,0.08136529948983114,0.0841222909290877,0.13861984595198176	0.280187	0.246211	0.244923	0.282536	0.186491	9	chr2_37099244_37099296_-@UTR3,chr2_37099670_37099722_-@UTR3,chr2_37100442_37100494_-@UTR3,chr2_37101738_37101790_-@UTR3,chr2_37103034_37103086_-@UTR3,chr2_37105948_37106000_-@UTR3,chr2_37106088_37106140_-@UTR3,chr2_37106342_37106394_-@UTR3,chr2_37106620_37106672_-@UTR3	0.09409533769497772,0.047812476187461456,-0.030258240582644758,-0.026495159061805024,-0.01130296447908985,-0.046987089089926576,-0.0027720059270590763,-0.005077318001687564,0.019867887348275076	chr2_37099244_37099296_-@UTR3	0.0940953	1.02881e-07	2.67037e-07
SLCO5A1	0.30592849336578076,0.2984743939824952,0.39559711265172404	0.07514321518080916,0.17907715717866093,0.7457796276405299	0.500259	0.693681	0.369454	0.126187	-0.471597	3	chr8_69670382_69670434_-@UTR3,chr8_69672314_69672366_-@UTR3,chr8_69672784_69672836_-@UTR3	-0.17451005145777682,-0.0777538067792524,0.3587888442049397	chr8_69672784_69672836_-@UTR3	0.358789	6.42187e-11	2.75175e-10
PARP12	0.04016023759637668,0.376006025880129,0.5838337365234942	0.17294229403738712,0.37788722782401696,0.44917047813859584	0.632264	0.500647	0.280927	0.381526	0.336734	3	chr7_140023722_140023774_-@UTR3,chr7_140024398_140024450_-@UTR3,chr7_140028674_140028726_-@UTR3	0.1393781984500961,0.007804746973752552,-0.12793433519107844	chr7_140023722_140023774_-@UTR3	0.139378	2.14455e-07	5.33296e-07
GNL3L	0.15832611078541536,0.20873626578175097,0.1895824709224305,0.11966743825295574,0.18265020608331237,0.08272567034472222,0.058311837829412676	0.18694485620216458,0.41630486914902953,0.12177516094832401,0.10949533058083993,0.07285808330462633,0.06466846420393686,0.027953235611078646	0.388693	0.438784	0.216515	0.151688	-0.17488	7	chrX_54560698_54560750_+@UTR3,chrX_54561154_54561206_+@UTR3,chrX_54561756_54561808_+@UTR3,chrX_54562880_54562932_+@UTR3,chrX_54563204_54563256_+@UTR3,chrX_54565074_54565126_+@UTR3,chrX_54566458_54566510_+@UTR3	0.028781235191314786,0.20734312324596446,-0.06744298479586278,-0.00991567603546753,-0.10933318591931146,-0.01776230430678473,-0.030039276315644504	chrX_54561154_54561206_+@UTR3	0.207343	6.43774e-14	4.72973e-13
CRIM1	0.22426839575968122,0.2140483895046174,0.12604373170842104,0.041399648926371956,0.20228254291914577,0.12088087229598367,0.07107641888577901	0.20594113817759713,0.17648740538220561,0.12550212905610483,0.05778769885320912,0.2560138459460969,0.08857821876838907,0.08968956381639746	0.371849	0.349165	0.270135	0.289144	0.0908087	7	chr2_36548748_36548800_+@UTR3,chr2_36549056_36549108_+@UTR3,chr2_36549610_36549662_+@UTR3,chr2_36549842_36549894_+@UTR3,chr2_36550114_36550166_+@UTR3,chr2_36550332_36550384_+@UTR3,chr2_36550506_36550558_+@UTR3	-0.018389948196387784,-0.03761443336959358,-0.0006383303890880043,0.016262180713822988,0.05359293400355966,-0.03238543087991752,0.01848256755209557	chr2_36550114_36550166_+@UTR3	0.0535929	1.493e-08	4.41822e-08
C1orf50	0.36212258628065547,0.10578122983751423,0.14135252901612502,0.19681660687107763,0.09690149800700196,0.09702554998762554	0.5284810571735832,0.12735315796120633,0.14746987972045753,0.03449375767942365,0.06058224274895325,0.10161990471637601	0.416649	0.44256	0.192506	0.147837	-0.0870422	6	chr1_42775544_42775596_+@UTR3,chr1_42775702_42775754_+@UTR3,chr1_42775840_42775892_+@UTR3,chr1_42776458_42776510_+@UTR3,chr1_42776868_42776920_+@UTR3,chr1_42779014_42779066_+@UTR3	0.17250282875327833,0.03595753963071134,0.019045744077591492,-0.14588522003280435,-0.022059564536927312,0.019012756052266613	chr1_42775544_42775596_+@UTR3	0.172503	2.49164e-11	1.15371e-10
PDE4A	0.3663659608826859,0.5862026604091684,0.04743137870814567	0.4513200735423978,0.4848557606496971,0.06382416580790508	0.487457	0.54844	0.41125	0.362463	-0.170057	3	chr19_10467720_10467772_+@UTR3,chr19_10469210_10469262_+@UTR3,chr19_10469592_10469644_+@UTR3	0.08798745901878086,-0.09725582739543609,0.022434089385565938	chr19_10469210_10469262_+@UTR3	-0.0972558	0.00123006	0.00185296
NFE2L2	0.2153631807793564,0.7846368192206435	0.28219729842340474,0.7178027015765952	0.812598	0.761711	0.379155	0.430042	0.0932987	2	chr2_177230420_177230472_-@UTR3,chr2_177230604_177230656_-@UTR3	0.0692283284612463,-0.06515651234459618	chr2_177230420_177230472_-@UTR3	0.0692283	0.000748883	0.00115704
TIAL1	0.04589968666792991,0.09762764855122759,0.053742837442076655,0.08825279312149471,0.20096941423639167,0.0726809333356774,0.44082668664520197	0.07151784248535771,0.08882861685799881,0.029490506246389072,0.041949980505229724,0.13842854863061868,0.06587815714813514,0.5639063481262709	0.480782	0.538137	0.216773	0.177994	-0.162592	7	chr10_119573656_119573708_-@UTR3,chr10_119573910_119573962_-@UTR3,chr10_119574664_119574716_-@UTR3,chr10_119574804_119574856_-@UTR3,chr10_119574978_119575030_-@UTR3,chr10_119575386_119575438_-@UTR3,chr10_119577184_119577236_-@UTR3	0.027644621763469962,-0.006750539593703406,-0.022034795261375396,-0.044107063837487026,-0.060478865190471603,-0.004672895287736956,0.12395400544360752	chr10_119577184_119577236_-@UTR3	0.123954	6.36778e-11	2.73173e-10
CCNH	0.7083838846891732,0.29161611531082665	0.5002298216583931,0.4997701783416069	0.314935	0.516076	0.71766	0.51652	-0.712527	2	chr5_87392792_87392844_-@UTR3,chr5_87394308_87394360_-@UTR3	-0.18873983482896606,0.2067076527902652	chr5_87394308_87394360_-@UTR3	0.206708	0.000811842	0.00125014
TMEM120B	0.2293183241916982,0.18139539354194908,0.24811116388999457,0.16937775641811537,0.17179736195824288	0.16474562954457803,0.19662890473363984,0.2664061450109437,0.16581442338971922,0.20640489732111927	0.377818	0.352055	0.310612	0.337966	0.101893	5	chr12_121775920_121775972_+@UTR3,chr12_121776220_121776272_+@UTR3,chr12_121777758_121777810_+@UTR3,chr12_121780366_121780418_+@UTR3,chr12_121780720_121780772_+@UTR3	-0.0575840743950215,0.021678425632058573,0.024520383526657252,0.002969929396151094,0.04075338722047214	chr12_121775920_121775972_+@UTR3	-0.0575841	0.247065	0.277835
LDHD	0.2415224309123097,0.7584775690876903	0.18821250691868294,0.811787493081317	0.789323	0.832312	0.372448	0.329458	-0.0765094	2	chr16_75111848_75111900_-@UTR3,chr16_75112084_75112136_-@UTR3	-0.04754118902153173,0.054618731344942995	chr16_75112084_75112136_-@UTR3	0.0546187	0.000186055	0.000309105
WASL	0.08053847819191114,0.23890248739618514,0.2001792011803402,0.10734347119478943,0.14907960403118153,0.12834379546151725,0.09561296254407531	0.1761859456330692,0.26840109887103303,0.20684578417056473,0.11620897634282243,0.10873498738823198,0.05903307337399767,0.064590134220281	0.306536	0.245322	0.337037	0.399262	0.321377	7	chr7_123682044_123682096_-@UTR3,chr7_123682692_123682744_-@UTR3,chr7_123682884_123682936_-@UTR3,chr7_123683144_123683196_-@UTR3,chr7_123683326_123683378_-@UTR3,chr7_123684136_123684188_-@UTR3,chr7_123684390_123684442_-@UTR3	0.09794387967321143,0.03171897003483204,0.00901114299482314,0.011596436589000225,-0.03753894180732298,-0.06631142656671933,-0.028088441349441384	chr7_123682044_123682096_-@UTR3	0.0979439	9.06323e-11	3.8044e-10
SMU1	0.06966072095169074,0.13997908982901638,0.17894101967082568,0.1884790216843921,0.19725798844862527,0.22568215941544986	0.034180567397992585,0.2618694883754637,0.09182810441788646,0.2395198716514456,0.1077993459069183,0.26480262225029333	0.403768	0.378663	0.243538	0.272274	0.0926127	6	chr9_33044696_33044748_-@UTR3,chr9_33044954_33045006_-@UTR3,chr9_33046136_33046188_-@UTR3,chr9_33046542_33046594_-@UTR3,chr9_33046986_33047038_-@UTR3,chr9_33047206_33047258_-@UTR3	-0.032402409226422235,0.1236764857975142,-0.08398788657166235,0.05316857002498579,-0.08642876239635375,0.04131575142488961	chr9_33044954_33045006_-@UTR3	0.123676	1.40736e-11	6.85016e-11
HUWE1	0.3430591174272847,0.6569408825727153	0.35567884984940656,0.6443211501505933	0.713687	0.70395	0.471506	0.481243	0.0198185	2	chrX_53533014_53533066_-@UTR3,chrX_53533208_53533260_-@UTR3	0.012763627146260281,-0.012524908197012019	chrX_53533014_53533066_-@UTR3	0.0127636	0.293908	0.32655
DEGS1	0.4712899394630165,0.36582668384203004,0.1035697578527101,0.05931361884224327	0.4525865969335413,0.3767811656736479,0.13703957998813607,0.033592657404674785	0.605905	0.605475	0.200081	0.200533	0.00102439	4	chr1_224192538_224192590_+@UTR3,chr1_224192682_224192734_+@UTR3,chr1_224193092_224193144_+@UTR3,chr1_224193302_224193354_+@UTR3	-0.018309528623225102,0.011355074434099666,0.03400900421929266,-0.02505296093249152	chr1_224193092_224193144_+@UTR3	0.034009	1.56575e-06	3.44429e-06
FBXL22	0.6010854943301048,0.3989145056698953	0.5498538011695907,0.4501461988304094	0.608672	0.558439	0.41044	0.460674	0.124266	2	chr15_63599166_63599218_+@UTR3,chr15_63601808_63601860_+@UTR3	0.03957800417789503,0.16843870106994674	chr15_63601808_63601860_+@UTR3	0.168439	0.174901	0.200734
JCHAIN	0.6834979102699542,0.31650208973004584	0.6520744366415082,0.34792556335849184	0.456161	0.480087	0.735591	0.711665	-0.073752	2	chr4_70655954_70656006_-@UTR3,chr4_70656138_70656190_-@UTR3	-0.026758838813255137,0.04287477236517134	chr4_70656138_70656190_-@UTR3	0.0428748	0.198669	0.226331
ZNF251	0.22819731246009045,0.7718026875399095	0.53473261263728,0.46526738736272	0.788351	0.508869	0.292721	0.572203	0.631546	2	chr8_144720936_144720988_-@UTR3,chr8_144721496_144721548_-@UTR3	0.3080424116636937,-0.2956905384975252	chr8_144720936_144720988_-@UTR3	0.308042	1.19493e-12	7.01903e-12
WDR11	0.30609721966612197,0.5510442599479036,0.1428585203859744	0.27562635435662697,0.38543869705480693,0.33893494858856615	0.383764	0.333484	0.474211	0.51246	0.202599	3	chr10_120906552_120906604_+@UTR3,chr10_120909080_120909132_+@UTR3,chr10_120909452_120909504_+@UTR3	-0.01793566844485517,-0.15150453377615708,0.20279060492525847	chr10_120909452_120909504_+@UTR3	0.202791	9.08609e-07	2.07247e-06
ARL6IP5	0.3586617633669001,0.23773592570715452,0.0713731634436989,0.05791985316835983,0.0469644851175545,0.06994902240443054,0.1573957867919015	0.3184725678371122,0.2402481298764967,0.043280169188862114,0.042598251992257676,0.0867189499410242,0.032665266184582244,0.2360166649796649	0.420894	0.38598	0.217582	0.250966	0.124932	7	chr3_69104630_69104682_+@UTR3,chr3_69104920_69104972_+@UTR3,chr3_69105372_69105424_+@UTR3,chr3_69105644_69105696_+@UTR3,chr3_69106040_69106092_+@UTR3,chr3_69106338_69106389_+@UTR3-EX,chr3_69106602_69106654_+@UTR3-EX	-0.039695147604539294,0.002987409003608582,-0.027478411439261136,-0.014706546555977265,0.04031893312658281,-0.03665336150981757,0.07904909079952954	chr3_69106602_69106654_+@UTR3-EX	0.0790491	5.64263e-09	1.79909e-08
KIAA0319L	0.1401033241472189,0.8598966758527811	0.149276319204499,0.8507236807955011	0.867201	0.858645	0.19586	0.204416	0.0143038	2	chr1_35433476_35433528_-@UTR3,chr1_35434220_35434272_-@UTR3	0.010279656523866365,-0.008937205625970113	chr1_35433476_35433528_-@UTR3	0.0102797	0.633361	0.668819
AMACR	0.1326165278502264,0.21674975508473723,0.18606234752445971,0.21988448683367365,0.24468688270690303	0.2878548554713171,0.2811063693214845,0.21713101838100318,0.1339330836724763,0.07997467315371896	0.434724	0.332729	0.278858	0.429126	0.385752	5	chr5_33987148_33987200_-@UTR3,chr5_33988268_33988320_-@UTR3,chr5_33988480_33988532_-@UTR3,chr5_33988640_33988692_-@UTR3,chr5_33988914_33988966_-@UTR3	0.1656663920857412,0.07578266732190081,0.04331576942816967,-0.07149944948704937,-0.14875973245076635	chr5_33987148_33987200_-@UTR3	0.165666	8.76652e-09	2.70213e-08
TUSC3	0.6685057336539358,0.2539889089326273,0.07750535741343681	0.6610173547879646,0.2609165134426209,0.07806613176941449	0.717949	0.713127	0.24416	0.248292	0.009724	3	chr8_15764252_15764304_+@UTR3,chr8_15764816_15764868_+@UTR3,chr8_15765054_15765106_+@UTR3	-0.0032772434619168234,0.01690762100153903,0.01247438625650188	chr8_15764816_15764868_+@UTR3	0.0169076	0.631978	0.667643
AC092718.8	0.024789722509606205,0.9752102774903938	0.048704334505551554,0.9512956654944486	0.975253	0.951381	0.0264992	0.0503719	0.0357531	2	chr16_81053758_81053810_-@UTR3,chr16_81082800_81082851_-@UTR3	0.035445704595592514,-0.02350539435336929	chr16_81053758_81053810_-@UTR3	0.0354457	1.52227e-05	2.92044e-05
PUS7L	0.08233298397475351,0.1258364392888887,0.12832971242873184,0.11795148373986496,0.10490269442922853,0.10119787362510387,0.09609276500609823,0.13275448437348053,0.11060156313384983	0.020408163265306124,0.1776128717825659,0.07194412356137425,0.09019790579617136,0.3844355899318984,0.07711229419303953,0.05050057758952638,0.08118983442433578,0.04659863945578232	0.27973	0.25129	0.252897	0.28619	0.154681	9	chr12_43720578_43720630_-@UTR3,chr12_43721688_43721740_-@UTR3,chr12_43723222_43723274_-@UTR3,chr12_43723924_43723976_-@UTR3,chr12_43725364_43725416_-@UTR3,chr12_43729216_43729268_-@UTR3,chr12_43729560_43729612_-@UTR3,chr12_43729854_43729906_-@UTR3,chr12_43730140_43730192_-@UTR3	0.004116213853087247,0.11159655666628812,0.008380851373622322,0.03637735726711071,0.2905994350999356,0.04027003952639739,0.020113860152372945,0.013873408523783076,0.0017768883240809746	chr12_43725364_43725416_-@UTR3	0.290599	0.0147281	0.0193477
WDTC1	0.8287652497723165,0.17123475022768359	0.8047494227270052,0.19525057727299475	0.845536	0.82571	0.302735	0.322561	0.03423	2	chr1_27308210_27308262_+@UTR3,chr1_27308476_27308528_+@UTR3	-0.023264473842134592,0.024636188029333844	chr1_27308476_27308528_+@UTR3	0.0246362	0.755085	0.783298
UBXN7	0.1546527416978365,0.1241624759040539,0.07280529136739153,0.06060329913659783,0.05718398976337764,0.10868561728142787,0.06796088053988178,0.08419362080888604,0.09857498804440597,0.09530513722089458,0.07587195823524644	0.22545075836966752,0.10232696258446916,0.04244824537460244,0.012335142614382103,0.03348877842265075,0.2573207757156063,0.04214505387136696,0.04951764643735096,0.11339962243905632,0.07926775722893928,0.042299256941908205	0.242876	0.232607	0.266841	0.280185	0.062325	11	chr3_196348144_196348196_-@UTR3,chr3_196348768_196348820_-@UTR3,chr3_196351010_196351062_-@UTR3,chr3_196351494_196351546_-@UTR3,chr3_196352898_196352950_-@UTR3,chr3_196353906_196353958_-@UTR3,chr3_196354342_196354394_-@UTR3,chr3_196354590_196354642_-@UTR3,chr3_196355178_196355230_-@UTR3,chr3_196355556_196355608_-@UTR3,chr3_196356184_196356236_-@UTR3	0.07189121130204415,-0.020435424901947274,-0.028864098129953143,-0.04669628871416156,-0.022190387888413765,0.14955489220541623,-0.024313995030576636,-0.033173880194187905,0.016149553391107505,-0.014614378265717362,-0.032068501847213625	chr3_196353906_196353958_-@UTR3	0.149555	5.15582e-18	7.97914e-17
RAB11FIP2	0.2940417077921296,0.08124491556109516,0.16585596037250808,0.1949299810992627,0.2639274351750044	0.4634575215033534,0.03421402270475892,0.07051854886299778,0.14928753738222397,0.2825223695466659	0.379642	0.319055	0.36815	0.433435	0.250833	5	chr10_118005854_118005906_-@UTR3,chr10_118006898_118006950_-@UTR3,chr10_118007736_118007788_-@UTR3,chr10_118008002_118008054_-@UTR3,chr10_118008952_118009004_-@UTR3	0.17489698660921932,-0.03413148264472698,-0.0825029833758523,-0.0337780031142543,0.02718837055406581	chr10_118005854_118005906_-@UTR3	0.174897	1.17715e-06	2.63233e-06
CASP2	0.18333942747989979,0.11270213265774662,0.08982712258221118,0.21018186894928195,0.2278146351917603,0.1458365494108494,0.03029826372825078	0.11683531962330819,0.03290883196068055,0.09825304775096277,0.1807364539701823,0.24699220630938998,0.2476735408734902,0.07660059951198603	0.313544	0.229739	0.31921	0.380438	0.448674	7	chr7_143305376_143305428_+@UTR3,chr7_143306124_143306176_+@UTR3,chr7_143306562_143306614_+@UTR3,chr7_143306926_143306978_+@UTR3,chr7_143307302_143307354_+@UTR3,chr7_143307530_143307582_+@UTR3,chr7_143307662_143307713_+@UTR3	-0.06497060225746686,-0.07801545791145204,0.009822403742969069,-0.02810181653230881,0.020335147710358742,0.10280960789728794,0.047670569599578855	chr7_143307530_143307582_+@UTR3	0.10281	5.6635e-17	7.11585e-16
TNRC6A	0.5129800996121335,0.37219140312460913,0.11482849726325743	0.6871887060977173,0.24460092592785518,0.0682103679744275	0.637692	0.684865	0.233444	0.172899	-0.102961	3	chr16_24824760_24824811_+@UTR3,chr16_24824858_24824910_+@UTR3,chr16_24825362_24825414_+@UTR3	0.1746475352118353,-0.1254678280405701,-0.044334811314527295	chr16_24824760_24824811_+@UTR3	0.174648	4.03057e-11	1.79667e-10
NIT2	0.3400484777694116,0.17320086164967666,0.19468843603806368,0.07667818466123218,0.11662655783958374,0.0987574820420321	0.46552751122803404,0.11428580999902402,0.1539194647520601,0.13024322657689646,0.10017171887282272,0.03585226857116258	0.424346	0.455293	0.172488	0.119291	-0.101556	6	chr3_100355324_100355376_+@UTR3,chr3_100355572_100355624_+@UTR3,chr3_100355916_100355968_+@UTR3,chr3_100357390_100357442_+@UTR3,chr3_100358280_100358332_+@UTR3,chr3_100362822_100362874_+@UTR3-EX	0.12907221297910837,-0.04941683704414801,-0.031407023610772744,0.061579864539950124,-0.006901363404606939,-0.052577235343771365	chr3_100355324_100355376_+@UTR3	0.129072	0.00166794	0.0024719
CDS2	0.23086924099003261,0.20639340281519386,0.17058360157412386,0.24641525099234096,0.1286308461804609,0.0171076574478477	0.3595930867203534,0.2983407141924349,0.08281752715045283,0.15963411560047625,0.0352988400444958,0.06431571629178702	0.444619	0.442367	0.132398	0.136487	0.00732425	6	chr20_5190378_5190430_+@UTR3,chr20_5191148_5191200_+@UTR3,chr20_5191308_5191360_+@UTR3,chr20_5191516_5191568_+@UTR3,chr20_5192632_5192684_+@UTR3,chr20_5197854_5197906_+@UTR3	0.13130730892544962,0.09475738693692201,-0.08389118699581033,-0.08322287165191958,-0.08927338995803637,0.05099007523406378	chr20_5190378_5190430_+@UTR3	0.131307	2.55475e-28	2.19867e-26
POU6F1	0.19617276436902817,0.256798028986912,0.5470292066440599	0.10374226378234849,0.23437923416035641,0.661878502057295	0.581325	0.648945	0.240905	0.14997	-0.158751	3	chr12_51187628_51187680_-@UTR3,chr12_51189154_51189206_-@UTR3,chr12_51189304_51189356_-@UTR3	-0.08811773855516215,-0.019675419498934116,0.11378978253409455	chr12_51189304_51189356_-@UTR3	0.11379	0.00194031	0.0028516
USP28	0.3029522202614621,0.6970477797385379	0.7666031058184186,0.23339689418158138	0.710999	0.270523	0.337253	0.777265	1.3941	2	chr11_113798040_113798091_-@UTR3,chr11_113799032_113799084_-@UTR3	0.4631663666494285,-0.4614277892247899	chr11_113798040_113798091_-@UTR3	0.463166	2.35311e-15	2.18619e-14
MFSD1	0.3883421422546945,0.5190837312221352,0.09257412652317033	0.2979798663142712,0.5448029022957528,0.157217231389976	0.587577	0.524045	0.367307	0.429178	0.165088	3	chr3_158829094_158829146_+@UTR3,chr3_158829386_158829438_+@UTR3,chr3_158829640_158829692_+@UTR3	-0.08745934067108313,0.02708824327948467,0.06730199031753922	chr3_158829094_158829146_+@UTR3	-0.0874593	0.000168716	0.000281942
AXL	0.22497674380169985,0.5282682926229029,0.24675496357539722	0.10988618918921765,0.3989419188098372,0.49117189200094513	0.405453	0.260261	0.502794	0.632556	0.639578	3	chr19_41260260_41260312_+@UTR3,chr19_41261166_41261218_+@UTR3,chr19_41261666_41261718_+@UTR3	-0.11654988365670439,-0.13005795307777596,0.24203214002259982	chr19_41261666_41261718_+@UTR3	0.242032	3.15637e-18	5.07553e-17
SLC25A44	0.3968602438838297,0.44753036456822104,0.15560939154794926	0.23760542901880286,0.5180158427007167,0.2443787282804805	0.458351	0.312505	0.420288	0.530562	0.552576	3	chr1_156210628_156210680_+@UTR3,chr1_156212472_156212524_+@UTR3,chr1_156212718_156212770_+@UTR3	-0.1545628571602971,0.07205134110344619,0.091301708173293	chr1_156210628_156210680_+@UTR3	-0.154563	2.46866e-07	6.09396e-07
TRIM39	0.4700296930420055,0.5299703069579944	0.28532428764486023,0.7146757123551398	0.493772	0.317706	0.550909	0.726975	0.636154	2	chr6_30342356_30342408_+@UTR3,chr6_30343440_30343492_+@UTR3	-0.1793858009064742,0.18331279279984347	chr6_30343440_30343492_+@UTR3	0.183313	1.45085e-06	3.20476e-06
CD36	0.49531561961061066,0.40709975651349933,0.09758462387589004	0.48804352151536173,0.4273969531785796,0.08455952530605872	0.641776	0.649349	0.163854	0.154004	-0.0169237	3	chr7_80673340_80673392_+@UTR3,chr7_80674036_80674088_+@UTR3,chr7_80678130_80678181_+@UTR3	-0.007133684093161841,0.02044925332103037,-0.012788657559707942	chr7_80674036_80674088_+@UTR3	0.0204493	0.0108717	0.0145159
ZXDA	0.25563379564413297,0.2839645293353627,0.18562929519197127,0.27477237982853303	0.2544565334192994,0.3258848681854001,0.15925173723046063,0.2604068611648399	0.417958	0.407237	0.410581	0.422246	0.0374891	4	chrX_57906596_57906648_-@UTR3-EX,chrX_57907094_57907146_-@UTR3,chrX_57907402_57907454_-@UTR3,chrX_57907746_57907798_-@UTR3	0.13766239281400872,0.18275482531813275,0.14656480765280813,0.13457782550926922	chrX_57907094_57907146_-@UTR3	0.182755	0.409893	0.446384
ERCC6L2	0.2284228007421029,0.2822594966803584,0.20097939645646518,0.28833830612107364	0.1309144960988279,0.12458204808435222,0.23690549248152934,0.5075979633352905	0.39798	0.24125	0.397451	0.568807	0.72217	4	chr9_96013800_96013852_+@UTR3,chr9_96014696_96014748_+@UTR3,chr9_96016678_96016730_+@UTR3,chr9_96018210_96018262_+@UTR3	-0.06774571659319073,-0.12686054550035494,0.06131272097345927,0.22556802114746122	chr9_96018210_96018262_+@UTR3	0.225568	0.000350698	0.000563565
FN3KRP	0.6922433422104662,0.3077566577895338	0.7036419931506586,0.2963580068493415	0.737027	0.746135	0.429787	0.420678	-0.0177203	2	chr17_82727642_82727694_+@UTR3,chr17_82727868_82727920_+@UTR3	0.012129549769370085,-0.008493509786645037	chr17_82727642_82727694_+@UTR3	0.0121295	0.834035	0.856092
ETS2	0.10909810906321916,0.28337754500811474,0.091536978505313,0.08436511860753937,0.09732297349082192,0.127227135576979,0.16900398609645015,0.03806815365156273	0.10811579837128885,0.3098152752858039,0.08341661349615329,0.051976208593386426,0.06807860724594665,0.12138879224266039,0.19714885290335168,0.060059851861408796	0.35416	0.344473	0.238268	0.251984	0.0400117	8	chr21_38823426_38823478_+@UTR3,chr21_38823576_38823628_+@UTR3,chr21_38823708_38823760_+@UTR3,chr21_38823774_38823825_+@UTR3,chr21_38823942_38823994_+@UTR3,chr21_38824142_38824194_+@UTR3,chr21_38824342_38824394_+@UTR3,chr21_38824876_38824928_+@UTR3	-0.0012048842069478094,0.026246566678427785,-0.008343625868685756,-0.0326025002049182,-0.02945589106595646,-0.006055373616671786,0.027925126966681924,0.021738491249128897	chr21_38823774_38823825_+@UTR3	-0.0326025	9.83305e-12	4.94857e-11
MAPK1IP1L	0.19744839399418462,0.3065311164050671,0.05756629337279158,0.07017738500870162,0.1714612839736583,0.08734836538427133,0.10946716186132546	0.18852067167383416,0.30781347375995044,0.049633453517229455,0.026163076779884966,0.19162588763834568,0.10791137476837538,0.12833206186237991	0.35629	0.335374	0.274543	0.294106	0.0872837	7	chr14_55064806_55064858_+@UTR3,chr14_55065782_55065834_+@UTR3,chr14_55066102_55066154_+@UTR3,chr14_55066358_55066410_+@UTR3,chr14_55067958_55068010_+@UTR3,chr14_55068136_55068188_+@UTR3,chr14_55068660_55068712_+@UTR3	-0.007117403957427104,0.00274620081516902,-0.005855449949612193,-0.04183214592449016,0.0219507240628993,0.02241916178410701,0.020736159061423648	chr14_55066358_55066410_+@UTR3	-0.0418321	1.54923e-05	2.96833e-05
SDHAF3	0.6621139915018912,0.3378860084981088	0.7143910983196697,0.2856089016803302	0.719645	0.759337	0.473473	0.433781	-0.0774544	2	chr7_97181282_97181334_+@UTR3,chr7_97181464_97181516_+@UTR3	0.06991483453740477,-0.017962805977248697	chr7_97181282_97181334_+@UTR3	0.0699148	0.162144	0.187135
PLCXD1	0.7171360477387413,0.2828639522612587	0.46141456582633056,0.5385854341736694	0.720711	0.468297	0.292234	0.544584	0.621999	2	chrX_299412_299464_+@UTR3,chrY_303330_303381_+@UTR3	-0.19012090246133584,0.29394699970452	chrY_303330_303381_+@UTR3	0.293947	0.00133872	0.00200809
OXR1	0.15328690805420908,0.26736846058845326,0.23910179108018853,0.16282164150507966,0.10180896171448744,0.07561223705758201	0.16094170935710922,0.3269781662447464,0.21907625634384637,0.1416262435639341,0.06221668899587451,0.08916093549448946	0.164428	0.172714	0.377537	0.373795	-0.0709276	6	chr8_106692700_106692752_+@UTR3,chr8_106750944_106750996_+@UTR3,chr8_106751432_106751484_+@UTR3,chr8_106751618_106751670_+@UTR3,chr8_106751962_106752014_+@UTR3,chr8_106752180_106752232_+@UTR3	0.01488565464500946,0.0656029318992073,-0.013291176960205403,-0.013760162810879162,-0.031397861110148195,0.021311955213390646	chr8_106750944_106750996_+@UTR3	0.0656029	0.00240851	0.00349194
PLAA	0.09248966908567399,0.2835366061063574,0.6239737248079686	0.07578532212540813,0.2044664259844615,0.7197482518901304	0.674305	0.749207	0.26337	0.203238	-0.151963	3	chr9_26903680_26903732_-@UTR3,chr9_26904038_26904090_-@UTR3,chr9_26905394_26905446_-@UTR3	-0.011305100151299749,-0.07419436726375805,0.09687286784883609	chr9_26905394_26905446_-@UTR3	0.0968729	0.00256487	0.00370993
MRPS25	0.06602358767555076,0.07792263166490387,0.07713407685027983,0.24329542417382774,0.18619052538147837,0.34943375425395945	0.11048875976762083,0.054827425120378005,0.04833550061923813,0.17352995714068503,0.15687485083814057,0.45594350651393745	0.454623	0.455796	0.17404	0.172516	-0.00371587	6	chr3_15048584_15048636_-@UTR3,chr3_15049652_15049704_-@UTR3,chr3_15050818_15050870_-@UTR3,chr3_15051312_15051364_-@UTR3,chr3_15052184_15052235_-@UTR3,chr3_15052268_15052320_-@UTR3	0.04616175298740856,-0.021121172047811672,-0.02683809465413725,-0.06801683214320411,-0.027549328815874574,0.10761178554190837	chr3_15052268_15052320_-@UTR3	0.107612	1.05928e-09	3.77158e-09
FGL2	0.3864741524440752,0.3178535162515014,0.10300316717235448,0.19266916413206905	0.38104604830759536,0.37554676858159236,0.13937182247573646,0.1040353606350758	0.257856	0.190768	0.491813	0.538163	0.434743	4	chr7_77193558_77193610_-@UTR3,chr7_77193830_77193882_-@UTR3,chr7_77194284_77194336_-@UTR3,chr7_77196092_77196144_-@UTR3	-0.003925743412159677,0.05852332374901542,0.037976001217612146,-0.08617008802702653	chr7_77196092_77196144_-@UTR3	-0.0861701	5.57462e-05	9.86033e-05
GPR180	0.3317015856451875,0.13956149525173803,0.22220619595918698,0.14708896109120895,0.1594417620526786	0.4296723817732221,0.12441643323996264,0.12014805922368944,0.2021978021978022,0.12356532356532357	0.418494	0.418245	0.238359	0.238681	0.000857245	5	chr13_94628210_94628262_+@UTR3,chr13_94628498_94628550_+@UTR3,chr13_94628658_94628710_+@UTR3,chr13_94633064_94633116_+@UTR3,chr13_94634200_94634252_+@UTR3	0.11554130134875967,0.013509198792001686,-0.07334443635701426,0.0782293580343916,-0.007709921310747853	chr13_94628210_94628262_+@UTR3	0.115541	0.00712086	0.00973929
C11orf58	0.5746644456784841,0.11683391039295779,0.05101531186911197,0.11390775422968703,0.1435785778297591	0.47049794919644755,0.10640197017333156,0.09687519067739919,0.08770699175466175,0.23851789819816008	0.535681	0.459755	0.210069	0.278047	0.220508	5	chr11_16755062_16755114_+@UTR3,chr11_16755748_16755800_+@UTR3,chr11_16756992_16757044_+@UTR3,chr11_16757378_16757430_+@UTR3,chr11_16757936_16757988_+@UTR3	-0.10364972604870704,-0.009687682630850805,0.0465450201738722,-0.025415301758272876,0.0955137774787782	chr11_16755062_16755114_+@UTR3	-0.10365	1.80932e-07	4.53891e-07
IGF2	0.03106048695851235,0.27543144284330523,0.2746603945346305,0.25778991530899437,0.16105776035455752	0.05407705359127356,0.5269063614788323,0.19360684758834618,0.12003094653351316,0.10537879080803479	0.348102	0.231115	0.376335	0.462043	0.5909	5	chr11_2129092_2129143_-@UTR3,chr11_2129240_2129292_-@UTR3,chr11_2130474_2130526_-@UTR3,chr11_2130630_2130682_-@UTR3,chr11_2132496_2132548_-@UTR3	0.02291019099738619,0.2513618766715599,-0.08112003401940521,-0.13781775603676064,-0.05576073916703447	chr11_2129240_2129292_-@UTR3	0.251362	6.11142e-29	5.7607e-27
MGLL	0.04480229123194766,0.3112527067070837,0.173032004028094,0.1985165669635689,0.2723964310693057	0.04949070192735446,0.2147226171997874,0.09835039435518066,0.26904562604209353,0.3683906604755839	0.422912	0.475634	0.267788	0.202578	-0.169496	5	chr3_127689090_127689142_-@UTR3,chr3_127689868_127689920_-@UTR3,chr3_127691344_127691396_-@UTR3,chr3_127692068_127692119_-@UTR3,chr3_127692192_127692244_-@UTR3	0.00473596548661441,-0.09645338278674778,-0.074611472331401,0.07054110813568187,0.09599225853872984	chr3_127689868_127689920_-@UTR3	-0.0964534	1.303e-29	1.4635e-27
ANKRD9	0.15016131042239111,0.2744037375171901,0.5754349520604187	0.2682385966577554,0.10192019592619495,0.6298412074160497	0.61233	0.538164	0.188285	0.287822	0.186264	3	chr14_102503672_102503724_-@UTR3,chr14_102506530_102506582_-@UTR3,chr14_102506828_102506880_-@UTR3	0.11929906496222825,-0.1699995008609464,0.05506217787495038	chr14_102506530_102506582_-@UTR3	-0.17	1.98592e-12	1.11675e-11
TMEM94	0.28282104398945795,0.717178956010542	0.17789993703035373,0.8221000629696462	0.362257	0.269899	0.744605	0.836963	0.424593	2	chr17_75500020_75500072_+@UTR3,chr17_75500424_75500476_+@UTR3	-0.1045927012619853,0.10446702230579885	chr17_75500020_75500072_+@UTR3	-0.104593	1.56127e-07	3.94873e-07
DCP2	0.12475093636536698,0.0656156901669895,0.09939859149564897,0.08508873592574698,0.08172016449394691,0.0987886249875918,0.09436989226788106,0.09610937384049524,0.04631670563255331,0.04626860761576152,0.16157267720801768	0.09834507209914756,0.06838546677808456,0.06280377425757808,0.040752877769645354,0.06569942847648824,0.042605097759413915,0.04724458551412192,0.0647795676101194,0.06421117414959346,0.07303022991116977,0.37214272567463774	0.266125	0.18344	0.215178	0.334799	0.536797	11	chr5_113013456_113013508_+@UTR3,chr5_113013630_113013682_+@UTR3,chr5_113014050_113014102_+@UTR3,chr5_113014340_113014392_+@UTR3,chr5_113014504_113014556_+@UTR3,chr5_113014830_113014882_+@UTR3,chr5_113015522_113015574_+@UTR3,chr5_113016328_113016380_+@UTR3,chr5_113019644_113019696_+@UTR3,chr5_113019802_113019854_+@UTR3,chr5_113020732_113020784_+@UTR3	-0.02247473753341485,0.0067404230393877385,-0.03235096408528143,-0.03998706976243814,-0.011883498044445065,-0.051793303854388587,-0.042819643920183066,-0.02718017955377254,0.02190456216417834,0.030637511468753632,0.21243177120504989	chr5_113020732_113020784_+@UTR3	0.212432	1.95212e-11	9.22313e-11
TOR1A	0.1073875316731719,0.46954093896976273,0.4230715293570653	0.05821245975351884,0.5406090526632902,0.401178487583191	0.626236	0.653157	0.211498	0.177569	-0.0607232	3	chr9_129811406_129811458_-@UTR3-EX,chr9_129813186_129813238_-@UTR3,chr9_129813610_129813662_-@UTR3	-0.04860291586127234,0.07079733943054933,-0.021568995924500067	chr9_129813186_129813238_-@UTR3	0.0707973	0.000344906	0.000554979
ACOT13	0.3015602204109782,0.10491800313369821,0.08912400972724337,0.08084857073972077,0.07970519317657031,0.07038024412763338,0.059480929161033015,0.21398282952312284	0.41154664608694025,0.03624388891977264,0.09996340997996629,0.06702340587908663,0.04862876655901511,0.05957328136308097,0.029087701364513958,0.2479328998476242	0.330926	0.34475	0.257007	0.242766	-0.0590406	8	chr6_24701682_24701733_+@UTR3,chr6_24701896_24701948_+@UTR3,chr6_24702674_24702726_+@UTR3,chr6_24702808_24702860_+@UTR3,chr6_24703862_24703914_+@UTR3,chr6_24704258_24704310_+@UTR3,chr6_24704312_24704363_+@UTR3,chr6_24705016_24705068_+@UTR3	0.11156625866396053,-0.06579203797515545,0.013309449855938266,-0.01117026425047385,-0.028319846759241853,-0.008113914325738242,-0.027579770597081728,0.03581948403505869	chr6_24701682_24701733_+@UTR3	0.111566	7.89136e-07	1.8156e-06
TPRG1L	0.406498430620014,0.4561415871186994,0.1373599822612865	0.31335170917758476,0.32746991642470774,0.3591783743977075	0.587267	0.449159	0.325439	0.472441	0.38679	3	chr1_3628816_3628868_+@UTR3,chr1_3629332_3629384_+@UTR3,chr1_3630044_3630096_+@UTR3	-0.09172031238686368,-0.12720155531098676,0.22269796566450126	chr1_3630044_3630096_+@UTR3	0.222698	5.053e-14	3.77219e-13
TMEM154	0.3779634184676201,0.6220365815323798	0.27515471071371694,0.7248452892862831	0.648327	0.743237	0.423006	0.328096	-0.1971	2	chr4_152626586_152626638_-@UTR3,chr4_152627234_152627286_-@UTR3	-0.09171372105449194,0.10178969810815663	chr4_152627234_152627286_-@UTR3	0.10179	0.0629901	0.0766867
SMN1	0.4938881873076196,0.5061118126923805	0.6514312313073923,0.3485687686926077	0.496105	0.652955	0.508275	0.351425	-0.396338	2	chr5_70952988_70953039_+@UTR3,chr5_70964556_70964607_+@UTR3-EX	0.1526424404160629,-0.1449864237072595	chr5_70952988_70953039_+@UTR3	0.152642	0.0205146	0.0264524
TIMM22	0.19439583824963128,0.1265442472525925,0.06409896580400885,0.6149609486937674	0.17166717025939368,0.10433779464654398,0.11353257980643301,0.6104624552876293	0.240062	0.2358	0.621697	0.628191	0.025841	4	chr17_1001520_1001572_+@UTR3,chr17_1001610_1001661_+@UTR3,chr17_1002048_1002100_+@UTR3,chr17_1003636_1003688_+@UTR3	-0.021673389240979862,-0.021066872589751692,0.050446178692724275,-0.0040205846450590554	chr17_1002048_1002100_+@UTR3	0.0504462	2.5299e-05	4.69323e-05
ZCCHC14	0.017799215341608433,0.14859086979755068,0.22565944924653092,0.18595463656671427,0.09544296551191549,0.17518238565181957,0.15137047788386065	0.07548568131482983,0.16849323236584937,0.4167399997486993,0.12605189575611667,0.04219372347466866,0.08958821133705266,0.08144725600278362	0.35666	0.272379	0.283752	0.371076	0.388937	7	chr16_87406282_87406334_-@UTR3,chr16_87407324_87407376_-@UTR3,chr16_87407578_87407630_-@UTR3,chr16_87408240_87408292_-@UTR3,chr16_87408850_87408902_-@UTR3,chr16_87409518_87409570_-@UTR3,chr16_87410184_87410236_-@UTR3	0.06424588684279614,0.026146648670007544,0.19489985522213832,-0.052971409345353854,-0.04605985579481314,-0.07821286276791262,-0.0624667046407156	chr16_87407578_87407630_-@UTR3	0.1949	3.77616e-16	4.0687e-15
MTA3	0.9183365996535471,0.08166340034645289	0.8601853377847503,0.1398146622152497	0.918378	0.860257	0.0821419	0.140263	0.0943212	2	chr2_42609436_42609488_+@UTR3,chr2_42709184_42709235_+@UTR3	-0.05335686447394483,0.07539167077365068	chr2_42709184_42709235_+@UTR3	0.0753917	0.140901	0.163744
EBF2	0.31809932369934274,0.32428716718551626,0.24331956262761148,0.11429394648752957	0.3291095883505853,0.3454332419280483,0.2066174016077292,0.11883976811363724	0.330986	0.318339	0.480023	0.494184	0.0562088	4	chr8_25842194_25842246_-@UTR3,chr8_25842954_25843006_-@UTR3,chr8_25843864_25843916_-@UTR3,chr8_25844246_25844298_-@UTR3	0.014117037637323249,0.02404720883862871,-0.03315253657119699,0.008457498815506004	chr8_25843864_25843916_-@UTR3	-0.0331525	0.114121	0.134582
EMC6	0.8614396147743338,0.1385603852256662	0.902898395183169,0.09710160481683107	0.86159	0.888014	0.405356	0.379237	-0.0435808	2	chr17_3669532_3669584_+@UTR3,chr17_3669636_3669687_+@UTR3	0.04149542222104441,-0.03989349126810586	chr17_3669532_3669584_+@UTR3	0.0414954	1.71479e-07	4.31785e-07
BRWD3	0.2046545994798172,0.2542486861004609,0.20978425599356434,0.3313124584261575	0.19031142834802228,0.2551109770673458,0.12951252750689768,0.42506506707773417	0.464143	0.495253	0.361905	0.328385	-0.0935969	4	chrX_80675170_80675222_-@UTR3,chrX_80675816_80675868_-@UTR3,chrX_80676078_80676130_-@UTR3,chrX_80676562_80676614_-@UTR3	0.03150757318537767,0.04483323234169179,-0.03407409266553363,0.12258416341588824	chrX_80676562_80676614_-@UTR3	0.122584	0.102819	0.121835
CABLES2	0.29031876116666483,0.3782928222415836,0.3313884165917516	0.5486054653775767,0.34643264764672976,0.10496188697569356	0.492341	0.292428	0.409302	0.635785	0.751578	3	chr20_62388848_62388900_-@UTR3,chr20_62390060_62390112_-@UTR3,chr20_62390684_62390736_-@UTR3	0.26654293934880197,-0.01927848984466285,-0.20556551100913464	chr20_62388848_62388900_-@UTR3	0.266543	1.23461e-09	4.33957e-09
SNRK	0.23494655272098536,0.18165749325540492,0.2231454020202705,0.1566120150180788,0.20363853698526038	0.170012377364132,0.12515218753504379,0.20403709129086955,0.18651766069699724,0.3142806831129574	0.353753	0.2705	0.364618	0.430433	0.387115	5	chr3_43348814_43348866_+@UTR3,chr3_43349474_43349526_+@UTR3,chr3_43350376_43350428_+@UTR3,chr3_43350808_43350860_+@UTR3,chr3_43350950_43351002_+@UTR3	-0.06399188032482556,-0.05551676362538671,-0.018270149019740917,0.03064706345586468,0.11106872426893277	chr3_43350950_43351002_+@UTR3	0.111069	5.52521e-09	1.76545e-08
ZNF445	0.07033568039734092,0.07589964724955604,0.05442140865280846,0.14852609540940165,0.29136506725601347,0.1879977020925705,0.171454398942309	0.06854147375140317,0.13737940658936915,0.05261049254032858,0.24428423955866313,0.34440630865239646,0.09271691725635077,0.06006116165148859	0.354671	0.256413	0.267749	0.347526	0.468011	7	chr3_44440366_44440418_-@UTR3,chr3_44440742_44440794_-@UTR3,chr3_44441628_44441679_-@UTR3,chr3_44441882_44441934_-@UTR3,chr3_44442176_44442228_-@UTR3,chr3_44444934_44444986_-@UTR3,chr3_44445288_44445340_-@UTR3	0.0034192083699025183,0.06607141251688736,0.0036300840258537484,0.09959098170706476,0.05667407012386688,-0.08970941339177944,-0.10558641543376683	chr3_44445288_44445340_-@UTR3	-0.105586	2.63221e-10	1.0286e-09
C17orf80	0.19928849837660928,0.24859483022867263,0.4012354717811186,0.15088119961359953	0.10422780594055725,0.11030185286327607,0.46408894150134256,0.321381399694824	0.43297	0.316136	0.397059	0.521208	0.45372	4	chr17_73247492_73247544_+@UTR3,chr17_73247944_73247996_+@UTR3,chr17_73248202_73248254_+@UTR3,chr17_73248776_73248828_+@UTR3	-0.08750308092062754,-0.13110597398330612,0.06621989758698305,0.17554236369075985	chr17_73248776_73248828_+@UTR3	0.175542	5.43392e-16	5.72182e-15
KIF1B	0.0995980091399615,0.14933718448820746,0.2282163720100666,0.09484771572572771,0.16262178893655305,0.22723722058063628,0.03814170911884745	0.017987849514791425,0.024685760031151246,0.06771479503898027,0.03446497067650422,0.6502027441900131,0.13752842407270602,0.06741545647585362	0.391641	0.37727	0.0574529	0.0920027	0.0539342	7	chr1_10304786_10304838_+@UTR3,chr1_10305212_10305264_+@UTR3,chr1_10305602_10305654_+@UTR3,chr1_10306106_10306158_+@UTR3,chr1_10306758_10306809_+@UTR3,chr1_10308014_10308065_+@UTR3,chr1_10380970_10381022_+@UTR3	-0.08079074613348146,-0.1238032343278592,-0.15965253451329126,-0.059589882244416,0.4874454298273855,-0.08895520625467923,0.029973197746067874	chr1_10306758_10306809_+@UTR3	0.487445	3.35366e-27	2.51396e-25
PPP1R11	0.2467763889885726,0.2283566897024229,0.30370632731696123,0.18383719179735047,0.037323402194692934	0.17278486163729112,0.19525609565905883,0.31977222378797837,0.24398825163330112,0.06819856728237057	0.466554	0.422888	0.282497	0.331743	0.141769	5	chr6_30069290_30069342_+@UTR3,chr6_30069514_30069566_+@UTR3,chr6_30069738_30069790_+@UTR3,chr6_30069904_30069956_+@UTR3,chr6_30070302_30070354_+@UTR3	-0.07348250151425575,-0.032640881530649535,0.016397819618392984,0.06048285806941081,0.03133895478239026	chr6_30069290_30069342_+@UTR3	-0.0734825	6.92744e-13	4.21618e-12
GFRA1	0.23746701250130584,0.16581832573092095,0.06999140812916783,0.15631854376223692,0.06114797174163845,0.1978217439414361,0.11143499419329399	0.41557242950628703,0.1147735578625187,0.06681770422905176,0.17117923504756682,0.048423384840282774,0.0958474663377531,0.08738622217653978	0.287738	0.216656	0.352628	0.443532	0.409351	7	chr10_116059556_116059608_-@UTR3,chr10_116060750_116060802_-@UTR3,chr10_116062300_116062352_-@UTR3,chr10_116062480_116062532_-@UTR3,chr10_116063496_116063548_-@UTR3,chr10_116063736_116063788_-@UTR3,chr10_116064350_116064402_-@UTR3	0.28561488163055493,0.12973386628648675,0.17544316388542985,0.18436401436609573,0.1797469106649296,0.08411773819284832,0.1592833962252065	chr10_116059556_116059608_-@UTR3	0.285615	0.0218239	0.0280577
TADA2B	0.3891746964874976,0.44849812564506,0.16232717786744236	0.47631248270009696,0.2393470186556744,0.28434049864422867	0.555246	0.541966	0.36505	0.378232	0.0349245	3	chr4_7056494_7056546_+@UTR3,chr4_7057198_7057250_+@UTR3,chr4_7057876_7057928_+@UTR3	0.09158920390551067,-0.19890780964864363,0.1292425125112027	chr4_7057198_7057250_+@UTR3	-0.198908	1.15789e-07	2.97726e-07
GSK3B	0.06606796997916878,0.0593166991818323,0.17487155624672715,0.11463233517822231,0.0843902891052002,0.09451476104503462,0.1895240449270899,0.11217219327101624,0.10451015106570852	0.059706385853118334,0.12682048467504098,0.30657080483153604,0.04129100845928772,0.07180461516641837,0.055179293070677975,0.11715114522665064,0.04141951834069697,0.18005674437657287	0.294771	0.241117	0.241167	0.296888	0.289865	9	chr3_119821926_119821977_-@UTR3,chr3_119822136_119822188_-@UTR3,chr3_119822468_119822520_-@UTR3,chr3_119823930_119823982_-@UTR3,chr3_119824186_119824238_-@UTR3,chr3_119825392_119825444_-@UTR3,chr3_119826140_119826192_-@UTR3,chr3_119826440_119826492_-@UTR3,chr3_119826662_119826714_-@UTR3	-0.0018082490956317782,0.07160803257827478,0.13489306036547297,-0.06868177029837386,-0.008096074095361061,-0.03470383780932582,-0.06793718220578499,-0.066022991816743,0.07931101835454268	chr3_119822468_119822520_-@UTR3	0.134893	1.14246e-21	3.28259e-20
TNFAIP8L1	0.22517799460300122,0.24421098353940165,0.1716134217615724,0.2951065701820113,0.06389102991401338	0.16814417371254242,0.24650012283697123,0.1931205148694573,0.31848038481298324,0.07375480376804588	0.385581	0.347019	0.358615	0.387221	0.15202	5	chr19_4652730_4652782_+@UTR3,chr19_4654104_4654156_+@UTR3,chr19_4654672_4654724_+@UTR3,chr19_4655022_4655074_+@UTR3,chr19_4655450_4655502_+@UTR3	-0.05524394896907017,0.0036819796145096673,0.022884335495286984,0.024645436432697454,0.011554775977021231	chr19_4652730_4652782_+@UTR3	-0.0552439	0.0071776	0.00980603
COL3A1	0.5560329957713457,0.1186522842975444,0.08238452679081869,0.24293019314029124	0.5293510878138749,0.0993417159583604,0.05010874673362891,0.32119844949413584	0.522912	0.48581	0.297554	0.337639	0.106174	4	chr2_189011784_189011836_+@UTR3,chr2_189011950_189012002_+@UTR3,chr2_189012256_189012308_+@UTR3,chr2_189012516_189012568_+@UTR3	-0.026737499564082,-0.019473157548518943,-0.032434199738073925,0.07805497491835073	chr2_189012516_189012568_+@UTR3	0.078055	1.77017e-06	3.86746e-06
SEMA3G	0.4379051008827149,0.5620948991172852	0.53667082183293,0.46332917816707	0.586061	0.493065	0.469126	0.562122	0.249274	2	chr3_52433486_52433538_-@UTR3,chr3_52434348_52434400_-@UTR3	0.09869185375554812,-0.09822241514570146	chr3_52433486_52433538_-@UTR3	0.0986919	5.11813e-06	1.04577e-05
ABHD2	0.0713066623612069,0.0675630124846561,0.09622448237884261,0.11085178565200607,0.10499923696615189,0.11186351972908488,0.09972254247883862,0.12961454454475277,0.20785421340446014	0.04699864316776586,0.050107587536400246,0.05542895877636849,0.05957145539124412,0.054954196379803026,0.08221734470627502,0.08665242456447839,0.14238986332752285,0.421679526150142	0.228618	0.154807	0.333113	0.404314	0.562469	9	chr15_89195724_89195776_+@UTR3,chr15_89196588_89196640_+@UTR3,chr15_89196934_89196986_+@UTR3,chr15_89198584_89198636_+@UTR3,chr15_89199288_89199340_+@UTR3,chr15_89200176_89200228_+@UTR3,chr15_89200560_89200612_+@UTR3,chr15_89200642_89200693_+@UTR3,chr15_89202004_89202056_+@UTR3	-0.023591136084863865,-0.016747250485699236,-0.040092297509772,-0.050569226427303784,-0.04932848593984027,-0.02895350638042228,-0.012402050798868275,0.013388927192853672,0.21408175633957935	chr15_89202004_89202056_+@UTR3	0.214082	1.11239e-13	7.85391e-13
JAM3	0.7571777747839015,0.24282222521609859	0.516176884608178,0.48382311539182193	0.763635	0.529426	0.263775	0.497984	0.528454	2	chr11_134149902_134149954_+@UTR3,chr11_134151720_134151772_+@UTR3	-0.23882998623534513,0.23555310690740977	chr11_134149902_134149954_+@UTR3	-0.23883	1.08891e-07	2.81357e-07
HLA-DRA	0.747283263856499,0.25271673614350104	0.7308151341805513,0.2691848658194486	0.788853	0.778606	0.484836	0.494958	0.0188643	2	chr6_32444910_32444962_+@UTR3,chr6_32445008_32445059_+@UTR3	-0.016353928888276248,0.01669307985257118	chr6_32445008_32445059_+@UTR3	0.0166931	0.0709985	0.0858024
ITGA1	0.13410546986203328,0.08228302456293868,0.10681995379885066,0.07081695878210992,0.11659121145038094,0.1233225065796897,0.13604785281461387,0.12920686208266377,0.10080616006671918	0.07562119292500061,0.05429372312098555,0.07998477996883395,0.06528410429507601,0.06813504502933675,0.13026522977129398,0.11009580904948915,0.16058139547848138,0.25573872036150247	0.162081	0.0986178	0.30664	0.330017	0.716792	9	chr5_52893674_52893726_+@UTR3,chr5_52952468_52952520_+@UTR3,chr5_52953122_52953174_+@UTR3,chr5_52953526_52953578_+@UTR3,chr5_52953764_52953816_+@UTR3,chr5_52954094_52954146_+@UTR3,chr5_52954546_52954598_+@UTR3,chr5_52955560_52955612_+@UTR3,chr5_52956328_52956379_+@UTR3	-0.05785215746795877,-0.027363509758188666,-0.026222804518195017,-0.004932735743175112,-0.047829293694824415,0.007499030598793491,-0.025362938192054804,0.031900965843155715,0.15530505896269883	chr5_52956328_52956379_+@UTR3	0.155305	1.66881e-19	3.33448e-18
METTL3	0.49231577122065856,0.5076842287793415	0.36176422598853303,0.638235774011467	0.516123	0.644397	0.501023	0.372749	-0.320235	2	chr14_21498118_21498170_-@UTR3,chr14_21501072_21501124_-@UTR3	-0.12647647086701808,0.1321731186492704	chr14_21501072_21501124_-@UTR3	0.132173	1.03903e-08	3.15669e-08
NAP1L1	0.09792217470464198,0.16316547111108876,0.16130560887417622,0.10345065960029774,0.08163983133629384,0.11044702338382231,0.10498020633489899,0.17708902465478032	0.0669438244937339,0.09798441283557999,0.19563689715790625,0.11546809037858069,0.13124475448016362,0.1588070119546244,0.08836902945339105,0.14554597924602003	0.279046	0.273105	0.31386	0.316998	0.0310496	8	chr12_76046666_76046718_-@UTR3,chr12_76046798_76046850_-@UTR3,chr12_76047048_76047100_-@UTR3,chr12_76047208_76047260_-@UTR3,chr12_76047424_76047475_-@UTR3,chr12_76047568_76047619_-@UTR3,chr12_76047756_76047808_-@UTR3,chr12_76049690_76049742_-@UTR3	-0.030909355295819924,-0.06509493795744492,0.03436635033447688,0.012064509330975998,0.04962798937528927,0.04838796281230555,-0.016550081127249427,-0.031475331640913096	chr12_76046798_76046850_-@UTR3	-0.0650949	8.12126e-23	2.78717e-21
GALNT2	0.2239615008135769,0.2696981595545892,0.135295548450385,0.26281650260239664,0.10822828857905212	0.19695864134902166,0.22229255603611306,0.10715294638911868,0.30489855213256717,0.16869730409317935	0.402446	0.350742	0.312365	0.368467	0.198383	5	chr1_230279548_230279600_+@UTR3,chr1_230279888_230279940_+@UTR3,chr1_230280420_230280472_+@UTR3,chr1_230281516_230281568_+@UTR3,chr1_230281930_230281982_+@UTR3	-0.026992503853951605,-0.04736575582842792,-0.028151082330296992,0.04196673655043154,0.060301409807981515	chr1_230281930_230281982_+@UTR3	0.0603014	1.6112e-08	4.75092e-08
SUPT16H	0.0722398577856338,0.3987732037592035,0.5289869384551626	0.1665189773580117,0.39374398974055785,0.43973703290143046	0.663825	0.595295	0.177446	0.26454	0.157199	3	chr14_21351476_21351528_-@UTR3,chr14_21352378_21352430_-@UTR3,chr14_21352572_21352624_-@UTR3	0.09470280325844299,-0.004439064424239858,-0.0885161090597304	chr14_21351476_21351528_-@UTR3	0.0947028	7.09134e-07	1.64327e-06
NFIC	0.3136098969062271,0.14288830498313249,0.0751020644037301,0.06180261253692903,0.11006051077592939,0.0928516237936876,0.05796775218938214,0.14571723441098214	0.3748564426359114,0.14690136524117073,0.04776809892334587,0.04245604117951961,0.18928243642713158,0.040425267651059346,0.025390872694479618,0.13291947524738187	0.366379	0.396002	0.248241	0.217171	-0.11217	8	chr19_3462966_3463018_+@UTR3,chr19_3465148_3465199_+@UTR3,chr19_3465260_3465312_+@UTR3,chr19_3465314_3465365_+@UTR3,chr19_3465428_3465479_+@UTR3,chr19_3466026_3466078_+@UTR3,chr19_3467800_3467852_+@UTR3,chr19_3468946_3468997_+@UTR3	0.061227551416597026,0.0040113064215901995,-0.027329957483464493,-0.019344406672456772,0.0792023349737012,-0.05241670858261661,-0.032573609055127156,-0.012802473085161442	chr19_3465428_3465479_+@UTR3	0.0792023	9.92128e-20	2.05437e-18
ZNF384	0.04872290580352496,0.2502325507856231,0.7010445434108519	0.05883518842726664,0.3154187941456529,0.6257460174270806	0.745904	0.698717	0.225524	0.2667	0.0942811	3	chr12_6666558_6666610_-@UTR3,chr12_6666768_6666820_-@UTR3,chr12_6667214_6667266_-@UTR3	0.01156585371073255,0.06586227519291454,-0.07423101195710025	chr12_6667214_6667266_-@UTR3	-0.074231	0.00450728	0.00634615
PRUNE1	0.3719153345936004,0.37052888159905734,0.25755578380734234	0.18748855921737073,0.31411984762210154,0.49839159316052767	0.513958	0.33518	0.412269	0.593883	0.616712	3	chr1_151034582_151034634_+@UTR3,chr1_151035082_151035134_+@UTR3,chr1_151035624_151035676_+@UTR3	-0.18058442415296658,-0.05322054778998159,0.24242849776150144	chr1_151035624_151035676_+@UTR3	0.242428	1.94187e-11	9.19196e-11
RCC1	0.383388176904268,0.6166118230957319	0.4053673037475252,0.5946326962524748	0.443505	0.463161	0.65207	0.632415	-0.062561	2	chr1_28538136_28538188_+@UTR3,chr1_28538598_28538650_+@UTR3	0.017532111694903985,-0.0236277201430507	chr1_28538598_28538650_+@UTR3	-0.0236277	0.989986	0.992665
PRPF39	0.12299834974970489,0.38667073831772614,0.25716849544680503,0.1782415145709446,0.05492090191481932	0.1223972082199811,0.31073891787558283,0.25115696721402425,0.23144039641208425,0.08426651027832743	0.388291	0.335405	0.279017	0.324612	0.211233	5	chr14_45096538_45096590_+@UTR3,chr14_45096940_45096992_+@UTR3,chr14_45112438_45112490_+@UTR3,chr14_45114984_45115036_+@UTR3,chr14_45115396_45115448_+@UTR3	0.004717017249056515,-0.0706983787740651,-0.0010541238780759632,0.057669297493247146,0.03501486601828808	chr14_45096940_45096992_+@UTR3	-0.0706984	0.0149403	0.0196196
MOB1A	0.044064355188534486,0.1203184374558671,0.24376046992932437,0.16517015153245893,0.05432509292290006,0.1157949715318454,0.2565665214390697	0.08742120883201396,0.12669843507893092,0.29534461992089306,0.10497042725142669,0.05178437776164609,0.11329120543809099,0.22048972571699826	0.366361	0.336372	0.250027	0.286103	0.123212	7	chr2_74152764_74152816_-@UTR3,chr2_74153564_74153616_-@UTR3,chr2_74154424_74154476_-@UTR3,chr2_74155102_74155154_-@UTR3,chr2_74155706_74155758_-@UTR3,chr2_74156240_74156292_-@UTR3,chr2_74156526_74156578_-@UTR3	0.044896374588171334,0.007926333625626183,0.05278269979131259,-0.05854679603558284,-0.0008796633436257348,-0.0009406574551998614,-0.03466922968486835	chr2_74155102_74155154_-@UTR3	-0.0585468	8.11938e-11	3.42567e-10
TMEM260	0.08428713058678375,0.09882476885733536,0.27493083125442574,0.28716330893937175,0.25479396036208346	0.04827089727850947,0.06609244306755165,0.26425509962604254,0.25744609127526047,0.3639354687526359	0.261673	0.211628	0.473077	0.520505	0.30623	5	chr14_56648072_56648124_+@UTR3,chr14_56648284_56648336_+@UTR3,chr14_56648710_56648762_+@UTR3,chr14_56648926_56648978_+@UTR3,chr14_56649132_56649184_+@UTR3	-0.03506772770724515,-0.03175091795929412,-0.01003803499778444,-0.028995209369717057,0.10875901200204346	chr14_56649132_56649184_+@UTR3	0.108759	4.95234e-05	8.82069e-05
MIDN	0.36293614814240127,0.3889314959188129,0.24813235593878594	0.14164936358351995,0.28803351570404895,0.5703171207124311	0.457617	0.227593	0.442259	0.631186	1.00768	3	chr19_1257422_1257474_+@UTR3,chr19_1258660_1258712_+@UTR3,chr19_1259054_1259106_+@UTR3	-0.221823546523158,-0.10148306974932786,0.3211878424941662	chr19_1259054_1259106_+@UTR3	0.321188	9.89658e-17	1.18519e-15
MBNL1	0.16756812624193715,0.19436266860791757,0.2025736206575664,0.06801685337993967,0.36747873111263923	0.13439703005115372,0.0808519321807848,0.13276453207758102,0.07082837007101817,0.5811581356194624	0.325351	0.216165	0.406526	0.512637	0.589863	5	chr3_152462844_152462896_+@UTR3,chr3_152463424_152463476_+@UTR3,chr3_152463688_152463740_+@UTR3,chr3_152464566_152464618_+@UTR3,chr3_152464866_152464918_+@UTR3	-0.03203291965086172,-0.11226076402879719,-0.06862745891597963,0.004035557270218551,0.21413711539003605	chr3_152464866_152464918_+@UTR3	0.214137	3.79518e-15	3.36527e-14
ERG28	0.5756833281647423,0.4243166718352576	0.6455865140571806,0.3544134859428194	0.520454	0.464183	0.642302	0.698573	0.165077	2	chr14_75651128_75651180_-@UTR3,chr14_75651362_75651414_-@UTR3	0.07038244065485033,-0.06827795641746126	chr14_75651128_75651180_-@UTR3	0.0703824	0.000518393	0.000815719
CYP2U1	0.31151365835996064,0.18922804398502566,0.21599793115919316,0.2832603664958205	0.31134547058292217,0.1405995472137355,0.23568585847949608,0.31236912372384623	0.392762	0.365648	0.388978	0.415226	0.103201	4	chr4_107950756_107950808_+@UTR3,chr4_107951106_107951158_+@UTR3,chr4_107952244_107952296_+@UTR3,chr4_107952496_107952548_+@UTR3	0.017025413303821124,-0.020533318617515256,0.04340585307952058,0.05239313022219044	chr4_107952496_107952548_+@UTR3	0.0523931	0.0088694	0.0119783
GNB4	0.08579625066378345,0.09555724697914013,0.15612688287450135,0.14110091254797189,0.12800391200542618,0.06043756440704904,0.11947154698163813,0.08596587614327274,0.1275398073972172	0.19217201947090398,0.19040877753222898,0.23186343759243266,0.08376339588476224,0.10108263912773045,0.035965084474993095,0.031054583442046875,0.05885442912049458,0.07483563335440725	0.257433	0.15789	0.282021	0.376265	0.705277	9	chr3_179396172_179396224_-@UTR3,chr3_179396342_179396394_-@UTR3,chr3_179396588_179396640_-@UTR3,chr3_179397250_179397302_-@UTR3,chr3_179398816_179398868_-@UTR3,chr3_179399672_179399724_-@UTR3,chr3_179399970_179400022_-@UTR3,chr3_179400142_179400194_-@UTR3,chr3_179400880_179400932_-@UTR3	0.10851678323523312,0.0969820944333018,0.07775856537365722,-0.0544973243688094,-0.02420463174141199,-0.021635182133753372,-0.0853897692241817,-0.024314440206687868,-0.049847064442535935	chr3_179396172_179396224_-@UTR3	0.108517	7.98526e-28	6.50491e-26
IFNAR2	0.39328113457746466,0.02718253550064171,0.16133457873686569,0.30504924382083204,0.11315250736419583	0.3234517413391576,0.06474181858924312,0.10872662947894486,0.3827088026608059,0.12037100793184849	0.433911	0.372908	0.310417	0.346054	0.21858	5	chr21_33252664_33252716_+@UTR3,chr21_33262726_33262778_+@UTR3,chr21_33263502_33263554_+@UTR3,chr21_33264500_33264551_+@UTR3,chr21_33265532_33265584_+@UTR3	-0.06905730157816603,0.03812930193676749,-0.05171969189466251,0.07783259273349646,0.00783138470793067	chr21_33264500_33264551_+@UTR3	0.0778326	3.67312e-06	7.67875e-06
CFD	0.8463711110275637,0.15362888897243626	0.8292833918873602,0.1707166081126398	0.858361	0.845928	0.350763	0.36329	0.0210499	2	chr19_863270_863321_+@UTR3,chr19_863426_863478_+@UTR3	-0.017048373628287372,0.01724647858881892	chr19_863426_863478_+@UTR3	0.0172465	0.00190298	0.00280007
AC093012.1	0.2582606786097625,0.18348101907940903,0.4202204197144498,0.1380378825963787	0.17091763321987782,0.20431582294980727,0.4027326189944539,0.22203392483586099	0.377147	0.320707	0.404273	0.459383	0.23387	4	chr12_43786696_43786748_+@UTR3,chr12_43787282_43787334_+@UTR3,chr12_43788936_43788988_+@UTR3,chr12_43789412_43789464_+@UTR3	-0.08744227952865577,0.020460003295795226,-0.018014190390365115,0.08244134329648886	chr12_43786696_43786748_+@UTR3	-0.0874423	0.000299102	0.000485598
NHSL2	0.1934643762766909,0.20880885091828771,0.12324342054519659,0.1501552160865768,0.2001076498947998,0.12422048627844827	0.1837358175386344,0.33485696876038923,0.08613204571454065,0.13671897487289839,0.11781457605149756,0.14074161706203955	0.371955	0.401282	0.314253	0.285169	-0.109488	6	chrX_72145444_72145496_+@UTR3,chrX_72146224_72146276_+@UTR3,chrX_72147526_72147578_+@UTR3,chrX_72148188_72148240_+@UTR3,chrX_72148326_72148378_+@UTR3,chrX_72149650_72149702_+@UTR3	0.010093264911858274,0.13666814364257848,-0.011693030545840366,0.011491075414837792,-0.05642092354990619,0.04058129922911258	chrX_72146224_72146276_+@UTR3	0.136668	0.0100016	0.0134071
CALU	0.201479468412106,0.22566678264593718,0.17010545259970997,0.24898531447356,0.15376298186868678	0.1179902972353513,0.1635533039442846,0.10992634232681942,0.4705113678723972,0.13801868862114738	0.361323	0.272016	0.382839	0.455611	0.4096	5	chr7_128769222_128769274_+@UTR3,chr7_128769946_128769998_+@UTR3,chr7_128770092_128770144_+@UTR3,chr7_128770582_128770633_+@UTR3,chr7_128770786_128770838_+@UTR3	-0.08330796634960212,-0.061946129421871776,-0.0600028962993165,0.2215623394224867,-0.015583738947627046	chr7_128770582_128770633_+@UTR3	0.221562	5.9808e-16	6.2621e-15
CPD	0.09288830161973524,0.125288041863145,0.10007644282260689,0.10879030165646386,0.12114573575520353,0.1149145555458445,0.10674590468280261,0.11493340180984364,0.11521731424435468	0.04545137278149199,0.08591036915799874,0.08115694271270413,0.08389553144620983,0.08422410925961274,0.13061435471715352,0.12932051614210513,0.17372389740178829,0.18570290638093567	0.286369	0.229562	0.289503	0.349796	0.31899	9	chr17_30464924_30464976_+@UTR3,chr17_30465354_30465406_+@UTR3,chr17_30466030_30466082_+@UTR3,chr17_30466190_30466242_+@UTR3,chr17_30466394_30466446_+@UTR3,chr17_30467100_30467152_+@UTR3,chr17_30467314_30467366_+@UTR3,chr17_30467536_30467588_+@UTR3,chr17_30468378_30468430_+@UTR3	-0.04678953805837418,-0.03874815994038583,-0.018313826467372618,-0.024288909991040927,-0.03630994683302197,0.016237474656717973,0.023104013403913062,0.05924140406479603,0.07091396361298585	chr17_30468378_30468430_+@UTR3	0.070914	6.222e-21	1.54777e-19
TBC1D9	0.04120004444514229,0.17243210851834737,0.31859116047073627,0.24322938886456485,0.2245472977012092	0.08501308694737467,0.25878416420033407,0.27056416217998597,0.23050326624585424,0.15513532042645103	0.463568	0.401092	0.243149	0.314979	0.208845	5	chr4_140620880_140620932_-@UTR3,chr4_140621088_140621140_-@UTR3,chr4_140621748_140621800_-@UTR3,chr4_140621910_140621962_-@UTR3,chr4_140622056_140622108_-@UTR3	0.04738497263785998,0.08895609786394773,-0.04493404795724881,-0.009513676596781456,-0.0655793279030461	chr4_140621088_140621140_-@UTR3	0.0889561	6.0345e-06	1.22123e-05
UBAP2	0.09643919342325329,0.40201313554461726,0.5015476710321295	0.13554877715524857,0.4990652282046591,0.3653859946400923	0.629947	0.551081	0.350967	0.423264	0.192964	3	chr9_33921674_33921726_-@UTR3,chr9_33921820_33921872_-@UTR3,chr9_33922056_33922108_-@UTR3	0.04069190381608591,0.09766722290924867,-0.1342793414553073	chr9_33922056_33922108_-@UTR3	-0.134279	4.66011e-11	2.04532e-10
MEST	0.5611027326177392,0.4388972673822607	0.32081508135168957,0.6791849186483104	0.653489	0.481398	0.565967	0.738058	0.440933	2	chr7_130505356_130505408_+@UTR3,chr7_130505504_130505556_+@UTR3	-0.179109039195177,0.2234357507179448	chr7_130505504_130505556_+@UTR3	0.223436	0.00292443	0.00420539
MRFAP1	0.3416411359320994,0.46568444761198974,0.19267441645591088	0.21438814558818384,0.4332874299593869,0.35232442445242923	0.532396	0.414962	0.408644	0.526467	0.359518	3	chr4_6641882_6641934_+@UTR3,chr4_6642228_6642280_+@UTR3,chr4_6642580_6642632_+@UTR3	-0.12714059577829379,-0.0323235291282325,0.15968071447289955	chr4_6642580_6642632_+@UTR3	0.159681	6.42739e-16	6.69189e-15
IQCJ-SCHIP1	0.4081821094813568,0.5918178905186433	0.3457890098103758,0.6542109901896243	0.518586	0.469974	0.661659	0.710271	0.142001	2	chr3_159896962_159897014_+@UTR3,chr3_159897164_159897216_+@UTR3	-0.060084060388176874,0.06334785717192937	chr3_159897164_159897216_+@UTR3	0.0633479	0.0163829	0.0213964
NBR1	0.30918215673254107,0.2940163373284564,0.2076826339661903,0.18911887197281224	0.25295287936357946,0.2016533880942488,0.25306416173128,0.29232957081089184	0.475217	0.395251	0.319673	0.41446	0.265816	4	chr17_43210044_43210096_+@UTR3,chr17_43210238_43210290_+@UTR3,chr17_43210806_43210858_+@UTR3,chr17_43211372_43211424_+@UTR3	-0.055251142548146004,-0.09130317603601765,0.0462446852009917,0.10396349127897772	chr17_43211372_43211424_+@UTR3	0.103963	9.61882e-12	4.85394e-11
UBE3C	0.49280808886306116,0.45523615018727825,0.051955760949660645	0.382129572862843,0.5694021016751357,0.04846832546202119	0.662717	0.631599	0.246473	0.28074	0.0693824	3	chr7_157268222_157268274_+@UTR3,chr7_157268546_157268598_+@UTR3,chr7_157269086_157269138_+@UTR3	-0.10900420647121545,0.11494377490890778,-0.0012033577307148935	chr7_157268546_157268598_+@UTR3	0.114944	4.161e-05	7.4995e-05
SPARC	0.12264839973805108,0.26503972191563235,0.3139013338444036,0.298410544501913	0.08762157908363796,0.32551451991854385,0.34627107395605783,0.24059282704176033	0.472161	0.452495	0.365509	0.382837	0.0613761	4	chr5_151662414_151662466_-@UTR3,chr5_151662674_151662726_-@UTR3,chr5_151662934_151662986_-@UTR3,chr5_151663392_151663444_-@UTR3	-0.035038288730307815,0.06045642776060023,0.03235522242276495,-0.05782355154004867	chr5_151662674_151662726_-@UTR3	0.0604564	3.54751e-25	1.77687e-23
KRBA2	0.09802034621310507,0.296020242212648,0.27958214923452834,0.3263772623397186	0.33219972067893655,0.2090548664775789,0.08278960941705238,0.37595580342643226	0.466135	0.393908	0.341846	0.405577	0.242892	4	chr17_8368768_8368820_-@UTR3,chr17_8368958_8369010_-@UTR3,chr17_8369678_8369730_-@UTR3,chr17_8370160_8370212_-@UTR3	0.2354718911322209,-0.08502618161967246,-0.19441962073804406,0.050999707095426505	chr17_8368768_8368820_-@UTR3	0.235472	1.71273e-17	2.42299e-16
LPCAT3	0.09339485000024006,0.4495257183077084,0.4570794316920516	0.10380749981381321,0.6314751837304158,0.264717316455771	0.509601	0.340428	0.383533	0.509244	0.58202	3	chr12_6976166_6976217_-@UTR3,chr12_6976298_6976350_-@UTR3,chr12_6977666_6977718_-@UTR3	0.010871549884537257,0.1817384036588479,-0.19154833869360105	chr12_6977666_6977718_-@UTR3	-0.191548	2.77209e-11	1.27084e-10
RCN1	0.5502619948703614,0.40622496638097993,0.04351303874865853	0.34947687914253256,0.5330613017805869,0.1174618190768807	0.667853	0.538347	0.279668	0.399371	0.310994	3	chr11_32104686_32104738_+@UTR3,chr11_32105182_32105234_+@UTR3,chr11_32105510_32105562_+@UTR3	-0.20017699266074374,0.12682056072568515,0.07419678566842194	chr11_32104686_32104738_+@UTR3	-0.200177	7.4058e-16	7.62489e-15
RNF19A	0.43946150759453234,0.2345696308119372,0.3259688615935305	0.5916412886261003,0.21879833422882738,0.18956037714507223	0.419098	0.306016	0.504939	0.638488	0.453682	3	chr8_100257320_100257372_-@UTR3,chr8_100258024_100258076_-@UTR3,chr8_100258300_100258352_-@UTR3	0.1541081412875192,-0.011108184679975541,-0.13054293057099892	chr8_100257320_100257372_-@UTR3	0.154108	7.33795e-07	1.69512e-06
MARCHF6	0.17482689971448817,0.09327638356016023,0.0777409452899255,0.09277320505699367,0.14372268973439678,0.08573946836466208,0.09273765308333672,0.08163386596898299,0.06906052098016668,0.08848836824688724	0.21389117449045292,0.06774861108794243,0.03106232886834387,0.06460746987135374,0.09911614835370579,0.09981479474277953,0.10197995879297893,0.12462009271963163,0.11040329233462177,0.08675612873818946	0.292141	0.264349	0.220928	0.251324	0.14422	10	chr5_10433670_10433722_+@UTR3,chr5_10433874_10433926_+@UTR3,chr5_10434208_10434260_+@UTR3,chr5_10434566_10434618_+@UTR3,chr5_10434802_10434854_+@UTR3,chr5_10435194_10435246_+@UTR3,chr5_10436674_10436726_+@UTR3,chr5_10436878_10436930_+@UTR3,chr5_10437258_10437310_+@UTR3,chr5_10437526_10437578_+@UTR3	0.03975357399451229,-0.024684796055496894,-0.045799265723972186,-0.027321431317507153,-0.04379447072444785,0.014855694812590678,0.01002881099029801,0.04374706390993274,0.042118667764265386,-0.0009222334945629268	chr5_10434208_10434260_+@UTR3	-0.0457993	2.20628e-26	1.42219e-24
RAP2B	0.8621624777863988,0.13783752221360118	0.904229688228357,0.0957703117716429	0.86966	0.9087	0.197456	0.158415	-0.0633529	2	chr3_153163950_153164002_+@UTR3,chr3_153164644_153164696_+@UTR3	0.04147860554222815,-0.041869550742088965	chr3_153164644_153164696_+@UTR3	-0.0418696	0.00375031	0.005332
DENND5A	0.2685516990222062,0.3899035926927101,0.3415447082850837	0.3823227948887466,0.3584840946097614,0.25919311050149213	0.513307	0.436211	0.443182	0.52322	0.234796	3	chr11_9139000_9139052_-@UTR3,chr11_9139266_9139318_-@UTR3,chr11_9139484_9139536_-@UTR3	0.11386317934554907,-0.03111717337966835,-0.08194222714892835	chr11_9139000_9139052_-@UTR3	0.113863	1.31079e-11	6.41803e-11
FXR1	0.4125396576063887,0.26725363228307375,0.2910371873131942,0.02916952279734323	0.4130739883996865,0.26423072649129603,0.24976449772137346,0.07293078738764396	0.563845	0.540634	0.0898385	0.127565	0.0606458	4	chr3_180976336_180976388_+@UTR3,chr3_180976468_180976520_+@UTR3,chr3_180976688_180976740_+@UTR3,chr3_180979338_180979390_+@UTR3	0.0016193718709566207,-0.0016940064346654404,-0.03986433878408058,0.045358705843963815	chr3_180979338_180979390_+@UTR3	0.0453587	4.75857e-05	8.49393e-05
TOM1L2	0.1140250585354603,0.3464366326935934,0.5395383087709462	0.48559760109390876,0.21635953612267564,0.29804286278341563	0.631907	0.364396	0.284459	0.5312	0.794204	3	chr17_17843492_17843543_-@UTR3,chr17_17844818_17844870_-@UTR3,chr17_17846822_17846874_-@UTR3	0.37270455754788345,-0.12753761767422386,-0.23918693714178046	chr17_17843492_17843543_-@UTR3	0.372705	7.87918e-16	8.07861e-15
PNRC1	0.41471134659304953,0.5852886534069504	0.4376602061087227,0.5623397938912773	0.521442	0.539445	0.655254	0.637252	-0.0489679	2	chr6_89084408_89084460_+@UTR3,chr6_89084616_89084668_+@UTR3	0.023161736594537408,-0.022756267498534766	chr6_89084408_89084460_+@UTR3	0.0231617	0.0143918	0.0189294
FANCI	0.3915285254246203,0.6084714745753798	0.46069800515573284,0.5393019948442672	0.482486	0.539896	0.662548	0.605138	-0.162196	2	chr15_89316444_89316496_+@UTR3,chr15_89316718_89316770_+@UTR3	0.06905650313796685,-0.06885085562463822	chr15_89316444_89316496_+@UTR3	0.0690565	7.96752e-07	1.83085e-06
ACTB	0.053293587259742835,0.26981871091515414,0.3338586569933247,0.3430290448317783	0.09237426013295173,0.3341712358112239,0.30254914981099706,0.27090535424482737	0.536473	0.485412	0.299377	0.353031	0.144294	4	chr7_5527136_5527187_-@UTR3,chr7_5527304_5527356_-@UTR3,chr7_5527524_5527575_-@UTR3,chr7_5527648_5527700_-@UTR3	0.039044128928504576,0.06432313581861909,-0.03133315234698408,-0.07214557956302448	chr7_5527648_5527700_-@UTR3	-0.0721456	7.56101e-26	4.41337e-24
ST13	0.11244103801761196,0.13067801622790692,0.1396274172719961,0.13292119258856785,0.48433233589391717	0.06300808353210068,0.07865951295312021,0.08871475158224787,0.15612164971011386,0.6134960022224174	0.492806	0.549925	0.235474	0.165328	-0.158215	5	chr22_40825304_40825356_-@UTR3,chr22_40825802_40825854_-@UTR3,chr22_40826102_40826153_-@UTR3,chr22_40826230_40826282_-@UTR3,chr22_40826478_40826530_-@UTR3	-0.04876082067037939,-0.05134419936502463,-0.05024973563770155,0.023776064041181932,0.12939226612722277	chr22_40826478_40826530_-@UTR3	0.129392	5.28367e-15	4.56502e-14
PTPRM	0.9130319203235631,0.08696807967643694	0.847192402192178,0.15280759780782202	0.915368	0.860675	0.231851	0.286315	0.0888833	2	chr18_8406560_8406612_+@UTR3,chr18_8406830_8406881_+@UTR3	-0.06548341082118891,0.066616831715602	chr18_8406830_8406881_+@UTR3	0.0666168	6.18577e-09	1.95795e-08
ZBTB8A	0.07605272592776988,0.13487465692441283,0.09994682858345172,0.14277600981010072,0.336069408527623,0.12731202871156502,0.08296834151507684	0.07782136758993403,0.0707509126642832,0.13546429332247428,0.09310460167033867,0.380591340891337,0.12155409573098144,0.12071338813065133	0.285962	0.26794	0.360603	0.37512	0.0939128	7	chr1_32600972_32601024_+@UTR3,chr1_32602984_32603036_+@UTR3,chr1_32603438_32603490_+@UTR3,chr1_32604034_32604086_+@UTR3,chr1_32604414_32604466_+@UTR3,chr1_32604726_32604778_+@UTR3,chr1_32605862_32605914_+@UTR3	0.011044949108137123,-0.05443292914310534,0.04316423964004944,-0.040641950127835794,0.05082386174309844,0.0021344488696799224,0.04553075204987074	chr1_32602984_32603036_+@UTR3	-0.0544329	0.00295799	0.00425036
AGPAT1	0.16245619403679074,0.8375438059632092	0.34035480185733,0.6596451981426699	0.845171	0.677261	0.207989	0.375899	0.319531	2	chr6_32168186_32168238_-@UTR3,chr6_32169084_32169136_-@UTR3	0.1780028513163484,-0.177134551191387	chr6_32168186_32168238_-@UTR3	0.178003	2.42909e-10	9.54763e-10
CCDC184	0.4263855192426621,0.5736144807573379	0.32893690809657194,0.671063091903428	0.474942	0.386394	0.608723	0.697271	0.297679	2	chr12_48185028_48185080_+@UTR3,chr12_48185568_48185620_+@UTR3	-0.12382427758275916,0.07310383464977255	chr12_48185028_48185080_+@UTR3	-0.123824	0.212291	0.240813
MYORG	0.22430376379452835,0.22321720463879102,0.24257176178609058,0.3099072697805902	0.5684765982049906,0.1826341285715957,0.10297820823244552,0.14591106499096815	0.452616	0.245786	0.304004	0.604699	0.880881	4	chr9_34366972_34367024_-@UTR3,chr9_34368882_34368934_-@UTR3,chr9_34369670_34369722_-@UTR3,chr9_34369810_34369862_-@UTR3	0.3474568549560497,-0.025702584099866033,-0.12266810254100419,-0.14716661515073523	chr9_34366972_34367024_-@UTR3	0.347457	1.05231e-07	2.72373e-07
POLR2C	0.48621674574026513,0.4708687519645708,0.042914502295164074	0.4009172093962334,0.5281364105514885,0.0709463800522782	0.627711	0.571348	0.317312	0.368057	0.135732	3	chr16_57471112_57471164_+@UTR3,chr16_57471658_57471710_+@UTR3,chr16_57471970_57472022_+@UTR3	-0.08451266491681603,0.05768419594386681,0.028976618639088438	chr16_57471112_57471164_+@UTR3	-0.0845127	1.80241e-05	3.4207e-05
APH1B	0.19900332595499834,0.21927743693877308,0.1668000300626605,0.15122113495506886,0.13429330677048792,0.1294047653180114	0.18585291147095132,0.2567716883720072,0.11235108733202628,0.1939572171547935,0.11194402862359518,0.1391230670466265	0.243309	0.230296	0.355125	0.361301	0.0793012	6	chr15_63286534_63286586_+@UTR3,chr15_63305878_63305930_+@UTR3,chr15_63306338_63306390_+@UTR3,chr15_63307698_63307750_+@UTR3,chr15_63307838_63307890_+@UTR3,chr15_63308254_63308306_+@UTR3	0.0044984097350433405,0.052340126294814215,-0.03442644145784651,0.05756501242194412,-0.005345056702203338,0.0282403831839457	chr15_63307698_63307750_+@UTR3	0.057565	0.711687	0.742687
PI4KB	0.35223184100618804,0.647768158993812	0.3375462619855341,0.6624537380144658	0.698144	0.710124	0.457042	0.445062	-0.0245476	2	chr1_151291862_151291914_-@UTR3,chr1_151292112_151292164_-@UTR3	-0.01627472685182002,0.01298638716016709	chr1_151291862_151291914_-@UTR3	-0.0162747	0.722035	0.75217
LAPTM5	0.22273827732234722,0.7772617226776527	0.5774422704996391,0.4225577295003608	0.787594	0.45141	0.262023	0.598208	0.803015	2	chr1_30732442_30732494_-@UTR3,chr1_30733410_30733462_-@UTR3	0.34496582699843215,-0.35089319823341125	chr1_30733410_30733462_-@UTR3	-0.350893	8.25941e-13	4.96167e-12
HEMK1	0.452351642630326,0.3602076849559834,0.18744067241369053	0.5710073757289253,0.34019320962420235,0.08879941464687227	0.518555	0.629415	0.37624	0.288002	-0.279513	3	chr3_50580644_50580696_+@UTR3,chr3_50583914_50583966_+@UTR3,chr3_50584722_50584774_+@UTR3	0.12116497674444643,-0.01115906784829318,-0.08512396144418027	chr3_50580644_50580696_+@UTR3	0.121165	0.0156253	0.0204719
SMIM14	0.09798109860167872,0.1784929857263331,0.05867319963889156,0.20372260823279228,0.17897302758168446,0.15508739337400862,0.12706968684461137	0.09662086006477477,0.19429315047486725,0.05508297167310951,0.20610923007803456,0.21126416414147636,0.11534364137898638,0.12128598218875106	0.357089	0.350775	0.270564	0.279814	0.0257411	7	chr4_39547372_39547424_-@UTR3,chr4_39549794_39549846_-@UTR3,chr4_39550072_39550124_-@UTR3,chr4_39550246_39550298_-@UTR3,chr4_39550746_39550798_-@UTR3,chr4_39551712_39551764_-@UTR3,chr4_39551952_39552004_-@UTR3	0.0030866602865712994,0.019475008187946896,0.0008347109432578423,0.006408310928046834,0.03591353765793129,-0.035174477237041105,-0.0014519777252124944	chr4_39550746_39550798_-@UTR3	0.0359135	0.15525	0.179543
PEX2	0.22190773030851857,0.7780922696914815	0.23830175190263983,0.7616982480973602	0.808555	0.796538	0.400878	0.412894	0.0216021	2	chr8_76983044_76983096_-@UTR3,chr8_76983204_76983256_-@UTR3	0.020335578663361775,-0.014883357639918326	chr8_76983044_76983096_-@UTR3	0.0203356	0.722737	0.75269
PRSS54	0.5393604283039585,0.4606395716960415	0.7228732507802276,0.2771267492197725	0.572354	0.435975	0.630856	0.767235	0.392663	2	chr16_58279974_58280026_-@UTR3,chr16_58280142_58280194_-@UTR3	0.2802356403784191,0.05321918091208089	chr16_58279974_58280026_-@UTR3	0.280236	0.000180762	0.000300648
SEC62	0.313504825903967,0.06337915077174916,0.06955249993013965,0.12005411628687417,0.09151967265422391,0.26540310992437666,0.07658662452866948	0.3672313731950335,0.03605656727404795,0.04082187613210492,0.056610228004233064,0.059627280983038586,0.37841915605960214,0.061233518351939804	0.343077	0.3326	0.295329	0.305182	0.0447462	7	chr3_169993798_169993850_+@UTR3,chr3_169994308_169994360_+@UTR3,chr3_169994746_169994798_+@UTR3,chr3_169995050_169995102_+@UTR3,chr3_169995368_169995420_+@UTR3,chr3_169995998_169996050_+@UTR3,chr3_169996236_169996288_+@UTR3	0.05432135387496623,-0.026324880448849723,-0.02772362588865622,-0.062421051489160606,-0.030902993580395964,0.1135266700753006,-0.014401167958207992	chr3_169995998_169996050_+@UTR3	0.113527	1.55681e-17	2.21509e-16
SERINC5	0.16013003634099043,0.1303546236881566,0.18589163706495934,0.15089402702733692,0.12065736094789882,0.15946772480131893,0.09260459012933903	0.13908598503085745,0.13282763907985645,0.14306104457537971,0.19336906361278658,0.10153426758777126,0.1842942082005839,0.10582779191276466	0.270354	0.292856	0.330415	0.309078	-0.115339	7	chr5_80140614_80140666_-@UTR3,chr5_80140782_80140834_-@UTR3,chr5_80140950_80141002_-@UTR3,chr5_80142054_80142106_-@UTR3,chr5_80142814_80142866_-@UTR3,chr5_80143252_80143304_-@UTR3,chr5_80143502_80143554_-@UTR3	-0.011203817784485676,0.013191457028484316,-0.03259200065616344,0.05265615719338776,-0.007933859476302249,0.03421739218258674,0.02367066385744536	chr5_80142054_80142106_-@UTR3	0.0526562	0.0462288	0.0573258
TENM2	0.6988473101278201,0.30115268987217986	0.5126669330223111,0.4873330669776888	0.720757	0.550116	0.356254	0.526896	0.389779	2	chr5_168263374_168263426_+@UTR3,chr5_168263968_168264020_+@UTR3	-0.18590018812169762,0.18608132879086448	chr5_168263968_168264020_+@UTR3	0.186081	6.59863e-13	4.03595e-12
YWHAH	0.5397969938588615,0.35187865477923147,0.10832435136190713	0.3819592732677235,0.43770279578964133,0.1803379309426352	0.651521	0.565877	0.340443	0.424713	0.203323	3	chr22_31957282_31957334_+@UTR3,chr22_31957432_31957484_+@UTR3,chr22_31957572_31957623_+@UTR3	-0.1578291156264528,0.08535891506543952,0.07145213852089632	chr22_31957282_31957334_+@UTR3	-0.157829	3.70002e-12	1.99044e-11
RASA1	0.8632008778621049,0.13679912213789508	0.8401408846694998,0.15985911533050023	0.873973	0.854784	0.269493	0.288683	0.0320297	2	chr5_87391188_87391240_+@UTR3,chr5_87391466_87391518_+@UTR3	-0.01889425489187968,0.04283364767468084	chr5_87391466_87391518_+@UTR3	0.0428336	0.362702	0.397856
SLC6A8	0.31586538275195875,0.23272808837997794,0.2654856348170121,0.18592089405105122	0.1587527134787378,0.15835362371036252,0.27988205348953976,0.40301160932135993	0.459177	0.307743	0.380523	0.518255	0.577321	4	chrX_153695378_153695430_+@UTR3,chrX_153695916_153695968_+@UTR3,chrX_153696076_153696128_+@UTR3,chrX_153696454_153696506_+@UTR3	-0.1568827086436865,-0.07417306235390841,0.014535312671142442,0.21710693162271602	chrX_153696454_153696506_+@UTR3	0.217107	3.0499e-19	5.85723e-18
ATN1	0.684575078787227,0.2248042334315611,0.09062068778121184	0.6375949710953508,0.2586645182702738,0.1037405106343753	0.726149	0.693838	0.288964	0.315155	0.0656662	3	chr12_6941992_6942044_+@UTR3,chr12_6942232_6942284_+@UTR3,chr12_6942294_6942345_+@UTR3	-0.04699611076201837,0.03359914907445863,0.012850675656777374	chr12_6941992_6942044_+@UTR3	-0.0469961	0.000996505	0.00151779
NEIL2	0.9092083387709072,0.09079166122909281	0.8525178270398941,0.14748217296010585	0.903462	0.862531	0.312556	0.353487	0.0668879	2	chr8_11787158_11787210_+@UTR3,chr8_11787310_11787362_+@UTR3	-0.05686150381689026,0.05015046667163697	chr8_11787158_11787210_+@UTR3	-0.0568615	0.017726	0.023033
PABPC1	0.19397520336716292,0.806024796632837	0.13595758517486553,0.8640424148251344	0.828897	0.873009	0.360508	0.316115	-0.0748048	2	chr8_100703032_100703084_-@UTR3,chr8_100703216_100703267_-@UTR3	-0.05826606164392767,0.05791074991182965	chr8_100703032_100703084_-@UTR3	-0.0582661	7.94282e-09	2.46877e-08
SPRYD3	0.040736098310378055,0.13854275028040888,0.26008252626176115,0.2396935234727389,0.32094510167471296	0.057098240502188424,0.20155787015613055,0.325230121914821,0.19183412784722323,0.22427963957963692	0.477631	0.410467	0.258436	0.324231	0.218629	5	chr12_53064354_53064406_-@UTR3,chr12_53064614_53064666_-@UTR3,chr12_53064824_53064876_-@UTR3,chr12_53065380_53065432_-@UTR3,chr12_53065558_53065610_-@UTR3	0.016695827394106966,0.06324005155635815,0.06531074368160689,-0.047486091343197395,-0.09623872085134569	chr12_53065558_53065610_-@UTR3	-0.0962387	4.38949e-15	3.87834e-14
CACTIN	0.30516983935206987,0.6948301606479301	0.46843489833802143,0.5315651016619787	0.707234	0.551093	0.334577	0.490718	0.359891	2	chr19_3610674_3610726_-@UTR3,chr19_3611838_3611890_-@UTR3	0.16410793451358185,-0.15618347154779522	chr19_3610674_3610726_-@UTR3	0.164108	8.72411e-05	0.00015047
VPS37A	0.2549136471648793,0.14197835203920675,0.13536538190909606,0.20073492470123153,0.1520622276832544,0.11494546650233196	0.4212278294743725,0.09593027489904442,0.08244199672134031,0.18265514730619856,0.11967239013768187,0.09807236146136232	0.391137	0.432422	0.283584	0.23332	-0.144763	6	chr8_17295206_17295258_+@UTR3,chr8_17295530_17295581_+@UTR3,chr8_17295860_17295912_+@UTR3,chr8_17296180_17296232_+@UTR3,chr8_17296760_17296812_+@UTR3,chr8_17297450_17297502_+@UTR3	0.17414634568822518,-0.03153801301877783,-0.03789873972141089,-0.0050439313627042015,-0.01914631325810079,-0.0037343790848241992	chr8_17295206_17295258_+@UTR3	0.174146	1.33269e-06	2.95609e-06
PCSK5	0.527695024605913,0.472304975394087	0.7594096921539526,0.24059030784604743	0.549106	0.769785	0.495903	0.275008	-0.48737	2	chr9_76193392_76193443_+@UTR3,chr9_76194456_76194508_+@UTR3	0.22979196905794075,-0.20996606512030552	chr9_76193392_76193443_+@UTR3	0.229792	1.01189e-05	1.98444e-05
VPS37B	0.11298285793064111,0.33161821275538206,0.2746172636854263,0.2807816656285505	0.14739010739869904,0.48147150490763624,0.20865440559675727,0.1624839820969075	0.431792	0.319507	0.367298	0.468792	0.434487	4	chr12_122865332_122865384_-@UTR3,chr12_122865530_122865582_-@UTR3,chr12_122866338_122866390_-@UTR3,chr12_122866784_122866836_-@UTR3	0.03556673702872895,0.1503409401181502,-0.06471152222095666,-0.11688125476793296	chr12_122865530_122865582_-@UTR3	0.150341	7.65253e-18	1.15128e-16
JMY	0.19627150612755728,0.15320490747186882,0.12179329023549192,0.17449392312206435,0.1414304849228462,0.21280588812017145	0.3225021586204703,0.14639939625214599,0.0895197660787608,0.10827919485763914,0.13219945951893425,0.20110002467204938	0.312933	0.370736	0.338187	0.285808	-0.244538	6	chr5_79321816_79321868_+@UTR3,chr5_79322048_79322100_+@UTR3,chr5_79323446_79323498_+@UTR3,chr5_79324248_79324300_+@UTR3,chr5_79324722_79324774_+@UTR3,chr5_79325032_79325084_+@UTR3	0.14139602706893503,0.014844779533178615,-0.009168507337596443,-0.044540025932922944,0.01119846070492797,0.007344203662769583	chr5_79321816_79321868_+@UTR3	0.141396	0.00241855	0.0035058
NMT2	0.10021469778344579,0.09717882665671318,0.06283055394314684,0.10404728469305814,0.3592222670263663,0.2765063698972698	0.10478106263792607,0.05554333817373889,0.04068642702823586,0.16028790032366588,0.4548892245679171,0.18381204726851622	0.439018	0.443269	0.215877	0.211102	-0.013905	6	chr10_15105958_15106010_-@UTR3,chr10_15106362_15106414_-@UTR3,chr10_15107882_15107934_-@UTR3,chr10_15108048_15108100_-@UTR3,chr10_15108586_15108638_-@UTR3,chr10_15109064_15109116_-@UTR3	0.0072450054135925895,-0.038646348865101154,-0.01920105657617769,0.05829888404425361,0.09677704808010484,-0.08992544935442273	chr10_15108586_15108638_-@UTR3	0.096777	1.78873e-05	3.39561e-05
USP15	0.502364364642151,0.29119506782049565,0.1308674114818157,0.07557315605553765	0.7365492673424844,0.13421210966851216,0.05932058197312439,0.06991804101587913	0.58857	0.661091	0.227653	0.149368	-0.167635	4	chr12_62404444_62404496_+@UTR3,chr12_62404900_62404952_+@UTR3,chr12_62405166_62405218_+@UTR3,chr12_62405782_62405834_+@UTR3	0.23467153939358942,-0.1529376735885763,-0.06730344544350611,-0.0016414658408818728	chr12_62404444_62404496_+@UTR3	0.234672	8.30263e-09	2.57305e-08
2026-03-01	0.21491048460531198,0.32276912312178296,0.462320392272905	0.15271567057281343,0.14393653084129274,0.7033477985858939	0.400774	0.272952	0.572834	0.713566	0.554142	3	chr1_220813448_220813500_+@UTR3,chr1_220813596_220813648_+@UTR3,chr1_220813848_220813900_+@UTR3	-0.03438810810213466,-0.1500005144101525,0.24763164873917903	chr1_220813848_220813900_+@UTR3	0.247632	1.08889e-10	4.52211e-10
FAM229B	0.3914015719343902,0.07082907896236328,0.11831093493959911,0.08732833651344708,0.08243188074353858,0.1763926828570736,0.0733055140495881	0.5016342553605064,0.0454749493337352,0.059117942647553774,0.05444636354626975,0.039209886142300386,0.24624173804711197,0.05387486492252262	0.382472	0.387067	0.158632	0.14927	-0.0172324	7	chr6_112100848_112100900_+@UTR3,chr6_112101056_112101108_+@UTR3,chr6_112101238_112101290_+@UTR3,chr6_112101376_112101428_+@UTR3,chr6_112101660_112101712_+@UTR3,chr6_112102760_112102812_+@UTR3,chr6_112106540_112106592_+@UTR3-EX	0.11330885000483099,-0.019496381147682894,-0.05315328063775543,-0.02716164228258444,-0.03719660288910746,0.07402867563459842,-0.01363322475025569	chr6_112100848_112100900_+@UTR3	0.113309	2.50153e-06	5.35022e-06
ZBED4	0.2393943733209849,0.2074582580182224,0.27279711592570105,0.13906036587108006,0.1412898868640116	0.21618289949208525,0.1949354663495492,0.4187436730177964,0.10692596787931476,0.06321199326125436	0.425966	0.451455	0.304137	0.2734	-0.0838433	5	chr22_49887484_49887536_+@UTR3,chr22_49888276_49888328_+@UTR3,chr22_49889272_49889324_+@UTR3,chr22_49889926_49889978_+@UTR3,chr22_49891842_49891894_+@UTR3-EX	-0.011501907480693019,0.00037495449145538706,0.15213341100278838,-0.018827237153258236,-0.0644528561494551	chr22_49889272_49889324_+@UTR3	0.152133	0.00406602	0.00575547
SLC25A32	0.06337388287136712,0.12284357335941655,0.12542268485872776,0.2779396856409109,0.4104201732695776	0.07735720223857678,0.12659954795153147,0.1113479336991171,0.25786638748175067,0.426828928629024	0.52262	0.518852	0.211053	0.214878	0.0104407	5	chr8_103398716_103398768_-@UTR3,chr8_103399128_103399180_-@UTR3,chr8_103399394_103399446_-@UTR3,chr8_103400042_103400094_-@UTR3,chr8_103400296_103400348_-@UTR3	0.016510769922682314,0.006193734497905418,-0.011449560826892649,-0.017922655220330264,0.017936424546709295	chr8_103400296_103400348_-@UTR3	0.0179364	0.557092	0.594205
RBM19	0.4115938294491176,0.5884061705508824	0.3675933350942486,0.6324066649057515	0.589844	0.63369	0.413653	0.369806	-0.103444	2	chr12_113807874_113807926_-@UTR3-EX,chr12_113822666_113822718_-@UTR3	-0.034805070314398556,0.049476657980591865	chr12_113822666_113822718_-@UTR3	0.0494767	0.645224	0.680376
ACSS2	0.5361210629583426,0.436728182889319,0.027150754152338297	0.4115160983676091,0.5261250913886087,0.062358810243782106	0.679563	0.619688	0.308358	0.367633	0.133064	3	chr20_34927630_34927682_+@UTR3,chr20_34927786_34927838_+@UTR3,chr20_34927936_34927987_+@UTR3	-0.12386367142408383,0.0897373721057167,0.03604291222297249	chr20_34927630_34927682_+@UTR3	-0.123864	8.48848e-13	5.08691e-12
PRORP	0.6841168638385328,0.15516576851671784,0.08575733386886235,0.07496003377588716	0.5732212906400569,0.2692802895387478,0.06890961387407882,0.08858880594711645	0.619816	0.611674	0.134994	0.142953	0.0190761	4	chr14_35273658_35273710_+@UTR3,chr14_35274038_35274090_+@UTR3,chr14_35276734_35276786_+@UTR3,chr14_35276976_35277028_+@UTR3	-0.10528051719514231,0.12071230946788103,-0.006895545023085606,0.02292983362097037	chr14_35274038_35274090_+@UTR3	0.120712	0.000433177	0.000687758
NOL12	0.44037592993577074,0.5596240700642292	0.4404117436448263,0.5595882563551736	0.481764	0.481797	0.591573	0.59154	-9.8755e-05	2	chr22_37691736_37691788_+@UTR3,chr22_37692364_37692416_+@UTR3	0.014171966837936922,0.009766146693947486	chr22_37691736_37691788_+@UTR3	0.014172	0.976742	0.981508
PLAG1	0.1851586876956251,0.29539629154172925,0.10129883295034052,0.23569050668263022,0.08000293811559907,0.10245274301407577	0.20898296213398224,0.263607697963889,0.37698416983410155,0.11140956382553023,0.005602240896358543,0.03341336534613845	0.300863	0.222261	0.369032	0.465404	0.436853	6	chr8_56161280_56161332_-@UTR3,chr8_56162746_56162798_-@UTR3,chr8_56163278_56163330_-@UTR3,chr8_56165106_56165158_-@UTR3,chr8_56165802_56165854_-@UTR3,chr8_56166058_56166110_-@UTR3	0.048570950860711115,-0.0076778010196624225,0.29163534321871976,-0.09479323869381043,-0.04207859835556515,-0.03754532520786691	chr8_56163278_56163330_-@UTR3	0.291635	1.00017e-08	3.04382e-08
SENP3-EIF4A1	0.4456722257506445,0.5543277742493554	0.4348802105800425,0.5651197894199574	0.607646	0.601169	0.674295	0.680687	0.0154624	2	chr17_7578600_7578652_+@UTR3,chr17_7578690_7578741_+@UTR3	-0.011152195830457512,0.010490966400623969	chr17_7578600_7578652_+@UTR3	-0.0111522	0.080298	0.0964434
APPL1	0.210844914762091,0.1337809133144432,0.15739953764674047,0.22202288168666873,0.19488862646096414,0.08106312612909257	0.240537197989057,0.08134583984454677,0.12433572344964075,0.2154972917548473,0.2138445294149926,0.12443941754691552	0.347649	0.323975	0.313228	0.336774	0.101745	6	chr3_57269756_57269808_+@UTR3,chr3_57270172_57270224_+@UTR3,chr3_57270800_57270852_+@UTR3,chr3_57272284_57272336_+@UTR3,chr3_57272454_57272506_+@UTR3,chr3_57273078_57273130_+@UTR3	0.03161352554883229,-0.05000415340215379,-0.030759482583194664,-0.004497612592073458,0.020905476636573384,0.0455129573053243	chr3_57270172_57270224_+@UTR3	-0.0500042	7.93699e-07	1.82497e-06
CDK13	0.711883888349268,0.2881161116507321	0.6276045047797253,0.37239549522027465	0.722461	0.641493	0.315343	0.396311	0.171486	2	chr7_40095458_40095510_+@UTR3,chr7_40096754_40096806_+@UTR3	-0.06557487918110716,0.09088199649162937	chr7_40096754_40096806_+@UTR3	0.090882	0.824477	0.847572
ZNHIT1	0.8468159318685602,0.15318406813143987	0.8540719031504086,0.14592809684959143	0.853138	0.857831	0.408822	0.404181	-0.00791445	2	chr7_101224056_101224108_+@UTR3,chr7_101224164_101224215_+@UTR3	0.007153609618374301,-0.007673181385064121	chr7_101224164_101224215_+@UTR3	-0.00767318	0.678642	0.712271
DPH2	0.4773756297573984,0.44597725499384067,0.07664711524876099	0.39002488125758816,0.4890251345866847,0.12094998415572711	0.602675	0.53818	0.354679	0.410026	0.163292	3	chr1_43972748_43972800_+@UTR3,chr1_43973166_43973218_+@UTR3,chr1_43973342_43973394_+@UTR3	-0.0872189880388779,0.041870778750137116,0.042843084875860984	chr1_43972748_43972800_+@UTR3	-0.087219	0.0204295	0.0263472
CCDC93	0.011784877242383768,0.25014413892441095,0.23670617707313352,0.15720300238527807,0.1608941760315208,0.18326762834327293	0.07643866912532346,0.29469177316623496,0.27888627796215365,0.08193964779947263,0.14569420412177267,0.12234942782504245	0.398357	0.347633	0.208262	0.284034	0.196499	6	chr2_117915546_117915598_-@UTR3,chr2_117916718_117916770_-@UTR3,chr2_117919280_117919332_-@UTR3,chr2_117919570_117919622_-@UTR3,chr2_117919790_117919842_-@UTR3,chr2_117919972_117920024_-@UTR3	0.06821928080096948,0.047381727490301895,0.044811691817108174,-0.07148273143346469,-0.011712880177695756,-0.05731722870291733	chr2_117919570_117919622_-@UTR3	-0.0714827	2.40646e-14	1.89375e-13
SORBS2	0.23156302907692192,0.12731627696349732,0.1670714145763683,0.23653316000048222,0.23751611938273023	0.10107389505333339,0.042186025360485664,0.05653013842082128,0.24898380235473838,0.5512261388106213	0.398722	0.552904	0.339845	0.16774	-0.471647	5	chr4_185586140_185586192_-@UTR3,chr4_185586494_185586546_-@UTR3,chr4_185586776_185586828_-@UTR3,chr4_185587160_185587211_-@UTR3,chr4_185587310_185587362_-@UTR3	-0.13040788819306282,-0.08504958380828587,-0.1104595876422067,0.01250611803915258,0.3137110820003772	chr4_185587310_185587362_-@UTR3	0.313711	1.32344e-17	1.93503e-16
H2BC8	0.2504741494205596,0.2717146247739638,0.2715769138239419,0.20623431198153466	0.32510208014409686,0.3445888920678836,0.20362235803412274,0.12668666975389664	0.404173	0.326833	0.424761	0.505672	0.306421	4	chr6_26215532_26215584_-@UTR3,chr6_26215716_26215768_-@UTR3,chr6_26216022_26216074_-@UTR3,chr6_26216158_26216210_-@UTR3	0.17724771497606306,0.1732321198393187,0.05443443893349709,0.05490379816644533	chr6_26215532_26215584_-@UTR3	0.177248	0.00125471	0.00188894
MGST1	0.6471088987549249,0.3528911012450751	0.6228723321160181,0.37712766788398194	0.697344	0.67754	0.456944	0.476747	0.0415627	2	chr12_16363958_16364010_+@UTR3,chr12_16364210_16364262_+@UTR3	-0.024140946908639993,0.0241848556333652	chr12_16364210_16364262_+@UTR3	0.0241849	0.27373	0.305873
SLC35F5	0.06701195872873772,0.07195257345955271,0.10695888424462527,0.11809110836805914,0.23266208083692091,0.20169411673625345,0.20162927762585076	0.059148968382613486,0.049961862347318524,0.05979663757960772,0.06609398147057749,0.3185115638338945,0.18776822527613052,0.2587187611098578	0.405617	0.444225	0.193231	0.146199	-0.131173	7	chr2_113711854_113711906_-@UTR3,chr2_113712768_113712820_-@UTR3,chr2_113713168_113713220_-@UTR3,chr2_113713526_113713578_-@UTR3,chr2_113714866_113714918_-@UTR3,chr2_113715056_113715108_-@UTR3,chr2_113715194_113715246_-@UTR3	-0.005089836197070208,-0.019089071310113795,-0.044258457167369855,-0.049137976083541715,0.08765604039996863,-0.011443543317148142,0.059445752107760846	chr2_113714866_113714918_-@UTR3	0.087656	4.33126e-11	1.91459e-10
ZNF154	0.3430272574030297,0.30531505158455124,0.3516576910124191	0.48320047051250065,0.13719352041720465,0.37960600907029474	0.417212	0.409665	0.463729	0.469801	0.026336	3	chr19_57697780_57697832_-@UTR3,chr19_57698342_57698394_-@UTR3,chr19_57700416_57700468_-@UTR3	0.15147603299836992,-0.13310162289230795,0.051595474903250005	chr19_57697780_57697832_-@UTR3	0.151476	0.00625862	0.00863648
TMEM14B	0.5310511765606339,0.46894882343936606	0.44905932554337274,0.5509406744566273	0.62606	0.565536	0.580218	0.640742	0.146682	2	chr6_10756548_10756600_+@UTR3,chr6_10756712_10756764_+@UTR3	-0.08141002617559506,0.08239051988680085	chr6_10756712_10756764_+@UTR3	0.0823905	4.58819e-11	2.01733e-10
TCIM	0.4027078210813216,0.5972921789186785	0.4541591945549501,0.54584080544505	0.523593	0.562545	0.670908	0.631956	-0.103525	2	chr8_40154320_40154372_+@UTR3,chr8_40154500_40154552_+@UTR3	0.05080951223465541,-0.05174371517763565	chr8_40154500_40154552_+@UTR3	-0.0517437	2.36497e-06	5.07866e-06
GRK6	0.8127222571123272,0.18727774288767288	0.680278259751944,0.31972174024805605	0.825563	0.70469	0.253485	0.374588	0.228389	2	chr5_177442030_177442081_+@UTR3,chr5_177442596_177442648_+@UTR3	-0.1299336073120364,0.12717087226397944	chr5_177442030_177442081_+@UTR3	-0.129934	0.0040555	0.00574387
TMEM214	0.8920824084202449,0.10791759157975513	0.8369888107996794,0.16301118920032068	0.898303	0.848702	0.192314	0.241915	0.0819444	2	chr2_27041170_27041222_+@UTR3,chr2_27041662_27041714_+@UTR3	-0.055013906790899125,0.05357806268876385	chr2_27041170_27041222_+@UTR3	-0.0550139	1.97843e-05	3.73279e-05
OBSL1	0.534768932062961,0.12302437870646912,0.16813514652990455,0.1740715427006651	0.7302132998548788,0.06526992696756251,0.12861803593763727,0.07589873723992153	0.273378	0.160953	0.553086	0.738123	0.764256	4	chr2_219550706_219550758_-@UTR3,chr2_219555216_219555268_-@UTR3,chr2_219555590_219555642_-@UTR3,chr2_219555738_219555790_-@UTR3	0.19536307637349182,-0.053456280116723626,-0.035477961836557326,-0.09353270043958116	chr2_219550706_219550758_-@UTR3	0.195363	2.411e-08	6.89785e-08
MYLIP	0.21046706485630062,0.24390695324972164,0.1781396484697437,0.11616615925386287,0.2513201741703713	0.19470551751982715,0.33705162760423474,0.166436601752124,0.09135705535077077,0.21044919777304338	0.395237	0.426862	0.358049	0.321689	-0.11105	5	chr6_16146792_16146844_+@UTR3,chr6_16146854_16146905_+@UTR3,chr6_16147008_16147060_+@UTR3,chr6_16147196_16147248_+@UTR3,chr6_16147352_16147404_+@UTR3	-0.015575018355495851,0.09305290149840778,-0.011506357550966129,-0.024585342150290068,-0.040640275374240975	chr6_16146854_16146905_+@UTR3	0.0930529	0.000131782	0.000222731
CTBP2	0.2763864233873131,0.32146220409340837,0.06241511857153741,0.14910909074632553,0.1906271632014155	0.14225313295516862,0.13112483704444217,0.10210435120420946,0.31393895945674444,0.31057871933943526	0.260702	0.447251	0.435047	0.235577	-0.778686	5	chr10_124985256_124985308_-@UTR3,chr10_124985482_124985534_-@UTR3,chr10_124987896_124987948_-@UTR3,chr10_124988872_124988924_-@UTR3,chr10_124989198_124989250_-@UTR3	-0.13267441706934746,-0.18880413347241265,0.04093324004702459,0.1655641326572217,0.12080235729879399	chr10_124985482_124985534_-@UTR3	-0.188804	1.69543e-24	7.71059e-23
GXYLT2	0.29427031174110474,0.2727391096817319,0.3130742088360824,0.11991636974108096	0.220623656161029,0.18535245864280925,0.3726049403427433,0.22141894485341845	0.4629	0.374269	0.356904	0.440817	0.306627	4	chr3_72975194_72975246_+@UTR3,chr3_72975782_72975834_+@UTR3,chr3_72976350_72976402_+@UTR3,chr3_72976798_72976850_+@UTR3	-0.056846022431583876,-0.06891304148291094,0.07248363601631175,0.11371764288157049	chr3_72976798_72976850_+@UTR3	0.113718	0.00396208	0.00561908
FAM114A1	0.20032535759680856,0.509764851236306,0.2899097911668854	0.1842522644185524,0.541577555791298,0.27417017979014974	0.29547	0.284459	0.558631	0.56708	0.0547905	3	chr4_38943780_38943832_+@UTR3,chr4_38944868_38944920_+@UTR3,chr4_38945044_38945096_+@UTR3	-0.015530127252535109,0.03201051177209746,-0.015152234273532128	chr4_38944868_38944920_+@UTR3	0.0320105	0.467299	0.503868
YTHDC1	0.03858418382146259,0.09991177472160805,0.2682743986139086,0.21620872169841773,0.377020921144603	0.08559776548968849,0.19546747790195998,0.1580596462032829,0.20048342128132937,0.36039168912373926	0.512408	0.46125	0.250707	0.296647	0.151745	5	chr4_68313302_68313353_-@UTR3,chr4_68313358_68313410_-@UTR3,chr4_68313638_68313690_-@UTR3,chr4_68313776_68313828_-@UTR3,chr4_68313978_68314030_-@UTR3	0.047823271204907335,0.09617157722605364,-0.10923059884917735,-0.014929687778506895,-0.015957321128020674	chr4_68313638_68313690_-@UTR3	-0.109231	2.74766e-17	3.75801e-16
NDUFAF7	0.5777409868986778,0.4222590131013222	0.4288123580816632,0.5711876419183369	0.611831	0.476226	0.470259	0.605864	0.361488	2	chr2_37248394_37248446_+@UTR3,chr2_37248946_37248998_+@UTR3	-0.14570100408199188,0.1500853360530952	chr2_37248946_37248998_+@UTR3	0.150085	1.72189e-06	3.76974e-06
TMEM41B	0.034907847583574646,0.1675374064890311,0.24527191074433377,0.08003535036604832,0.20555950068944712,0.26668798412756517	0.11182407734595258,0.18873696093734904,0.33501000860420177,0.059599906339116694,0.12563470045186356,0.17919434632151626	0.388434	0.294201	0.3093	0.373607	0.400869	6	chr11_9280638_9280690_-@UTR3,chr11_9281452_9281504_-@UTR3,chr11_9281682_9281734_-@UTR3,chr11_9282950_9283002_-@UTR3,chr11_9283380_9283432_-@UTR3,chr11_9286516_9286568_-@UTR3	0.08352877635116482,0.02760986642439134,0.09508907866342534,-0.012677698376371366,-0.07297110499464482,-0.08076767488633096	chr11_9281682_9281734_-@UTR3	0.0950891	5.59043e-13	3.45637e-12
BCAR1	0.2577927065465825,0.7422072934534175	0.3078755146583833,0.6921244853416166	0.773947	0.732545	0.373502	0.414903	0.079316	2	chr16_75229076_75229128_-@UTR3,chr16_75229344_75229396_-@UTR3	0.0489875788326089,-0.0502045152175955	chr16_75229344_75229396_-@UTR3	-0.0502045	0.017405	0.0226516
TSPAN12	0.0740358256399214,0.16601788644332377,0.22828676278658785,0.531659525130167	0.07493344632025269,0.1803925908143298,0.36997057908424463,0.3747033837811729	0.596967	0.54781	0.240908	0.289363	0.123974	4	chr7_120787488_120787540_-@UTR3,chr7_120787838_120787890_-@UTR3,chr7_120788080_120788132_-@UTR3,chr7_120788452_120788504_-@UTR3	0.012483338442560665,0.024863011858044654,0.1499476332634817,-0.14856859406778838	chr7_120788080_120788132_-@UTR3	0.149948	4.45733e-09	1.44922e-08
N6AMT1	0.036486576200721065,0.10691734686069625,0.14467625159854314,0.057628139933258035,0.06897806821629651,0.18726821732216262,0.22162018628544342,0.17642521358287894	0.06523373988465288,0.1367421690064477,0.11880337759243098,0.05069374823145897,0.1527703060183329,0.19088083300127384,0.1586045219795745,0.12627130428582817	0.370082	0.318382	0.231238	0.27382	0.217087	8	chr21_28872168_28872220_-@UTR3,chr21_28872782_28872834_-@UTR3,chr21_28873010_28873062_-@UTR3,chr21_28873230_28873282_-@UTR3,chr21_28873404_28873456_-@UTR3,chr21_28874618_28874670_-@UTR3,chr21_28875794_28875846_-@UTR3,chr21_28876220_28876272_-@UTR3	0.04389164967515641,0.04388860359608647,-0.011442158282068543,0.008589198843905493,0.09644207410808747,0.015630480147583226,-0.04880655109243845,-0.03590733151952172	chr21_28873404_28873456_-@UTR3	0.0964421	5.58855e-05	9.87977e-05
DPP9	0.22714247676535573,0.4741040140564506,0.2987535091781937	0.43624646162073627,0.42099931374131294,0.1427542246379508	0.470002	0.31529	0.455969	0.598505	0.575988	3	chr19_4675340_4675392_-@UTR3,chr19_4675736_4675788_-@UTR3,chr19_4676344_4676396_-@UTR3	0.20844513244638654,-0.053336575490976645,-0.1562066672416574	chr19_4675340_4675392_-@UTR3	0.208445	1.1019e-11	5.49689e-11
PBXIP1	0.06804308962604422,0.6256490085424771,0.3063079018314788	0.13355592205817574,0.6456604897803516,0.2207835881614726	0.569034	0.50716	0.370525	0.432598	0.166074	3	chr1_154944054_154944106_-@UTR3,chr1_154944418_154944470_-@UTR3,chr1_154944776_154944828_-@UTR3	0.06627625766771315,0.02033632740596092,-0.08452961781372445	chr1_154944776_154944828_-@UTR3	-0.0845296	1.08029e-10	4.49139e-10
CYREN	0.5501457067745122,0.44985429322548776	0.7745838902821554,0.22541610971784462	0.474711	0.260847	0.570278	0.784143	0.863848	2	chr7_135165794_135165846_-@UTR3,chr7_135166870_135166922_-@UTR3	0.22387804316355453,-0.22185051350041543	chr7_135165794_135165846_-@UTR3	0.223878	2.62953e-12	1.45143e-11
LARP6	0.0759663820427411,0.42634170500947166,0.49769191294778725	0.14404746751482328,0.4223427358926344,0.43360979659254234	0.65725	0.60873	0.265666	0.321804	0.11064	3	chr15_70831524_70831576_-@UTR3,chr15_70831850_70831902_-@UTR3,chr15_70831992_70832044_-@UTR3	0.06887455872736166,-0.0033458732403153224,-0.06321779994948429	chr15_70831524_70831576_-@UTR3	0.0688746	2.01157e-05	3.78855e-05
FOXM1	0.3182815011860824,0.3123743672733557,0.3693441315405619	0.1981586865515437,0.45829938694845523,0.3435419265000011	0.495743	0.534973	0.452914	0.413325	-0.109871	3	chr12_2857658_2857710_-@UTR3,chr12_2857958_2858010_-@UTR3,chr12_2858244_2858296_-@UTR3	-0.09317789703969773,0.15915182285614066,-0.0038679110083237322	chr12_2857958_2858010_-@UTR3	0.159152	0.0103265	0.0138088
C1orf52	0.2665629488575401,0.7334370511424598	0.2874471775027138,0.7125528224972861	0.771997	0.755726	0.408248	0.424519	0.0307324	2	chr1_85252262_85252314_-@UTR3,chr1_85252464_85252516_-@UTR3	0.0259765971672562,-0.018407362018437734	chr1_85252262_85252314_-@UTR3	0.0259766	0.574617	0.611577
KLF7	0.13472046286032163,0.14088537089134234,0.09177017157360585,0.07328838386392249,0.19613243085036605,0.16506117970097395,0.07965367621439617,0.11848832404507152	0.10162144377676532,0.07040444052414767,0.04946524795416455,0.04097016857698275,0.31115355041630144,0.33538313009947485,0.030428810738966503,0.060573207913196724	0.299335	0.318846	0.298005	0.27451	-0.0910966	8	chr2_207075528_207075580_-@UTR3,chr2_207076448_207076500_-@UTR3,chr2_207078066_207078118_-@UTR3,chr2_207078438_207078490_-@UTR3,chr2_207078904_207078956_-@UTR3,chr2_207079034_207079085_-@UTR3,chr2_207080330_207080382_-@UTR3,chr2_207080646_207080698_-@UTR3	-0.03363631889014253,-0.07097230117708493,-0.042857171976320614,-0.032889374926630396,0.11437833652811971,0.16960801117263322,-0.049773947630415614,-0.05843796639052737	chr2_207079034_207079085_-@UTR3	0.169608	8.66629e-27	6.17723e-25
DTX1	0.4451899546136272,0.5548100453863728	0.5212648488207722,0.4787351511792277	0.535566	0.597125	0.624269	0.56271	-0.156968	2	chr12_113097540_113097592_+@UTR3,chr12_113097780_113097832_+@UTR3	0.0669393701592233,-0.07921084570276038	chr12_113097780_113097832_+@UTR3	-0.0792108	0.091665	0.109299
KIF3B	0.22032316853910072,0.24496665825618313,0.24953335187312353,0.28517682133159256	0.1506534037803568,0.1546246319485191,0.2832963529541684,0.4114256113169557	0.378465	0.280028	0.416118	0.520574	0.434587	4	chr20_32331552_32331604_+@UTR3,chr20_32331980_32332032_+@UTR3,chr20_32333192_32333244_+@UTR3,chr20_32333846_32333898_+@UTR3	-0.06887881702924753,-0.08942041114628871,0.033987909012258954,0.12605088472430304	chr20_32333846_32333898_+@UTR3	0.126051	3.23344e-11	1.46782e-10
COL12A1	0.42758968571710926,0.3341025018939019,0.23830781238898882	0.4802961167434309,0.2789940452736867,0.24070983798288245	0.410862	0.380051	0.504011	0.542531	0.112462	3	chr6_75085424_75085476_-@UTR3,chr6_75086258_75086310_-@UTR3,chr6_75086468_75086520_-@UTR3	0.05217044460958531,-0.055523465235629677,0.0018329468001352378	chr6_75086258_75086310_-@UTR3	-0.0555235	8.49233e-05	0.000146814
LARP1B	0.7162330562526297,0.2837669437473704	0.8411027642258204,0.1588972357741796	0.716377	0.841183	0.28413	0.159323	-0.231701	2	chr4_128108268_128108320_+@UTR3,chr4_128210826_128210878_+@UTR3	0.12531596446205917,-0.10484371473090304	chr4_128108268_128108320_+@UTR3	0.125316	0.000998844	0.00152042
ASB13	0.17974106855275787,0.820258931447242	0.18166938723360943,0.8183306127663906	0.838912	0.837543	0.387919	0.389276	0.00235562	2	chr10_5638840_5638891_-@UTR3,chr10_5638980_5639032_-@UTR3	0.0034013180691298828,-0.001705608847033635	chr10_5638840_5638891_-@UTR3	0.00340132	0.917542	0.93098
KIF3A	0.1658080908027928,0.3293002069207978,0.16295249134938294,0.3419392109270265	0.3245747143252307,0.19702962139002184,0.05735187413242395,0.42104379015232346	0.441062	0.404036	0.348573	0.388964	0.126496	4	chr5_132693364_132693416_-@UTR3,chr5_132694410_132694462_-@UTR3,chr5_132695974_132696026_-@UTR3,chr5_132696564_132696616_-@UTR3	0.1861095504242759,-0.09479664886501657,-0.06429507947621066,0.09759917458523792	chr5_132693364_132693416_-@UTR3	0.18611	9.11634e-06	1.79876e-05
NDUFS1	0.04914198295292551,0.09025999301561037,0.06432389874816759,0.057723198790573416,0.0841545516548318,0.055989721155270004,0.09524335472557022,0.10207420632007429,0.10667978723238516,0.07190759544598686,0.07686017878213133,0.14564153117647344	0.11723349223677566,0.4903278793378906,0.0223877487439063,0.036813544567021704,0.030367793208704984,0.011960138752412685,0.027400556944647377,0.04145292510836161,0.0459826517349449,0.07558903570165268,0.02772881415053741,0.0727554195131441	0.277223	0.145146	0.196206	0.372562	0.933544	12	chr2_206114872_206114924_-@UTR3,chr2_206115520_206115571_-@UTR3,chr2_206118020_206118072_-@UTR3,chr2_206118158_206118210_-@UTR3,chr2_206119266_206119318_-@UTR3,chr2_206121078_206121130_-@UTR3,chr2_206121256_206121308_-@UTR3,chr2_206121404_206121456_-@UTR3,chr2_206121976_206122028_-@UTR3,chr2_206122700_206122752_-@UTR3,chr2_206123230_206123282_-@UTR3,chr2_206123514_206123566_-@UTR3	0.06949408744033225,0.4006933929833929,-0.04034900593596109,-0.019356239981117622,-0.05221410479513729,-0.0424254670741326,-0.06624832277629165,-0.059046452790520676,-0.05913459397057588,0.005184314738592988,-0.04753992229089614,-0.07134787106300451	chr2_206115520_206115571_-@UTR3	0.400693	1.52997e-34	4.53668e-32
AL135925.1	0.5016950780309205,0.3283478468392403,0.16995707512983924	0.49489795918367346,0.25247371675943103,0.2526283240568955	0.59452	0.539728	0.214158	0.286928	0.139494	3	chr10_79827678_79827730_+@UTR3-EX,chr10_79828190_79828242_+@UTR3-EX,chr10_79832238_79832290_+@UTR3-EX	0.05299464815233457,-0.001713434513206047,0.11628917436486455	chr10_79832238_79832290_+@UTR3-EX	0.116289	0.217334	0.24627
OLFM1	0.5346229917116238,0.31075793926596035,0.15461906902241598	0.5043505901359177,0.27413943853068595,0.22150997133339634	0.611906	0.57555	0.333005	0.363825	0.0883676	3	chr9_135120252_135120304_+@UTR3,chr9_135120862_135120914_+@UTR3,chr9_135121102_135121154_+@UTR3	-0.032260917222902474,-0.04057636203462933,0.06116073061576005	chr9_135121102_135121154_+@UTR3	0.0611607	0.0171961	0.0224112
SESN1	0.3675496374863107,0.2903879154515631,0.3420624470621262	0.6220068800788956,0.18176002304335037,0.19623309687775395	0.468722	0.302443	0.464753	0.659497	0.632068	3	chr6_108986578_108986630_-@UTR3,chr6_108987038_108987090_-@UTR3,chr6_108987226_108987278_-@UTR3	0.2548102791884974,-0.10695779353402751,-0.14413830635103533	chr6_108986578_108986630_-@UTR3	0.25481	1.40368e-13	9.73382e-13
DTX3L	0.22662196946329455,0.42545446202500403,0.30599760795186043,0.0419259605598409	0.11746811688428793,0.25775582823883175,0.5417146446074811,0.0830614102693992	0.464209	0.284572	0.290107	0.460896	0.705979	4	chr3_122571856_122571908_+@UTR3,chr3_122572332_122572384_+@UTR3,chr3_122575006_122575058_+@UTR3,chr3_122575176_122575227_+@UTR3	-0.10478040353637141,-0.16350659045540972,0.23625990464279878,0.04469797529675807	chr3_122575006_122575058_+@UTR3	0.23626	2.34533e-13	1.54747e-12
CARS1	0.2029847999006152,0.7970152000993849	0.20848351318663022,0.7915164868133697	0.807376	0.804751	0.528647	0.531216	0.00469684	2	chr11_3000902_3000953_-@UTR3,chr11_3000958_3001010_-@UTR3	-0.003518460775825294,-0.007416372248918446	chr11_3000958_3001010_-@UTR3	-0.00741637	0.966579	0.972746
MAML1	0.3359268571434598,0.42347247790280057,0.19356805577326028,0.04703260918047934	0.23732470592190644,0.47613150637834323,0.2302642558630021,0.05627953183674828	0.551571	0.539263	0.120168	0.139555	0.0325573	4	chr5_179775194_179775246_+@UTR3,chr5_179776798_179776850_+@UTR3,chr5_179776984_179777036_+@UTR3,chr5_179789496_179789548_+@UTR3-EX	-0.09745797589782965,0.05291565695381001,0.037305715701941855,0.010094936196165215	chr5_179775194_179775246_+@UTR3	-0.097458	0.00016699	0.00027931
SHTN1	0.3814277817201353,0.4033429351922518,0.21522928308761285	0.3320808103461165,0.4325557811325803,0.23536340852130325	0.397943	0.423024	0.558813	0.535944	-0.0881762	3	chr10_116885774_116885826_-@UTR3,chr10_116885928_116885980_-@UTR3,chr10_116886184_116886236_-@UTR3	-0.024086879607825573,0.03871844343830588,0.04423342559674168	chr10_116886184_116886236_-@UTR3	0.0442334	0.846943	0.86814
S100A14	0.5154414827684748,0.48455851723152527	0.42907275953859797,0.570927240461402	0.584835	0.650411	0.608283	0.542707	-0.153322	2	chr1_153614604_153614656_-@UTR3,chr1_153614786_153614838_-@UTR3	-0.04399497838147276,0.10576590811893599	chr1_153614786_153614838_-@UTR3	0.105766	0.452877	0.489742
PRICKLE1	0.0851245157648384,0.11451295732139445,0.21368560750432647,0.26559300438499217,0.3210839150244485	0.03916998760378407,0.10001211821258633,0.36988175743144475,0.2607181209789239,0.23021801577326095	0.469142	0.43224	0.299511	0.328504	0.118191	5	chr12_42458328_42458380_-@UTR3,chr12_42458564_42458616_-@UTR3,chr12_42458774_42458826_-@UTR3,chr12_42459112_42459164_-@UTR3,chr12_42459738_42459790_-@UTR3	-0.03554911013483013,-0.005337881819897652,0.16218138643145488,0.0027308099188711465,-0.082197492755091	chr12_42458774_42458826_-@UTR3	0.162181	1.98544e-06	4.29975e-06
DCLK1	0.13472528459363878,0.17603285351567868,0.11733450978043834,0.1574942947775661,0.11397022929294455,0.13306576638234052,0.16737706165739294	0.17875706834818053,0.29746624386668374,0.0860454199922809,0.15517715772923882,0.0878314108024582,0.06447011597001104,0.13025258329114692	0.317063	0.250246	0.299071	0.377963	0.34142	7	chr13_35771688_35771740_-@UTR3,chr13_35772076_35772128_-@UTR3,chr13_35772880_35772932_-@UTR3,chr13_35773378_35773430_-@UTR3,chr13_35774038_35774090_-@UTR3,chr13_35774318_35774370_-@UTR3,chr13_35774484_35774536_-@UTR3	0.056335744940089694,0.1296835667893303,-0.017500227788583025,0.009337181602000172,-0.013358308502966501,-0.05429019658240651,-0.024004828492017183	chr13_35772076_35772128_-@UTR3	0.129684	4.56844e-06	9.39152e-06
FAM126A	0.03123036110666272,0.11395433081281492,0.08821799531028755,0.32495342614868034,0.1236587136774818,0.3179851729440727	0.10269071053129775,0.10301688163404805,0.05407126788199754,0.37804461303971043,0.09026497266120509,0.27191155425174107	0.459981	0.425267	0.200442	0.243709	0.113206	6	chr7_22941634_22941686_-@UTR3,chr7_22942964_22943016_-@UTR3,chr7_22943714_22943766_-@UTR3,chr7_22944296_22944348_-@UTR3,chr7_22944548_22944600_-@UTR3,chr7_22945264_22945316_-@UTR3	0.07614921547872465,-0.005750850036625968,-0.028521948120676585,0.05653231368706069,-0.0281111648939429,-0.04166647512733895	chr7_22941634_22941686_-@UTR3	0.0761492	1.32521e-07	3.38517e-07
CBLB	0.11397279185833598,0.0697550897002244,0.07874431990209756,0.0874743934842934,0.0938496194553746,0.2046289383445372,0.3515748472551369	0.09246370194785199,0.02838042325393699,0.045778504142163494,0.03328551032854635,0.09012932437938026,0.2244540058920253,0.4855085300560957	0.394937	0.435548	0.187543	0.132079	-0.141209	7	chr3_105656038_105656090_-@UTR3,chr3_105656424_105656476_-@UTR3,chr3_105657960_105658012_-@UTR3,chr3_105658242_105658293_-@UTR3,chr3_105658350_105658402_-@UTR3,chr3_105658680_105658732_-@UTR3,chr3_105658864_105658916_-@UTR3	-0.020024385341354423,-0.03975267454745516,-0.03139089522362932,-0.052558484046543154,-0.002242170811991684,0.021072630787306174,0.1346263375349262	chr3_105658864_105658916_-@UTR3	0.134626	7.00838e-15	5.91721e-14
FBXL4	0.187967823859068,0.152153143787176,0.18777178156881158,0.18272384046176712,0.07115076336392628,0.21823264695925104	0.27946464058215215,0.1532358578441528,0.14427024588314913,0.16521180432470758,0.026770253555967852,0.23104719780987068	0.30594	0.284536	0.359469	0.373875	0.104639	6	chr6_98869244_98869296_-@UTR3,chr6_98869660_98869712_-@UTR3,chr6_98870376_98870428_-@UTR3,chr6_98870586_98870638_-@UTR3,chr6_98871996_98872048_-@UTR3,chr6_98874252_98874304_-@UTR3	0.10452804424405024,0.019026994748196885,-0.026003493549350082,-0.0003059360059699534,-0.02425035754267528,0.028547539938673372	chr6_98869244_98869296_-@UTR3	0.104528	0.0084776	0.0114826
SIGLEC1	0.6574587502429845,0.3425412497570154	0.6620441667391407,0.33795583326085943	0.381687	0.377387	0.676977	0.681276	0.0163439	2	chr20_3687270_3687322_-@UTR3,chr20_3688076_3688128_-@UTR3	0.0985570624332005,0.10279430350536378	chr20_3688076_3688128_-@UTR3	0.102794	0.014216	0.0187082
EML4	0.14778307364492207,0.15539286014567164,0.1971807135989271,0.10184863317963083,0.09915975200146454,0.17675915873800876,0.12187580869137493	0.18639011361978894,0.08358890987575848,0.13542884152781115,0.057691112519071885,0.09619901437101394,0.19797653728415557,0.24272547080240003	0.337089	0.286957	0.305698	0.360456	0.232293	7	chr2_42330284_42330336_+@UTR3,chr2_42330698_42330750_+@UTR3,chr2_42330928_42330980_+@UTR3,chr2_42331122_42331174_+@UTR3,chr2_42331508_42331560_+@UTR3,chr2_42331950_42332002_+@UTR3,chr2_42332386_42332438_+@UTR3	0.03995193327495972,-0.06951499661103107,-0.059617557486805306,-0.04205392475125641,-0.0012622023056375054,0.022687176034105194,0.12142628474724712	chr2_42332386_42332438_+@UTR3	0.121426	1.38343e-06	3.06313e-06
DIDO1	0.07503559291282344,0.14400826370196254,0.10499225956582436,0.07813798058768026,0.0549105613596425,0.10539106224594952,0.43752427962611745	0.06736622683925177,0.19321948987229273,0.047292555845825576,0.05224598804630766,0.08177661667288252,0.12724560209940428,0.4308535206240355	0.391706	0.407688	0.209991	0.198675	-0.0576939	7	chr20_62877932_62877984_-@UTR3,chr20_62878180_62878232_-@UTR3,chr20_62878652_62878704_-@UTR3,chr20_62878966_62879018_-@UTR3,chr20_62888844_62888896_-@UTR3,chr20_62905052_62905104_-@UTR3,chr20_62905610_62905662_-@UTR3	-0.004371243584157122,0.05172752087605087,-0.054089559513928735,-0.022313733957117228,0.030123090636587344,0.025016288859950025,-0.0043978778067894075	chr20_62878652_62878704_-@UTR3	-0.0540896	0.000257314	0.000420981
DBF4	0.5128262605653217,0.48717373943467834	0.39930287904635536,0.6006971209536446	0.590296	0.498435	0.569538	0.6614	0.244035	2	chr7_87907186_87907238_+@UTR3,chr7_87907426_87907478_+@UTR3	-0.10518085428480545,0.11331322266417843	chr7_87907426_87907478_+@UTR3	0.113313	0.0541324	0.0664377
ARRB1	0.15095195867522967,0.1374682457232326,0.26229238394819576,0.4492874116533419	0.14590938833873754,0.12952733129035957,0.20859626550578067,0.5159670148651222	0.519583	0.53255	0.241207	0.223704	-0.0355632	4	chr11_75261392_75261444_-@UTR3,chr11_75264354_75264406_-@UTR3,chr11_75264776_75264828_-@UTR3,chr11_75265698_75265750_-@UTR3	0.002438785179026487,-0.0001772013809954176,-0.04649315239628679,0.07119673860992076	chr11_75265698_75265750_-@UTR3	0.0711967	0.00163146	0.00242366
PEX3	0.6452993306483681,0.3547006693516319	0.7594453393204214,0.24055466067957862	0.678647	0.780321	0.419799	0.318125	-0.201407	2	chr6_143489264_143489316_+@UTR3,chr6_143489710_143489762_+@UTR3	0.11835564010037514,-0.09340194322609546	chr6_143489264_143489316_+@UTR3	0.118356	0.00485401	0.00679433
DDX60L	0.29895131113120893,0.28818589960515567,0.2560912448578284,0.15677154440580696	0.3639081343569173,0.3518516076325407,0.22936120799964613,0.054879050010895845	0.352106	0.275553	0.471955	0.54695	0.353679	4	chr4_168357094_168357146_-@UTR3,chr4_168357342_168357394_-@UTR3,chr4_168357706_168357758_-@UTR3,chr4_168357984_168358036_-@UTR3	0.06964587475641609,0.06941153611937251,-0.01997880443408198,-0.0928606501363253	chr4_168357984_168358036_-@UTR3	-0.0928607	0.000129005	0.000218386
PDE10A	0.21638330086939203,0.289196011747095,0.19007471261936848,0.30434597476414443	0.24235577845197165,0.1439372917741549,0.17286905859204746,0.44083787118182594	0.381122	0.483155	0.402353	0.322555	-0.342234	4	chr6_165329986_165330038_-@UTR3,chr6_165330170_165330222_-@UTR3,chr6_165331484_165331536_-@UTR3,chr6_165332838_165332890_-@UTR3	0.02850431450948282,-0.1393752681116786,-0.01359426282656448,0.13858222130464581	chr6_165330170_165330222_-@UTR3	-0.139375	5.47325e-05	9.68797e-05
METTL16	0.19484300457566972,0.18799719825237401,0.1368370018589025,0.16530720411855504,0.14717037175249423,0.1678452194420046	0.39867551210084684,0.17552263691969003,0.08596813094961749,0.11643601228708571,0.1163395846809204,0.10705812306183957	0.339031	0.24501	0.327594	0.458315	0.46858	6	chr17_2416692_2416744_-@UTR3,chr17_2417754_2417806_-@UTR3,chr17_2419136_2419188_-@UTR3,chr17_2419348_2419400_-@UTR3,chr17_2419798_2419850_-@UTR3,chr17_2420058_2420110_-@UTR3	0.20522687891642005,-0.009757667120080166,-0.04781983750999384,-0.045866235927125465,-0.02787511281912651,-0.05780131440585495	chr17_2416692_2416744_-@UTR3	0.205227	8.4688e-12	4.29994e-11
EPS8L2	0.5977177541200608,0.2777993156075846,0.12448293027235459	0.5938241640617337,0.2859380438639125,0.1202377920743537	0.621022	0.623951	0.131141	0.12703	-0.00678829	3	chr11_703726_703778_+@UTR3,chr11_703994_704046_+@UTR3,chr11_721636_721688_+@UTR3	0.004139383476620684,0.01759140169100143,0.011829354939839665	chr11_703994_704046_+@UTR3	0.0175914	0.733318	0.763067
CDC42SE1	0.054849483776604036,0.33706388715919855,0.34635999065744555,0.2617266384067519	0.058328609503150934,0.3947341400833485,0.35025435788212833,0.19668289253137233	0.534348	0.521095	0.221853	0.240362	0.0362325	4	chr1_151051034_151051086_-@UTR3,chr1_151052188_151052240_-@UTR3,chr1_151052350_151052402_-@UTR3,chr1_151052638_151052690_-@UTR3	0.0027897925461973366,0.05709418930945587,0.003447352499451828,-0.06547414421686565	chr1_151052638_151052690_-@UTR3	-0.0654741	9.25094e-08	2.42066e-07
IGFBP4	0.7079499859273468,0.29205001407265313	0.6912376866074066,0.30876231339259336	0.765562	0.75706	0.557793	0.566135	0.0161119	2	chr17_40457628_40457680_+@UTR3,chr17_40457692_40457743_+@UTR3	-0.017030212232872377,0.01591305326159792	chr17_40457628_40457680_+@UTR3	-0.0170302	0.000236949	0.000389383
FAM120B	0.6261501577420244,0.28031997285374183,0.0935298694042338	0.7319173031909599,0.1681941649719287,0.09988853183711131	0.670133	0.686485	0.182766	0.162926	-0.0347799	3	chr6_170404924_170404976_+@UTR3,chr6_170405310_170405362_+@UTR3,chr6_170406492_170406544_+@UTR3	0.10626809154527628,-0.1080071849272877,0.009990645363378764	chr6_170405310_170405362_+@UTR3	-0.108007	3.83484e-05	6.94713e-05
NKIRAS2	0.9633992768470038,0.036600723152996284	0.8903069986071713,0.1096930013928286	0.964035	0.894612	0.0837611	0.153184	0.107824	2	chr17_42024606_42024658_+@UTR3,chr17_42025614_42025666_+@UTR3	-0.07270354667073087,0.07440993803287976	chr17_42025614_42025666_+@UTR3	0.0744099	1.29371e-10	5.29266e-10
PMS1	0.09232327256055763,0.2276595905785123,0.16926589618296478,0.25220845814524917,0.25854278253271606	0.018500733930723937,0.13259401206000945,0.08027535864187245,0.333485025063383,0.43514487030401117	0.348335	0.233751	0.34345	0.534069	0.575504	5	chr2_189854310_189854362_+@UTR3,chr2_189854548_189854600_+@UTR3,chr2_189854922_189854974_+@UTR3,chr2_189864010_189864062_+@UTR3,chr2_189877354_189877406_+@UTR3	-0.06581434571000769,-0.08778334502469509,-0.08118936629936782,0.08582362502390906,0.18006187153343622	chr2_189877354_189877406_+@UTR3	0.180062	1.2492e-12	7.32619e-12
PTP4A1	0.14511376526458472,0.17474556954562206,0.14919590727320148,0.1998805023678033,0.11224920198489527,0.18210015270935445,0.03671490085453882	0.11772871172620633,0.17775298416250146,0.16121906470467023,0.2069950098312299,0.09536395131972701,0.10950142775373081,0.13143885050193438	0.370078	0.337376	0.288854	0.323519	0.133473	7	chr6_63576872_63576924_+@UTR3,chr6_63578942_63578994_+@UTR3,chr6_63579210_63579262_+@UTR3,chr6_63580110_63580162_+@UTR3,chr6_63580374_63580426_+@UTR3,chr6_63580564_63580616_+@UTR3,chr6_63583148_63583200_+@UTR3	-0.026575104683902256,0.003776790570191535,0.012801182872637235,0.007826150301336043,-0.016096744546904018,-0.07178713729834697,0.09539075733945918	chr6_63583148_63583200_+@UTR3	0.0953908	8.88793e-13	5.31341e-12
MECR	0.15525666769134783,0.8447433323086521	0.4300865800865801,0.5699134199134199	0.851736	0.591731	0.199441	0.459446	0.525466	2	chr1_29192854_29192906_-@UTR3,chr1_29193790_29193842_-@UTR3	0.2798886965734918,-0.25939326853190015	chr1_29192854_29192906_-@UTR3	0.279889	9.58448e-10	3.439e-09
ATF2	0.16147281504866356,0.17790616183713043,0.42496557276597036,0.2356554503482356	0.1299916052665944,0.2897466791336444,0.3821456453410955,0.19811607025866573	0.453326	0.437101	0.373025	0.388514	0.0525811	4	chr2_175072380_175072432_-@UTR3,chr2_175073142_175073194_-@UTR3,chr2_175073534_175073586_-@UTR3,chr2_175074444_175074496_-@UTR3	-0.02568648749000424,0.1157990127334034,-0.03813840533892887,-0.03202784249214141	chr2_175073142_175073194_-@UTR3	0.115799	0.0100337	0.0134446
SYPL2	0.9123878373525408,0.08761216264745923	0.8182197711623607,0.18178022883763936	0.916436	0.829862	0.159544	0.245964	0.143162	2	chr1_109481492_109481544_+@UTR3,chr1_109482096_109482147_+@UTR3	-0.08880358408056577,0.12242831106001502	chr1_109482096_109482147_+@UTR3	0.122428	5.94919e-08	1.60544e-07
ING1	0.449173602412991,0.30418157903072646,0.15116889807621886,0.09547592048006365	0.4504340003803989,0.20137438568158003,0.18634542222954462,0.16184619170847644	0.563502	0.511401	0.241448	0.294074	0.139966	4	chr13_110719946_110719998_+@UTR3,chr13_110720154_110720205_+@UTR3,chr13_110720704_110720756_+@UTR3,chr13_110720926_110720978_+@UTR3	0.002159414973550988,-0.10088129818097316,0.03626040113631873,0.06729245352983089	chr13_110720154_110720205_+@UTR3	-0.100881	5.44237e-05	9.63561e-05
FAHD2A	0.5719524768816598,0.14487493063579385,0.2831725924825464	0.7134301677479475,0.020833333333333332,0.26573649891871914	0.522277	0.541231	0.308234	0.282481	-0.0514289	3	chr2_95413104_95413156_+@UTR3,chr2_95413268_95413320_+@UTR3,chr2_95415356_95415408_+@UTR3	0.139265499415673,-0.1218623520006153,-0.017974465104400983	chr2_95413104_95413156_+@UTR3	0.139265	9.49872e-06	1.87122e-05
SLC9A6	0.36956475625856006,0.32417015349408734,0.30626509024735254	0.15395599957101636,0.26223151492562113,0.5838124855033625	0.491406	0.281465	0.411654	0.642482	0.803958	3	chrX_136044760_136044812_+@UTR3,chrX_136045586_136045638_+@UTR3,chrX_136046938_136046990_+@UTR3	-0.2036918685372214,-0.05198975466240685,0.2808488307480051	chrX_136046938_136046990_+@UTR3	0.280849	2.01485e-11	9.48322e-11
VWA8	0.09415829368037094,0.905841706319629	0.061472422752946884,0.9385275772470532	0.91061	0.9403	0.173323	0.143633	-0.0462878	2	chr13_41566810_41566862_-@UTR3,chr13_41567348_41567400_-@UTR3	0.007405258804615844,0.03281238971430667	chr13_41567348_41567400_-@UTR3	0.0328124	0.488688	0.52563
SARAF	0.09415198284137594,0.31696661024667705,0.5888814069119469	0.14254823671775516,0.2235648416213057,0.6338869216609391	0.662228	0.641889	0.212325	0.237388	0.0450048	3	chr8_30063130_30063182_-@UTR3,chr8_30063686_30063738_-@UTR3,chr8_30063842_30063894_-@UTR3	0.048689369376844024,-0.09308021715296258,0.04514000825836417	chr8_30063686_30063738_-@UTR3	-0.0930802	2.27269e-06	4.89325e-06
B4GAT1	0.11574535043682913,0.46402554646516975,0.42022910309800116	0.26140627714829695,0.38545929950451324,0.35313442334718975	0.620235	0.532069	0.309201	0.411393	0.221201	3	chr11_66345358_66345410_-@UTR3,chr11_66345678_66345729_-@UTR3,chr11_66345816_66345868_-@UTR3	0.14684601381523632,-0.07737247891756682,-0.06575490254989275	chr11_66345358_66345410_-@UTR3	0.146846	3.98216e-10	1.51929e-09
GNAS	0.46929616999164064,0.48798507546225356,0.04271875454610576	0.32198019592418464,0.613860193689569,0.06415961038624639	0.497789	0.358377	0.368949	0.470351	0.474055	3	chr20_58903740_58903791_+@UTR3,chr20_58910744_58910796_+@UTR3,chr20_58911136_58911188_+@UTR3	-0.14727377938777403,0.12588808776902494,0.021484992063970636	chr20_58903740_58903791_+@UTR3	-0.147274	2.54613e-15	2.33595e-14
PRPF38A	0.6711040659964249,0.1662476974585567,0.16264823654501842	0.6432998951460284,0.20692887044927866,0.14977123440469303	0.691276	0.67861	0.241013	0.252228	0.0266794	3	chr1_52416778_52416830_+@UTR3,chr1_52418146_52418198_+@UTR3,chr1_52418864_52418916_+@UTR3	-0.025442858795621026,0.04561818665561723,-0.006763322950572748	chr1_52418146_52418198_+@UTR3	0.0456182	0.591971	0.628693
GFRA2	0.4358651251659537,0.5641348748340463	0.47331493627686244,0.5266850637231376	0.595814	0.561338	0.477729	0.512205	0.085993	2	chr8_21692508_21692560_-@UTR3,chr8_21693134_21693186_-@UTR3	0.1455442829497764,0.052421680692985584	chr8_21692508_21692560_-@UTR3	0.145544	0.164765	0.189924
MYCT1	0.07939406189098015,0.25989953191910764,0.46028563656026594,0.2004207696296463	0.04353907878037904,0.1370006583756596,0.5566738298777345,0.2627864329662269	0.249959	0.205467	0.515017	0.547272	0.282782	4	chr6_152722506_152722558_+@UTR3,chr6_152723938_152723989_+@UTR3,chr6_152724054_152724106_+@UTR3,chr6_152724470_152724522_+@UTR3	-0.034029940547156315,-0.12103351954364958,0.09700474781460378,0.06357107838775974	chr6_152723938_152723989_+@UTR3	-0.121034	1.88312e-12	1.06561e-11
GNPTAB	0.052813601765986304,0.19556456148854814,0.2687786270256648,0.15021105673937332,0.3326321529804275	0.013372147383928432,0.3983101773166467,0.2759453878168594,0.11240636765021247,0.19996591983235304	0.472577	0.425127	0.239668	0.29969	0.152656	5	chr12_101744738_101744790_-@UTR3-EX,chr12_101745648_101745700_-@UTR3,chr12_101746196_101746248_-@UTR3,chr12_101746594_101746646_-@UTR3,chr12_101746906_101746958_-@UTR3	-0.03578381691980759,0.20437437354301116,0.009774559176887188,-0.03462392924350939,-0.12936638147049104	chr12_101745648_101745700_-@UTR3	0.204374	7.07915e-10	2.59149e-09
SLC30A6	0.1459864970301563,0.12427799330940784,0.2005083414337068,0.21874509394564265,0.23797490820296274,0.07250716607812371	0.09587299711311291,0.04056986196742252,0.26228151695178215,0.1241207641205938,0.25708709628889487,0.22006776355819382	0.374538	0.303817	0.293652	0.389642	0.301909	6	chr2_32220676_32220728_+@UTR3,chr2_32220896_32220948_+@UTR3,chr2_32221492_32221544_+@UTR3,chr2_32222218_32222270_+@UTR3,chr2_32222472_32222524_+@UTR3,chr2_32223978_32224030_+@UTR3	-0.039697143205775026,-0.07282300477978416,0.06976367814781648,-0.08445075434193947,0.02675655187093748,0.15487209764015342	chr2_32223978_32224030_+@UTR3	0.154872	2.64451e-08	7.50239e-08
BCL9L	0.15131403120447703,0.49023657915269897,0.358449389642824	0.2720809923002744,0.4414330778253676,0.28648592987435795	0.583013	0.498509	0.286386	0.387776	0.225911	3	chr11_118896238_118896290_-@UTR3,chr11_118897782_118897834_-@UTR3,chr11_118898332_118898384_-@UTR3	0.12331275942019351,-0.04639159610608867,-0.06881010798901793	chr11_118896238_118896290_-@UTR3	0.123313	0.000309678	0.00050178
SLC66A2	0.2750697415052494,0.7249302584947507	0.4346793274896868,0.5653206725103133	0.735969	0.58329	0.305641	0.458321	0.335433	2	chr18_79902512_79902564_-@UTR3,chr18_79903682_79903734_-@UTR3	0.15854609608885034,-0.1587109720136104	chr18_79903682_79903734_-@UTR3	-0.158711	6.72712e-09	2.11395e-08
PHF19	0.09736821551084436,0.34095697030035665,0.3500777649297611,0.21159704925903786	0.10617567889326954,0.4505683923604012,0.27996092273072665,0.1632950060156026	0.472935	0.439854	0.345129	0.38119	0.104618	4	chr9_120855704_120855756_-@UTR3,chr9_120856608_120856660_-@UTR3,chr9_120857002_120857054_-@UTR3,chr9_120857646_120857698_-@UTR3	0.0118002670135878,0.11111947769946151,-0.06678020892995518,-0.044934569559333754	chr9_120856608_120856660_-@UTR3	0.111119	1.89973e-06	4.12981e-06
ACLY	0.26458672205342854,0.2941911754776561,0.44122210246891536	0.3678093606849501,0.24920294547670327,0.3829876938383466	0.547809	0.485297	0.415472	0.475186	0.174803	3	chr17_41867088_41867140_-@UTR3,chr17_41867290_41867342_-@UTR3,chr17_41867548_41867600_-@UTR3	0.10251356171136189,-0.04525044103721465,-0.058368583684938524	chr17_41867088_41867140_-@UTR3	0.102514	4.64801e-07	1.10223e-06
MYPN	0.004608722454869707,0.41537407679488225,0.47998402585141947,0.1000331748988287	0.13864862507336587,0.2706936418108295,0.4148245602579516,0.17583317285785308	0.0151497	0.146661	0.573295	0.496811	-3.27513	4	chr10_68161844_68161896_+@UTR3,chr10_68211066_68211118_+@UTR3,chr10_68211216_68211268_+@UTR3,chr10_68211676_68211728_+@UTR3	0.13549861682110345,-0.14273049531572135,-0.06370125099359292,0.07728044784628389	chr10_68211066_68211118_+@UTR3	-0.14273	1.30444e-08	3.89362e-08
TMEM8B	0.17739298816377502,0.3278600204901638,0.28870527242204824,0.07965524741117305,0.05735379734814774,0.06903267416469218	0.3668636544782145,0.2026511532806736,0.2786139272740985,0.06587222912442463,0.03881515012019846,0.04718388572239037	0.449022	0.474512	0.126347	0.0931322	-0.0796605	6	chr9_35854368_35854420_+@UTR3,chr9_35854594_35854646_+@UTR3,chr9_35854944_35854996_+@UTR3,chr9_35856210_35856262_+@UTR3,chr9_35862048_35862100_+@UTR3,chr9_35862300_35862352_+@UTR3	0.19800693534459948,-0.11075445596331251,0.0013480605324400208,0.001566634924459881,-0.0027641323277078217,-0.006348541919062561	chr9_35854368_35854420_+@UTR3	0.198007	4.92584e-07	1.16439e-06
C1orf115	0.4542649033515062,0.5163177921951387,0.02941730445335509	0.47758621247696126,0.4574561514542504,0.06495763606878842	0.677807	0.659796	0.149636	0.172179	0.0388537	3	chr1_220696836_220696888_+@UTR3,chr1_220697300_220697352_+@UTR3,chr1_220699126_220699178_+@UTR3	0.028254108992408378,-0.05335631067558977,0.04421879745741174	chr1_220697300_220697352_+@UTR3	-0.0533563	0.0018881	0.00277929
RAB14	0.43501769919572847,0.22613480799609637,0.3388474928081751	0.5386527321391978,0.20574018991127863,0.25560707794952353	0.418907	0.340893	0.496848	0.584024	0.29731	3	chr9_121179684_121179736_-@UTR3,chr9_121180690_121180742_-@UTR3,chr9_121181250_121181302_-@UTR3	0.10472191598700092,-0.018208652816206955,-0.08109937749585228	chr9_121179684_121179736_-@UTR3	0.104722	0.000236361	0.000388588
HADH	0.808072836899698,0.19192716310030197	0.5990865724281235,0.4009134275718766	0.820962	0.629586	0.256737	0.448113	0.382911	2	chr4_108034456_108034508_+@UTR3,chr4_108035044_108035096_+@UTR3	-0.20747445310148493,0.21043976684804508	chr4_108035044_108035096_+@UTR3	0.21044	1.00392e-11	5.03864e-11
IRF2BPL	0.2323902882095536,0.07689024880982066,0.6907194629806258	0.23601552259804046,0.06085643805335622,0.7031280393486034	0.672084	0.676727	0.281801	0.277395	-0.00993169	3	chr14_77024616_77024668_-@UTR3,chr14_77024888_77024940_-@UTR3,chr14_77025254_77025305_-@UTR3	0.005137509846773247,-0.014105790277328584,0.012986561314602518	chr14_77024888_77024940_-@UTR3	-0.0141058	0.577196	0.61397
PRDM15	0.3067183789398381,0.3486906792787043,0.3445909417814576	0.2824829931972789,0.5840397697540555,0.13347723704866563	0.486869	0.44259	0.413267	0.463596	0.13756	3	chr21_41799098_41799150_-@UTR3,chr21_41800432_41800484_-@UTR3,chr21_41801106_41801158_-@UTR3	0.008752604531813257,0.24245415450376762,-0.16698648768577726	chr21_41800432_41800484_-@UTR3	0.242454	0.000187843	0.000311796
PRCC	0.8933170441055083,0.10668295589449163	0.9018862638829038,0.09811373611709626	0.859865	0.864225	0.465264	0.460986	-0.00729594	2	chr1_156800724_156800776_+@UTR3,chr1_156800788_156800839_+@UTR3	0.008352116213641292,-0.009437823280733532	chr1_156800788_156800839_+@UTR3	-0.00943782	0.669906	0.7038
AC073283.3	0.6672397314936283,0.33276026850637175	0.7768064435742645,0.22319355642573546	0.410459	0.314839	0.702363	0.797984	0.382624	2	chr2_47160334_47160386_-@UTR3,chr2_47160712_47160764_-@UTR3	0.10959534605976362,-0.10935285324591051	chr2_47160334_47160386_-@UTR3	0.109595	2.4113e-12	1.33795e-11
MMAB	0.08949632530919918,0.11293907130372094,0.0876345098018416,0.10240686313024343,0.4728418946150176,0.13468133583997724	0.024412449984552154,0.1144098968344813,0.06714660155010425,0.03571371332481128,0.6497268363937154,0.10859050191233555	0.314535	0.322301	0.352501	0.347839	-0.0351892	6	chr12_109554490_109554542_-@UTR3,chr12_109555030_109555082_-@UTR3,chr12_109555738_109555790_-@UTR3,chr12_109556528_109556580_-@UTR3,chr12_109556740_109556792_-@UTR3,chr12_109561302_109561354_-@UTR3	-0.05993504001640953,0.005647906516758228,-0.015858245266134025,-0.06168759226830155,0.1777705657977141,-0.021678764571918058	chr12_109556740_109556792_-@UTR3	0.177771	8.85808e-08	2.32689e-07
EXOSC8	0.6202248395830583,0.3797751604169417	0.600058277559938,0.39994172244006204	0.669779	0.652834	0.467735	0.484681	0.0369699	2	chr13_37009294_37009346_+@UTR3,chr13_37009588_37009640_+@UTR3	-0.019169397875123173,0.02014995615586218	chr13_37009588_37009640_+@UTR3	0.02015	0.976335	0.981233
SETD5	0.19181993281044976,0.22931664560699913,0.17954645435516692,0.19039445112778955,0.20892251609959475	0.22764218196776317,0.36594916642188563,0.14237865357743257,0.14128813292787762,0.12274186510504102	0.391332	0.456009	0.35675	0.275242	-0.22067	5	chr3_9476290_9476342_+@UTR3,chr3_9476470_9476521_+@UTR3,chr3_9476680_9476732_+@UTR3,chr3_9476922_9476974_+@UTR3,chr3_9477426_9477478_+@UTR3	0.035648198614377485,0.13637938847020337,-0.037277106089252304,-0.0492119095147554,-0.08624214333653421	chr3_9476470_9476521_+@UTR3	0.136379	5.29055e-14	3.94159e-13
EIF2S1	0.46768602289312433,0.2644242667836834,0.08384780869284304,0.18404190163034923	0.5057195961744017,0.3094475277846872,0.042590147506294085,0.14224272853461706	0.540369	0.58484	0.26151	0.215057	-0.114099	4	chr14_67383504_67383556_+@UTR3,chr14_67383830_67383882_+@UTR3,chr14_67384500_67384552_+@UTR3,chr14_67384928_67384980_+@UTR3	0.03905537981670565,0.04634472160507841,-0.03921791655441934,-0.03999661581411468	chr14_67383830_67383882_+@UTR3	0.0463447	4.59088e-09	1.48807e-08
STMP1	0.5607073767838948,0.22710850700157942,0.07735613794797501,0.13482797826655063	0.6310172241289729,0.284555587234038,0.03322081639776351,0.05120637223922568	0.596353	0.664021	0.256401	0.190574	-0.155062	4	chr7_135674234_135674286_+@UTR3,chr7_135674416_135674468_+@UTR3,chr7_135674598_135674650_+@UTR3,chr7_135674756_135674808_+@UTR3	0.07073370189055483,0.058218474414850924,-0.04291658787526819,-0.0823846488037277	chr7_135674756_135674808_+@UTR3	-0.0823846	5.26317e-11	2.28832e-10
DNAJB4	0.4354882324988502,0.12792623298731448,0.08580776104089965,0.04906346625340337,0.30171430721953246	0.23658249158902075,0.08651648030538706,0.0864872098199134,0.06349565232968764,0.5269181659559912	0.437987	0.275099	0.304145	0.455091	0.67094	5	chr1_78016284_78016336_+@UTR3,chr1_78016616_78016668_+@UTR3,chr1_78017174_78017226_+@UTR3,chr1_78017458_78017510_+@UTR3,chr1_78017736_78017788_+@UTR3	-0.19695934870743778,-0.03910966012378689,0.002840584796854395,0.016710479123642097,0.2259717302636976	chr1_78017736_78017788_+@UTR3	0.225972	2.6301e-14	2.04156e-13
LYVE1	0.1022446533909065,0.10930259349285397,0.7884527531162395	0.03863753128477589,0.09805582111759929,0.8633066475976249	0.706487	0.756454	0.187242	0.12885	-0.0985911	3	chr11_10557846_10557898_-@UTR3,chr11_10558304_10558356_-@UTR3,chr11_10558494_10558546_-@UTR3	-0.060762785941697484,-0.008752978638069245,0.074632169879297	chr11_10558494_10558546_-@UTR3	0.0746322	0.000116708	0.000198158
AL031432.4	0.5218134222267435,0.4781865777732564	0.36569332135369864,0.6343066786463013	0.548357	0.401439	0.507301	0.654219	0.449934	2	chr1_25235114_25235166_+@UTR3-EX,chr1_25235968_25236020_+@UTR3-EX	-0.060060342714671644,0.22154795703555796	chr1_25235968_25236020_+@UTR3-EX	0.221548	0.00687746	0.00943947
WSB1	0.08310910432879523,0.13932398395287843,0.13917697825257083,0.09138772525338841,0.23809160546995273,0.24788432944779037,0.061026273294624074	0.017835151122403376,0.05786790217164851,0.11086691997901806,0.06096516300427731,0.3665430329330987,0.34688087912331994,0.03904095166623405	0.211389	0.117282	0.353156	0.416921	0.849919	7	chr17_27308194_27308246_+@UTR3,chr17_27308660_27308712_+@UTR3,chr17_27312400_27312452_+@UTR3,chr17_27312620_27312672_+@UTR3,chr17_27312864_27312915_+@UTR3,chr17_27313028_27313079_+@UTR3,chr17_27313334_27313386_+@UTR3	-0.06530011822893014,-0.0814746375190486,-0.0283445820437397,-0.030458509750300372,0.12838001146911981,0.0989341301761121,-0.02202481867522879	chr17_27312864_27312915_+@UTR3	0.12838	2.07316e-34	5.69199e-32
YPEL2	0.6770950263205451,0.32290497367945503	0.7506229222768013,0.2493770777231988	0.708613	0.773571	0.394356	0.329227	-0.126537	2	chr17_59397684_59397735_+@UTR3,chr17_59398100_59398152_+@UTR3	0.07532436940927312,-0.06592680419727492	chr17_59397684_59397735_+@UTR3	0.0753244	0.0162867	0.0212821
ZNF436	0.28082657656765075,0.3418032615604757,0.37737016187187356	0.4959382751986946,0.27760928088451703,0.2264524439167884	0.492923	0.334158	0.420575	0.573368	0.560831	3	chr1_23360000_23360052_-@UTR3,chr1_23360874_23360926_-@UTR3,chr1_23361936_23361988_-@UTR3	0.21792101211395737,-0.05599707646817226,-0.141572614108666	chr1_23360000_23360052_-@UTR3	0.217921	4.11983e-07	9.86125e-07
MBTPS1	0.12917115255083858,0.8708288474491613	0.044831641634983994,0.955168358365016	0.879689	0.946955	0.28817	0.220904	-0.106302	2	chr16_84053770_84053822_-@UTR3,chr16_84053994_84054046_-@UTR3	-0.0807399803022977,0.08413936322913929	chr16_84053994_84054046_-@UTR3	0.0841394	7.65299e-07	1.76514e-06
NOL3	0.907723419553138,0.09227658044686207	0.8127538421608556,0.18724615783914444	0.912304	0.825911	0.172015	0.258234	0.143528	2	chr16_67175164_67175216_+@UTR3,chr16_67175700_67175751_+@UTR3	-0.09420534130815617,0.0962117805504517	chr16_67175700_67175751_+@UTR3	0.0962118	6.69178e-05	0.000117244
KPNB1	0.2810237804604849,0.12143720925311459,0.08046731394981821,0.33831154981262107,0.0812414229772626,0.0975187235466987	0.23367835816848,0.11999386781769603,0.05717522407292452,0.4087349882236033,0.03860480985324401,0.14181275186405204	0.403972	0.378253	0.278715	0.309219	0.0949008	6	chr17_47682636_47682688_+@UTR3,chr17_47683024_47683076_+@UTR3,chr17_47683092_47683143_+@UTR3,chr17_47683472_47683524_+@UTR3,chr17_47683824_47683876_+@UTR3,chr17_47684400_47684452_+@UTR3	-0.04716652079709788,-0.0012613176204330084,-0.023091048420117853,0.0705164801467576,-0.04242200332232321,0.04444534642081753	chr17_47683472_47683524_+@UTR3	0.0705165	3.27506e-15	2.93923e-14
SIRT7	0.06392144819617356,0.05735499893065848,0.5726534334719842,0.30607011940118395	0.12952223581693212,0.1093936936883312,0.4598896010197782,0.3011944694749585	0.562047	0.518349	0.125087	0.191204	0.116768	4	chr17_81912010_81912062_-@UTR3,chr17_81918282_81918334_-@UTR3,chr17_81919530_81919582_-@UTR3,chr17_81920190_81920242_-@UTR3	0.06728920234202608,0.05387139974129194,-0.1108683736006108,-0.0033219111269606194	chr17_81919530_81919582_-@UTR3	-0.110868	1.94236e-07	4.8595e-07
CDC42BPA	0.1340223521090678,0.12446958057871778,0.12999756060454554,0.09628599642180292,0.13891432375777105,0.15451198323578064,0.22179820329231426	0.2577682741374091,0.08517661847207746,0.12550913315132484,0.0621028996544074,0.11338012055082494,0.14285074542553874,0.21321220860841747	0.35568	0.315063	0.263137	0.316336	0.17494	7	chr1_226990154_226990206_-@UTR3,chr1_226991174_226991226_-@UTR3,chr1_226992306_226992358_-@UTR3,chr1_226992696_226992748_-@UTR3,chr1_226993256_226993308_-@UTR3,chr1_226993720_226993772_-@UTR3,chr1_226994034_226994086_-@UTR3	0.12482312546143556,-0.0376752791648019,-0.0029877265043933565,-0.032529284702856695,-0.023952401619543845,-0.010188140622147346,-0.007204752389585206	chr1_226990154_226990206_-@UTR3	0.124823	2.12159e-11	9.92886e-11
TM2D2	0.06168710706742288,0.07354752672493235,0.2807378292743842,0.5840275369332606	0.07604968683592266,0.05498384821771653,0.3147770940657701,0.5541893708805908	0.580656	0.572401	0.12601	0.138143	0.0206587	4	chr8_38988982_38989034_-@UTR3,chr8_38990500_38990552_-@UTR3,chr8_38990826_38990878_-@UTR3,chr8_38991038_38991090_-@UTR3	0.014235740590363255,-0.01858398356502597,0.03385509349738863,-0.02970999025597243	chr8_38990826_38990878_-@UTR3	0.0338551	0.0484612	0.0599337
MLLT6	0.6060351834961131,0.3939648165038868	0.2907690144711724,0.7092309855288276	0.614617	0.306414	0.407298	0.7155	1.0042	2	chr17_38727408_38727460_+@UTR3,chr17_38729702_38729754_+@UTR3	-0.31211939197697003,0.31465478530566476	chr17_38729702_38729754_+@UTR3	0.314655	4.23081e-16	4.53878e-15
SLC35B2	0.02337927426416287,0.554723583403826,0.4218971423320111	0.05526705313360948,0.6373840431591072,0.3073489037072833	0.621742	0.555659	0.301573	0.365837	0.162116	3	chr6_44254078_44254130_-@UTR3,chr6_44254732_44254784_-@UTR3,chr6_44255486_44255538_-@UTR3	0.035288715512731945,0.08385106157030509,-0.11178029178012377	chr6_44255486_44255538_-@UTR3	-0.11178	4.15366e-10	1.58065e-09
YIPF4	0.2615866491117544,0.09280433165782503,0.22644604123825915,0.1619538896125543,0.19339708328225375,0.06381200509735326	0.14560179732504916,0.07685390437955344,0.17193159921193443,0.40370499707444063,0.14351547826083924,0.05839222374818308	0.408994	0.40436	0.200992	0.208567	0.0164383	6	chr2_32305862_32305914_+@UTR3,chr2_32306248_32306300_+@UTR3,chr2_32307194_32307246_+@UTR3,chr2_32307928_32307979_+@UTR3,chr2_32311302_32311354_+@UTR3,chr2_32316362_32316414_+@UTR3	-0.11380640048479307,-0.013802180941636794,-0.05245839362150981,0.242497870663207,-0.047785238115888445,-0.0032572102936319555	chr2_32307928_32307979_+@UTR3	0.242498	4.02007e-08	1.11114e-07
ABHD6	0.4969448768036446,0.5030551231963554	0.3979464434840247,0.6020535565159754	0.54163	0.45228	0.547144	0.636494	0.260091	2	chr3_58293984_58294036_+@UTR3,chr3_58294488_58294540_+@UTR3	-0.08846446184295115,0.10194414058480095	chr3_58294488_58294540_+@UTR3	0.101944	0.0612795	0.0747269
ABCC1	0.30646968895703547,0.13837193998417105,0.21998250496231497,0.2397132168343261,0.09546264926215241	0.17597719522066102,0.11219061524614311,0.174412361872855,0.38692292809696216,0.15049689956337867	0.426985	0.318093	0.332347	0.421881	0.424738	5	chr16_16141382_16141434_+@UTR3,chr16_16142114_16142166_+@UTR3,chr16_16142286_16142338_+@UTR3,chr16_16142700_16142752_+@UTR3,chr16_16142962_16143014_+@UTR3	-0.12923433549383084,-0.025116737015988766,-0.04449527809457082,0.14759314813495056,0.05587691065091695	chr16_16142700_16142752_+@UTR3	0.147593	2.71647e-13	1.76333e-12
CD74	0.19440242198787885,0.8055975780121211	0.19380755800264732,0.8061924419973526	0.811334	0.81191	0.219743	0.219167	-0.00102348	2	chr5_150400024_150400076_-@UTR3,chr5_150401618_150401670_-@UTR3	-0.0010293115827398613,0.0005168323150646081	chr5_150400024_150400076_-@UTR3	-0.00102931	0.872315	0.89205
BCKDK	0.9379572642415756,0.06204273575842438	0.9235136486224906,0.07648635137750934	0.933793	0.922187	0.229958	0.241565	0.0180435	2	chr16_31112510_31112562_+@UTR3,chr16_31112742_31112794_+@UTR3	-0.014288749637386355,0.014555812348317154	chr16_31112742_31112794_+@UTR3	0.0145558	0.486441	0.523365
RAPGEF1	0.16091985652399332,0.8390801434760067	0.29590402649855335,0.7040959735014466	0.845044	0.715786	0.195656	0.324913	0.239496	2	chr9_131576768_131576820_-@UTR3,chr9_131577966_131578018_-@UTR3	0.13660688208425537,-0.13384678521412519	chr9_131576768_131576820_-@UTR3	0.136607	5.19735e-10	1.94979e-09
TMEM109	0.4322096888931894,0.344477671185556,0.22331263992125455	0.3645001139594805,0.33266807150031774,0.3028318145402018	0.543466	0.480356	0.388363	0.447063	0.178084	3	chr11_60922304_60922356_+@UTR3,chr11_60922896_60922948_+@UTR3,chr11_60923302_60923354_+@UTR3	-0.06756423685144036,-0.011705118190171837,0.07956145851211816	chr11_60923302_60923354_+@UTR3	0.0795615	4.5061e-09	1.46251e-08
AC018638.5	0.3193575514189831,0.19372174747403684,0.36224891263017345,0.12467178847680664	0.44252114617430083,0.08914907964433955,0.3106266159469821,0.15770315823437758	0.433984	0.505491	0.375239	0.321531	-0.220046	4	chr7_128655084_128655136_+@UTR3-EX,chr7_128660732_128660784_+@UTR3-EX,chr7_128661542_128661594_+@UTR3-EX,chr7_128663440_128663492_+@UTR3-EX	0.12846294115405843,-0.09377847881662651,-0.04356792665703063,0.04203774189961218	chr7_128655084_128655136_+@UTR3-EX	0.128463	1.75316e-06	3.83595e-06
SHROOM3	0.41633920379267103,0.42630228248414387,0.15735851372318513	0.2875655683177009,0.46602139900229533,0.24641303268000372	0.59132	0.511893	0.362674	0.447526	0.208097	3	chr4_76779224_76779276_+@UTR3,chr4_76779406_76779458_+@UTR3,chr4_76779666_76779718_+@UTR3	-0.0706645691744896,0.06890956309341406,0.12398487736156066	chr4_76779666_76779718_+@UTR3	0.123985	0.114024	0.134489
MED11	0.3896784727200015,0.6103215272799984	0.27526304564817716,0.7247369543518227	0.410345	0.299913	0.623305	0.733736	0.45229	2	chr17_4732122_4732174_+@UTR3,chr17_4733588_4733640_+@UTR3	-0.11627158806112231,0.10842695498610411	chr17_4732122_4732174_+@UTR3	-0.116272	0.0308635	0.0389697
NOL6	0.3925766035090031,0.607423396490997	0.3792008271865515,0.6207991728134485	0.639645	0.65179	0.444559	0.432414	-0.0271369	2	chr9_33461554_33461606_-@UTR3,chr9_33462090_33462142_-@UTR3	-0.013119957039126329,0.013581354777747912	chr9_33462090_33462142_-@UTR3	0.0135814	0.715837	0.746659
DIO2	0.051682751763933436,0.20798268963496022,0.146537016405349,0.10851707733679718,0.0934554772475575,0.14438473615813757,0.1049447467082927,0.14249550474497236	0.09697276238173196,0.3516048156305054,0.12295297472614823,0.07883756752057895,0.07658773462401516,0.09239445996185287,0.044879740213436194,0.13576994494173117	0.3064	0.244594	0.297641	0.359532	0.325031	8	chr14_80197572_80197624_-@UTR3,chr14_80198040_80198092_-@UTR3,chr14_80199182_80199234_-@UTR3,chr14_80199472_80199524_-@UTR3,chr14_80200042_80200094_-@UTR3,chr14_80200478_80200530_-@UTR3,chr14_80200714_80200766_-@UTR3,chr14_80201732_80201784_-@UTR3	0.042889693830226894,0.1413028754057607,-0.02542206585047241,-0.031677485526919416,-0.01885970207299005,-0.053777546168181437,-0.06194831054599532,-0.008810814372277098	chr14_80198040_80198092_-@UTR3	0.141303	3.88895e-13	2.464e-12
MCM3	0.17419899131569158,0.8258010086843085	0.2016766975917699,0.7983233024082301	0.843971	0.822665	0.338716	0.360022	0.0368889	2	chr6_52264044_52264096_-@UTR3,chr6_52264242_52264294_-@UTR3	0.027222318407683938,-0.027381196507035077	chr6_52264242_52264294_-@UTR3	-0.0273812	0.095655	0.113819
GAR1	0.6539631276402688,0.34603687235973135	0.6007724590650794,0.3992275409349206	0.718364	0.679662	0.494314	0.533016	0.0798974	2	chr4_109824500_109824552_+@UTR3,chr4_109824656_109824708_+@UTR3	-0.050598125637762226,0.055720817449289584	chr4_109824656_109824708_+@UTR3	0.0557208	0.00946267	0.0127285
SLC1A5	0.07760925951409252,0.9223907404859074	0.11268581195048961,0.8873141880495103	0.925643	0.893781	0.158291	0.190153	0.0505338	2	chr19_46774862_46774914_-@UTR3,chr19_46775400_46775452_-@UTR3	0.026414666183067773,-0.03561369209948584	chr19_46775400_46775452_-@UTR3	-0.0356137	0.311719	0.344943
CXXC5	0.21789876932469782,0.23656010738848907,0.22667281314776908,0.21263890354829243,0.10622940659075157	0.13490012603188725,0.17599078600952853,0.22447522302681194,0.2531636335473587,0.2114702313844135	0.428725	0.355529	0.346716	0.420701	0.270086	5	chr5_139683124_139683176_+@UTR3,chr5_139683356_139683408_+@UTR3,chr5_139683422_139683473_+@UTR3,chr5_139683562_139683614_+@UTR3,chr5_139683778_139683830_+@UTR3	-0.08240752482639013,-0.06001746105938674,-0.0017250333525258288,0.04094936441607813,0.10565102374583826	chr5_139683778_139683830_+@UTR3	0.105651	3.50766e-20	7.80848e-19
AP1AR	0.5315117359287796,0.12165655048025613,0.15336465713548497,0.1934670564554794	0.47613442120842675,0.17008010518648814,0.20535618394082777,0.14842928966425728	0.524685	0.523637	0.29143	0.292536	0.00288502	4	chr4_112268442_112268494_+@UTR3,chr4_112268638_112268690_+@UTR3,chr4_112269018_112269070_+@UTR3,chr4_112269290_112269342_+@UTR3	-0.044253259332110384,0.06382554747113109,0.06605391609118458,-0.02974554446054542	chr4_112269018_112269070_+@UTR3	0.0660539	0.0107055	0.0143043
TMEM164	0.31394757161706577,0.27235025296108645,0.227238185862952,0.18646398955889576	0.1853509724667401,0.10136752197589434,0.28652085160056323,0.42676065395680235	0.43421	0.231592	0.31226	0.516425	0.90681	4	chrX_110173434_110173486_+@UTR3,chrX_110173788_110173840_+@UTR3,chrX_110177174_110177226_+@UTR3,chrX_110177586_110177638_+@UTR3	-0.12460291531437578,-0.16656660136288293,0.0625987509459612,0.24217570645291042	chrX_110177586_110177638_+@UTR3	0.242176	4.36546e-17	5.64767e-16
ASPA	0.21968979734982536,0.2778513354248863,0.27782956656597074,0.22462930065931763	0.17256115531977603,0.27522918702592025,0.17136092884731724,0.38084872880698656	0.428027	0.351164	0.407536	0.492439	0.285557	4	chr17_3501982_3502034_+@UTR3,chr17_3502406_3502458_+@UTR3,chr17_3502508_3502559_+@UTR3,chr17_3503104_3503156_+@UTR3	0.09450976816409395,0.12418658334059252,0.04146070200127666,0.25904682466965556	chr17_3503104_3503156_+@UTR3	0.259047	0.0499761	0.0616911
PHF11	0.7266490283146617,0.27335097168533823	0.6888660637263139,0.31113393627368613	0.727958	0.690357	0.27685	0.31445	0.0765114	2	chr13_49518142_49518194_+@UTR3,chr13_49528880_49528932_+@UTR3	-0.036352410844124106,0.03982074740952979	chr13_49528880_49528932_+@UTR3	0.0398207	0.388925	0.424673
GATD1	0.03800546190991171,0.16763218014835513,0.3923108444249507,0.4020515135167825	0.10190259072116435,0.11863318532862702,0.3230488365117325,0.4564153874384761	0.569387	0.553206	0.215591	0.235071	0.0415927	4	chr11_767196_767248_-@UTR3,chr11_769086_769138_-@UTR3,chr11_769290_769342_-@UTR3,chr11_770294_770346_-@UTR3	0.06556963582383898,-0.04705986565302084,-0.06763085068817426,0.05542250233073909	chr11_769290_769342_-@UTR3	-0.0676309	1.7141e-07	4.31758e-07
TWIST1	0.42537020189037034,0.5746297981096297	0.3727053955836918,0.6272946044163082	0.622953	0.668679	0.493359	0.447634	-0.10219	2	chr7_19115658_19115710_-@UTR3,chr7_19116022_19116074_-@UTR3	-0.046134087581343464,0.07018495883183207	chr7_19116022_19116074_-@UTR3	0.070185	0.0370429	0.0464242
LYN	0.40030678605328246,0.37863288912196447,0.22106032482475316	0.27178107582658606,0.17023443413771466,0.5579844900356993	0.560632	0.340566	0.294259	0.591624	0.719117	3	chr8_56010500_56010552_+@UTR3,chr8_56010560_56010611_+@UTR3,chr8_56011270_56011322_+@UTR3	-0.12473944595593306,-0.2037351533632301,0.3309787505670295	chr8_56011270_56011322_+@UTR3	0.330979	8.42448e-08	2.21929e-07
TMEM170B	0.1844058349944155,0.09400371760409486,0.2026453924025479,0.22988869597845965,0.14729278750777033,0.14176357151271182	0.028846153846153848,0.023571428571428573,0.14215007215007217,0.492503885003885,0.17120906870906874,0.14171939171939174	0.352321	0.283724	0.317194	0.396475	0.3124	6	chr6_11576034_11576086_+@UTR3,chr6_11576348_11576400_+@UTR3,chr6_11576840_11576892_+@UTR3,chr6_11577288_11577340_+@UTR3,chr6_11578220_11578272_+@UTR3,chr6_11578768_11578820_+@UTR3	-0.09847175887220802,-0.013648492120909447,-0.008265615363814177,0.28017866784544576,0.07427843849751264,0.04814803368301493	chr6_11577288_11577340_+@UTR3	0.280179	4.62173e-05	8.2636e-05
SP3	0.10052801100780598,0.13797924793427235,0.3035194504671339,0.4579732905907878	0.04870910287480525,0.22907166646917698,0.22548953165501917,0.4967296990009986	0.565691	0.573297	0.223377	0.214976	-0.0192671	4	chr2_173907980_173908032_-@UTR3,chr2_173908688_173908740_-@UTR3,chr2_173909504_173909556_-@UTR3,chr2_173909902_173909954_-@UTR3	-0.03855421898591575,0.10014672766395219,-0.06850968650832001,0.04644783692792109	chr2_173908688_173908740_-@UTR3	0.100147	0.00222917	0.00324526
DBNL	0.5724509295756641,0.17206063361395657,0.05447222224598851,0.06599537347889353,0.13502084108549736	0.6949104361798926,0.24632784802999858,0.03327607007596422,0.014548563747633156,0.0109370819665115	0.538299	0.66688	0.158713	0.0412013	-0.309019	5	chr7_44061244_44061296_+@UTR3,chr7_44061600_44061652_+@UTR3,chr7_44069554_44069606_+@UTR3-EX,chr7_44069944_44069996_+@UTR3-EX,chr7_44071480_44071532_+@UTR3-EX	0.12199200528232423,0.07398052864523391,-0.021157448435975224,-0.05129613323534919,-0.12366230740127852	chr7_44071480_44071532_+@UTR3-EX	-0.123662	9.34919e-16	9.50694e-15
SLC3A1	0.5604498147665828,0.4395501852334171	0.4854052748959572,0.5145947251040428	0.603182	0.536362	0.49657	0.563223	0.169387	2	chr2_44320798_44320850_+@UTR3,chr2_44321234_44321285_+@UTR3	-0.0619870788304106,0.08918623183486374	chr2_44321234_44321285_+@UTR3	0.0891862	0.000175737	0.000292751
NQO2	0.44268562991691,0.18418368396440976,0.13798498901694692,0.2351456971017333	0.7512676587504751,0.12423028250651176,0.03409127582067576,0.09041078292233744	0.476214	0.618581	0.297995	0.11926	-0.377353	4	chr6_3019728_3019779_+@UTR3,chr6_3020242_3020294_+@UTR3,chr6_3021714_3021766_+@UTR3,chr6_3023682_3023734_+@UTR3	0.3079714186591412,-0.054606863032524405,-0.09822077263902287,-0.1394535317969268	chr6_3019728_3019779_+@UTR3	0.307971	9.83882e-16	9.93667e-15
AGO2	0.07443127542757286,0.07228931031766771,0.07152439832181434,0.1537607653252124,0.05532346050550958,0.07567108267232533,0.06829752207966364,0.1020719481944014,0.07279358733320297,0.08327701628914146,0.05534623948994329,0.11521339404354523	0.11192013710652905,0.08733853757716299,0.05115389437454683,0.18029968427255022,0.03861310929368006,0.1244198586781036,0.06094488104336177,0.0891846930378353,0.03298978274216888,0.03521330983319435,0.11316278403807552,0.07475932800279138	0.222579	0.194799	0.242755	0.265413	0.19233	12	chr8_140520358_140520410_-@UTR3,chr8_140520908_140520960_-@UTR3,chr8_140521434_140521486_-@UTR3,chr8_140521930_140521982_-@UTR3,chr8_140522204_140522256_-@UTR3,chr8_140523082_140523134_-@UTR3,chr8_140523492_140523544_-@UTR3,chr8_140526518_140526570_-@UTR3,chr8_140528190_140528242_-@UTR3,chr8_140530798_140530850_-@UTR3,chr8_140531304_140531356_-@UTR3,chr8_140531752_140531804_-@UTR3	0.03874636907891321,0.016387937704663194,-0.018919451387398985,0.027673511491234204,-0.015251296603860258,0.04993230044318675,-0.005939338634083177,-0.011527317218296348,-0.03829575909462988,-0.046519915221550065,0.05899344683344823,-0.03900632739483931	chr8_140531304_140531356_-@UTR3	0.0589934	2.19541e-15	2.05228e-14
PLAC9	0.5984821255451543,0.14627879688277892,0.13456331894641874,0.12067575862564803	0.6698887826108983,0.10998493000523836,0.07936567332505436,0.1407606140588089	0.565564	0.574973	0.203635	0.192056	-0.0238028	4	chr10_80145004_80145056_+@UTR3,chr10_80145336_80145388_+@UTR3,chr10_80146010_80146062_+@UTR3-EX,chr10_80147014_80147066_+@UTR3-EX	0.07063142423467239,-0.03619147478885633,-0.055060568901116505,0.01971299960067427	chr10_80145004_80145056_+@UTR3	0.0706314	0.00723288	0.00987792
SPPL3	0.07610140509489571,0.20589741511090184,0.2885630511679911,0.42943812862621134	0.08456440057640903,0.2052376228442266,0.2815699468771135,0.4286280297022508	0.558115	0.554242	0.284717	0.288448	0.010046	4	chr12_120763874_120763926_-@UTR3,chr12_120764244_120764296_-@UTR3,chr12_120764432_120764484_-@UTR3,chr12_120764860_120764912_-@UTR3	0.01015942331012501,0.0008782675659017025,-0.0057789437088347495,0.00023477427491119807	chr12_120763874_120763926_-@UTR3	0.0101594	0.48105	0.517865
SKIL	0.2911911942359765,0.0350586767242317,0.1624945480694128,0.1909369251015247,0.1545755049811491,0.1657431508877052	0.23967776331629126,0.06471354989699317,0.0890788495920002,0.08385155160945537,0.11665224188700045,0.40602604369825945	0.38124	0.294865	0.32658	0.394249	0.370644	6	chr3_170392408_170392460_+@UTR3,chr3_170394496_170394548_+@UTR3,chr3_170395050_170395102_+@UTR3,chr3_170395186_170395238_+@UTR3,chr3_170395466_170395518_+@UTR3,chr3_170396624_170396676_+@UTR3	-0.05155688479270998,0.02852113621663114,-0.07382223038300369,-0.10720477128290828,-0.038507923430137175,0.237933291313975	chr3_170396624_170396676_+@UTR3	0.237933	9.26383e-14	6.66726e-13
TMEM19	0.2483937506913276,0.11849419035387379,0.13152686843370412,0.12908604332579526,0.24590300950341953,0.12659613769187975	0.14772819349292268,0.042601588841553066,0.10322945898677771,0.39109857053635666,0.23278326401232108,0.08255892413006878	0.330811	0.244268	0.312015	0.400375	0.437538	6	chr12_71701068_71701120_+@UTR3,chr12_71701260_71701312_+@UTR3,chr12_71701632_71701684_+@UTR3,chr12_71703200_71703251_+@UTR3,chr12_71703404_71703456_+@UTR3,chr12_71703752_71703804_+@UTR3	-0.09776111063671478,-0.07270556101129273,-0.025386249155436066,0.263285940118974,-0.01073844421446657,-0.04108986358552659	chr12_71703200_71703251_+@UTR3	0.263286	8.25734e-13	4.96167e-12
GTF2IRD1	0.3858573306908864,0.6141426693091135	0.36588014330544594,0.6341198566945542	0.494315	0.478444	0.675673	0.691544	0.0470794	2	chr7_74602252_74602304_+@UTR3,chr7_74602472_74602524_+@UTR3	-0.021047947895086128,0.0182376864764201	chr7_74602252_74602304_+@UTR3	-0.0210479	0.901152	0.917382
DYNLL1	0.6670781572536778,0.33292184274632214	0.6995853563389444,0.3004146436610556	0.743722	0.7613	0.566402	0.549119	-0.0337007	2	chr12_120498302_120498354_+@UTR3,chr12_120498374_120498425_+@UTR3	0.032428275883429114,-0.032587595500010114	chr12_120498374_120498425_+@UTR3	-0.0325876	2.80125e-07	6.87605e-07
SHPRH	0.2630983298456856,0.18711030293870112,0.5497913672156132	0.3122491314441779,0.31021552693379323,0.37753534162202895	0.581652	0.490685	0.338945	0.431512	0.245359	3	chr6_145885204_145885256_-@UTR3,chr6_145885838_145885890_-@UTR3,chr6_145886418_145886470_-@UTR3	0.07605380177924786,0.14452308140558176,-0.1482273925678731	chr6_145886418_145886470_-@UTR3	-0.148227	0.000452576	0.000715799
RALGPS1	0.2318159182001587,0.27959776551787824,0.24545468363002887,0.24313163265193424	0.24961767652797556,0.4938037230396034,0.22434477667035807,0.03223382376206297	0.400886	0.549088	0.368454	0.207941	-0.453842	4	chr9_127217314_127217366_+@UTR3,chr9_127217568_127217620_+@UTR3,chr9_127219444_127219496_+@UTR3,chr9_127220084_127220136_+@UTR3	0.12336376147672193,0.269361903672035,0.044660313119885275,-0.0960205218550621	chr9_127217568_127217620_+@UTR3	0.269362	7.40062e-09	2.3109e-08
VPS53	0.07573468302834553,0.0822710558393009,0.1704397864134832,0.1094788377505557,0.1669621698784031,0.12392066271635135,0.12234224142777639,0.1488505629457839	0.31111669440993595,0.09531649057932162,0.11534938239965609,0.11651049295918138,0.09409741596968002,0.09465753754252818,0.0802069348143211,0.09274505132537583	0.340763	0.24458	0.272024	0.3812	0.478466	8	chr17_515930_515981_-@UTR3,chr17_516810_516862_-@UTR3,chr17_517328_517380_-@UTR3,chr17_517652_517704_-@UTR3,chr17_517910_517962_-@UTR3,chr17_518086_518138_-@UTR3,chr17_518382_518434_-@UTR3,chr17_519096_519148_-@UTR3	0.2351187716419391,0.013348557520573207,-0.054660247142197235,0.007340070055231865,-0.07237801914671645,-0.028873992458490177,-0.041710786483213705,-0.05565898718053493	chr17_515930_515981_-@UTR3	0.235119	3.74516e-12	2.01326e-11
PARD3	0.2535584332815924,0.38171135389789024,0.3647302128205173	0.39777979776090827,0.2816761944128677,0.320544007826224	0.513026	0.430122	0.404521	0.49051	0.254287	3	chr10_34109734_34109786_-@UTR3,chr10_34110474_34110526_-@UTR3,chr10_34111088_34111140_-@UTR3	0.14767502338448057,-0.0935259311673744,-0.038807307555885684	chr10_34109734_34109786_-@UTR3	0.147675	3.61672e-05	6.57287e-05
KLHL41	0.8726817052723602,0.12731829472763975	0.8007924948512398,0.19920750514876018	0.878816	0.825105	0.325481	0.378818	0.0909829	2	chr2_169526064_169526116_+@UTR3,chr2_169526232_169526283_+@UTR3	-0.06913269666893129,0.0811101186232531	chr2_169526232_169526283_+@UTR3	0.0811101	0.000114963	0.000195374
SMARCA4	0.8885231722375316,0.11147682776246834	0.8709034054325124,0.12909659456748765	0.895333	0.880414	0.237356	0.252276	0.0242437	2	chr19_11061912_11061964_+@UTR3,chr19_11062220_11062272_+@UTR3	-0.017563661961061294,0.01723333280388739	chr19_11061912_11061964_+@UTR3	-0.0175637	0.280131	0.312554
KCNJ11	0.23367166478756693,0.7663283352124332	0.18209318051298928,0.8179068194870107	0.78444	0.831102	0.302563	0.255902	-0.0833613	2	chr11_17385324_17385376_-@UTR3-EX,chr11_17385840_17385892_-@UTR3	-0.026399782050915782,0.0560223885348714	chr11_17385840_17385892_-@UTR3	0.0560224	0.298886	0.331683
AHCYL2	0.3948368797957743,0.3929631675756925,0.2121999526285331	0.35546362091212585,0.3574148258533641,0.28712155323451005	0.559414	0.507394	0.258548	0.328699	0.14081	3	chr7_129427178_129427230_+@UTR3,chr7_129427416_129427468_+@UTR3,chr7_129429942_129429994_+@UTR3	-0.02199031991206496,-0.020845995234283987,0.09086482752321881	chr7_129429942_129429994_+@UTR3	0.0908648	0.178175	0.204302
PHF12	0.17074584177677452,0.3462947956967391,0.48295936252648636	0.18865304248898826,0.30136393347827567,0.5099830240327361	0.613073	0.610035	0.373005	0.376663	0.00716783	3	chr17_28905564_28905616_-@UTR3,chr17_28905718_28905769_-@UTR3,chr17_28905780_28905832_-@UTR3	0.02127292336646705,-0.041628875842933954,0.028893429341416976	chr17_28905718_28905769_-@UTR3	-0.0416289	0.194781	0.222242
NF1	0.21581383407742225,0.19367683324938278,0.056419155147270854,0.10901256877835185,0.19069096768108232,0.13511213049994816,0.09927451056654178	0.1631284508221565,0.16145931499662605,0.03062148504592337,0.09026162263012905,0.3349652989706196,0.12495264366388807,0.09461118387065738	0.351546	0.322062	0.276548	0.309119	0.126374	7	chr17_31374262_31374314_+@UTR3,chr17_31374610_31374662_+@UTR3,chr17_31374858_31374910_+@UTR3,chr17_31375222_31375274_+@UTR3,chr17_31375630_31375682_+@UTR3,chr17_31376294_31376346_+@UTR3,chr17_31376630_31376682_+@UTR3	-0.04912847202483012,-0.02889320600356729,-0.021707732594824003,-0.014885442139522323,0.14670203166582244,-0.006512484968466958,-0.0008101422297915745	chr17_31375630_31375682_+@UTR3	0.146702	8.8624e-07	2.02519e-06
AC107871.1	0.16442197315217646,0.18404036978067,0.07034574613441488,0.058590233598409175,0.1242691423216213,0.15839420244513247,0.1319673926701969,0.10797093989737871	0.07512571564261213,0.2272498739542738,0.06375279879200527,0.11971505027962927,0.17767550897276943,0.1381461252759993,0.12302530956535405,0.0753096175173568	0.255061	0.266163	0.318008	0.308753	-0.0614674	8	chr15_68190778_68190830_-@UTR3,chr15_68191064_68191116_-@UTR3,chr15_68191318_68191370_-@UTR3,chr15_68206998_68207050_-@UTR3,chr15_68207616_68207668_-@UTR3,chr15_68207912_68207964_-@UTR3,chr15_68208166_68208218_-@UTR3,chr15_68218626_68218678_-@UTR3	-0.0877321398755978,0.04420615150083623,-0.00526609616567765,0.06223197419451779,0.05448585849348961,-0.018903535276893396,-0.007647418973718734,-0.03122627886280188	chr15_68190778_68190830_-@UTR3	-0.0877321	2.44758e-10	9.61013e-10
ZFP3	0.3269000155601414,0.3208073030634351,0.22372686991696697,0.12856581145945645	0.16804613974425298,0.4412595179104613,0.27955997531469234,0.11113436703059346	0.429298	0.315027	0.377927	0.455837	0.446504	4	chr17_5093016_5093068_+@UTR3,chr17_5094392_5094444_+@UTR3,chr17_5094576_5094628_+@UTR3,chr17_5094818_5094870_+@UTR3	-0.12218261896639979,0.1417566735993374,0.08514696817570702,0.01786042618211689	chr17_5094392_5094444_+@UTR3	0.141757	0.00170394	0.00252272
STX2	0.17752268310730007,0.3947848246390745,0.19032004018710205,0.2373724520665234	0.20026737924473403,0.47104379564810833,0.17449163754020888,0.15419718756694872	0.418633	0.368181	0.418615	0.464839	0.185269	4	chr12_130790512_130790564_-@UTR3,chr12_130790894_130790946_-@UTR3,chr12_130791036_130791088_-@UTR3,chr12_130791562_130791614_-@UTR3	0.024049729880927018,0.07675429217313112,-0.014244361481361378,-0.08126852288251746	chr12_130791562_130791614_-@UTR3	-0.0812685	0.000441979	0.000700832
EFHD1	0.4632270928855603,0.5367729071144397	0.3887237450922803,0.6112762549077198	0.517286	0.451061	0.58266	0.648885	0.19764	2	chr2_232682020_232682072_+@UTR3,chr2_232682458_232682510_+@UTR3	-0.07377150897858431,0.07458351260851814	chr2_232682458_232682510_+@UTR3	0.0745835	2.11642e-06	4.56872e-06
MBTD1	0.6430958370149122,0.35690416298508776	0.8618243980363881,0.13817560196361187	0.371919	0.158392	0.651306	0.864834	1.23149	2	chr17_51177748_51177800_-@UTR3,chr17_51179908_51179960_-@UTR3	0.21638999501166067,-0.18924462204605771	chr17_51177748_51177800_-@UTR3	0.21639	9.5726e-09	2.92988e-08
RPN1	0.05181442162206007,0.4046461471806689,0.5435394311972711	0.04537228058959523,0.39773610900373546,0.5568916104066693	0.67843	0.68363	0.252901	0.246595	-0.0110139	3	chr3_128619946_128619997_-@UTR3,chr3_128620174_128620225_-@UTR3,chr3_128620236_128620288_-@UTR3	-0.006448654031541275,-0.0069000509027408174,0.01334779317926793	chr3_128620236_128620288_-@UTR3	0.0133478	0.143699	0.166913
ARL8A	0.11844856674668473,0.3342528154969609,0.5472986177563544	0.17453211068300004,0.32575453282328803,0.499713356493712	0.643702	0.603599	0.247511	0.295345	0.0928029	3	chr1_202133512_202133564_-@UTR3,chr1_202134048_202134100_-@UTR3,chr1_202134242_202134294_-@UTR3	0.05693178510353829,-0.007789004772858432,-0.04690228275511399	chr1_202133512_202133564_-@UTR3	0.0569318	0.0089864	0.0121208
RGL1	0.18138577008815285,0.23748211688257337,0.18053434195308113,0.18665762763170232,0.2139401434444903	0.11547297508576473,0.1609019328957084,0.11269382328557231,0.12721968952090557,0.483711579212049	0.376189	0.25286	0.359672	0.49791	0.573117	5	chr1_183926454_183926506_+@UTR3,chr1_183926722_183926774_+@UTR3,chr1_183927136_183927188_+@UTR3,chr1_183927670_183927722_+@UTR3,chr1_183928150_183928202_+@UTR3	-0.06301124943263656,-0.07373498567736264,-0.06492819149912687,-0.056582507532954796,0.27045168758660487	chr1_183928150_183928202_+@UTR3	0.270452	2.76127e-14	2.13444e-13
ACAT2	0.3147766977632948,0.6852233022367052	0.3839891233170097,0.6160108766829903	0.440394	0.495042	0.732886	0.678238	-0.168755	2	chr6_159778810_159778862_+@UTR3,chr6_159779024_159779076_+@UTR3	0.07041403064245433,-0.06808187614328398	chr6_159778810_159778862_+@UTR3	0.070414	0.00290199	0.00417475
SNAI2	0.20425314866039632,0.35620458877112465,0.43954226256847895	0.2555248657902562,0.3567286988095225,0.3877464354002213	0.552311	0.50786	0.393731	0.433412	0.121052	3	chr8_48918020_48918072_-@UTR3,chr8_48918258_48918310_-@UTR3,chr8_48918698_48918750_-@UTR3	0.05659946361104193,0.00411086723452031,-0.04651449452541456	chr8_48918020_48918072_-@UTR3	0.0565995	0.00795296	0.0108016
ANGEL1	0.22614678771107175,0.25772784293645534,0.5161253693524729	0.2925395346224538,0.3295915408290007,0.3778689245485456	0.566898	0.450581	0.346934	0.440884	0.331301	3	chr14_76786804_76786856_-@UTR3,chr14_76787258_76787310_-@UTR3,chr14_76788884_76788936_-@UTR3	0.06902556186499037,0.07407006717578418,-0.13451407132022275	chr14_76788884_76788936_-@UTR3	-0.134514	1.37044e-05	2.64559e-05
UBA2	0.8446485627602108,0.15535143723978928	0.8296709450490638,0.17032905495093617	0.844973	0.830026	0.157123	0.172069	0.0257473	2	chr19_34444970_34445022_+@UTR3,chr19_34469704_34469756_+@UTR3	-0.014546952438848959,0.01654697714826736	chr19_34469704_34469756_+@UTR3	0.016547	0.56759	0.604532
MAX	0.05737520469677348,0.053873797421717266,0.2358996956540916,0.16895847991165197,0.1791913266995084,0.16629858630453084,0.13840290931172644	0.03175584992969798,0.08953801500081619,0.24684096100676856,0.14124946822074333,0.2116241562861902,0.15136869212657597,0.12762285742920776	0.385592	0.395185	0.0966289	0.0742711	-0.0354536	7	chr14_65061448_65061500_-@UTR3,chr14_65075206_65075258_-@UTR3,chr14_65075518_65075569_-@UTR3,chr14_65075580_65075632_-@UTR3,chr14_65075844_65075896_-@UTR3,chr14_65076198_65076249_-@UTR3,chr14_65076410_65076462_-@UTR3	-0.025221706551457036,0.036009095595591616,0.011229932398493098,-0.027357749968584838,0.03273114189664231,-0.014585020855755582,-0.010426230848417206	chr14_65075206_65075258_-@UTR3	0.0360091	2.03199e-11	9.54572e-11
TET3	0.29481296416382097,0.25900232277245866,0.4461847130637204	0.2700719559078692,0.2712082808832035,0.4587197632089273	0.359818	0.339226	0.516878	0.533821	0.08502	3	chr2_74103582_74103634_+@UTR3,chr2_74105382_74105434_+@UTR3,chr2_74105966_74106018_+@UTR3	0.026091863516657876,0.07399753663875785,0.03907902944806241	chr2_74105382_74105434_+@UTR3	0.0739975	0.0836508	0.100259
KHDRBS1	0.3708832801763712,0.0859357161456618,0.278420998905761,0.26476000477220607	0.33485163997847767,0.06562563491067783,0.28125961132251137,0.3182631137883331	0.421312	0.385315	0.401304	0.440065	0.128851	4	chr1_32042616_32042668_+@UTR3,chr1_32042812_32042864_+@UTR3,chr1_32043182_32043234_+@UTR3,chr1_32043484_32043536_+@UTR3	-0.03554540783610821,-0.01964704021313253,0.0033287771785932563,0.053928798527457744	chr1_32043484_32043536_+@UTR3	0.0539288	5.24211e-05	9.30773e-05
NAA16	0.4825949571723919,0.517405042827608	0.392400718840811,0.6075992811591889	0.507504	0.421864	0.540557	0.626197	0.266642	2	chr13_41375676_41375728_+@UTR3,chr13_41376678_41376730_+@UTR3	-0.07451430868246295,0.0986803407151422	chr13_41376678_41376730_+@UTR3	0.0986803	0.0273722	0.0347926
AL049629.2	0.12021543947278433,0.18904319308247783,0.15080514689261865,0.20448297314102426,0.3354532474110947	0.08274532915300928,0.2435522278854943,0.13250232599401604,0.19735068771023503,0.3438494292572454	0.436332	0.437374	0.292627	0.291666	-0.00344108	5	chr11_33708958_33709010_-@UTR3,chr11_33709090_33709142_-@UTR3,chr11_33709408_33709460_-@UTR3,chr11_33709970_33710022_-@UTR3,chr11_33710156_33710208_-@UTR3	-0.03744823228121595,0.054519847189630516,-0.018283229554363123,-0.007114501585384403,0.008410977594958124	chr11_33709090_33709142_-@UTR3	0.0545198	1.66417e-12	9.5336e-12
RPS23	0.13717828435989707,0.8628217156401029	0.1310778022976828,0.8689221977023172	0.87233	0.877004	0.319625	0.31498	-0.00770985	2	chr5_82276040_82276091_-@UTR3,chr5_82276224_82276276_-@UTR3	-0.006072165902084176,0.0061053081943301946	chr5_82276224_82276276_-@UTR3	0.00610531	0.25057	0.281479
TOM1L1	0.15106519781800157,0.2536190697393486,0.5953157324426498	0.09479889543387206,0.16806691055868986,0.7371341940074381	0.286641	0.186693	0.598958	0.739506	0.61858	3	chr17_54937232_54937284_+@UTR3,chr17_54937506_54937558_+@UTR3,chr17_54961668_54961720_+@UTR3	-0.03221848441938416,-0.06402990705038783,0.14637333524037321	chr17_54961668_54961720_+@UTR3	0.146373	0.00410003	0.00580029
COQ6	0.3632453619527797,0.6367546380472203	0.3035643467557633,0.6964356532442367	0.506835	0.463411	0.705843	0.749267	0.129225	2	chr14_73963432_73963484_+@UTR3,chr14_73963588_73963640_+@UTR3	-0.05075332797475979,0.06574325813440773	chr14_73963588_73963640_+@UTR3	0.0657433	5.82992e-05	0.000102751
TTC23	0.2306530627089638,0.40096278297661303,0.3683841543144232	0.22473017499457898,0.37908431850719887,0.3961855064982222	0.545705	0.552998	0.320513	0.311247	-0.0191512	3	chr15_99136382_99136434_-@UTR3,chr15_99137514_99137566_-@UTR3,chr15_99137760_99137812_-@UTR3	-0.003637691651088376,-0.019930504724679776,0.029305885490636674	chr15_99137760_99137812_-@UTR3	0.0293059	0.494041	0.530875
UBXN1	0.8093634436257613,0.1906365563742387	0.917851460766615,0.08214853923338505	0.370197	0.28931	0.831511	0.912398	0.355677	2	chr11_62676482_62676534_-@UTR3,chr11_62676652_62676704_-@UTR3	0.10681381054517225,-0.11091166653664582	chr11_62676652_62676704_-@UTR3	-0.110912	7.5865e-09	2.36595e-08
ATP5MPL	0.2006493544623651,0.7993506455376348	0.22561035261166953,0.7743896473883305	0.820476	0.80528	0.460217	0.475216	0.0269702	2	chr14_103912492_103912543_-@UTR3,chr14_103912584_103912636_-@UTR3	0.02521407255181482,-0.024872306796239085	chr14_103912492_103912543_-@UTR3	0.0252141	1.46208e-05	2.80932e-05
HSPA8	0.07212502688933739,0.9278749731106626	0.08322755555504179,0.9167724444449582	0.921486	0.91305	0.274966	0.283346	0.013268	2	chr11_123057470_123057521_-@UTR3,chr11_123057648_123057700_-@UTR3	0.011373960701041033,-0.011070819051393732	chr11_123057470_123057521_-@UTR3	0.011374	0.0712514	0.086066
BAHCC1	0.2836261088808868,0.18144526393182556,0.3532406541358032,0.18168797305148446	0.2173356979278032,0.16049298445914986,0.3355366177264673,0.2866346998865796	0.469022	0.40616	0.304683	0.39397	0.207607	4	chr17_81464150_81464202_+@UTR3,chr17_81464504_81464556_+@UTR3,chr17_81464666_81464718_+@UTR3,chr17_81466162_81466214_+@UTR3	-0.05839903645068667,-0.012985479831142593,-0.01173711304160402,0.11071334865317423	chr17_81466162_81466214_+@UTR3	0.110713	0.0142696	0.0187753
ATP9A	0.155892552945701,0.339519330558287,0.1567173359359299,0.14904700867268553,0.19882377188739656	0.30475540147109276,0.439069462748015,0.1005681433488273,0.0694324653165161,0.08617452711554884	0.285252	0.148324	0.399143	0.502434	0.943487	5	chr20_51596842_51596894_-@UTR3,chr20_51597060_51597112_-@UTR3,chr20_51597432_51597484_-@UTR3,chr20_51599752_51599804_-@UTR3,chr20_51600908_51600960_-@UTR3	0.15005719342957674,0.10063441558250025,-0.053777334060260154,-0.07711245208272104,-0.11011604656539276	chr20_51596842_51596894_-@UTR3	0.150057	3.89323e-19	7.23321e-18
PAPLN	0.7052045382815545,0.2947954617184455	0.7532795483112691,0.24672045168873094	0.733345	0.775842	0.370557	0.32806	-0.0812703	2	chr14_73274118_73274170_+@UTR3,chr14_73274536_73274588_+@UTR3	0.048172357855908676,-0.03240230979989056	chr14_73274118_73274170_+@UTR3	0.0481724	0.906698	0.922305
ARHGAP19-SLIT1	0.5823637520484233,0.2174316953770765,0.20020455257450026	0.642719426542956,0.1305144202203026,0.22676615323674146	0.303262	0.268358	0.615383	0.660454	0.176405	3	chr10_97223450_97223502_-@UTR3,chr10_97225358_97225410_-@UTR3,chr10_97225710_97225762_-@UTR3	0.11626020087447209,0.04967482345635607,0.14559665149320578	chr10_97225710_97225762_-@UTR3	0.145597	0.0886373	0.105962
AC004917.1	0.09445216055926278,0.28545994303635,0.6200878964043872	0.05926972683447662,0.36744623394708054,0.5732840392184428	0.661047	0.676794	0.165254	0.14514	-0.0339629	3	chr7_106658052_106658104_-@UTR3,chr7_106659482_106659534_-@UTR3,chr7_106659778_106659830_-@UTR3	-0.03237027577427812,0.08241222501286521,-0.04481527597265089	chr7_106659482_106659534_-@UTR3	0.0824122	0.0562673	0.0689323
RPAP2	0.145772522534417,0.2013561710256621,0.1942058023228924,0.20459123702417334,0.13299795869222217,0.12107630840063296	0.3196499612212601,0.20913995076546496,0.2115860624499704,0.10820676096525565,0.0640621644552249,0.08735510014282391	0.350444	0.442903	0.307173	0.215322	-0.337809	6	chr1_92387226_92387278_+@UTR3,chr1_92387926_92387978_+@UTR3,chr1_92394478_92394530_+@UTR3,chr1_92395914_92395966_+@UTR3,chr1_92398858_92398910_+@UTR3,chr1_92401254_92401306_+@UTR3	0.18307583071730227,0.021398686258060157,0.030963072064990382,-0.07939588143367607,-0.051925991431807206,-0.01729631937215491	chr1_92387226_92387278_+@UTR3	0.183076	6.12239e-06	1.23801e-05
PLEKHM1	0.2893915541021074,0.7106084458978926	0.47637053648438854,0.5236294635156116	0.719799	0.539112	0.312756	0.493443	0.417009	2	chr17_45435926_45435978_-@UTR3,chr17_45437444_45437496_-@UTR3	0.18458556554563188,-0.18340113906000988	chr17_45435926_45435978_-@UTR3	0.184586	1.96762e-06	4.2674e-06
DOCK5	0.150283675614743,0.13928212681039623,0.12630776652585005,0.19303017903904532,0.12498885219255086,0.26610739981741455	0.12794050499825174,0.04511881690236661,0.08321724796133553,0.31965039582717036,0.08875890244505842,0.33531413186581727	0.270073	0.195708	0.377862	0.440218	0.464647	6	chr8_25411778_25411830_+@UTR3,chr8_25412226_25412278_+@UTR3,chr8_25413002_25413054_+@UTR3,chr8_25413960_25414012_+@UTR3,chr8_25414098_25414150_+@UTR3,chr8_25414326_25414378_+@UTR3	-0.01908577882573262,-0.09025420106186426,-0.03960323108255048,0.12771587066489667,-0.03270560726828832,0.07156452766447491	chr8_25413960_25414012_+@UTR3	0.127716	3.94879e-07	9.47326e-07
RPL11	0.6160424357060228,0.3839575642939771	0.6004167785168802,0.3995832214831197	0.721888	0.714659	0.617472	0.62454	0.014519	2	chr1_23696324_23696376_+@UTR3,chr1_23696378_23696429_+@UTR3	-0.01566112056923996,0.015561014999467992	chr1_23696324_23696376_+@UTR3	-0.0156611	1.25001e-08	3.74396e-08
ZNF550	0.06548300365738892,0.20515520950092003,0.20683765966058443,0.2743445618447681,0.24817956533633848	0.08854478838254669,0.2562646082055609,0.2247195794067584,0.2725829584689938,0.15788806553614032	0.337143	0.25507	0.364668	0.411307	0.402468	5	chr19_57542090_57542142_-@UTR3,chr19_57542322_57542374_-@UTR3,chr19_57542612_57542664_-@UTR3,chr19_57543004_57543056_-@UTR3,chr19_57546480_57546532_-@UTR3	0.03241682849139636,0.058163907318541846,0.026074491766192587,0.0059809411738609985,-0.08067221296535868	chr19_57546480_57546532_-@UTR3	-0.0806722	0.00364102	0.00518457
CLINT1	0.15837868339372266,0.4196985226210737,0.42192279398520366	0.151881851259421,0.45903295008282546,0.3890851986577535	0.574507	0.560794	0.405527	0.418185	0.0348533	3	chr5_157787136_157787188_-@UTR3,chr5_157787276_157787328_-@UTR3,chr5_157787494_157787546_-@UTR3	-0.004234843261112259,0.04070316436507743,-0.031001452800090867	chr5_157787276_157787328_-@UTR3	0.0407032	0.0864096	0.103382
SESTD1	0.0474527249701821,0.43108978688946215,0.2986893033373715,0.22276818480298424	0.19811381541267922,0.31589112705851047,0.23249059864711197,0.25350445888169837	0.382915	0.368302	0.407215	0.418694	0.0561347	4	chr2_179102564_179102616_-@UTR3,chr2_179103458_179103510_-@UTR3,chr2_179105672_179105724_-@UTR3,chr2_179109104_179109156_-@UTR3	0.1538735574097982,-0.1075576701321484,-0.05811678677179044,0.036031641497576206	chr2_179102564_179102616_-@UTR3	0.153874	8.42299e-05	0.000145683
MAPK9	0.1519606254330349,0.29985444522951105,0.20087135541148718,0.2186704774730917,0.12864309645287522	0.40751008089320495,0.327523204142589,0.1294343214250045,0.1028293902021603,0.03270300333704116	0.339293	0.196563	0.410659	0.536343	0.787542	5	chr5_180233676_180233728_-@UTR3,chr5_180234196_180234248_-@UTR3,chr5_180234662_180234714_-@UTR3,chr5_180234818_180234870_-@UTR3,chr5_180235768_180235820_-@UTR3	0.25849632172187187,0.03243820860514529,-0.06511219032952556,-0.10958291137406422,-0.08907517753754049	chr5_180233676_180233728_-@UTR3	0.258496	1.49028e-15	1.4479e-14
AP2A2	0.6319321261967386,0.21332692706826548,0.15474094673499592	0.6916113282723964,0.15268923894333727,0.15569943278426635	0.677726	0.712725	0.29768	0.267464	-0.0726427	3	chr11_1010848_1010900_+@UTR3,chr11_1011198_1011250_+@UTR3,chr11_1011350_1011402_+@UTR3	0.059443941768653086,-0.060405410179866004,0.0008901125731590465	chr11_1011198_1011250_+@UTR3	-0.0604054	1.6308e-05	3.11575e-05
GNG7	0.06475386067607816,0.18964315633918236,0.1782257741461406,0.3208244480907794,0.2465527607478195	0.22448795140079725,0.12168506514153717,0.07841698742474047,0.4102740341960326,0.1651359618368926	0.465232	0.411723	0.235952	0.299056	0.176279	5	chr19_2511280_2511332_-@UTR3,chr19_2512338_2512390_-@UTR3,chr19_2513634_2513686_-@UTR3,chr19_2514658_2514710_-@UTR3,chr19_2514998_2515050_-@UTR3	0.16247372096064058,-0.0644364451932897,-0.0960048320075715,0.09190394237400096,-0.07793486613265477	chr19_2511280_2511332_-@UTR3	0.162474	1.01886e-22	3.4646e-21
SPPL2A	0.020414288724649572,0.1033722283772834,0.08208074492175789,0.07655193267212675,0.12347283862861301,0.0987923786804862,0.17366628720745728,0.3216493007876258	0.09392974484648475,0.13050727985393665,0.02758411343615292,0.04508795806428142,0.04536892668962185,0.07953000422450726,0.09710357653746861,0.48088839634754665	0.411361	0.418494	0.194379	0.187013	-0.0248029	8	chr15_50702502_50702554_-@UTR3,chr15_50703870_50703922_-@UTR3,chr15_50704384_50704436_-@UTR3,chr15_50704794_50704846_-@UTR3,chr15_50705456_50705508_-@UTR3,chr15_50705772_50705824_-@UTR3,chr15_50706968_50707020_-@UTR3,chr15_50707758_50707810_-@UTR3	0.0772106612150148,0.030771668207070932,-0.05013820508801193,-0.027207588560397282,-0.07377117662740285,-0.015266330070539819,-0.07255201951652414,0.1616432427411833	chr15_50707758_50707810_-@UTR3	0.161643	3.73547e-17	4.951e-16
EIF2A	0.41091022450579656,0.39824608841468173,0.19084368707952173	0.3121494451917514,0.3790998602166629,0.3087506945915856	0.572662	0.488778	0.204312	0.32126	0.228504	3	chr3_150567698_150567750_+@UTR3,chr3_150568150_150568202_+@UTR3,chr3_150584016_150584068_+@UTR3	-0.09662342615564884,-0.017053441754927068,0.12007192411491108	chr3_150584016_150584068_+@UTR3	0.120072	1.1891e-09	4.19752e-09
STK35	0.1993136120639524,0.3007861443949917,0.3608827969334811,0.1390174466075748	0.057080806934098685,0.2311105959158521,0.5839752732451012,0.12783332390494792	0.360195	0.214627	0.386827	0.522597	0.746943	4	chr20_2144050_2144102_+@UTR3,chr20_2144774_2144826_+@UTR3,chr20_2148298_2148350_+@UTR3,chr20_2148460_2148512_+@UTR3	-0.13737865253241383,-0.06630897617557469,0.2242961846190603,-0.007122226854325842	chr20_2148298_2148350_+@UTR3	0.224296	1.84922e-11	8.793e-11
ZCCHC24	0.06675364070738983,0.5556055436646664,0.1908517454405734,0.1867890701873703	0.13821756391146725,0.5432616851526675,0.10472222460519923,0.21379852633066607	0.461813	0.434433	0.361068	0.391819	0.0881753	4	chr10_79382312_79382364_-@UTR3,chr10_79383024_79383076_-@UTR3,chr10_79383268_79383320_-@UTR3,chr10_79383724_79383776_-@UTR3	0.07272903180114673,-0.01162435433081177,-0.08445094606580204,0.028262750410542048	chr10_79383268_79383320_-@UTR3	-0.0844509	5.51693e-07	1.29667e-06
ATF3	0.7376178271905586,0.2623821728094414	0.6187556222813182,0.38124437771868186	0.757294	0.648993	0.324284	0.432585	0.222651	2	chr1_212620062_212620114_+@UTR3,chr1_212620618_212620670_+@UTR3	-0.12039699146413707,0.11308435902702318	chr1_212620062_212620114_+@UTR3	-0.120397	3.69307e-05	6.70178e-05
ANKRD28	0.09163233969842045,0.10303313891829516,0.35747548060208884,0.4478590407811955	0.07623831795107781,0.11475725216427105,0.564212896882647,0.24479153300200412	0.561935	0.463076	0.288835	0.369965	0.279155	4	chr3_15668312_15668364_-@UTR3,chr3_15668746_15668798_-@UTR3,chr3_15668938_15668990_-@UTR3,chr3_15669848_15669900_-@UTR3	-0.0016282747463640668,0.022990177919815044,0.21035097671274194,-0.18920069259656752	chr3_15668938_15668990_-@UTR3	0.210351	5.74471e-08	1.55479e-07
ASAP1	0.12555024594340577,0.21625232099406522,0.10529123418176192,0.20862419477622968,0.2182756339047325,0.12600637019980498	0.30007445377013253,0.26758390794552867,0.04272302744772544,0.12936451925959241,0.1844591979853692,0.07579489359165159	0.128954	0.0780109	0.390781	0.413632	0.725104	6	chr8_130052770_130052822_-@UTR3,chr8_130053026_130053078_-@UTR3,chr8_130053856_130053908_-@UTR3,chr8_130054162_130054214_-@UTR3,chr8_130054584_130054636_-@UTR3,chr8_130358108_130358160_-@UTR3	0.17467851905849466,0.05172473393377941,-0.06180439306712325,-0.07852272881181613,-0.03316264978250194,-0.04946790441853463	chr8_130052770_130052822_-@UTR3	0.174679	3.3867e-15	3.02842e-14
TTC21B	0.2968303506656786,0.7031696493343214	0.3722723704866562,0.6277276295133438	0.722873	0.65311	0.347122	0.416885	0.146416	2	chr2_165873994_165874046_-@UTR3,chr2_165874656_165874708_-@UTR3	0.08798071957267484,-0.06549103123912414	chr2_165873994_165874046_-@UTR3	0.0879807	0.131883	0.154057
SPAAR	0.3614301530722566,0.36145713770943966,0.15273304253623662,0.12437966668206712	0.3788994511828611,0.4623401104863617,0.10057390210384401,0.05818653622693309	0.530221	0.579696	0.232495	0.166226	-0.128703	4	chr9_35910992_35911044_+@UTR3,chr9_35911170_35911222_+@UTR3,chr9_35911594_35911646_+@UTR3,chr9_35912486_35912538_+@UTR3	0.018513496768721716,0.10123041539501859,-0.05019091292775352,-0.06412460578506843	chr9_35911170_35911222_+@UTR3	0.10123	3.30638e-07	8.02036e-07
ARID4B	0.10762656117946923,0.1659611708295247,0.16513778236357227,0.057520226391624914,0.17955478450875734,0.3241994747270515	0.14192748153369425,0.18268431400055046,0.16784679711844447,0.07109510151249783,0.1417133462859977,0.29473295954881534	0.368988	0.337194	0.302966	0.318532	0.129995	6	chr1_235167108_235167160_-@UTR3,chr1_235167270_235167322_-@UTR3,chr1_235167442_235167494_-@UTR3,chr1_235167734_235167786_-@UTR3,chr1_235167920_235167972_-@UTR3,chr1_235172722_235172774_-@UTR3	0.0359720825665905,0.018377594613758652,0.004467976800749979,0.015484363165917989,-0.035900233594578446,-0.027855520813837242	chr1_235167108_235167160_-@UTR3	0.0359721	0.0202348	0.0261098
MAGEH1	0.5168223027936093,0.36635522694439715,0.11682247026199363	0.7400681024080977,0.20671572017270748,0.05321617741919476	0.630849	0.760886	0.355721	0.237853	-0.270386	3	chrX_55453188_55453240_+@UTR3,chrX_55453410_55453462_+@UTR3,chrX_55453540_55453591_+@UTR3	0.22344782468104374,-0.15191824802707837,-0.055315137992353464	chrX_55453188_55453240_+@UTR3	0.223448	3.12161e-09	1.03583e-08
SNX12	0.31821121754955567,0.6817887824504443	0.5313300241521471,0.4686699758478529	0.691588	0.485373	0.339789	0.546004	0.510819	2	chrX_71059354_71059406_-@UTR3,chrX_71060932_71060984_-@UTR3	0.21363384985864858,-0.21101907528249503	chrX_71059354_71059406_-@UTR3	0.213634	6.79645e-10	2.49787e-09
NIPSNAP2	0.41423834409863813,0.2979145923717596,0.22287814317977941,0.06496892034982282	0.28192602033891057,0.21702601185518539,0.37639525442229227,0.12465271338361175	0.535226	0.417065	0.318324	0.409214	0.359874	4	chr7_55999234_55999286_+@UTR3,chr7_55999740_55999792_+@UTR3,chr7_55999944_55999996_+@UTR3,chr7_56000086_56000137_+@UTR3	-0.1314148541852755,-0.0799959138481964,0.15412267877907906,0.06058009801691791	chr7_55999944_55999996_+@UTR3	0.154123	3.15163e-12	1.72167e-11
PLEKHF2	0.39249741478821987,0.29260074845937023,0.31490183675240985	0.5440850200146065,0.09902840280645021,0.3568865771789434	0.502156	0.547104	0.438513	0.393566	-0.123678	3	chr8_95154998_95155050_+@UTR3,chr8_95155352_95155404_+@UTR3,chr8_95155706_95155758_+@UTR3	0.16041363632328526,-0.17246902237298403,0.05577504227103547	chr8_95155352_95155404_+@UTR3	-0.172469	1.93605e-11	9.17056e-11
TMEM150C	0.08180631018925072,0.39749563948765604,0.5206980503230932	0.12135084792950458,0.41109777209092274,0.4675513799795727	0.653748	0.616694	0.236464	0.276965	0.0841802	3	chr4_82483264_82483316_-@UTR3,chr4_82484488_82484540_-@UTR3,chr4_82485260_82485312_-@UTR3	0.047158115255381924,0.018813247591629778,-0.04808493963054411	chr4_82485260_82485312_-@UTR3	-0.0480849	0.00414252	0.00585705
ATP5IF1	0.21609962308505917,0.7839003769149409	0.14159374512953327,0.8584062548704667	0.270517	0.201418	0.79712	0.86622	0.425533	2	chr1_28237358_28237410_+@UTR3,chr1_28238046_28238098_+@UTR3	-0.07288838195219871,0.07469276266963998	chr1_28238046_28238098_+@UTR3	0.0746928	1.41594e-05	2.72491e-05
DLK1	0.9066892414714973,0.09331075852850264	0.9366475662960273,0.06335243370397278	0.902964	0.924966	0.309464	0.287625	-0.0347324	2	chr14_100734938_100734990_+@UTR3,chr14_100735096_100735147_+@UTR3	0.031008368030230216,-0.013710006213589351	chr14_100734938_100734990_+@UTR3	0.0310084	0.000650352	0.00101155
AL513343.1	0.2481264449563206,0.7518735550436794	0.4407553828285536,0.5592446171714464	0.759359	0.572932	0.27183	0.458257	0.406419	2	chr1_203550866_203550918_-@UTR3-EX,chr1_203552454_203552506_-@UTR3-EX	0.25587253771836055,-0.060020887552605595	chr1_203550866_203550918_-@UTR3-EX	0.255873	0.644955	0.680248
GLRX	0.0716761181498804,0.9283238818501196	0.056040801624623784,0.9439591983753762	0.920486	0.932181	0.279741	0.268046	-0.0182139	2	chr5_95813952_95814004_-@UTR3,chr5_95814124_95814176_-@UTR3	-0.014730187940952107,0.015644734631203527	chr5_95814124_95814176_-@UTR3	0.0156447	0.101669	0.120568
RAB24	0.15233269678166358,0.8476673032183364	0.19124568953109722,0.8087543104689028	0.86124	0.829647	0.296704	0.328297	0.0539179	2	chr5_177301428_177301480_-@UTR3,chr5_177301672_177301724_-@UTR3	0.03929832490217797,-0.038577390600207484	chr5_177301428_177301480_-@UTR3	0.0392983	0.0318097	0.0400893
REL	0.08922660985910293,0.1261964033749242,0.1466401160672744,0.18632759545855176,0.10977585618529753,0.11286373837110175,0.11021647854880157,0.06114881454031847,0.05760438759462743	0.10071336732437172,0.11808442663623427,0.16015454492535564,0.16633816421534547,0.11447485469360728,0.08823761077455657,0.15877119596331418,0.03435989298058263,0.058865942486632135	0.32593	0.3297	0.231924	0.227226	-0.0165915	9	chr2_60922670_60922722_+@UTR3,chr2_60923486_60923538_+@UTR3,chr2_60927192_60927244_+@UTR3,chr2_60927664_60927716_+@UTR3,chr2_60930220_60930272_+@UTR3,chr2_60930662_60930714_+@UTR3,chr2_60931388_60931440_+@UTR3,chr2_60936296_60936348_+@UTR3-EX,chr2_60939788_60939840_+@UTR3-EX	0.02092398970618871,0.0011788067303137584,0.022278343587797317,-0.011197361415078905,0.01347090619574047,-0.015377752413939266,0.056424736981265766,-0.01660252279197791,0.011225306180842415	chr2_60931388_60931440_+@UTR3	0.0564247	0.258639	0.289884
TSHZ2	0.192893664231418,0.08907299489717076,0.10696589208120322,0.19674626634745845,0.08465659224890934,0.1337837737517949,0.11838428578436253,0.07749653065768292	0.35630464599584366,0.05677418313637495,0.08135422826152498,0.22081691917448312,0.08764393956406961,0.07921122245724856,0.060487516981659294,0.05740734442879592	0.334031	0.394014	0.268418	0.203918	-0.238266	8	chr20_53487330_53487382_+@UTR3,chr20_53488370_53488422_+@UTR3,chr20_53488716_53488768_+@UTR3,chr20_53489388_53489440_+@UTR3,chr20_53489596_53489648_+@UTR3,chr20_53490558_53490610_+@UTR3,chr20_53491446_53491498_+@UTR3,chr20_53492368_53492420_+@UTR3	0.16367975228352122,-0.02875887232351211,-0.0222593293474843,0.02711992947414238,0.006441033489274481,-0.05044587134231318,-0.05403960129187767,-0.016622688147288164	chr20_53487330_53487382_+@UTR3	0.16368	3.37216e-05	6.15256e-05
FBXO25	0.23252918331877298,0.1463450157859924,0.1492996756250423,0.13834117030049595,0.19947819716197127,0.13400675780772506	0.3355272394333462,0.06818394245367602,0.005226480836236934,0.06581163314023339,0.3349119966512752,0.19033870748523232	0.336097	0.278763	0.300656	0.359224	0.26984	6	chr8_469028_469079_+@UTR3,chr8_469216_469268_+@UTR3,chr8_472012_472064_+@UTR3,chr8_474386_474438_+@UTR3,chr8_477480_477532_+@UTR3,chr8_477752_477804_+@UTR3	0.10670037373750654,-0.07149325596641277,-0.13656291210595314,-0.06610148084273924,0.13863298799354212,0.06091835643423593	chr8_477480_477532_+@UTR3	0.138633	1.39867e-13	9.7082e-13
CTTNBP2NL	0.14749609581311732,0.05859909307010846,0.24146653251264735,0.1650575269651235,0.2219131880276051,0.034622605634609616,0.06978929419553995,0.06105566378124878	0.1048485565308989,0.039610260760429006,0.28031663640523485,0.23614045802666508,0.14722422574061925,0.07157338510498167,0.06999255468749649,0.050293922743674724	0.351069	0.347846	0.197325	0.201641	0.0133072	8	chr1_112457846_112457898_+@UTR3,chr1_112458238_112458290_+@UTR3,chr1_112459560_112459612_+@UTR3,chr1_112459750_112459802_+@UTR3,chr1_112460038_112460090_+@UTR3,chr1_112460806_112460858_+@UTR3,chr1_112465872_112465924_+@UTR3-EX,chr1_112466036_112466088_+@UTR3-EX	-0.04246318981607099,-0.018951012985303856,0.03857957093062153,0.07064708838299774,-0.07435594548278229,0.03663935936368152,0.00014179240959139028,-0.010777249639191917	chr1_112460038_112460090_+@UTR3	-0.0743559	1.14685e-08	3.46156e-08
ZNF740	0.42815080760576235,0.459061348886609,0.1127878435076286	0.5220448048959198,0.3410783501563231,0.13687684494775712	0.499349	0.574011	0.397697	0.340703	-0.20103	3	chr12_53187924_53187976_+@UTR3,chr12_53189202_53189254_+@UTR3,chr12_53189396_53189448_+@UTR3	0.0992718261758394,-0.10745075383694397,0.03668944111386423	chr12_53189202_53189254_+@UTR3	-0.107451	0.00357689	0.00509913
LONRF2	0.09564884417651529,0.19317723389797758,0.3428702813146969,0.05594616770076972,0.11992068353828181,0.10321724721856296,0.0892195421531958	0.28219295743602285,0.3817760956539367,0.2702132612749729,0.002760524499654935,0.02013954535490927,0.026338000735819246,0.01657961504468403	0.214312	0.0602049	0.372449	0.535518	1.83176	7	chr2_100273514_100273566_-@UTR3,chr2_100273686_100273738_-@UTR3,chr2_100274840_100274892_-@UTR3,chr2_100281002_100281054_-@UTR3,chr2_100282266_100282318_-@UTR3,chr2_100282476_100282528_-@UTR3,chr2_100283520_100283572_-@UTR3	0.1938354548406847,0.19415865166832472,-0.06281993814797987,-0.041616013157450546,-0.08811490763131974,-0.06574214935595862,-0.06109421414252604	chr2_100273686_100273738_-@UTR3	0.194159	9.16474e-22	2.66424e-20
DAG1	0.14675163659524124,0.27015010430623565,0.27574478167529076,0.3073534774232324	0.06586668571943946,0.19960582649441522,0.20369987587557153,0.5308276119105738	0.329374	0.215148	0.486436	0.587191	0.614398	4	chr3_49533636_49533688_+@UTR3,chr3_49534448_49534500_+@UTR3,chr3_49534742_49534794_+@UTR3,chr3_49535240_49535292_+@UTR3	-0.08028869668159704,-0.07003953334137131,-0.07152689646016547,0.22366968515272556	chr3_49535240_49535292_+@UTR3	0.22367	1.07013e-19	2.20358e-18
METTL8	0.11751819907485377,0.19697062037940824,0.22696851129159223,0.4585426692541458	0.11994428801507565,0.21694846271117457,0.27057999028961144,0.3925272589841384	0.547273	0.511314	0.288957	0.319568	0.0980512	4	chr2_171318328_171318380_-@UTR3,chr2_171320304_171320356_-@UTR3,chr2_171320668_171320720_-@UTR3,chr2_171324052_171324104_-@UTR3	0.02950772254833639,0.04384461884630586,0.06570981681891269,-0.046457946604226696	chr2_171320668_171320720_-@UTR3	0.0657098	0.371014	0.406252
TXNDC12	0.05785260826129095,0.9421473917387091	0.11217893952039824,0.8878210604796017	0.943498	0.894351	0.143505	0.192653	0.0771787	2	chr1_52020112_52020164_-@UTR3,chr1_52020628_52020680_-@UTR3	0.05425682146214818,-0.053980892643479605	chr1_52020112_52020164_-@UTR3	0.0542568	6.94247e-06	1.39131e-05
CETN2	0.18616445753948369,0.8138355424605164	0.1938107480197524,0.8061892519802476	0.833211	0.826899	0.31506	0.321372	0.010971	2	chrX_152827360_152827412_-@UTR3,chrX_152827626_152827678_-@UTR3	0.009038156161188998,-0.007230779263728393	chrX_152827360_152827412_-@UTR3	0.00903816	0.852339	0.872947
DCBLD1	0.25437203890712723,0.3704655730863278,0.375162388006545	0.18606291601421027,0.40968579945351696,0.4042512845322728	0.382176	0.332055	0.533189	0.57619	0.202815	3	chr6_117548674_117548726_+@UTR3,chr6_117549220_117549272_+@UTR3,chr6_117549452_117549504_+@UTR3	-0.0654211678997628,0.040606940086473586,0.030561272257511263	chr6_117548674_117548726_+@UTR3	-0.0654212	0.10673	0.126287
HAND2	0.11560218050657814,0.8843978194934218	0.14807048166775413,0.8519295183322458	0.891567	0.864618	0.253468	0.280416	0.0442798	2	chr4_173526592_173526644_-@UTR3,chr4_173526866_173526918_-@UTR3	0.03687108771568183,-0.0317375529116708	chr4_173526592_173526644_-@UTR3	0.0368711	0.0296426	0.0375176
NIPSNAP3B	0.6273164375802008,0.07522091387094874,0.0687011967183905,0.1825554858917283,0.04620596593873164	0.37968889218889224,0.021090627519198952,0.015697314268742844,0.39377975306546725,0.1897434129576987	0.518551	0.319497	0.179474	0.395048	0.698681	5	chr9_104773084_104773136_+@UTR3,chr9_104773958_104774010_+@UTR3,chr9_104774472_104774524_+@UTR3,chr9_104777038_104777090_+@UTR3,chr9_104777726_104777778_+@UTR3	-0.23541058249917285,-0.03740771834554868,-0.03627780153327713,0.21920245359488627,0.15650990119023098	chr9_104773084_104773136_+@UTR3	-0.235411	5.47651e-14	4.06787e-13
RMDN3	0.25956555918710517,0.7404344408128949	0.2337503201904177,0.7662496798095823	0.779761	0.791831	0.559141	0.547334	-0.0221611	2	chr15_40735860_40735911_-@UTR3,chr15_40735914_40735966_-@UTR3	-0.03714678036331906,0.020926127777949666	chr15_40735860_40735911_-@UTR3	-0.0371468	0.364727	0.399781
F8	0.02691861512533539,0.41873060597743933,0.5543507788972252	0.07921196266269448,0.3030494438448876,0.6177385934924179	0.694972	0.680859	0.173184	0.189691	0.0295983	3	chrX_154835762_154835814_-@UTR3,chrX_154836726_154836778_-@UTR3,chrX_154837132_154837184_-@UTR3	0.05330407188491402,-0.11472160061487313,0.06382895977476644	chrX_154836726_154836778_-@UTR3	-0.114722	1.89607e-09	6.49818e-09
HADHA	0.07443014115305578,0.2693540287890292,0.3901780212133325,0.26603780884458245	0.23282192858941905,0.42772626415205905,0.2607004772309388,0.07875133002758293	0.290195	0.0966902	0.41873	0.532992	1.58558	4	chr2_26190846_26190898_-@UTR3,chr2_26191072_26191124_-@UTR3,chr2_26193638_26193690_-@UTR3,chr2_26238972_26239024_-@UTR3	0.15853368889520625,0.15848238524568214,-0.1292908282276764,-0.18706261567503232	chr2_26238972_26239024_-@UTR3	-0.187063	2.08359e-26	1.36687e-24
BAP1	0.17426843822511415,0.8257315617748858	0.31548285092966327,0.6845171490703368	0.833694	0.700035	0.217083	0.350743	0.252092	2	chr3_52401000_52401052_-@UTR3,chr3_52401944_52401996_-@UTR3	0.14176313752024602,-0.14008013971165345	chr3_52401000_52401052_-@UTR3	0.141763	1.24577e-06	2.77657e-06
GCH1	0.5774408198475183,0.4225591801524818	0.5588969562183849,0.4411030437816152	0.513327	0.528502	0.640072	0.624897	-0.0420309	2	chr14_54843564_54843616_-@UTR3,chr14_54843818_54843870_-@UTR3	-0.01639671310430757,0.020940660392197996	chr14_54843818_54843870_-@UTR3	0.0209407	0.65383	0.688765
SOX4	0.147315386490781,0.13365529517961244,0.14303679828044658,0.14304413333131366,0.07169878408498288,0.06523979376063646,0.1266867073341408,0.07271688538660888,0.09660621615147726	0.1980958680071164,0.14950516475404968,0.17456595294567578,0.17573995181512925,0.014662062388033317,0.04118471732846275,0.12710700576597248,0.047480074088887346,0.07165920290667302	0.311286	0.35093	0.243809	0.205879	-0.172943	9	chr6_21596014_21596066_+@UTR3,chr6_21596254_21596306_+@UTR3,chr6_21596432_21596484_+@UTR3,chr6_21596902_21596954_+@UTR3,chr6_21597136_21597188_+@UTR3,chr6_21597642_21597694_+@UTR3,chr6_21597902_21597954_+@UTR3,chr6_21598132_21598184_+@UTR3,chr6_21598288_21598340_+@UTR3	0.05138708965138905,0.01654106072417158,0.03216121261745644,0.03334106088781283,-0.05615548896014422,-0.023236060678598867,0.0011559633093223831,-0.02443219628536355,-0.024164632875411415	chr6_21597136_21597188_+@UTR3	-0.0561555	2.73755e-15	2.4839e-14
MTFR1L	0.34485421455298954,0.5898916536341566,0.06525413181285386	0.258304261382502,0.6095055579706741,0.13219018064682392	0.611705	0.553801	0.317525	0.380623	0.143468	3	chr1_25832256_25832308_+@UTR3,chr1_25832504_25832556_+@UTR3,chr1_25832896_25832948_+@UTR3	-0.08593034774527891,0.019911469300178064,0.06755472156124374	chr1_25832256_25832308_+@UTR3	-0.0859303	8.70212e-14	6.29354e-13
CDK5RAP2	0.016322616481418105,0.47725598868409996,0.506421394834482	0.05969253776059423,0.7555411497545292,0.18476631248487654	0.513114	0.19549	0.347736	0.573714	1.39218	3	chr9_120388860_120388912_-@UTR3,chr9_120389178_120389230_-@UTR3,chr9_120415118_120415170_-@UTR3	0.046214246830814175,0.2781905050169265,-0.3180223216577248	chr9_120415118_120415170_-@UTR3	-0.318022	1.14662e-18	1.97214e-17
ICA1L	0.35551135421230873,0.36246323871501357,0.28202540707267765	0.6859378366731308,0.23303366801265962,0.0810284953142096	0.457344	0.225999	0.395385	0.70738	1.01696	3	chr2_202776286_202776338_-@UTR3,chr2_202778940_202778992_-@UTR3,chr2_202779190_202779242_-@UTR3	0.33417357257777774,-0.09855846055670708,-0.165478636778224	chr2_202776286_202776338_-@UTR3	0.334174	2.01578e-09	6.87982e-09
NAF1	0.6946991201285483,0.30530087987145177	0.43951317499704595,0.560486825002954	0.323843	0.572086	0.702646	0.454404	-0.820935	2	chr4_163126866_163126918_-@UTR3,chr4_163128750_163128802_-@UTR3	-0.18256031763839353,0.24935812897465343	chr4_163128750_163128802_-@UTR3	0.249358	0.0117543	0.0156239
PPFIBP2	0.23942476317019232,0.7605752368298077	0.9161793372319689,0.0838206627680312	0.250576	0.917312	0.764012	0.0972758	-1.87216	2	chr11_7653674_7653726_+@UTR3,chr11_7657160_7657212_+@UTR3-EX	0.6542468951384071,-0.5160244194809873	chr11_7653674_7653726_+@UTR3	0.654247	6.78717e-18	1.03739e-16
SCUBE2	0.2634511397740158,0.7365488602259842	0.16652382204405533,0.8334761779559446	0.755113	0.844053	0.321002	0.232062	-0.160641	2	chr11_9020378_9020430_-@UTR3,chr11_9020980_9021032_-@UTR3	-0.09210916550617282,0.09549054720134731	chr11_9020980_9021032_-@UTR3	0.0954905	0.00140607	0.00210485
EPG5	0.04704896507026162,0.18694611501085118,0.1890159669014507,0.275986236172524,0.3010027168449125	0.08831221149692488,0.25612256828703595,0.17343057268785203,0.20316094733292187,0.27897370019526524	0.457885	0.396433	0.245137	0.303445	0.207909	5	chr18_45847706_45847758_-@UTR3,chr18_45848146_45848198_-@UTR3,chr18_45849540_45849592_-@UTR3,chr18_45851980_45852032_-@UTR3,chr18_45852418_45852470_-@UTR3	0.05019324283144157,0.07696283457749861,-0.006635182455538319,-0.06393622494417159,-0.015451774199151336	chr18_45848146_45848198_-@UTR3	0.0769628	0.00679975	0.009338
CALCRL	0.03907444658745216,0.28527097552027025,0.3867089947258317,0.10165257415181399,0.18729300901463192	0.08244682459973016,0.2696390868880877,0.4022489585833381,0.09067999680428154,0.15498513312456247	0.356266	0.327148	0.388136	0.411715	0.123012	5	chr2_187343650_187343702_-@UTR3,chr2_187343944_187343996_-@UTR3,chr2_187344094_187344146_-@UTR3,chr2_187344532_187344584_-@UTR3,chr2_187345126_187345178_-@UTR3	0.04504303438742484,-0.014047385029989479,0.016941486092437896,-0.009025637775152653,-0.030121794947229524	chr2_187343650_187343702_-@UTR3	0.045043	0.0788899	0.0948906
WDR3	0.6786893392724408,0.3213106607275592	0.6291793443950459,0.3708206556049541	0.718181	0.676392	0.416535	0.458324	0.0864877	2	chr1_117959732_117959784_+@UTR3,chr1_117960034_117960086_+@UTR3	-0.040920994212564454,0.05515611735066994	chr1_117960034_117960086_+@UTR3	0.0551561	0.91719	0.930805
KLHL2	0.5341573281915503,0.302762351195482,0.16308032061296776	0.27212981427812005,0.4792650128785788,0.24860517284330114	0.60688	0.409606	0.34848	0.508918	0.567177	3	chr4_165322324_165322376_+@UTR3,chr4_165322798_165322850_+@UTR3,chr4_165322932_165322984_+@UTR3	-0.25882831398848066,0.17121787732951554,0.0812930546333159	chr4_165322324_165322376_+@UTR3	-0.258828	1.09756e-08	3.32227e-08
CYP20A1	0.14519320709172526,0.13952824129118252,0.17569607737138537,0.08084146837946282,0.12049334404806922,0.0682918450253501,0.20953173723114282,0.060424079561681936	0.0869199468497279,0.4611852046824053,0.11072183387104104,0.027364022279314604,0.09146350957853049,0.02587067528440849,0.13635026951247448,0.06012453794209765	0.316489	0.363651	0.281466	0.230858	-0.200397	8	chr2_203296892_203296944_+@UTR3,chr2_203298524_203298575_+@UTR3,chr2_203299412_203299463_+@UTR3,chr2_203300302_203300354_+@UTR3,chr2_203301184_203301235_+@UTR3,chr2_203301656_203301708_+@UTR3,chr2_203304626_203304678_+@UTR3,chr2_203305582_203305634_+@UTR3	-0.05755328196071478,0.320585285599075,-0.06421148713584761,-0.052752274251129626,-0.02848273983020791,-0.04173008047507102,-0.07244487134944433,0.00013689565489621858	chr2_203298524_203298575_+@UTR3	0.320585	6.09149e-10	2.2612e-09
TASOR	0.44256507490227975,0.14582811941818968,0.24653393020049563,0.16507287547903493	0.48306094960506724,0.12990550950109775,0.1449454443939738,0.24208809649986124	0.323438	0.334001	0.518526	0.508304	-0.0463624	4	chr3_56622064_56622116_-@UTR3,chr3_56622362_56622414_-@UTR3,chr3_56622494_56622546_-@UTR3,chr3_56622832_56622884_-@UTR3	0.057028001503821146,0.014862606964968494,-0.07146268394232747,0.10040379120975348	chr3_56622832_56622884_-@UTR3	0.100404	0.0010972	0.0016616
NDUFA10	0.1622565278869311,0.29590822987500925,0.29578903336114293,0.2460462088769167	0.15302602324613815,0.2586863661638559,0.2940318771873111,0.2942557334026949	0.4181	0.450212	0.392016	0.363276	-0.106757	4	chr2_239958814_239958866_-@UTR3,chr2_239959016_239959068_-@UTR3,chr2_239959586_239959638_-@UTR3,chr2_239960008_239960060_-@UTR3	0.005466725302229802,-0.023069432370878495,0.01014316359462758,0.06064578766977624	chr2_239960008_239960060_-@UTR3	0.0606458	0.177177	0.20322
PGPEP1	0.16885826887643768,0.14805640377191365,0.19846808252674608,0.2611715086082826,0.17082016366540237,0.05262557255121766	0.05669801764162546,0.06484768823478419,0.07506884306985799,0.34549890743504136,0.3787385076180705,0.07914803600062055	0.392513	0.303454	0.265526	0.38455	0.371261	6	chr19_18365300_18365352_+@UTR3,chr19_18365654_18365706_+@UTR3,chr19_18366306_18366358_+@UTR3,chr19_18367538_18367590_+@UTR3,chr19_18367962_18368014_+@UTR3,chr19_18369916_18369968_+@UTR3	-0.11082009857098885,-0.08191828624659586,-0.12203693246028545,0.08499293593491364,0.20843610305262358,0.027632597219874613	chr19_18367962_18368014_+@UTR3	0.208436	1.87533e-24	8.47673e-23
PNPT1	0.34308331947757503,0.47174735754404834,0.1851693229783766	0.2971339115002796,0.42893225871352486,0.2739338297861954	0.396021	0.453189	0.534149	0.477605	-0.194534	3	chr2_55635156_55635208_-@UTR3,chr2_55635604_55635656_-@UTR3,chr2_55636078_55636130_-@UTR3	-0.03268586315288191,-0.0320046348075676,0.10182296181811928	chr2_55636078_55636130_-@UTR3	0.101823	0.0451218	0.0560093
SIDT2	0.6997713503715709,0.16502837098799575,0.1352002786404333	0.7561522152373883,0.1410938862404403,0.10275389852217152	0.694061	0.731124	0.204933	0.166467	-0.0750535	3	chr11_117196276_117196328_+@UTR3,chr11_117197416_117197468_+@UTR3,chr11_117198792_117198844_+@UTR3-EX	0.05706719566564766,-0.019691322525613453,-0.027933263750586315	chr11_117196276_117196328_+@UTR3	0.0570672	0.0990137	0.117608
DSTYK	0.25962612275782304,0.253051608681259,0.23842699168610018,0.2488952768748178	0.2528686848713078,0.27374011828829764,0.22424854573523978,0.24914265110515482	0.426778	0.429811	0.352175	0.347803	-0.0102175	4	chr1_205142724_205142776_-@UTR3,chr1_205146206_205146258_-@UTR3,chr1_205146412_205146464_-@UTR3,chr1_205147236_205147288_-@UTR3	-0.0009312155317664494,0.026241654094811273,-0.008727468797601862,0.006094980676307149	chr1_205146206_205146258_-@UTR3	0.0262417	0.363542	0.3986
TMTC3	0.484998281426592,0.1620160865906743,0.35298563198273364	0.30273056192173836,0.27516817332993804,0.42210126474832355	0.518565	0.366559	0.387384	0.508077	0.500478	3	chr12_88195784_88195836_+@UTR3,chr12_88197126_88197178_+@UTR3,chr12_88197446_88197498_+@UTR3	-0.1473169928490105,0.14282931652074388,0.08282748196365985	chr12_88195784_88195836_+@UTR3	-0.147317	0.00198824	0.00291685
BZW2	0.3372322492842201,0.466504004350787,0.1962637463649928	0.21610092711603318,0.45094424340798245,0.33295482947598437	0.352948	0.232248	0.46769	0.55416	0.603785	3	chr7_16698128_16698180_+@UTR3,chr7_16706140_16706192_+@UTR3,chr7_16706348_16706400_+@UTR3	-0.12049211052966743,-0.015125178050792942,0.13710143469373823	chr7_16706348_16706400_+@UTR3	0.137101	5.92638e-09	1.8855e-08
PKP2	0.058554656703146676,0.10534265927777844,0.21096708990766005,0.6251355941114147	0.1954350252399298,0.24255263351599513,0.1267620630665505,0.4352502781775246	0.634616	0.457268	0.17533	0.340868	0.472845	4	chr12_32790986_32791038_-@UTR3,chr12_32791122_32791174_-@UTR3,chr12_32791806_32791858_-@UTR3,chr12_32792072_32792124_-@UTR3	0.14166323882626153,0.141978908647867,-0.07804172858983333,-0.1857485917681107	chr12_32792072_32792124_-@UTR3	-0.185749	2.26914e-16	2.52949e-15
UNC13B	0.7091461008248215,0.29085389917517845	0.5336134800311618,0.4663865199688382	0.721704	0.554382	0.322977	0.490299	0.380528	2	chr9_35404142_35404194_+@UTR3,chr9_35405226_35405278_+@UTR3	-0.1728688721397711,0.1762403064017995	chr9_35405226_35405278_+@UTR3	0.17624	8.75882e-06	1.7319e-05
FEM1C	0.11572217110022276,0.11035888209074822,0.27363060621883767,0.1536630706423266,0.1875176719312933,0.15910759801657148	0.2191373238111113,0.12112351838737816,0.2500197797389524,0.06738777084499765,0.26258944432089276,0.07974216289666769	0.345483	0.282723	0.350219	0.400814	0.289227	6	chr5_115521018_115521070_-@UTR3,chr5_115521708_115521760_-@UTR3,chr5_115521960_115522012_-@UTR3,chr5_115522526_115522578_-@UTR3,chr5_115522790_115522842_-@UTR3,chr5_115524202_115524254_-@UTR3	0.11150607442530426,0.020280754632326786,-0.016120919991853166,-0.07568187898510925,0.08270791868541735,-0.06911750811373235	chr5_115521018_115521070_-@UTR3	0.111506	2.466e-09	8.31308e-09
VPS4B	0.1978584734467607,0.23250443109083618,0.22161109609475682,0.3480259993676462	0.2897585239999102,0.2542258220123282,0.1061188834085033,0.34989677057925833	0.472305	0.415766	0.307282	0.384878	0.183948	4	chr18_63389580_63389632_-@UTR3,chr18_63390454_63390506_-@UTR3,chr18_63390816_63390868_-@UTR3,chr18_63390968_63391020_-@UTR3	0.09423511506572643,0.024950252800914008,-0.11134473674163864,0.004817806947305714	chr18_63390816_63390868_-@UTR3	-0.111345	1.08458e-06	2.44228e-06
PNO1	0.6220696525269882,0.1627246031676963,0.1385870171860527,0.07661872711926275	0.6516546779153302,0.12369706132488094,0.18192254892201587,0.042725711837773184	0.618557	0.627882	0.203848	0.194866	-0.0215876	4	chr2_68174864_68174916_+@UTR3,chr2_68175180_68175232_+@UTR3,chr2_68175678_68175730_+@UTR3,chr2_68175928_68175980_+@UTR3	0.029298093230491373,-0.03854836475941634,0.04303093172473266,-0.033505138666079036	chr2_68175678_68175730_+@UTR3	0.0430309	0.0216519	0.0278462
MAP3K7	0.30690552601295984,0.07850581072752003,0.1673242201129052,0.13000432071881365,0.31726012242780127	0.43457716143977343,0.039074841869501956,0.054094377266720284,0.1518307803429602,0.32042283908104413	0.383259	0.339448	0.359	0.409047	0.175126	5	chr6_90514174_90514226_-@UTR3,chr6_90514852_90514904_-@UTR3,chr6_90515486_90515538_-@UTR3,chr6_90515752_90515804_-@UTR3,chr6_90516210_90516262_-@UTR3	0.12934729527147698,-0.035772052363838514,-0.10947088086523862,0.02483490448667891,0.005793476808040543	chr6_90514174_90514226_-@UTR3	0.129347	2.61869e-08	7.44053e-08
AL136115.2	0.07905247530069393,0.16906244921036104,0.11742136096380465,0.18033102863511266,0.0613123328986448,0.07950461581852658,0.12472070465006709,0.18859503252278914	0.07184346629627018,0.1170138304304199,0.05909770966608988,0.10566400492201841,0.02513128418663803,0.19470902787642,0.2344468619737793,0.1920938146483643	0.318987	0.360921	0.28151	0.233835	-0.178185	8	chr1_31906566_31906618_-@UTR3,chr1_31906802_31906854_-@UTR3,chr1_31907582_31907634_-@UTR3,chr1_31907816_31907868_-@UTR3,chr1_31907998_31908050_-@UTR3,chr1_31908210_31908261_-@UTR3,chr1_31908276_31908328_-@UTR3,chr1_31908730_31908782_-@UTR3	-0.007195126680434996,-0.052018829311301154,-0.0582940816843392,-0.07463232054653607,-0.03615826745823983,0.1151737854664429,0.10969705566684107,0.003508203145942773	chr1_31908210_31908261_-@UTR3	0.115174	3.55054e-21	9.20286e-20
ABHD5	0.07232759574358746,0.1467547311485001,0.2901442735247165,0.15528693172669297,0.1974698276434777,0.08009353779263724,0.05792310242038799	0.04362708533336884,0.09843514315581393,0.24546053981092197,0.13845297854378139,0.2605558177299742,0.09292587720126272,0.12054255822487689	0.384475	0.347208	0.196102	0.257442	0.147092	7	chr3_43718768_43718820_+@UTR3,chr3_43718974_43719026_+@UTR3,chr3_43719192_43719244_+@UTR3,chr3_43719512_43719564_+@UTR3,chr3_43719774_43719826_+@UTR3,chr3_43720990_43721042_+@UTR3,chr3_43722534_43722586_+@UTR3	-0.022558286521643454,-0.04267759896602677,-0.039639387297011386,-0.011563062891309595,0.06758718182197254,0.018720538383326574,0.0679672061017916	chr3_43722534_43722586_+@UTR3	0.0679672	2.08149e-05	3.90437e-05
ARHGAP26	0.4985429634026429,0.21108787116579464,0.1196701372746809,0.1706990281568815	0.39440799588057035,0.2533389617525055,0.12897315085686825,0.22327989151005592	0.521579	0.470287	0.231917	0.280082	0.149343	4	chr5_143223190_143223242_+@UTR3,chr5_143224052_143224104_+@UTR3,chr5_143228662_143228714_+@UTR3,chr5_143228868_143228920_+@UTR3	-0.10075840354203652,0.04586165383267374,0.013503412151003785,0.05617027052356735	chr5_143223190_143223242_+@UTR3	-0.100758	0.00134284	0.00201345
CENPH	0.714572590261537,0.2854274097384631	0.4749609867256926,0.5250390132743074	0.739509	0.525029	0.355374	0.569854	0.494171	2	chr5_69209798_69209850_+@UTR3,chr5_69210264_69210316_+@UTR3	-0.20494180651142746,0.24308354991354053	chr5_69210264_69210316_+@UTR3	0.243084	0.00849727	0.0115072
ADAMTS4	0.35525922490208206,0.6447407750979179	0.41500125745929456,0.5849987425407054	0.664574	0.60846	0.392673	0.448787	0.127267	2	chr1_161189772_161189824_-@UTR3,chr1_161190600_161190652_-@UTR3	8.446540223572274e-05,-0.09368647721033485	chr1_161190600_161190652_-@UTR3	-0.0936865	0.115957	0.136551
FAM120A	0.3482349312102569,0.19524417833346103,0.06355659313849292,0.19703442275758243,0.19592987456020672	0.24861972958733483,0.06914831979435229,0.04190522712280202,0.089865668969925,0.5504610545255859	0.423386	0.25725	0.311558	0.507717	0.718804	5	chr9_93564512_93564564_+@UTR3,chr9_93564738_93564790_+@UTR3,chr9_93565092_93565144_+@UTR3,chr9_93565452_93565504_+@UTR3,chr9_93565992_93566044_+@UTR3	-0.09886827107333443,-0.1251812475830485,-0.020794657221646008,-0.1062948175693736,0.35465556760269296	chr9_93565992_93566044_+@UTR3	0.354656	1.56783e-19	3.14968e-18
CISD2	0.568285225174352,0.08569688690916719,0.23594646353308413,0.11007142438339665	0.541643977430873,0.08962779828803932,0.2284146631646049,0.1403135611164827	0.598674	0.573231	0.255408	0.272166	0.0626552	4	chr4_102885316_102885368_+@UTR3,chr4_102887858_102887910_+@UTR3,chr4_102888170_102888222_+@UTR3,chr4_102888504_102888556_+@UTR3	-0.025807950944179314,0.005628320717140603,-0.005841316106752675,0.03177331396079115	chr4_102888504_102888556_+@UTR3	0.0317733	0.0757639	0.0912639
MAGI3	0.2018683071898333,0.2843856918848994,0.5137460009252673	0.30668165310936785,0.16529396807111266,0.5280243788195195	0.351213	0.364903	0.583102	0.5668	-0.0551655	3	chr1_113684302_113684354_+@UTR3,chr1_113684580_113684632_+@UTR3,chr1_113685330_113685382_+@UTR3	0.12778288991709394,-0.08791664777989208,0.02015076362880197	chr1_113684302_113684354_+@UTR3	0.127783	0.00473101	0.0066347
COG2	0.7807875241096177,0.21921247589038237	0.6432721114504021,0.35672788854959797	0.785461	0.651032	0.23649	0.370919	0.270811	2	chr1_230691414_230691466_+@UTR3,chr1_230693704_230693756_+@UTR3	-0.1340347727033998,0.14083377545388528	chr1_230693704_230693756_+@UTR3	0.140834	6.35195e-08	1.70482e-07
EFCAB14	0.24221493272966707,0.2952182047826875,0.21983656554054315,0.2427302969471023	0.3080936298606262,0.3788903183257118,0.14627962274607645,0.1667364290675855	0.365698	0.27261	0.410519	0.50124	0.423813	4	chr1_46676542_46676594_-@UTR3,chr1_46676770_46676822_-@UTR3,chr1_46677960_46678012_-@UTR3,chr1_46678266_46678318_-@UTR3	0.06849004612968221,0.0858692842960383,-0.07014131041757593,-0.0727939662223423	chr1_46676770_46676822_-@UTR3	0.0858693	3.44881e-17	4.62315e-16
PDE3A	0.09026618252712121,0.09319337385630656,0.11365841193517402,0.1743716646370846,0.06424814774595157,0.062101069900189,0.162055122646474,0.1029425237247396,0.10274203701298676,0.01868553042536623,0.015735935588606538	0.027610709875961325,0.041031632224102145,0.06222716855407561,0.12344671963685874,0.018016281688195104,0.027908517614258006,0.1728267827871355,0.11605357423998311,0.13236792765838157,0.06227526889126568,0.21623541682978317	0.301778	0.198118	0.199398	0.320457	0.607126	11	chr12_20680452_20680504_+@UTR3,chr12_20680656_20680708_+@UTR3,chr12_20680972_20681024_+@UTR3,chr12_20681668_20681720_+@UTR3,chr12_20682170_20682222_+@UTR3,chr12_20682538_20682590_+@UTR3,chr12_20683128_20683180_+@UTR3,chr12_20683424_20683476_+@UTR3,chr12_20683846_20683898_+@UTR3,chr12_20685000_20685052_+@UTR3-EX,chr12_20685424_20685475_+@UTR3-EX	-0.06196076508606257,-0.05147134109361381,-0.050756677582555934,-0.050284614085450804,-0.04553001107684949,-0.03349893733673881,0.01139078967972898,0.01375774806209977,0.030227699856493373,0.04424820559414665,0.20095643234445731	chr12_20685424_20685475_+@UTR3-EX	0.200956	3.76902e-25	1.86265e-23
MARCHF3	0.06748578279420162,0.1209076387236533,0.47955277274977526,0.33205380573236987	0.15491024728043506,0.08407778798065313,0.5137766800129239,0.24723528472598785	0.555116	0.5002	0.262103	0.326078	0.150284	4	chr5_126869426_126869478_-@UTR3,chr5_126869840_126869892_-@UTR3,chr5_126869988_126870040_-@UTR3,chr5_126870210_126870262_-@UTR3	0.07248389055627545,-0.05020068030485328,0.0264834080651139,-0.09472142446717619	chr5_126870210_126870262_-@UTR3	-0.0947214	0.000167971	0.000280772
MTAP	0.22775018272075545,0.23262743505623873,0.19879037622644913,0.06316330510733417,0.05891540639133715,0.06601760939931518,0.07961187274719699,0.07312381235137322	0.27980258533164365,0.27810830968731404,0.18739261278794708,0.03983277805346265,0.06867929838293454,0.04158564132747349,0.06502867192067595,0.03957010250854859	0.379004	0.413236	0.193764	0.155652	-0.124754	8	chr9_21862012_21862064_+@UTR3,chr9_21862294_21862346_+@UTR3,chr9_21862432_21862484_+@UTR3,chr9_21862570_21862622_+@UTR3,chr9_21862836_21862888_+@UTR3,chr9_21863754_21863806_+@UTR3,chr9_21863924_21863976_+@UTR3,chr9_21864162_21864214_+@UTR3	0.059259864401495305,0.052024955635061654,-0.0034273680995959843,-0.014042037627434369,0.01820863748762138,-0.015248905181643506,-0.005661824138793459,-0.024177347469821427	chr9_21862012_21862064_+@UTR3	0.0592599	0.00102694	0.0015609
USP9X	0.28482514207910803,0.14146202757939824,0.11629344186220947,0.16869249284089877,0.14029479225869546,0.14843210337969007	0.264860251208915,0.10925603960460414,0.14224841537184924,0.11656955735522892,0.16214742043797817,0.2049183160214246	0.381203	0.351088	0.302128	0.332452	0.118726	6	chrX_41232606_41232658_+@UTR3,chrX_41232726_41232777_+@UTR3,chrX_41233066_41233118_+@UTR3,chrX_41233290_41233342_+@UTR3,chrX_41233474_41233525_+@UTR3,chrX_41233680_41233732_+@UTR3	-0.019404655057813636,-0.031546601521178344,0.02653590395057316,-0.051428242029354074,0.022425527424289993,0.05701029265613339	chrX_41233680_41233732_+@UTR3	0.0570103	3.53187e-13	2.24929e-12
HMGN3	0.1273120543859355,0.33576119915322705,0.5369267464608375	0.10670900099453433,0.26726999705771853,0.6260210019477471	0.638846	0.662753	0.295868	0.266967	-0.0530018	3	chr6_79201276_79201328_-@UTR3,chr6_79201522_79201573_-@UTR3,chr6_79201592_79201644_-@UTR3	-0.017808741263536723,-0.06594353996750157,0.09030946161994358	chr6_79201592_79201644_-@UTR3	0.0903095	6.53592e-06	1.31445e-05
YOD1	0.09028815383736931,0.09421603086326251,0.13142675511845886,0.11996939843197196,0.04888605280787329,0.07424454428399382,0.05472836837829681,0.12156072867524073,0.14440941579380587,0.12027055180972689	0.23568173661217065,0.10408460291333028,0.09845271098129972,0.08501215950297644,0.021175294860212125,0.18261819160653953,0.028006522196507462,0.050818152003069265,0.10673551894984798,0.08741511037404652	0.275601	0.219155	0.264337	0.315433	0.33063	10	chr1_207044978_207045030_-@UTR3,chr1_207045256_207045308_-@UTR3,chr1_207045442_207045494_-@UTR3,chr1_207046424_207046476_-@UTR3,chr1_207046676_207046728_-@UTR3,chr1_207046980_207047032_-@UTR3,chr1_207047216_207047268_-@UTR3,chr1_207047744_207047796_-@UTR3,chr1_207048090_207048142_-@UTR3,chr1_207048816_207048868_-@UTR3	0.16681399832995603,0.034859514320591076,-0.00869072441026017,-0.009959361022257418,-0.0012711137158624639,0.12628976722021582,-0.00021315359569823444,-0.044232025017370794,-0.015085011043771274,-0.009015288751640219	chr1_207044978_207045030_-@UTR3	0.166814	6.50072e-08	1.74222e-07
P4HA2	0.3255295649468831,0.6744704350531168	0.19845553710175384,0.8015444628982461	0.699535	0.815433	0.381286	0.265389	-0.221168	2	chr5_132192106_132192158_-@UTR3,chr5_132192668_132192720_-@UTR3	-0.1253729687139448,0.12661946144594605	chr5_132192668_132192720_-@UTR3	0.126619	8.12999e-09	2.52166e-08
CAPRIN1	0.07353055952345698,0.08537214417952567,0.25576167938728533,0.17456728494386506,0.15006732546311277,0.1358834442542399,0.1248175622485143	0.0362148798648552,0.04968819647023979,0.23584206573428418,0.16177283247980445,0.09995640424347588,0.20948838705294764,0.20703723415439287	0.261928	0.207267	0.357815	0.400063	0.337677	7	chr11_34097878_34097930_+@UTR3,chr11_34098604_34098656_+@UTR3,chr11_34099404_34099456_+@UTR3,chr11_34100064_34100116_+@UTR3,chr11_34100270_34100322_+@UTR3,chr11_34100482_34100534_+@UTR3,chr11_34100860_34100912_+@UTR3	-0.03649130868480066,-0.03487238478437855,-0.019267176413060194,-0.012089572035074964,-0.049341180878109264,0.07420415672724065,0.0828036938495757	chr11_34100860_34100912_+@UTR3	0.0828037	1.48639e-20	3.50911e-19
S1PR3	0.2735361346078226,0.18592413393331012,0.24573951363290117,0.29480021782596616	0.17833627456679219,0.18322058863457208,0.2571085200311338,0.38133461676750185	0.385838	0.319317	0.416071	0.487812	0.273009	4	chr9_89003620_89003672_+@UTR3,chr9_89003784_89003836_+@UTR3,chr9_89004416_89004468_+@UTR3,chr9_89004722_89004774_+@UTR3	-0.0943737261953641,-0.0021095891408249023,0.011930924089772088,0.08681728392130256	chr9_89003620_89003672_+@UTR3	-0.0943737	5.37069e-10	2.00873e-09
ATP5PB	0.6451738760261293,0.2604093531048609,0.09441677086900989	0.6076417202780837,0.3095947295703672,0.08276355015154914	0.701927	0.682865	0.315553	0.331699	0.0397208	3	chr1_111461038_111461090_+@UTR3,chr1_111461234_111461286_+@UTR3,chr1_111461304_111461355_+@UTR3	-0.03713208667960233,0.049777212982888785,-0.010819016955927852	chr1_111461234_111461286_+@UTR3	0.0497772	0.000730866	0.00113062
UBN1	0.43664031022953814,0.44305385128548125,0.12030583848498058	0.2930841493281967,0.4473120294658682,0.25960382120593506	0.62323	0.521654	0.200905	0.334453	0.256673	3	chr16_4880756_4880808_+@UTR3,chr16_4880948_4881000_+@UTR3,chr16_4882278_4882330_+@UTR3	-0.1397574789628942,0.0067741363222293405,0.1423021911191869	chr16_4882278_4882330_+@UTR3	0.142302	5.08129e-07	1.19922e-06
RSRP1	0.03903846700510645,0.6259998026390585,0.33496173035583504	0.19148387400613417,0.552769538799737,0.25574658719412885	0.665893	0.560966	0.135971	0.274429	0.247376	3	chr1_25242280_25242332_-@UTR3,chr1_25244034_25244086_-@UTR3,chr1_25244276_25244328_-@UTR3	0.15439509983409222,-0.07148421558567497,-0.07644319142127709	chr1_25242280_25242332_-@UTR3	0.154395	5.25021e-06	1.07188e-05
ASB8	0.07349077481986213,0.45089515871416136,0.47561406646597654	0.05719510106793048,0.5684584914923497,0.37434640743971975	0.604029	0.548983	0.325681	0.374437	0.137856	3	chr12_48147852_48147904_-@UTR3,chr12_48148334_48148386_-@UTR3,chr12_48149254_48149306_-@UTR3	-0.014084895083728101,0.11841616057128013,-0.09968931695313926	chr12_48148334_48148386_-@UTR3	0.118416	1.16742e-10	4.81316e-10
ITPR1	0.6890625370781994,0.3109374629218005	0.7268120742700908,0.2731879257299093	0.750191	0.775091	0.49769	0.472534	-0.0471072	2	chr3_4846212_4846263_+@UTR3,chr3_4846328_4846380_+@UTR3	0.03933373036782528,-0.03276440192497171	chr3_4846212_4846263_+@UTR3	0.0393337	0.0585746	0.0716406
DHX36	0.05884549849131161,0.13706012083404945,0.086164494746272,0.11451705468809045,0.10328250428187528,0.15112785657463895,0.3490024703837622	0.09452191032916889,0.07269463469814332,0.058597722078895624,0.05437304518539835,0.08042417479872012,0.1442569244101016,0.49513158849957206	0.403532	0.433789	0.205507	0.167902	-0.10431	7	chr3_154272526_154272578_-@UTR3,chr3_154273280_154273332_-@UTR3,chr3_154274350_154274402_-@UTR3,chr3_154274832_154274884_-@UTR3,chr3_154275022_154275074_-@UTR3,chr3_154275762_154275814_-@UTR3,chr3_154275994_154276046_-@UTR3	0.039647593012784026,-0.060011418694881774,-0.023022637544055466,-0.05557071634343752,-0.018668997164219034,-0.002917920018635639,0.14816757916462048	chr3_154275994_154276046_-@UTR3	0.148168	1.00529e-06	2.27687e-06
FURIN	0.7956559534048309,0.20434404659516917	0.7037669520326804,0.2962330479673197	0.808368	0.723376	0.261441	0.346432	0.160266	2	chr15_90882752_90882804_+@UTR3,chr15_90883416_90883468_+@UTR3	-0.09154389322710366,0.09156510612975771	chr15_90883416_90883468_+@UTR3	0.0915651	4.91119e-06	1.00626e-05
SKP1	0.1081055883049524,0.1698782941092307,0.18846960245437766,0.5335465151314394	0.08061609553657614,0.18233742551039608,0.20667250970465623,0.5303739692483715	0.569637	0.57821	0.27483	0.266729	-0.0215511	4	chr5_134157014_134157065_-@UTR3,chr5_134157092_134157144_-@UTR3,chr5_134157336_134157387_-@UTR3,chr5_134157456_134157508_-@UTR3	-0.027130561785283877,0.012758698012426323,0.018479633930104156,-0.0030130303808857395	chr5_134157014_134157065_-@UTR3	-0.0271306	0.000223639	0.000368327
CCT5	0.3669082222845879,0.3513060630953472,0.281785714620065	0.30273421733203243,0.34572967284111006,0.3515361098268575	0.498795	0.441773	0.392713	0.455215	0.175141	3	chr5_10258356_10258408_+@UTR3,chr5_10260820_10260872_+@UTR3,chr5_10264772_10264824_+@UTR3	-0.0638301166220267,-0.005286531821788953,0.06995581929636668	chr5_10264772_10264824_+@UTR3	0.0699558	3.05314e-06	6.4684e-06
DNAJA2	0.07393337505649704,0.061785887286814015,0.07785806700241706,0.26591470159127323,0.15666246025769856,0.36384550880530003	0.07588403570837075,0.0655530989733126,0.10239974842466955,0.36315178852252933,0.12683706980418302,0.2661742585669348	0.458095	0.391193	0.273693	0.314983	0.227765	6	chr16_46955620_46955672_-@UTR3,chr16_46956358_46956409_-@UTR3,chr16_46956412_46956463_-@UTR3,chr16_46956564_46956615_-@UTR3,chr16_46956770_46956822_-@UTR3,chr16_46959342_46959394_-@UTR3	0.002763081981862217,0.004595310086805381,0.025315434116664468,0.0977182840905737,-0.029012930116603802,-0.09691438477151726	chr16_46956564_46956615_-@UTR3	0.0977183	1.92274e-07	4.8153e-07
COQ4	0.6827593665199172,0.3172406334800829	0.6786549857786044,0.3213450142213956	0.684276	0.680191	0.320518	0.324603	0.0086376	2	chr9_128323272_128323324_+@UTR3,chr9_128334040_128334092_+@UTR3	-0.0016167723082429752,0.008287570055495852	chr9_128334040_128334092_+@UTR3	0.00828757	0.937892	0.948125
MRTO4	0.5585462680779737,0.30602558348268066,0.1354281484393456	0.4390447187158673,0.41034181779299483,0.15061346349113777	0.64196	0.582143	0.291818	0.350235	0.14111	3	chr1_19258914_19258966_+@UTR3,chr1_19259420_19259472_+@UTR3,chr1_19259868_19259920_+@UTR3	-0.11991577732836795,0.10260163945900996,0.01339919652005453	chr1_19258914_19258966_+@UTR3	-0.119916	6.85306e-06	1.37451e-05
NCK1	0.781900237747497,0.10789646571470488,0.11020329653779813	0.7876294007211813,0.0822546965676305,0.13011590271118834	0.673395	0.662016	0.159328	0.173808	0.0245886	3	chr3_136948500_136948552_+@UTR3,chr3_136948728_136948780_+@UTR3,chr3_136949794_136949846_+@UTR3	0.008038283338520635,-0.018625528990938334,0.024540868908304383	chr3_136949794_136949846_+@UTR3	0.0245409	0.581719	0.618426
ZNF385C	0.8809677044477989,0.11903229555220103	0.9785931961653229,0.021406803834677125	0.122507	0.0252669	0.88143	0.97867	2.27754	2	chr17_42025564_42025616_-@UTR3,chr17_42038694_42038746_-@UTR3	0.09630591455592441,-0.09998376228037206	chr17_42038694_42038746_-@UTR3	-0.0999838	8.08623e-07	1.8564e-06
ENO1	0.1277033044268569,0.8722966955731432	0.16204298727972516,0.8379570127202749	0.875581	0.851317	0.353439	0.377496	0.040543	2	chr1_8860972_8861023_-@UTR3,chr1_8861110_8861162_-@UTR3	0.03326270726474628,-0.03446738093888857	chr1_8861110_8861162_-@UTR3	-0.0344674	8.65023e-07	1.97975e-06
TP53INP1	0.07893389284636305,0.06117496683648331,0.07520142593527514,0.07936274657017613,0.13072560977241113,0.16463243656087018,0.15351591391937836,0.10570768014781855,0.1507453274112242	0.19601320445910436,0.05776616230589177,0.03912831224936662,0.05114576921642139,0.17394763493937385,0.11859175559993261,0.16312959242027322,0.07679715059508342,0.12348041821455272	0.32652	0.286891	0.230811	0.273338	0.186666	9	chr8_94926174_94926226_-@UTR3,chr8_94927210_94927262_-@UTR3,chr8_94927358_94927410_-@UTR3,chr8_94927636_94927688_-@UTR3,chr8_94928354_94928406_-@UTR3,chr8_94928936_94928988_-@UTR3,chr8_94929710_94929762_-@UTR3,chr8_94930440_94930492_-@UTR3,chr8_94930578_94930630_-@UTR3	0.12402358019842329,0.006126328551062932,-0.02626273835859562,-0.018706764221999933,0.05136758456092369,-0.03688549951531278,0.018285219237055533,-0.019484160937114275,-0.018191971183691258	chr8_94926174_94926226_-@UTR3	0.124024	0.00192018	0.00282415
VBP1	0.4225981582144768,0.5238890841436793,0.05351275764184394	0.3272342830312584,0.5691686484626993,0.10359706850604229	0.56536	0.491268	0.370665	0.433554	0.202661	3	chrX_155238836_155238888_+@UTR3,chrX_155239480_155239532_+@UTR3,chrX_155239736_155239788_+@UTR3	-0.09328758926521624,0.04648784839344933,0.052434590861415074	chrX_155238836_155238888_+@UTR3	-0.0932876	7.12061e-06	1.42508e-05
SPIRE1	0.011984960343813338,0.14160785036458975,0.11454207300713887,0.15581063098866235,0.12359081417770466,0.1675685581027945,0.1663875106715332,0.11850760234376326	0.10676230110477912,0.12031426568405294,0.09406989882892403,0.13654602478765138,0.10111873816266713,0.140992516564448,0.18546872257447866,0.11472753229299879	0.36299	0.334293	0.228169	0.268878	0.118819	8	chr18_12446514_12446566_-@UTR3,chr18_12447724_12447776_-@UTR3,chr18_12448188_12448240_-@UTR3,chr18_12448360_12448412_-@UTR3,chr18_12448648_12448700_-@UTR3,chr18_12448834_12448886_-@UTR3,chr18_12449042_12449094_-@UTR3,chr18_12449480_12449532_-@UTR3	0.09764025881580218,-0.018132975902044615,-0.017217772554648902,-0.016097472704374727,-0.01933868300347724,-0.023526786793141213,0.02181726865515854,-0.0006078461624830223	chr18_12446514_12446566_-@UTR3	0.0976403	4.76639e-09	1.54092e-08
PARM1	0.19213914632973886,0.27192557388011773,0.12284815351015148,0.16992732515595274,0.1400907314810346,0.10306906964300458	0.13431990591008355,0.40006962507639415,0.06717936951147253,0.12212317392652018,0.11900255588644992,0.15730536968907968	0.387277	0.371039	0.305721	0.320374	0.0617941	6	chr4_75046312_75046364_+@UTR3,chr4_75047270_75047322_+@UTR3,chr4_75047770_75047822_+@UTR3,chr4_75048010_75048062_+@UTR3,chr4_75048838_75048890_+@UTR3,chr4_75049298_75049350_+@UTR3	-0.05471646185306184,0.13000348865110767,-0.05226954082662838,-0.04454570821259857,-0.017763961423979777,0.05729297101139798	chr4_75047270_75047322_+@UTR3	0.130003	1.62642e-11	7.81376e-11
ADO	0.19759918320661574,0.2579438869574468,0.13072756466939997,0.1647826574878745,0.06714270797493987,0.0734767534100548,0.10832724629366838	0.13667237725657447,0.3885912433305104,0.11638126942530347,0.13477441064925022,0.05004361706805308,0.034573836456823444,0.13896324581348507	0.387861	0.391655	0.264106	0.260622	-0.014045	7	chr10_62806780_62806832_+@UTR3,chr10_62807102_62807154_+@UTR3,chr10_62807302_62807354_+@UTR3,chr10_62807566_62807618_+@UTR3,chr10_62807748_62807800_+@UTR3,chr10_62807940_62807992_+@UTR3,chr10_62808162_62808214_+@UTR3	-0.05607747936378235,0.1337265434274515,-0.009370002425404048,-0.025220241261684234,-0.0119496003431998,-0.033649195065701576,0.03504678554894457	chr10_62807102_62807154_+@UTR3	0.133727	3.33082e-08	9.31047e-08
LENG8	0.2060522473080028,0.37118000502780146,0.3841142900687254,0.0386534575954703	0.1753518843802278,0.3789968578392981,0.3754681802235119,0.07018307755696222	0.399035	0.372646	0.417225	0.437151	0.0987102	4	chr19_54460714_54460765_+@UTR3,chr19_54461566_54461618_+@UTR3,chr19_54461714_54461766_+@UTR3,chr19_54461990_54462042_+@UTR3	-0.03062718409944526,0.007841840856305404,-0.008612736058809023,0.031550931300148834	chr19_54461990_54462042_+@UTR3	0.0315509	5.89167e-05	0.000103741
SEH1L	0.6056456400674028,0.39435435993259704	0.6903895061216433,0.30961049387835665	0.667117	0.735088	0.497644	0.429672	-0.139978	2	chr18_12985236_12985288_+@UTR3,chr18_12985466_12985518_+@UTR3	0.08207640842479857,-0.08586401499468582	chr18_12985466_12985518_+@UTR3	-0.085864	0.0151009	0.0198165
ARHGAP35	0.4417668733310777,0.18666073196445196,0.2695424180271026,0.10202997667736778	0.33717577196151527,0.175744874879563,0.3059176914403276,0.1811616617185941	0.477948	0.375879	0.323825	0.386844	0.346584	4	chr19_47001406_47001458_+@UTR3,chr19_47004476_47004528_+@UTR3,chr19_47004830_47004881_+@UTR3,chr19_47004952_47005004_+@UTR3	-0.10349802937138786,-0.009676321066060672,0.0373886676526215,0.08027401771758343	chr19_47001406_47001458_+@UTR3	-0.103498	1.39598e-08	4.14599e-08
SNX33	0.66755248883179,0.33244751116821	0.5519813037534403,0.4480186962465597	0.67219	0.558266	0.341861	0.455786	0.267916	2	chr15_75658598_75658650_+@UTR3,chr15_75662220_75662272_+@UTR3	-0.11191945742104248,0.11067231952312434	chr15_75658598_75658650_+@UTR3	-0.111919	0.0129622	0.0171465
SPECC1	0.1152131859157373,0.2892694890855077,0.2565462201214295,0.19876554943428884,0.14020555544303673	0.08663538221075955,0.42677460829852215,0.269335135670209,0.17545168177178647,0.04180319204872283	0.132667	0.107352	0.441369	0.454253	0.305456	5	chr17_20236984_20237036_+@UTR3,chr17_20314248_20314300_+@UTR3,chr17_20314382_20314434_+@UTR3,chr17_20314630_20314682_+@UTR3,chr17_20316204_20316256_+@UTR3	-0.02346949704651355,0.13993616729953712,0.016824726331533868,-0.019645068165188073,-0.09196891287839745	chr17_20314248_20314300_+@UTR3	0.139936	7.2807e-07	1.68451e-06
VAMP7	0.35806968597359123,0.27071242200647266,0.371217892019936	0.2998039245857303,0.14606536983514712,0.5541307055791226	0.464836	0.352344	0.454358	0.587134	0.399739	3	chrX_155942070_155942122_+@UTR3,chrX_155942322_155942374_+@UTR3,chrX_155942964_155943016_+@UTR3	-0.05408542926330728,-0.11945052521951097,0.18472279056244745	chrX_155942964_155943016_+@UTR3	0.184723	1.08874e-08	3.29962e-08
ADSS1	0.8221210747099338,0.1778789252900662	0.7884017786268857,0.21159822137311432	0.840283	0.816297	0.385631	0.409417	0.0417806	2	chr14_104747142_104747194_+@UTR3,chr14_104747284_104747335_+@UTR3	-0.03333689388176597,0.035008382480570144	chr14_104747284_104747335_+@UTR3	0.0350084	4.59019e-07	1.08956e-06
XPR1	0.12736601426079314,0.11266001536274337,0.10850568991069116,0.07744379421628565,0.05855690456917497,0.054426064036552854,0.0992539617050581,0.06337932733945002,0.05727352816260237,0.12649028388613134,0.11464441655051706	0.09269456513266154,0.09159358568111185,0.06646810507170253,0.02957316880839611,0.05603643836259808,0.019353430102369732,0.048271254490673696,0.03247986435346176,0.02364487055805745,0.188185917593282,0.3516987998456854	0.253275	0.167368	0.242153	0.333995	0.597684	11	chr1_180884474_180884526_+@UTR3,chr1_180885018_180885070_+@UTR3,chr1_180885206_180885258_+@UTR3,chr1_180885410_180885462_+@UTR3,chr1_180885936_180885988_+@UTR3,chr1_180886310_180886362_+@UTR3,chr1_180888110_180888162_+@UTR3,chr1_180888588_180888640_+@UTR3,chr1_180888736_180888788_+@UTR3,chr1_180889630_180889682_+@UTR3,chr1_180889844_180889896_+@UTR3	-0.033880312837478915,-0.020286463327009896,-0.041221993619769345,-0.04700938936247869,-0.0017279394559588102,-0.03420806982637378,-0.05010164480415134,-0.030052944730838138,-0.032746561281063846,0.06236672103169799,0.23747034190671512	chr1_180889844_180889896_+@UTR3	0.23747	3.16964e-25	1.60935e-23
AC234775.3	0.29043821078417104,0.3212443650334388,0.20982705819637443,0.17849036598601573	0.09853896103896105,0.16427798392084106,0.24559725988297418,0.4915857951572238	0.481135	0.283142	0.272273	0.558768	0.764914	4	chrX_101631180_101631232_+@UTR3-EX,chrX_101631446_101631498_+@UTR3-EX,chrX_101631944_101631996_+@UTR3-EX,chrX_101633796_101633848_+@UTR3-EX	-0.09546117280629349,-0.08289227783920397,0.08342451692423333,0.38256116375363125	chrX_101633796_101633848_+@UTR3-EX	0.382561	4.10006e-09	1.33952e-08
MLXIP	0.16020265208599618,0.13100631060873594,0.13180064681858109,0.14001045172429688,0.13887036678835105,0.15281886941063788,0.14529070256340101	0.07361812809007422,0.07756678217189808,0.08512231207092234,0.1506387772009534,0.1700168524045108,0.24234224595310808,0.20069490210853308	0.341152	0.288178	0.293219	0.371968	0.243454	7	chr12_122142788_122142840_+@UTR3,chr12_122143102_122143154_+@UTR3,chr12_122143786_122143838_+@UTR3,chr12_122144240_122144292_+@UTR3,chr12_122144580_122144632_+@UTR3,chr12_122144904_122144956_+@UTR3,chr12_122147140_122147192_+@UTR3	-0.08649782060098012,-0.053388635000274964,-0.04663065583370943,0.010623303495111036,0.031121435452035606,0.0894485698367482,0.055335788780336626	chr12_122144904_122144956_+@UTR3	0.0894486	1.40281e-17	2.02709e-16
DYNC2LI1	0.6720605217510035,0.32793947824899644	0.6287733071187793,0.37122669288122073	0.6729	0.629725	0.329664	0.37284	0.0956722	2	chr2_43789606_43789658_+@UTR3,chr2_43809804_43809856_+@UTR3	-0.03999302031731855,0.04716790551702199	chr2_43809804_43809856_+@UTR3	0.0471679	0.291035	0.3236
ADD2	0.37556128341453726,0.6244387165854628	0.20593149540517963,0.7940685045948204	0.640685	0.80252	0.403242	0.241407	-0.324924	2	chr2_70661506_70661558_-@UTR3,chr2_70662610_70662662_-@UTR3	-0.07912652713607154,0.16504230871257763	chr2_70662610_70662662_-@UTR3	0.165042	0.0154361	0.0202348
FBXL17	0.18760878300388897,0.3077340126930306,0.1833241024667535,0.18255097528815692,0.13878212654817007	0.22160091825809994,0.5662646369171304,0.09195271978622656,0.06796977736388847,0.05221194767465472	0.268176	0.141592	0.434313	0.521427	0.921437	5	chr5_107859222_107859274_-@UTR3,chr5_107859352_107859403_-@UTR3,chr5_107859936_107859988_-@UTR3,chr5_107860134_107860186_-@UTR3,chr5_107861466_107861518_-@UTR3	0.035730516459631156,0.2592181564174538,-0.08924997155100044,-0.11237323201840121,-0.08437647945172853	chr5_107859352_107859403_-@UTR3	0.259218	5.6884e-16	5.98129e-15
TWSG1	0.20845625281054087,0.15876887179693858,0.05573788088819203,0.3320974574999654,0.047043565273933774,0.10589210031033965,0.09200387142008977	0.16120638944437268,0.09617521771137151,0.03864825210193894,0.40015380676709106,0.05751791457161097,0.12752336654852037,0.11877505285509465	0.362942	0.32306	0.262805	0.309437	0.167937	7	chr18_9399320_9399372_+@UTR3,chr18_9399550_9399602_+@UTR3,chr18_9400022_9400074_+@UTR3,chr18_9400564_9400616_+@UTR3,chr18_9400736_9400788_+@UTR3,chr18_9401464_9401516_+@UTR3,chr18_9402056_9402108_+@UTR3	-0.043975706001321724,-0.05933671696135641,-0.013659506188669027,0.06997558821848271,0.013703909700770497,0.02449997185534747,0.02949701439057925	chr18_9400564_9400616_+@UTR3	0.0699756	1.93549e-06	4.20386e-06
NDN	0.10503510704910295,0.8949648929508971	0.18785463333818292,0.8121453666618171	0.900225	0.831761	0.247224	0.315687	0.114115	2	chr15_23685656_23685708_-@UTR3,chr15_23685924_23685976_-@UTR3	0.08772096894979627,-0.08189276782357169	chr15_23685656_23685708_-@UTR3	0.087721	1.36806e-07	3.48623e-07
OSBPL2	0.23569887891038416,0.2677326323329986,0.1706998197671803,0.28458704041439997,0.041281628575036866	0.1466679466623653,0.21582840802818998,0.1569704143663209,0.40949357465883546,0.07103965628428839	0.330575	0.248019	0.37009	0.417672	0.414529	5	chr20_62284030_62284082_+@UTR3,chr20_62294034_62294086_+@UTR3,chr20_62294378_62294430_+@UTR3,chr20_62294722_62294774_+@UTR3,chr20_62296102_62296154_+@UTR3	-0.08764046893040284,-0.05068690322410899,-0.012523633131468592,0.1255528412395568,0.03100072294414627	chr20_62294722_62294774_+@UTR3	0.125553	2.11264e-12	1.18285e-11
DSE	0.25762529984964755,0.32452825913221783,0.22435118344765784,0.19349525757047678	0.19657211770731953,0.2472205095110529,0.3629974317138082,0.19320994106781933	0.368251	0.302361	0.415924	0.461201	0.284416	4	chr6_116435904_116435956_+@UTR3,chr6_116437348_116437400_+@UTR3,chr6_116437758_116437810_+@UTR3,chr6_116437940_116437992_+@UTR3	-0.06019545847090588,-0.07632647815607224,0.13728628214536698,-7.441560588905549e-05	chr6_116437758_116437810_+@UTR3	0.137286	4.30284e-05	7.7326e-05
CSNK1G2	0.9479122784993138,0.052087721500686246	0.9129811556142883,0.08701884438571168	0.94929	0.916716	0.112741	0.145362	0.0503735	2	chr19_1980570_1980621_+@UTR3,chr19_1981312_1981364_+@UTR3	-0.03480879627293165,0.03447091541155103	chr19_1980570_1980621_+@UTR3	-0.0348088	1.68183e-08	4.93953e-08
AC010522.1	0.35124790854564353,0.3537625955487002,0.29498949590565626	0.2895709395524597,0.2701140488733095,0.4403150115742308	0.448657	0.36607	0.447885	0.519586	0.293492	3	chr19_57842726_57842778_+@UTR3,chr19_57844952_57845004_+@UTR3,chr19_57845994_57846046_+@UTR3	-0.04866539089862526,-0.07039619239530248,0.15153807797156682	chr19_57845994_57846046_+@UTR3	0.151538	0.00219247	0.00319497
SYK	0.5214100507284698,0.4785899492715302	0.5015591186689552,0.49844088133104486	0.624259	0.609984	0.593466	0.607741	0.0333742	2	chr9_90896120_90896172_+@UTR3,chr9_90896270_90896322_+@UTR3	-0.017539692055090317,0.024207534009450804	chr9_90896270_90896322_+@UTR3	0.0242075	0.0783677	0.0943084
CERS5	0.10636150896762415,0.7096436965812051,0.18399479445117065	0.14007957413537178,0.7983421253042883,0.06157830056033992	0.294411	0.187883	0.543857	0.625846	0.647995	3	chr12_50129772_50129824_-@UTR3,chr12_50130324_50130376_-@UTR3,chr12_50133524_50133576_-@UTR3	0.03267454846737829,0.08757616549129299,-0.12202000658886249	chr12_50133524_50133576_-@UTR3	-0.12202	1.08008e-08	3.27604e-08
P4HB	0.029934463080156317,0.17229121732768687,0.1805927793553368,0.21235790504824953,0.17735669683859107,0.22746693834997952	0.06994029728299879,0.2511807596164602,0.18545229358033893,0.20374267795044224,0.13790805906442238,0.15177591250533745	0.354937	0.278191	0.310978	0.365252	0.351486	6	chr17_81843152_81843204_-@UTR3,chr17_81843414_81843466_-@UTR3,chr17_81843720_81843772_-@UTR3,chr17_81843866_81843918_-@UTR3,chr17_81845652_81845704_-@UTR3,chr17_81846566_81846618_-@UTR3	0.04001520349601957,0.07889110958447798,0.004871884810206839,-0.008601796252383831,-0.03943000040962971,-0.07566809665665211	chr17_81843414_81843466_-@UTR3	0.0788911	1.45078e-25	7.96639e-24
PLCD3	0.24686806982647005,0.75313193017353	0.43747303955516775,0.5625269604448322	0.776492	0.609027	0.331689	0.499155	0.350465	2	chr17_45111640_45111692_-@UTR3,chr17_45112038_45112090_-@UTR3	0.19302653997330646,-0.18758216256334914	chr17_45111640_45111692_-@UTR3	0.193027	5.09037e-13	3.16038e-12
SFTPB	0.08460303457225583,0.10045647533878319,0.20384461436087148,0.30876822190437686,0.3023276538237127	0.110287398671144,0.08477871850226312,0.1900556541350102,0.3140928983612284,0.3007853303303544	0.487629	0.48076	0.224564	0.23262	0.0204676	5	chr2_85657914_85657966_-@UTR3,chr2_85658240_85658292_-@UTR3,chr2_85658832_85658884_-@UTR3,chr2_85658996_85659048_-@UTR3,chr2_85659192_85659244_-@UTR3	0.0257446256877967,-0.015367514553373138,-0.013469443494931815,0.005469410702250321,-0.0011432688239990108	chr2_85657914_85657966_-@UTR3	0.0257446	0.107933	0.12765
ADAMTS1	0.08933241278608967,0.3252637955829292,0.31217186194142976,0.2732319296895513	0.13518563396375782,0.3475175706888153,0.2694843248716799,0.24781247047574698	0.496289	0.465394	0.341016	0.373709	0.0927271	4	chr21_26836452_26836504_-@UTR3,chr21_26836838_26836890_-@UTR3,chr21_26836990_26837042_-@UTR3,chr21_26837300_26837352_-@UTR3	0.044483050765218926,0.021245380873318398,-0.04367399092211388,-0.02647649052036019	chr21_26836452_26836504_-@UTR3	0.0444831	1.23983e-06	2.76416e-06
SEMA6D	0.21680162712635123,0.20186722812010843,0.20120158606905875,0.13151504425553429,0.24861451442894736	0.23227611159231085,0.18823551991984755,0.05211455308932038,0.04678695922182837,0.48058685617669283	0.378453	0.304377	0.360506	0.447197	0.314252	5	chr15_47771766_47771818_+@UTR3,chr15_47772058_47772110_+@UTR3,chr15_47772614_47772666_+@UTR3,chr15_47773026_47773078_+@UTR3,chr15_47773768_47773820_+@UTR3	0.07588565223864716,0.05079970811970261,-0.0822849797701692,-0.018128779297849396,0.24213939537846335	chr15_47773768_47773820_+@UTR3	0.242139	4.70211e-08	1.29004e-07
RUFY2	0.18071038825199146,0.29028846038464645,0.31318359926497663,0.21581755209838538	0.1864702260820185,0.40255905862990765,0.2909522470177221,0.12001846827035179	0.451679	0.414557	0.36099	0.40554	0.123725	4	chr10_68343966_68344018_-@UTR3,chr10_68344780_68344832_-@UTR3,chr10_68345118_68345170_-@UTR3,chr10_68345492_68345544_-@UTR3	0.025490707574684524,0.1160424536619809,-0.003456726765015572,-0.07450103381706683	chr10_68344780_68344832_-@UTR3	0.116042	0.0660966	0.0802184
CDKAL1	0.47166298344367574,0.24306338207555042,0.28527363448077386	0.28564380598141365,0.1361091580636762,0.5782470359549102	0.526989	0.324418	0.347924	0.604493	0.699918	3	chr6_21231040_21231092_+@UTR3,chr6_21231272_21231324_+@UTR3,chr6_21232308_21232360_+@UTR3	-0.17278059574688914,-0.09316610301488262,0.29330404002009963	chr6_21232308_21232360_+@UTR3	0.293304	2.70893e-05	5.0053e-05
CRCP	0.7863253636726285,0.21367463632737144	0.7487408453309919,0.251259154669008	0.791634	0.755043	0.234121	0.270712	0.0682747	2	chr7_66152510_66152562_+@UTR3,chr7_66154450_66154502_+@UTR3	-0.035774935400794794,0.04179687872815657	chr7_66154450_66154502_+@UTR3	0.0417969	0.410292	0.446753
SWT1	0.42700408599132256,0.27193467303588925,0.17346973405815236,0.12759150691463592	0.41753477896437596,0.2132298836715808,0.3440739168636396,0.025161420500403545	0.523114	0.5651	0.211302	0.150625	-0.111381	4	chr1_185290978_185291030_+@UTR3,chr1_185291466_185291518_+@UTR3,chr1_185291958_185292010_+@UTR3-EX,chr1_185294632_185294684_+@UTR3-EX	-0.005150521700692912,-0.05152374578540725,0.17489513774015086,-0.09271575551845007	chr1_185291958_185292010_+@UTR3-EX	0.174895	0.00107693	0.00163291
MESD	0.23933884664320604,0.3935850082751005,0.36707614508169345	0.2809557950926696,0.4126623617363508,0.3063818431709796	0.542149	0.506662	0.387912	0.428769	0.0976674	3	chr15_80978368_80978420_-@UTR3,chr15_80978768_80978820_-@UTR3,chr15_80978950_80979002_-@UTR3	0.04246734151928952,0.01994982575839821,-0.05949675546415689	chr15_80978950_80979002_-@UTR3	-0.0594968	0.0278162	0.0353206
TMEM127	0.044554508490957385,0.19240927010869463,0.1866742037400397,0.18211670638314742,0.19958456877678482,0.19466074250037604	0.07022959505630368,0.21731360346762904,0.252586231763922,0.19737454826783457,0.12482662416856607,0.13766939727574465	0.404767	0.358828	0.271393	0.324582	0.173801	6	chr2_96250884_96250936_-@UTR3,chr2_96251702_96251754_-@UTR3,chr2_96251956_96252008_-@UTR3,chr2_96252386_96252438_-@UTR3,chr2_96252978_96253030_-@UTR3,chr2_96253244_96253296_-@UTR3	0.026123650386969288,0.02527517037247659,0.06623816918868738,0.0156428354784304,-0.07427788595336154,-0.05652626537678235	chr2_96252978_96253030_-@UTR3	-0.0742779	1.44244e-16	1.67075e-15
SNX18	0.46762378005491634,0.29691224521823667,0.14142579759168933,0.09403817713515757	0.38306385467800735,0.25078986376314577,0.1516026177770557,0.21454366378179118	0.56392	0.476181	0.192186	0.289138	0.24398	4	chr5_54543478_54543530_+@UTR3,chr5_54543678_54543730_+@UTR3,chr5_54545230_54545282_+@UTR3,chr5_54545840_54545892_+@UTR3	-0.0770151088270708,-0.037301798499204786,0.01975380721177225,0.1284023236716368	chr5_54545840_54545892_+@UTR3	0.128402	0.00174981	0.0025865
ZNF131	0.32675977031211256,0.12995582686976387,0.17444500213457628,0.27786865966843904,0.0909707410151081	0.2597958175942177,0.10381080287432927,0.16332083647564158,0.44267041423718145,0.030402128818629953	0.445958	0.427867	0.306483	0.327216	0.0597451	5	chr5_43175204_43175256_+@UTR3,chr5_43175374_43175426_+@UTR3,chr5_43175556_43175608_+@UTR3,chr5_43175708_43175759_+@UTR3,chr5_43176042_43176094_+@UTR3	-0.06623546645930944,-0.02556613761285513,-0.010708496895895647,0.16407037885396614,-0.05975179757518542	chr5_43175708_43175759_+@UTR3	0.16407	5.04778e-06	1.03282e-05
TUBGCP4	0.1607749997469244,0.12979681391025397,0.14617671205969812,0.13841803747045117,0.13509284536020247,0.1692567540505941,0.06137738492459632,0.0591064524772794	0.11012293717200695,0.19322007643628414,0.14867348023853263,0.17439516712491848,0.07645890747815969,0.17389952060903435,0.0742554615305386,0.048974449410525096	0.347336	0.34901	0.252333	0.250544	-0.00693709	8	chr15_43405296_43405348_+@UTR3,chr15_43405738_43405790_+@UTR3,chr15_43406408_43406460_+@UTR3,chr15_43406704_43406756_+@UTR3,chr15_43407060_43407112_+@UTR3,chr15_43407346_43407398_+@UTR3,chr15_43408176_43408228_+@UTR3,chr15_43408730_43408782_+@UTR3	-0.04823518227964346,0.06545944877423776,0.004693103756502587,0.0380778179894736,-0.056086965333086686,0.006862275990564659,0.015293246214002257,-0.007584218083974907	chr15_43405738_43405790_+@UTR3	0.0654594	1.02474e-10	4.27003e-10
SLK	0.19057734404095844,0.19571798120460357,0.2540537242617411,0.16987575270376726,0.1897751977889297	0.1310459110699816,0.20289442940093969,0.17301855282218878,0.23073984963981262,0.2623012570670774	0.38078	0.320895	0.366406	0.426419	0.246856	5	chr10_104026050_104026102_+@UTR3,chr10_104026864_104026916_+@UTR3,chr10_104027154_104027206_+@UTR3,chr10_104027878_104027930_+@UTR3,chr10_104028554_104028606_+@UTR3	-0.05826038593789784,0.008205659750626537,-0.07978487282114732,0.06173382349470241,0.07334056381081791	chr10_104027154_104027206_+@UTR3	-0.0797849	3.75569e-11	1.68223e-10
INPP4B	0.2236678746530358,0.24624395032689153,0.1564087738511419,0.3736794011689309	0.4901789744760389,0.06991605127198496,0.07259287638149045,0.3673120978704856	0.451523	0.306874	0.266817	0.501106	0.557154	4	chr4_142023494_142023546_-@UTR3,chr4_142027982_142028034_-@UTR3,chr4_142028560_142028612_-@UTR3,chr4_142028712_142028764_-@UTR3	0.26674869904215537,-0.1679494779341757,-0.0762148825076864,-0.0016602299893181405	chr4_142023494_142023546_-@UTR3	0.266749	2.44906e-13	1.60379e-12
BLOC1S2	0.3534574656334793,0.6465425343665208	0.41046928404946126,0.5895307159505387	0.684761	0.635113	0.429532	0.47918	0.108587	2	chr10_100274754_100274806_-@UTR3,chr10_100275126_100275178_-@UTR3	0.05714861923905612,-0.0565738807546603	chr10_100274754_100274806_-@UTR3	0.0571486	0.00640797	0.00883106
IQCE	0.34859886135433077,0.22369988342245842,0.2034970670117954,0.22420418821141544	0.35608677037248465,0.17999143713429427,0.21244945530659815,0.2514723371866229	0.46131	0.451091	0.356742	0.36721	0.0323178	4	chr7_2607138_2607190_+@UTR3,chr7_2610240_2610292_+@UTR3,chr7_2610854_2610906_+@UTR3,chr7_2614214_2614266_+@UTR3	0.017564272694994387,-0.03148716806300547,0.018508968870421527,0.038457449963752915	chr7_2614214_2614266_+@UTR3	0.0384574	0.194314	0.221812
SNAP47	0.8786403294229492,0.12135967057705073	0.9023887453352747,0.09761125466472528	0.883163	0.900869	0.318545	0.300839	-0.0286384	2	chr1_227781022_227781074_+@UTR3,chr1_227781192_227781244_+@UTR3	0.02360961876284906,-0.023986585581758382	chr1_227781192_227781244_+@UTR3	-0.0239866	0.0329043	0.0414195
ISY1-RAB43	0.08902700406733835,0.9109729959326617	0.06520438211527438,0.9347956178847256	0.915074	0.937056	0.156652	0.13467	-0.0342461	2	chr3_129129160_129129212_-@UTR3,chr3_129129804_129129856_-@UTR3	-0.021093065593736027,0.023656019140415707	chr3_129129804_129129856_-@UTR3	0.023656	0.13414	0.156472
SRSF7	0.07923142900267692,0.22103275893521393,0.26306756164248135,0.12205319703708843,0.16105972701579363,0.15355532636674576	0.09335768036354364,0.1662695220788966,0.3372336961549864,0.1579912293606243,0.16121765150051565,0.08393022054143351	0.278804	0.23839	0.349696	0.380247	0.225929	6	chr2_38743676_38743728_-@UTR3,chr2_38744098_38744150_-@UTR3,chr2_38744474_38744526_-@UTR3,chr2_38744928_38744980_-@UTR3,chr2_38748766_38748818_-@UTR3,chr2_38749468_38749520_-@UTR3	0.015395435683764155,-0.05342379558119684,0.07494843722943162,0.03711907709946548,0.0014651789999420295,-0.0680218734785473	chr2_38744474_38744526_-@UTR3	0.0749484	2.30984e-08	6.63161e-08
RBM25	0.05931048623447737,0.6241505846596059,0.1071259996609054,0.11062620407159571,0.09878672537341554	0.0066525369700525605,0.9019453414694104,0.02736968904825863,0.042994857067060833,0.02103757544521753	0.425098	0.544095	0.275182	0.188826	-0.356063	5	chr14_73100800_73100852_+@UTR3,chr14_73105960_73106012_+@UTR3,chr14_73119796_73119848_+@UTR3,chr14_73120554_73120606_+@UTR3,chr14_73120774_73120826_+@UTR3	-0.053052053106137205,0.27750124322630987,-0.08011777205727735,-0.06800033956765789,-0.0781147747620126	chr14_73105960_73106012_+@UTR3	0.277501	2.7436e-25	1.40264e-23
PRPS2	0.4862594741725513,0.5137405258274488	0.7091862502576788,0.29081374974232116	0.592189	0.757308	0.612544	0.447425	-0.354823	2	chrX_12822794_12822846_+@UTR3,chrX_12822960_12823012_+@UTR3	0.21576467915155706,-0.21329474103883606	chrX_12822794_12822846_+@UTR3	0.215765	2.58853e-05	4.7936e-05
EP400	0.24044389266356905,0.28355860768761376,0.21855986939279065,0.17293643672936193,0.0845011935266646	0.20767367708218312,0.32367971921495264,0.17410282948479505,0.13293267400675923,0.16161110021130992	0.449115	0.411265	0.305759	0.347606	0.127019	5	chr12_132077808_132077860_+@UTR3,chr12_132078818_132078870_+@UTR3,chr12_132078884_132078935_+@UTR3,chr12_132079072_132079124_+@UTR3,chr12_132080344_132080396_+@UTR3	-0.03061224196493495,0.04181540625416874,-0.04202954042993359,-0.037566786586541695,0.0790171842963575	chr12_132080344_132080396_+@UTR3	0.0790172	7.91655e-08	2.09591e-07
PGGT1B	0.09969159238567346,0.09608606145328429,0.06350107689889972,0.055244488300329964,0.1510860529699898,0.1772040764240541,0.11649364540971363,0.07132651252489705,0.16936649363315798	0.0685920787615703,0.09527147327299113,0.027102830849352482,0.09673681902245433,0.21588574280918632,0.21987070237654138,0.1290813741700028,0.06922503695658026,0.07823394178132116	0.313391	0.325186	0.196481	0.182785	-0.0533015	9	chr5_115205140_115205192_-@UTR3,chr5_115205374_115205426_-@UTR3,chr5_115205530_115205582_-@UTR3,chr5_115208094_115208146_-@UTR3,chr5_115211050_115211102_-@UTR3,chr5_115211222_115211274_-@UTR3,chr5_115211398_115211450_-@UTR3,chr5_115211882_115211934_-@UTR3,chr5_115212172_115212224_-@UTR3	-0.021598908995891328,0.008658369077885072,-0.026166963829787997,0.05080552640567057,0.0726242085883638,0.05061654840966279,0.021351132315832203,0.007440287893753089,-0.0813300001177432	chr5_115212172_115212224_-@UTR3	-0.08133	2.6652e-09	8.92777e-09
BMP5	0.7115382627668961,0.28846173723310387	0.7726441787822863,0.22735582121771378	0.33737	0.280673	0.729919	0.786616	0.26544	2	chr6_55754728_55754780_-@UTR3,chr6_55755420_55755472_-@UTR3	0.07469200398809783,-0.041032740466093676	chr6_55754728_55754780_-@UTR3	0.074692	0.012911	0.0170818
RBPMS	0.39634018075406185,0.5220082791750469,0.08165154007089137	0.714184797433625,0.20417266977823756,0.08164253278813757	0.428123	0.725642	0.417618	0.200413	-0.761232	3	chr8_30547428_30547480_+@UTR3,chr8_30570730_30570782_+@UTR3,chr8_30572222_30572274_+@UTR3	0.31730018721723385,-0.31695341245861663,0.00023515825094609644	chr8_30547428_30547480_+@UTR3	0.3173	1.59421e-21	4.36085e-20
MICAL1	0.16474165632534873,0.25856244547348955,0.11932059757164634,0.13984158349009285,0.16385707675649505,0.15367664038292747	0.2907689831996869,0.3285086327273352,0.09383566587343622,0.06844051863850828,0.1523434034095015,0.06610279615153207	0.308484	0.213953	0.371322	0.449352	0.5279	6	chr6_109462802_109462854_-@UTR3,chr6_109463258_109463310_-@UTR3,chr6_109463494_109463546_-@UTR3,chr6_109464364_109464416_-@UTR3,chr6_109464524_109464576_-@UTR3,chr6_109465610_109465662_-@UTR3	0.13256876613950253,0.08035297599773072,-0.010381234236745931,-0.05542776437895883,0.0031000319782949204,-0.07213295939760157	chr6_109462802_109462854_-@UTR3	0.132569	3.9579e-05	7.15258e-05
USP38	0.4097474558262435,0.5902525441737565	0.28515859886827627,0.7148414011317238	0.466655	0.355134	0.628228	0.739749	0.393994	2	chr4_143220836_143220888_+@UTR3,chr4_143221302_143221354_+@UTR3	-0.11119454812602031,0.12210449859584183	chr4_143221302_143221354_+@UTR3	0.122104	0.0169208	0.0220795
CAPN15	0.839943974318122,0.1600560256818781	0.7563825465083177,0.24361745349168226	0.84975	0.794592	0.405123	0.459704	0.0968252	2	chr16_554496_554548_+@UTR3,chr16_554610_554661_+@UTR3	-0.08374351953523307,0.07534032542876423	chr16_554496_554548_+@UTR3	-0.0837435	0.00484188	0.00677864
SLC25A11	0.19167422651310514,0.8083257734868948	0.32201699952496793,0.677983000475032	0.82819	0.71945	0.313742	0.422482	0.203067	2	chr17_4937290_4937342_-@UTR3,chr17_4937572_4937624_-@UTR3	0.13055778715578567,-0.13006561080484724	chr17_4937290_4937342_-@UTR3	0.130558	1.61398e-11	7.77414e-11
STK25	0.07116069573762444,0.10963128988363065,0.25645456384031096,0.5627534505384341	0.07302967566634025,0.10095863871230261,0.33314158749920736,0.49287009812214977	0.573516	0.564043	0.159148	0.172492	0.0240304	4	chr2_241493360_241493412_-@UTR3,chr2_241494994_241495045_-@UTR3,chr2_241495132_241495184_-@UTR3,chr2_241495556_241495608_-@UTR3	0.0022930992367805325,-0.008245521507759743,0.07684330214557628,-0.06951451136721215	chr2_241495132_241495184_-@UTR3	0.0768433	4.78382e-05	8.53695e-05
SMARCD1	0.7378220496434579,0.2621779503565421	0.6173254467271543,0.3826745532728458	0.746562	0.630365	0.287889	0.404086	0.244075	2	chr12_50099126_50099178_+@UTR3,chr12_50100556_50100608_+@UTR3	-0.11910149233857059,0.11999387486009178	chr12_50100556_50100608_+@UTR3	0.119994	0.000254721	0.000417108
SAP30BP	0.724137113223804,0.1511519690894885,0.09693437988471862,0.027776537801988906	0.6290758573380314,0.1794080945038584,0.12997910486626224,0.06153694329184798	0.729397	0.635616	0.158757	0.213617	0.198549	4	chr17_75668566_75668618_+@UTR3,chr17_75706730_75706782_+@UTR3,chr17_75707598_75707650_+@UTR3,chr17_75707908_75707960_+@UTR3	-0.0948007536287625,0.0283833434542011,0.03314747577931043,0.03388183674747866	chr17_75668566_75668618_+@UTR3	-0.0948008	2.19666e-08	6.33611e-08
N4BP2	0.43497095051831075,0.5650290494816893	0.6200680272108844,0.37993197278911567	0.455329	0.633538	0.580547	0.402338	-0.476523	2	chr4_40155066_40155118_+@UTR3,chr4_40156436_40156488_+@UTR3	0.2494270128547355,-0.15546666090262984	chr4_40155066_40155118_+@UTR3	0.249427	0.000231192	0.000380259
YRDC	0.3275462564990875,0.4274910352034988,0.24496270829741368	0.36321546332904087,0.46093323305565065,0.17585130361530846	0.423862	0.377555	0.523728	0.56644	0.166908	3	chr1_37803124_37803176_-@UTR3,chr1_37803330_37803382_-@UTR3,chr1_37803648_37803700_-@UTR3	0.03314350950630052,0.03136685977267867,-0.07090115645877942	chr1_37803648_37803700_-@UTR3	-0.0709012	0.0234174	0.0299868
YWHAB	0.27219649013891584,0.2321401531935005,0.1782271718766616,0.18404751421909255,0.13338867057182965	0.28269702401733643,0.3063621144409573,0.0846604627172564,0.20840024721131464,0.11788015161313524	0.414382	0.432922	0.304604	0.286799	-0.0631478	5	chr20_44906030_44906082_+@UTR3,chr20_44906466_44906518_+@UTR3,chr20_44907206_44907258_+@UTR3,chr20_44908158_44908209_+@UTR3,chr20_44908392_44908444_+@UTR3	0.010457836100583928,0.07415903738551657,-0.09359257583537152,0.024297502595345022,-0.015555922846027276	chr20_44907206_44907258_+@UTR3	-0.0935926	2.61767e-13	1.70367e-12
HMCN1	0.655048299497322,0.3449517005026779	0.7414356365666164,0.2585643634333837	0.681665	0.760504	0.39866	0.31982	-0.157895	2	chr1_186189908_186189960_+@UTR3,chr1_186190474_186190526_+@UTR3	0.08885647464652491,-0.07680877480310822	chr1_186189908_186189960_+@UTR3	0.0888565	0.00179826	0.00265336
CEP350	0.14130958344587824,0.11256255031276607,0.05750458381451641,0.08562767610390448,0.06377080888653482,0.13185852257303562,0.08313905434570301,0.106688946486022,0.21753827403163933	0.09138483896592604,0.04962063659989798,0.01576523500902916,0.027322089929915555,0.03575408482228213,0.16262569600305804,0.03830317826179096,0.1692773495245554,0.40994689088354475	0.24895	0.151284	0.30345	0.389362	0.718596	9	chr1_180111156_180111208_+@UTR3,chr1_180111594_180111646_+@UTR3,chr1_180112172_180112224_+@UTR3,chr1_180112718_180112770_+@UTR3,chr1_180113248_180113300_+@UTR3,chr1_180113388_180113440_+@UTR3,chr1_180114218_180114270_+@UTR3,chr1_180114474_180114526_+@UTR3,chr1_180114650_180114702_+@UTR3	-0.04854264305162387,-0.06149060283721227,-0.04027361618653065,-0.05682466295448287,-0.02661911178364121,0.03184622605003548,-0.043416362876680784,0.06361710830917992,0.19287130736004565	chr1_180114650_180114702_+@UTR3	0.192871	8.12941e-24	3.25748e-22
MBD1	0.18335621266573,0.43847937815727855,0.14339456718723617,0.2347698419897553	0.15190399674359747,0.4692573544394508,0.06427809497449408,0.3145605538424577	0.30589	0.319474	0.454006	0.441331	-0.0626874	4	chr18_50269004_50269056_-@UTR3,chr18_50269150_50269202_-@UTR3,chr18_50270736_50270788_-@UTR3,chr18_50271148_50271200_-@UTR3	-0.030746632401136703,0.031097711790584903,-0.07816043581106855,0.08009459254820964	chr18_50271148_50271200_-@UTR3	0.0800946	5.65469e-11	2.45136e-10
MYO9B	0.6872809448348257,0.3127190551651743	0.6899532445663715,0.3100467554336285	0.732595	0.734738	0.432166	0.430022	-0.00421482	2	chr19_17212388_17212440_+@UTR3,chr19_17212618_17212670_+@UTR3	0.0028466229936260357,-0.0023020801769417787	chr19_17212388_17212440_+@UTR3	0.00284662	0.858318	0.878828
AC104532.1	0.2740680516048029,0.2825475954725706,0.23156497174758903,0.21181938117503749	0.3632401756958358,0.28858488398724724,0.18766981345093062,0.16050512686598636	0.449124	0.502974	0.352165	0.290313	-0.16337	4	chr19_5909146_5909198_+@UTR3,chr19_5909294_5909346_+@UTR3,chr19_5909824_5909876_+@UTR3,chr19_5910222_5910274_+@UTR3	0.09780457631684264,0.015863425115093033,-0.031031043577617573,-0.038099218800058676	chr19_5909146_5909198_+@UTR3	0.0978046	0.000885972	0.00135612
DCAF5	0.1288807304426556,0.2668435317254183,0.604275737831926	0.06757849862396974,0.11074160614839523,0.821679895227635	0.651728	0.740437	0.223925	0.121807	-0.184107	3	chr14_69051968_69052020_-@UTR3,chr14_69053166_69053218_-@UTR3,chr14_69053726_69053778_-@UTR3	-0.06091811536085391,-0.1555650551401192,0.21707158965155293	chr14_69053726_69053778_-@UTR3	0.217072	8.95686e-15	7.44363e-14
MACROH2A1	0.2866540724947049,0.7133459275052951	0.3219277850761939,0.6780722149238061	0.761333	0.735572	0.44971	0.475471	0.0496615	2	chr5_135334496_135334548_-@UTR3,chr5_135334654_135334706_-@UTR3	0.03540338724885328,-0.03512380633807166	chr5_135334496_135334548_-@UTR3	0.0354034	0.0016914	0.00250516
PRXL2A	0.304672757151122,0.3473378213954294,0.30429021577221255,0.04369920568123599	0.14553506462007554,0.3973301148416356,0.24676964588891584,0.21036517464937304	0.513185	0.400349	0.293898	0.40734	0.35822	4	chr10_80433282_80433334_+@UTR3,chr10_80434492_80434544_+@UTR3,chr10_80435834_80435886_+@UTR3,chr10_80437076_80437128_+@UTR3	-0.13804633301015976,0.061335661909250605,-0.03950691007214768,0.1819459455160694	chr10_80437076_80437128_+@UTR3	0.181946	2.70527e-07	6.64927e-07
ZNF608	0.6769010987722769,0.32309890122772306	0.7470390397985494,0.2529609602014507	0.42935	0.371613	0.720594	0.77833	0.208351	2	chr5_124637194_124637246_-@UTR3,chr5_124637456_124637508_-@UTR3	0.07233720707982294,-0.05460953905800009	chr5_124637194_124637246_-@UTR3	0.0723372	0.106838	0.126394
KLF16	0.20764950529808632,0.7923504947019138	0.18742860577066647,0.8125713942293336	0.808112	0.826384	0.279768	0.261496	-0.0322569	2	chr19_1853690_1853742_-@UTR3,chr19_1854200_1854252_-@UTR3	-0.020455876540555223,0.019763277722171346	chr19_1853690_1853742_-@UTR3	-0.0204559	0.358219	0.393113
PHKA1	0.5413649422087142,0.2635613274492405,0.19507373034204525	0.7094282666953475,0.1431038871411542,0.14746784616349837	0.345755	0.243757	0.605319	0.729573	0.504302	3	chrX_72579960_72580012_-@UTR3,chrX_72580478_72580529_-@UTR3,chrX_72580638_72580690_-@UTR3	0.1809735091875151,-0.04355188562405135,0.03438013316749719	chrX_72579960_72580012_-@UTR3	0.180974	0.01089	0.014535
RHBDD1	0.3248235258820214,0.1279729810223446,0.18121689942833283,0.1282414916458153,0.05769825356141258,0.14567384189927374,0.03437300656079949	0.3260955367258163,0.06988832039605741,0.17248318191205653,0.08754017445570283,0.10039481026920004,0.1334259487101124,0.11017202753105444	0.415995	0.379241	0.195126	0.242449	0.133449	7	chr2_226996370_226996422_+@UTR3,chr2_226996744_226996796_+@UTR3,chr2_226996904_226996956_+@UTR3,chr2_226997250_226997302_+@UTR3,chr2_226997816_226997868_+@UTR3,chr2_226998268_226998320_+@UTR3,chr2_226999128_226999180_+@UTR3	0.005929030899177845,-0.05169766788388201,-0.0036518727988938404,-0.034442354921573645,0.04826726067219978,-0.0065664749158524105,0.08116364742769291	chr2_226999128_226999180_+@UTR3	0.0811636	8.35994e-06	1.65701e-05
PLXNA2	0.17267994289679733,0.3724677400470207,0.45485231705618206	0.2645652334345089,0.3342762081449629,0.4011585584205283	0.588803	0.524124	0.219844	0.306069	0.167877	3	chr1_208022386_208022438_-@UTR3,chr1_208026332_208026384_-@UTR3,chr1_208026800_208026852_-@UTR3	0.08640927899476566,-0.04142806413452599,-0.05574818302057516	chr1_208022386_208022438_-@UTR3	0.0864093	0.170272	0.195815
OPN3	0.148605450176916,0.240160948141783,0.344924467213609,0.2663091344676921	0.34475672177285077,0.24191379856702436,0.3172355869936515,0.09609389266647331	0.434388	0.293804	0.279258	0.41958	0.564131	4	chr1_241593600_241593652_-@UTR3,chr1_241594100_241594152_-@UTR3,chr1_241629930_241629982_-@UTR3,chr1_241630566_241630618_-@UTR3	0.20624918597173544,0.01620808205672719,-0.014387640205202723,-0.15124451554684948	chr1_241593600_241593652_-@UTR3	0.206249	2.60516e-09	8.7385e-09
TPD52L1	0.9189896999136711,0.08101030008632892	0.875254590294056,0.12474540970594414	0.918218	0.883269	0.248596	0.283544	0.0559827	2	chr6_125263236_125263288_+@UTR3,chr6_125263462_125263514_+@UTR3	-0.04309438027550272,0.045919501657474465	chr6_125263462_125263514_+@UTR3	0.0459195	0.00541797	0.00752829
UBXN6	0.09624635726748147,0.9037536427325186	0.17096463791498506,0.8290353620850149	0.908845	0.841933	0.185696	0.252608	0.11033	2	chr19_4444982_4445034_-@UTR3,chr19_4445450_4445502_-@UTR3	0.07515817392889879,-0.07438499108098928	chr19_4444982_4445034_-@UTR3	0.0751582	6.49068e-06	1.30606e-05
STX16	0.2832897857037606,0.18242836710156066,0.12959288736125496,0.18229694480856215,0.22239201502486158	0.17990888549847103,0.10673302640114168,0.0746672293339797,0.1682017323785506,0.4704891263878569	0.397377	0.265749	0.322337	0.513585	0.580444	5	chr20_58676224_58676276_+@UTR3,chr20_58676558_58676610_+@UTR3,chr20_58676964_58677016_+@UTR3,chr20_58677510_58677562_+@UTR3,chr20_58679212_58679264_+@UTR3	-0.10132078754018112,-0.07355355463746728,-0.05272136738994025,-0.012202145349821392,0.24878614889667944	chr20_58679212_58679264_+@UTR3	0.248786	2.44671e-14	1.91927e-13
ABCA11P	0.33596576005607515,0.2866231323149875,0.0771805138329785,0.06300477002484663,0.09594394343093446,0.14128188034017783	0.3848302096283948,0.23972895008512968,0.027607840175450038,0.11101126891733794,0.11639306849333256,0.1204286627003549	0.181715	0.205465	0.411368	0.387943	-0.177219	6	chr4_426318_426370_-@UTR3,chr4_426592_426644_-@UTR3,chr4_426988_427040_-@UTR3,chr4_440020_440072_-@UTR3,chr4_441250_441302_-@UTR3,chr4_441404_441456_-@UTR3	0.058694355989961755,-0.034897045295436635,-0.03391951916027252,0.06146901666572703,0.0339646550140586,-0.007116785783787882	chr4_440020_440072_-@UTR3	0.061469	0.000824186	0.00126731
NR3C1	0.058111011285167956,0.2313358102358848,0.16469244389270676,0.07964019886110807,0.10052733634334364,0.1317179497961007,0.10203957854875655,0.055999012569059196,0.07593665846787245	0.09054918177036896,0.4039726464850666,0.11897646357302176,0.0632456146242129,0.0370630124852105,0.14612154061844948,0.09132723620958579,0.02351869846686554,0.025225605767218304	0.247201	0.184087	0.308787	0.378948	0.425293	9	chr5_143278260_143278312_-@UTR3,chr5_143278506_143278558_-@UTR3,chr5_143279284_143279336_-@UTR3,chr5_143279624_143279676_-@UTR3,chr5_143280492_143280544_-@UTR3,chr5_143281092_143281143_-@UTR3,chr5_143281204_143281256_-@UTR3,chr5_143281386_143281438_-@UTR3,chr5_143281830_143281882_-@UTR3	0.03372913102801766,0.17333941947526582,-0.044373709694138355,-0.015008131079735143,-0.06199224600594113,0.015641052243446696,-0.009386813251635179,-0.03102120034749433,-0.049235128756174404	chr5_143278506_143278558_-@UTR3	0.173339	4.23626e-22	1.31395e-20
WDR5	0.39583653215833126,0.35177018062820586,0.2523932872134629	0.4130767532242086,0.30422522323429046,0.28269802354150086	0.542538	0.531944	0.395766	0.407719	0.0284506	3	chr9_134157958_134158010_+@UTR3,chr9_134158140_134158192_+@UTR3,chr9_134158494_134158546_+@UTR3	0.0183233233506363,-0.046065468494517314,0.03155620072818405	chr9_134158140_134158192_+@UTR3	-0.0460655	0.0210255	0.0270735
RPL3L	0.2569259869261367,0.7430740130738633	0.10974006153326199,0.890259938466738	0.781682	0.892286	0.413563	0.302221	-0.190925	2	chr16_1944556_1944608_-@UTR3,chr16_1944732_1944783_-@UTR3	-0.146142481197651,0.14723071083401806	chr16_1944732_1944783_-@UTR3	0.147231	3.87566e-16	4.16985e-15
MSANTD2	0.5270973614313881,0.472902638568612	0.6823945987229034,0.31760540127709663	0.506257	0.361414	0.556804	0.701647	0.486219	2	chr11_124767134_124767186_-@UTR3,chr11_124767878_124767930_-@UTR3	0.15391677885451172,-0.1519104747949817	chr11_124767134_124767186_-@UTR3	0.153917	1.81751e-05	3.4476e-05
APOOL	0.2945992252675188,0.08458437225367119,0.4752295272616611,0.1455868752171488	0.1676791762331975,0.0015527950310559005,0.594772971211504,0.23599505752424263	0.324041	0.187225	0.431185	0.568239	0.791406	4	chrX_85087740_85087792_+@UTR3,chrX_85088366_85088418_+@UTR3,chrX_85092256_85092308_+@UTR3,chrX_85092898_85092950_+@UTR3	-0.10356350738497813,-0.05351887636367091,0.13429073693014754,0.11062320226399266	chrX_85092256_85092308_+@UTR3	0.134291	2.49045e-12	1.3798e-11
ZNF516	0.12851911323728551,0.1844534861905209,0.2697998594460804,0.1588249150942348,0.2584026260318783	0.2688618091706199,0.3273545694025251,0.23646391953101747,0.06993852061216829,0.0973811812836691	0.417415	0.278061	0.331054	0.470546	0.586084	5	chr18_76358366_76358418_-@UTR3,chr18_76359640_76359692_-@UTR3,chr18_76360258_76360310_-@UTR3,chr18_76361024_76361076_-@UTR3,chr18_76362244_76362296_-@UTR3	0.14428771541605767,0.14655268782174075,-0.027608421180767645,-0.08169944923788067,-0.15353931141836297	chr18_76362244_76362296_-@UTR3	-0.153539	7.62809e-12	3.90788e-11
TRPS1	0.45543904754988634,0.16873457294269212,0.12494521389494753,0.2508811656124741	0.7754544850966566,0.07916035768441235,0.04188064035436878,0.10350451686456222	0.30036	0.128172	0.472392	0.624962	1.22861	4	chr8_115409894_115409946_-@UTR3,chr8_115410210_115410262_-@UTR3,chr8_115411822_115411874_-@UTR3,chr8_115412714_115412766_-@UTR3	0.3139910511697859,-0.0934380637176265,-0.08689527096110872,-0.14994429644855745	chr8_115409894_115409946_-@UTR3	0.313991	1.02278e-12	6.05095e-12
ABHD17B	0.49574936672954845,0.27832106224119735,0.22592957102925415	0.5015821480107194,0.3539940218511647,0.14442383013811586	0.366776	0.348302	0.562185	0.584578	0.0745611	3	chr9_71865410_71865462_-@UTR3,chr9_71866208_71866260_-@UTR3,chr9_71866468_71866520_-@UTR3	0.02892625341014443,0.10004435255306987,-0.0487679665225105	chr9_71866208_71866260_-@UTR3	0.100044	0.0503364	0.0620975
AQP4	0.11075035715467563,0.1710874996374634,0.07321289589345929,0.20328382095382652,0.14453241369750924,0.09191984117335981,0.10263884589914742,0.10257432559055867	0.22187336473050756,0.1283478426335569,0.08761476618619475,0.2379287379287379,0.05985680985680985,0.08920841063698205,0.053161124589696004,0.12200894343751485	0.308085	0.269724	0.296449	0.3472	0.191843	8	chr18_26852536_26852588_-@UTR3,chr18_26853726_26853778_-@UTR3,chr18_26854174_26854226_-@UTR3,chr18_26854658_26854710_-@UTR3,chr18_26855034_26855086_-@UTR3,chr18_26855272_26855324_-@UTR3,chr18_26855760_26855812_-@UTR3,chr18_26856084_26856136_-@UTR3	0.18463254743094126,0.03334194929897194,0.10018809194734483,0.10698048094392812,0.005592348549684573,0.08215580746494987,0.0401338032666253,0.09619722390595621	chr18_26852536_26852588_-@UTR3	0.184633	3.18457e-05	5.82607e-05
ANO1	0.5118478476303954,0.1325251360449264,0.2810862077183774,0.0745408086063007	0.577596452427865,0.10844820888379794,0.23161889099984045,0.08233644768849657	0.572135	0.61112	0.287969	0.257339	-0.0950997	4	chr11_70188456_70188508_+@UTR3,chr11_70189008_70189060_+@UTR3,chr11_70189214_70189266_+@UTR3,chr11_70189398_70189450_+@UTR3	0.06508756472167276,-0.02460612717302821,-0.0498561421410707,0.006988254091037899	chr11_70188456_70188508_+@UTR3	0.0650876	0.133976	0.156323
SLC46A1	0.3754056438492922,0.6245943561507079	0.4097899605517889,0.590210039448211	0.632066	0.598385	0.387974	0.421655	0.0790015	2	chr17_28395690_28395742_-@UTR3,chr17_28398206_28398258_-@UTR3	0.05905727902546587,-0.014742047732639096	chr17_28395690_28395742_-@UTR3	0.0590573	0.438199	0.474631
SEC24C	0.34971514673922627,0.4537807588407716,0.1965040944200022	0.24629716279922875,0.3813544236640662,0.372348413536705	0.531204	0.411306	0.386105	0.509242	0.369054	3	chr10_73770680_73770732_+@UTR3,chr10_73771326_73771378_+@UTR3,chr10_73772066_73772118_+@UTR3	-0.10258251173753644,-0.071765868864623,0.1760725424591143	chr10_73772066_73772118_+@UTR3	0.176073	8.66671e-12	4.39141e-11
EXOC5	0.051441568192170585,0.056141336393695555,0.1560990663048897,0.331953289403289,0.20539550100762388,0.19896923869833127	0.09211366980972302,0.06852113621947162,0.19296590336983777,0.36061222124756653,0.1539963290605449,0.13179074029285603	0.444132	0.414706	0.173162	0.217941	0.0989002	6	chr14_57204168_57204220_-@UTR3,chr14_57205984_57206036_-@UTR3,chr14_57207432_57207484_-@UTR3,chr14_57207632_57207684_-@UTR3,chr14_57207818_57207870_-@UTR3,chr14_57208322_57208374_-@UTR3	0.0491850240269008,0.021532511079323538,0.0444570340903081,0.03443792753993502,-0.04290685052595408,-0.05821712406526797	chr14_57208322_57208374_-@UTR3	-0.0582171	0.00188192	0.00277074
FCHSD2	0.15954160494119268,0.1893793468641365,0.2142541713623705,0.25433019677519836,0.18249468005710198	0.28417676331371344,0.18970447903573978,0.17555917693862189,0.20525013613174223,0.14530944458018255	0.406708	0.340323	0.325206	0.406116	0.25709	5	chr11_72836902_72836954_-@UTR3,chr11_72837406_72837458_-@UTR3,chr11_72837970_72838022_-@UTR3,chr11_72838128_72838180_-@UTR3,chr11_72838386_72838438_-@UTR3	0.12511620201344023,0.0011916108250539514,-0.03771363390637189,-0.04807062550286806,-0.036147511190725456	chr11_72836902_72836954_-@UTR3	0.125116	3.34726e-07	8.11421e-07
GCC1	0.20670362699748948,0.4253771603553141,0.3679192126471964	0.36721336132417653,0.3368896329228969,0.2958970057529266	0.504155	0.41093	0.4172	0.501017	0.294974	3	chr7_127580698_127580750_-@UTR3,chr7_127581160_127581212_-@UTR3,chr7_127581970_127582022_-@UTR3	0.16127845039138047,-0.08484307126882684,-0.0685863679199114	chr7_127580698_127580750_-@UTR3	0.161278	1.76251e-05	3.35012e-05
INAFM2	0.22792207445533466,0.14093826688268127,0.32317177639634587,0.28131833587636496,0.02664954638927331	0.12179135844447231,0.07718338894746167,0.33587251968676657,0.38927751277332895,0.07587522014797043	0.410015	0.323378	0.317743	0.409553	0.342457	5	chr15_40324984_40325036_+@UTR3,chr15_40325212_40325264_+@UTR3,chr15_40325808_40325860_+@UTR3,chr15_40326286_40326338_+@UTR3,chr15_40326684_40326736_+@UTR3	-0.10471975077894945,-0.06231862496094445,0.013652574025402542,0.10863505995312195,0.05044171752597019	chr15_40326286_40326338_+@UTR3	0.108635	1.78987e-14	1.43596e-13
LONP2	0.19842508994316638,0.14928095383601217,0.15626773719452375,0.11395761932937189,0.17553494189383254,0.08940501744792492,0.05351146941211914,0.06361717094304925	0.09253828835242382,0.07792077255583085,0.5446297678253648,0.05031829758160657,0.0922115417185344,0.0572768080772613,0.03381105210143898,0.05129347178753924	0.348604	0.361625	0.252344	0.242102	-0.0529082	8	chr16_48351826_48351878_+@UTR3,chr16_48352972_48353024_+@UTR3,chr16_48353490_48353541_+@UTR3,chr16_48353928_48353980_+@UTR3,chr16_48355004_48355056_+@UTR3,chr16_48355468_48355520_+@UTR3,chr16_48355942_48355994_+@UTR3,chr16_48356088_48356140_+@UTR3	-0.10564307180700168,-0.07114551467005911,0.3880988407857552,-0.06342372159219356,-0.08310104639361834,-0.03194210180628926,-0.01952182721045627,-0.01215574283794145	chr16_48353490_48353541_+@UTR3	0.388099	3.6501e-17	4.85784e-16
ZNF302	0.07413888758407114,0.43006802874299765,0.4386542783010127,0.057138805371918545	0.1557466076343307,0.3863343193929845,0.38274820065469256,0.07517087231799234	0.253006	0.310929	0.499847	0.459743	-0.297414	4	chr19_34684194_34684246_+@UTR3,chr19_34685788_34685840_+@UTR3,chr19_34686022_34686074_+@UTR3,chr19_34686334_34686386_+@UTR3	0.08371736401202672,-0.04184736712937881,-0.05403352006569234,0.020550048984588745	chr19_34684194_34684246_+@UTR3	0.0837174	0.000562215	0.000881866
CNRIP1	0.27069242348712436,0.7293075765128756	0.3034541646763274,0.6965458353236726	0.760774	0.733091	0.37326	0.400942	0.0534748	2	chr2_68293032_68293084_-@UTR3,chr2_68293336_68293388_-@UTR3	0.03167508395499419,-0.03289195640543008	chr2_68293336_68293388_-@UTR3	-0.032892	0.285322	0.317773
UNK	0.1118518244636956,0.11193870522026084,0.044618868041605524,0.33503644494096274,0.05493515254702304,0.2946585324804248,0.04696047230602753	0.09992104924631638,0.16053374597290687,0.05668624794346113,0.24645102366603774,0.07106790088104954,0.30900965099314837,0.05633038129707991	0.237439	0.244138	0.325097	0.318461	-0.0401416	7	chr17_75793590_75793642_+@UTR3,chr17_75793862_75793914_+@UTR3,chr17_75794058_75794110_+@UTR3,chr17_75812192_75812244_+@UTR3,chr17_75824468_75824520_+@UTR3,chr17_75824752_75824804_+@UTR3,chr17_75825758_75825810_+@UTR3	-0.007691760451758109,0.05226510629779635,0.01636937799910456,-0.08467390457707769,0.020297354789725337,0.017639348298326696,0.013773466772454342	chr17_75812192_75812244_+@UTR3	-0.0846739	0.000357686	0.000574048
NEXN	0.3710857700491573,0.1834446244186604,0.13995952747470633,0.2277334692445918,0.07777660881288422	0.22081030978368762,0.09503741235630957,0.12798364282718902,0.43540989410907105,0.12075874092374272	0.47211	0.389441	0.263707	0.36987	0.277719	5	chr1_77943116_77943168_+@UTR3,chr1_77943220_77943271_+@UTR3,chr1_77943328_77943380_+@UTR3,chr1_77943496_77943548_+@UTR3,chr1_77943806_77943858_+@UTR3	-0.15009416292472094,-0.08822132716387446,-0.011811087408425486,0.20774059157544217,0.04314119900242086	chr1_77943496_77943548_+@UTR3	0.207741	7.55552e-18	1.14304e-16
SLC12A6	0.5746016433240693,0.060419785309035676,0.11635088959032433,0.1543691020244367,0.09425857975213406	0.7355156743950858,0.036277173614482086,0.09982447235373039,0.11422177864106345,0.014160900995638211	0.149273	0.0620922	0.470876	0.520069	1.26547	5	chr15_34229968_34230019_-@UTR3,chr15_34230148_34230200_-@UTR3,chr15_34230298_34230350_-@UTR3,chr15_34230658_34230710_-@UTR3,chr15_34233296_34233348_-@UTR3	0.1610735002677799,-0.02311927340906305,-0.015591762508743237,-0.03921792471250077,-0.07898502405114491	chr15_34229968_34230019_-@UTR3	0.161074	2.24474e-15	2.09048e-14
SGPL1	0.3289644933926467,0.41076469883298317,0.2602708077743701	0.2699311475644959,0.4805497490392157,0.2495191033962885	0.375948	0.324395	0.474458	0.512705	0.21278	3	chr10_70877558_70877610_+@UTR3,chr10_70879730_70879782_+@UTR3,chr10_70879936_70879988_+@UTR3	-0.05291945552888205,0.07613451563937979,-0.0027956714409241856	chr10_70879730_70879782_+@UTR3	0.0761345	0.0209026	0.0269199
SEPTIN9	0.792909838064113,0.2070901619358871	0.801516033001928,0.19848396699807203	0.803576	0.811669	0.252682	0.244589	-0.0144572	2	chr17_77499600_77499652_+@UTR3,chr17_77500444_77500496_+@UTR3	0.00873131063225785,-0.008068359268225134	chr17_77499600_77499652_+@UTR3	0.00873131	0.53583	0.573258
UMPS	0.7294963712242569,0.27050362877574313	0.8379747213019874,0.1620252786980126	0.770997	0.853124	0.423504	0.341377	-0.146029	2	chr3_124744036_124744088_+@UTR3,chr3_124744216_124744268_+@UTR3	0.1059426818959488,-0.1055920525733656	chr3_124744036_124744088_+@UTR3	0.105943	0.000607895	0.0009495
AC005480.1	0.3131903478887759,0.686809652111224	0.30680272108843537,0.6931972789115646	0.722777	0.728245	0.402966	0.397499	-0.0108727	2	chr14_73933110_73933162_-@UTR3,chr14_73933440_73933492_-@UTR3	0.06399324324424027,0.04822987816100366	chr14_73933110_73933162_-@UTR3	0.0639932	0.484341	0.521333
IRAK3	0.23378524151115532,0.14371546565377447,0.3831720834294981,0.23932720940557228	0.27445767956969147,0.16801201891926312,0.32187727137773603,0.23565303013330935	0.311543	0.346261	0.442692	0.419783	-0.152429	4	chr12_66248616_66248668_+@UTR3,chr12_66253234_66253286_+@UTR3,chr12_66253386_66253438_+@UTR3,chr12_66254190_66254242_+@UTR3	0.04180030672077037,0.026469535434411245,-0.05865668188839346,-0.0015520568940317336	chr12_66253386_66253438_+@UTR3	-0.0586567	0.289049	0.321536
VAPA	0.48578904211018886,0.4492063627007944,0.0650045951890168	0.43080479402532035,0.4910927921193508,0.07810241385532875	0.664125	0.650688	0.205887	0.223065	0.029488	3	chr18_9954266_9954318_+@UTR3,chr18_9954346_9954397_+@UTR3,chr18_9954786_9954838_+@UTR3	-0.05428865341561323,0.04245564435550908,0.014132585916311446	chr18_9954266_9954318_+@UTR3	-0.0542887	1.34954e-10	5.50585e-10
OTUD1	0.29675918902904924,0.2561562605377281,0.4470845504332227	0.22107126043820205,0.19219221166380102,0.5867365278979969	0.411402	0.324219	0.533876	0.620422	0.34358	3	chr10_23441126_23441178_+@UTR3,chr10_23441446_23441498_+@UTR3,chr10_23441754_23441806_+@UTR3	-0.0736188000574993,-0.06190348063727319,0.13991034564391275	chr10_23441754_23441806_+@UTR3	0.13991	1.03745e-07	2.69091e-07
AC011511.4	0.38366972022549395,0.31549063422135326,0.30083964555315273	0.5512144333402541,0.2412085954773447,0.20757697118240115	0.443433	0.332068	0.48321	0.610265	0.417238	3	chr19_10316408_10316460_-@UTR3,chr19_10317018_10317070_-@UTR3,chr19_10317316_10317368_-@UTR3	0.16696743430011657,-0.07385667670710999,-0.09274169221329068	chr19_10316408_10316460_-@UTR3	0.166967	6.93826e-10	2.54243e-09
DDX21	0.13810780398015401,0.09808320506814137,0.14162694771287773,0.2390080376095394,0.2829845955921923,0.10018941003709513	0.08526899687678606,0.09297801981205943,0.10030081914342377,0.3272062288870209,0.32264080430066083,0.07160513098004895	0.360311	0.349976	0.325338	0.33966	0.0419844	6	chr10_68982860_68982912_+@UTR3,chr10_68983074_68983126_+@UTR3,chr10_68983336_68983388_+@UTR3,chr10_68983696_68983747_+@UTR3,chr10_68983800_68983852_+@UTR3,chr10_68984784_68984836_+@UTR3	-0.05338791381723067,-0.005728593396643417,-0.04188620498639281,0.0875769675604334,0.039116349686040774,-0.02919030472464433	chr10_68983696_68983747_+@UTR3	0.087577	8.03709e-09	2.49598e-08
C12orf29	0.2565130195741253,0.1368912269612908,0.06562905385230082,0.3602218147629933,0.09778355603549181,0.082961328813798	0.3267915399899575,0.08041258148987913,0.02519601293186199,0.4228245803474045,0.05685800640152435,0.08791727883937259	0.386414	0.394069	0.304551	0.296316	-0.0282995	6	chr12_88048300_88048352_+@UTR3,chr12_88048716_88048768_+@UTR3,chr12_88048860_88048912_+@UTR3,chr12_88049354_88049406_+@UTR3,chr12_88049522_88049574_+@UTR3,chr12_88050068_88050120_+@UTR3	0.07299862897358461,-0.051622721971032084,-0.03534101698360034,0.06509541718886452,-0.035870805043523246,0.009471645773659929	chr12_88048300_88048352_+@UTR3	0.0729986	0.000392956	0.000628069
TRIM35	0.21067048173283862,0.7893295182671615	0.2366082732135177,0.7633917267864823	0.80035	0.775981	0.257603	0.281939	0.044608	2	chr8_27285738_27285789_-@UTR3,chr8_27286552_27286604_-@UTR3	0.03170521883360988,-0.02389805603613404	chr8_27285738_27285789_-@UTR3	0.0317052	0.691502	0.724435
IRF1	0.13016531377164034,0.2606831324321298,0.6091515537962299	0.1320848673418194,0.23354314265841233,0.6343719899997682	0.632996	0.634067	0.191611	0.190201	-0.00244054	3	chr5_132481936_132481988_-@UTR3,chr5_132483108_132483160_-@UTR3,chr5_132483276_132483328_-@UTR3	0.0032216952461570914,-0.025857983545329033,0.025514684601549487	chr5_132483108_132483160_-@UTR3	-0.025858	0.171027	0.196593
DERA	0.38717271143501186,0.5563711172632396,0.05645617130174855	0.3386921834022313,0.5791747114347293,0.0821331051630393	0.610891	0.582316	0.359811	0.388278	0.069113	3	chr12_16036816_16036868_+@UTR3,chr12_16037014_16037066_+@UTR3,chr12_16037208_16037260_+@UTR3	-0.047207833811131306,0.02348485037313286,0.027079914619651216	chr12_16036816_16036868_+@UTR3	-0.0472078	0.0337823	0.0424886
KNOP1	0.07813238740853155,0.12482908740114755,0.08231248376217035,0.09105885286543611,0.06852588968633432,0.0985811291149913,0.21303765020719512,0.2435225195541936	0.1437324314227438,0.0877071481213125,0.0279632703495365,0.04949344071656583,0.03548843398804079,0.0483215253060032,0.30966549717220326,0.29762825292359407	0.357779	0.354115	0.194833	0.200929	0.0148513	8	chr16_19701914_19701966_-@UTR3,chr16_19704034_19704086_-@UTR3,chr16_19704590_19704642_-@UTR3,chr16_19705886_19705938_-@UTR3,chr16_19706154_19706206_-@UTR3,chr16_19706332_19706384_-@UTR3,chr16_19706512_19706564_-@UTR3,chr16_19706868_19706920_-@UTR3	0.06961221300892652,-0.032076090640558955,-0.04907836038098872,-0.03634373162705013,-0.027848358078782616,-0.045051186077001516,0.09924139377011676,0.0571853116544703	chr16_19706512_19706564_-@UTR3	0.0992414	6.85059e-07	1.59096e-06
IRS2	0.06658126525635895,0.31624825592003913,0.3051136871043423,0.31205679171925965	0.05235894480775877,0.22859601758706802,0.44382728886202394,0.27521774874314925	0.513698	0.541198	0.284771	0.253523	-0.0752341	4	chr13_109754164_109754216_-@UTR3,chr13_109754728_109754780_-@UTR3,chr13_109755276_109755328_-@UTR3,chr13_109755552_109755604_-@UTR3	-0.018635221700196616,-0.09070425048188754,0.13518209767896067,-0.04002010590294808	chr13_109755276_109755328_-@UTR3	0.135182	1.99816e-05	3.76713e-05
CPEB4	0.23873990939598438,0.12833164677942202,0.17060246775131035,0.09981659260879215,0.29754081227901974,0.03348342137477421,0.03148514981069728	0.142879963258477,0.03069335208640173,0.029138960659425638,0.07893820503519454,0.5090775204690441,0.0738215936615954,0.13545040482986154	0.364851	0.215586	0.252166	0.38645	0.759044	7	chr5_173956146_173956198_+@UTR3,chr5_173956434_173956486_+@UTR3,chr5_173957504_173957556_+@UTR3,chr5_173958824_173958876_+@UTR3,chr5_173959260_173959312_+@UTR3,chr5_173959708_173959760_+@UTR3,chr5_173960088_173960140_+@UTR3	-0.09427616833516717,-0.0957593788395692,-0.13956149930964873,-0.019161869308065613,0.2122350313209595,0.04198316484682608,0.10540554056264813	chr5_173959260_173959312_+@UTR3	0.212235	1.65218e-32	2.98722e-30
SMG7	0.20224926183671948,0.5348336633876218,0.2629170747756587	0.12762627793412865,0.34731230837501403,0.5250614136908573	0.429826	0.284973	0.484774	0.629102	0.592926	3	chr1_183552316_183552368_+@UTR3,chr1_183553194_183553246_+@UTR3,chr1_183554056_183554108_+@UTR3	-0.07325786947992918,-0.18602361486252927,0.2620035441081469	chr1_183554056_183554108_+@UTR3	0.262004	1.45986e-17	2.09728e-16
NME4	0.7391620122762754,0.26083798772372463	0.7339092278282725,0.2660907721717275	0.783824	0.780583	0.49241	0.49561	0.00597749	2	chr16_400526_400578_+@UTR3,chr16_400622_400673_+@UTR3	-0.005166554037593585,0.005447626590585064	chr16_400622_400673_+@UTR3	0.00544763	0.757659	0.785858
EDRF1	0.45190054054359086,0.5480994594564091	0.2961582643983522,0.7038417356016479	0.453296	0.297951	0.54925	0.704594	0.605377	2	chr10_125743194_125743246_+@UTR3,chr10_125763542_125763594_+@UTR3	-0.13672641871501362,0.16197586500050354	chr10_125763542_125763594_+@UTR3	0.161976	5.20885e-08	1.41908e-07
PROCR	0.5185602453269454,0.48143975467305455	0.5147950319820437,0.4852049680179563	0.62141	0.618691	0.594608	0.597327	0.0063253	2	chr20_35177016_35177068_+@UTR3,chr20_35177168_35177220_+@UTR3	-0.005454983852355433,0.0019175403149149228	chr20_35177016_35177068_+@UTR3	-0.00545498	0.926038	0.937804
AC231657.3	0.09286753067920299,0.2824497365008752,0.6246827328199218	0.10345892575792776,0.2701625356022074,0.6263785386398648	0.690688	0.687787	0.295472	0.298263	0.00607358	3	chrX_49074462_49074514_-@UTR3,chrX_49074614_49074666_-@UTR3,chrX_49074802_49074854_-@UTR3	0.010343459292854004,-0.012450086598350507,0.001573284834341493	chrX_49074614_49074666_-@UTR3	-0.0124501	0.251409	0.282378
FRS2	0.07530070593035117,0.0887283803650203,0.11199375325845916,0.08958419563040437,0.07559918233009487,0.08297712156340649,0.07598499702807668,0.06888538788065326,0.09060310655086733,0.13390338001916377,0.06315396140736124,0.043285828036141345	0.03372709377027102,0.032793305233192085,0.06956097120701082,0.05968668967822172,0.08984786371101788,0.07604513302896017,0.044767170594610474,0.047936014021959086,0.10701124184755914,0.1906378329417673,0.11906951565395325,0.12891716831147712	0.255637	0.186166	0.238771	0.307363	0.457505	12	chr12_69575042_69575094_+@UTR3,chr12_69575202_69575254_+@UTR3,chr12_69576018_69576070_+@UTR3,chr12_69576370_69576422_+@UTR3,chr12_69576676_69576728_+@UTR3,chr12_69576840_69576892_+@UTR3,chr12_69577332_69577384_+@UTR3,chr12_69577572_69577624_+@UTR3,chr12_69578210_69578262_+@UTR3,chr12_69578344_69578396_+@UTR3,chr12_69578638_69578690_+@UTR3,chr12_69579156_69579207_+@UTR3	-0.034234967075825004,-0.04853301639575455,-0.03522975250191028,-0.022701280668849605,0.021040892951282072,-0.00019796153510377723,-0.023888841481360217,-0.01379121652203568,0.023169409928846266,0.06257764147374054,0.062267862343152694,0.0918766590390167	chr12_69579156_69579207_+@UTR3	0.0918767	4.38226e-18	6.88256e-17
KIRREL1	0.09111185369472795,0.08051782689323218,0.07516749859272252,0.06962333441055589,0.1289050952493279,0.09688775901087612,0.12286428782766443,0.12708533903114383,0.12320829316018335,0.0846287121295658	0.07148970985240775,0.05582396762804905,0.053634012354831624,0.07657351898709865,0.10681943656408524,0.09618698975237353,0.12767342773264762,0.1313149635657724,0.1415385113897464,0.13894546217298773	0.240792	0.207007	0.290902	0.320456	0.218111	10	chr1_158096110_158096162_+@UTR3,chr1_158096388_158096440_+@UTR3,chr1_158097308_158097360_+@UTR3,chr1_158097924_158097976_+@UTR3,chr1_158098178_158098230_+@UTR3,chr1_158098746_158098798_+@UTR3,chr1_158098934_158098986_+@UTR3,chr1_158099304_158099356_+@UTR3,chr1_158099638_158099690_+@UTR3,chr1_158100026_158100078_+@UTR3	-0.01960114045752251,-0.02467972942215027,-0.021517361008724777,0.006908160400821831,-0.022054067686273715,-0.0007256112401688303,0.004770338216539313,0.004204130542152518,0.01827614276422654,0.054185997392360866	chr1_158100026_158100078_+@UTR3	0.054186	6.25605e-08	1.68273e-07
HLA-E	0.43445771968438623,0.519177727178856,0.04636455313675769	0.4049498724783547,0.5195989156586834,0.07545121186296189	0.65978	0.637374	0.20959	0.236372	0.0498455	3	chr6_30492986_30493038_+@UTR3,chr6_30493298_30493349_+@UTR3,chr6_30494158_30494210_+@UTR3	-0.029495084886500544,0.0004291844486788987,0.02909085025887871	chr6_30492986_30493038_+@UTR3	-0.0294951	4.14462e-07	9.91418e-07
LARS1	0.05104418794984417,0.2450116529337944,0.7039441591163615	0.13530784320580544,0.16011131142355295,0.7045808453706416	0.698371	0.647426	0.132401	0.197501	0.109278	3	chr5_146113014_146113066_-@UTR3,chr5_146113886_146113937_-@UTR3,chr5_146114064_146114116_-@UTR3	0.08477168152467468,-0.08396366646932135,0.0009052841316473659	chr5_146113014_146113066_-@UTR3	0.0847717	5.15038e-08	1.40367e-07
ZNF549	0.34275108594939496,0.3687346176174879,0.28851429643311705	0.3305522208883554,0.38974977087609236,0.2796980082355523	0.506216	0.50908	0.389364	0.385876	-0.00813947	3	chr19_57539216_57539268_+@UTR3,chr19_57539490_57539542_+@UTR3,chr19_57540360_57540412_+@UTR3	-0.0009570194970421331,0.041520634245693355,0.013438525547737001	chr19_57539490_57539542_+@UTR3	0.0415206	0.292995	0.325633
CENPO	0.7702277584938876,0.1008096705201396,0.12896257098597272	0.916203974853503,0.03833836161801569,0.04545766352848135	0.771613	0.891863	0.183665	0.0832195	-0.208945	3	chr2_24819804_24819856_+@UTR3,chr2_24820942_24820994_+@UTR3,chr2_24821352_24821404_+@UTR3	0.1448911408808099,-0.06350582454417208,-0.08440996919257804	chr2_24819804_24819856_+@UTR3	0.144891	5.95888e-12	3.0912e-11
NIPAL2	0.07549521258391853,0.26860923345252824,0.2426333170760852,0.12370426941563362,0.09875560050343357,0.1908023669684009	0.14709555389553652,0.3929458630294217,0.2135961900201466,0.06399112748949243,0.06252752601706256,0.11984373954834023	0.35887	0.283767	0.331329	0.413656	0.338753	6	chr8_98189904_98189956_-@UTR3,chr8_98190742_98190794_-@UTR3,chr8_98191394_98191446_-@UTR3,chr8_98191896_98191948_-@UTR3,chr8_98192136_98192188_-@UTR3,chr8_98192884_98192936_-@UTR3	0.07705022233889189,0.12740659165346646,-0.02189236758469565,-0.05210038718047394,-0.028945810801016006,-0.06366215135952602	chr8_98190742_98190794_-@UTR3	0.127407	8.43263e-08	2.22064e-07
TXNDC16	0.2688941207876833,0.3513599578375362,0.37974592137478047	0.2435663784960637,0.46599360469619805,0.2904400168077383	0.520573	0.505317	0.402587	0.419227	0.0429101	3	chr14_52430890_52430942_-@UTR3,chr14_52431446_52431498_-@UTR3,chr14_52431798_52431850_-@UTR3	0.09689025637202986,0.19817743995613019,0.02717928975699868	chr14_52431446_52431498_-@UTR3	0.198177	0.250421	0.281354
NAB1	0.28494803045726863,0.23988855560833833,0.24145526559869063,0.15034129176986033,0.08336685656584206	0.3266383539869365,0.17856143589379025,0.20515824620093154,0.1532385083093284,0.1364034556090134	0.432343	0.436344	0.330955	0.328022	-0.0132882	5	chr2_190690534_190690586_+@UTR3,chr2_190691616_190691668_+@UTR3,chr2_190691940_190691992_+@UTR3,chr2_190692106_190692158_+@UTR3,chr2_190692486_190692538_+@UTR3	0.04330767973229499,-0.05904461318080262,-0.03416543501254116,0.005050747881183593,0.05509146921087729	chr2_190691616_190691668_+@UTR3	-0.0590446	1.37823e-05	2.65825e-05
TNPO3	0.0474625768050974,0.45725033825412714,0.4952870849407754	0.0861431584374956,0.28827633547845555,0.6255805060840488	0.673687	0.672079	0.186553	0.188542	0.00344789	3	chr7_128954164_128954216_-@UTR3,chr7_128954868_128954920_-@UTR3,chr7_128955062_128955114_-@UTR3	0.0383723376269394,-0.1687906398988639,0.12991929132177743	chr7_128954868_128954920_-@UTR3	-0.168791	9.41979e-09	2.88788e-08
CSTF1	0.6947306000074028,0.3052693999925972	0.5631807097910271,0.43681929020897287	0.698112	0.568047	0.313046	0.443111	0.297449	2	chr20_56399272_56399324_+@UTR3,chr20_56403854_56403906_+@UTR3	-0.11893503655411053,0.13944491436467743	chr20_56403854_56403906_+@UTR3	0.139445	0.00481027	0.00673819
NUCB1	0.5381453508391535,0.40320041153499236,0.05865423762585416	0.4969079506887947,0.4342894555450981,0.06880259376610715	0.673582	0.656975	0.24323	0.261623	0.0360146	3	chr19_48922580_48922632_+@UTR3,chr19_48922822_48922874_+@UTR3,chr19_48923244_48923295_+@UTR3	-0.0411627962660121,0.03114194691044253,0.010252690750126567	chr19_48922580_48922632_+@UTR3	-0.0411628	3.64062e-06	7.6237e-06
AL117348.2	0.28581096118109495,0.7141890388189049	0.28200088685387487,0.7179991131461251	0.745825	0.749096	0.378146	0.374876	-0.00631193	2	chr1_225919916_225919968_-@UTR3,chr1_225920252_225920304_-@UTR3	-0.0027949356090003485,0.004226563672056982	chr1_225920252_225920304_-@UTR3	0.00422656	0.655786	0.690335
SLC9A3R1	0.9039655074653771,0.09603449253462282	0.8146256346687949,0.18537436533120516	0.908619	0.832288	0.218333	0.294664	0.126592	2	chr17_74769000_74769052_+@UTR3,chr17_74769326_74769378_+@UTR3	-0.08892143390206941,0.0858283417952831	chr17_74769000_74769052_+@UTR3	-0.0889214	0.000310188	0.000502387
TTC19	0.3192537979105258,0.30291855210556007,0.243811342846052,0.09231284695992935,0.04170346017793273	0.2231119614628327,0.26116330506384045,0.24813865813114847,0.1780516633147981,0.0895344120273803	0.504895	0.420901	0.231094	0.309021	0.262502	5	chr17_16027572_16027624_+@UTR3,chr17_16027860_16027912_+@UTR3,chr17_16028118_16028170_+@UTR3,chr17_16028698_16028750_+@UTR3,chr17_16028758_16028809_+@UTR3	-0.09510838061289048,-0.040863157206995626,0.005162356673634655,0.08656413051754391,0.04879737980847722	chr17_16027572_16027624_+@UTR3	-0.0951084	1.37313e-11	6.69231e-11
TLCD3A	0.32210214960372346,0.37559075636796957,0.20782874876322138,0.09447834526508556	0.22823703581099433,0.4296121490182,0.18193793025972724,0.16021288491107852	0.513907	0.458058	0.313557	0.367998	0.165977	4	chr17_741688_741740_+@UTR3,chr17_742374_742426_+@UTR3,chr17_742778_742830_+@UTR3,chr17_743396_743448_+@UTR3-EX	-0.09600451334359592,0.050565892433009296,-0.029226886491878296,0.06079099011004244	chr17_741688_741740_+@UTR3	-0.0960045	0.0553336	0.0678446
PACSIN2	0.5022231927902363,0.49777680720976375	0.48585108440746405,0.514148915592536	0.546152	0.560779	0.550125	0.535498	-0.0381297	2	chr22_42870590_42870642_-@UTR3,chr22_42871048_42871100_-@UTR3	-0.015663201637190816,0.017098976034817415	chr22_42871048_42871100_-@UTR3	0.017099	0.459062	0.495562
MEF2D	0.08821554462750658,0.11388915865045932,0.19712215946443998,0.1984282775250795,0.10703291316070083,0.2953119465718138	0.06170986956709764,0.0967864505656855,0.289648751866738,0.19972850971225453,0.0846148658214322,0.2675115524667921	0.410518	0.405938	0.233919	0.240411	0.0161869	6	chr1_156464946_156464998_-@UTR3,chr1_156466212_156466263_-@UTR3,chr1_156466316_156466368_-@UTR3,chr1_156467226_156467277_-@UTR3,chr1_156467448_156467500_-@UTR3,chr1_156467608_156467660_-@UTR3	-0.02562707051765524,-0.01627501078803327,0.09312013567971031,0.002026083483001484,-0.021566991325387294,-0.027115128023869284	chr1_156466316_156466368_-@UTR3	0.0931201	6.00731e-07	1.40613e-06
IL17RA	0.1640402658511634,0.3260401684215453,0.1438377395643526,0.15986821434910767,0.06522814484495795,0.07157635712786663,0.06940910984100626	0.1461739205817886,0.46427213123777394,0.11693798443352807,0.12866624815004044,0.045266938599218945,0.0441013570034921,0.05458141999415791	0.405057	0.432	0.224896	0.194788	-0.0929073	7	chr22_17109920_17109972_+@UTR3,chr22_17110828_17110880_+@UTR3,chr22_17111758_17111810_+@UTR3,chr22_17112088_17112140_+@UTR3,chr22_17112720_17112772_+@UTR3,chr22_17114148_17114200_+@UTR3,chr22_17115290_17115342_+@UTR3	-0.01858514145432341,0.13714359790695807,-0.027596350509572945,-0.031876826102886724,-0.02076852443261603,-0.028249850551816537,-0.015650692265094336	chr22_17110828_17110880_+@UTR3	0.137144	1.75783e-06	3.84389e-06
ANP32A	0.05601614691086463,0.17898522521949167,0.3056667131050281,0.4593319147646156	0.06648216387680053,0.22848815611718018,0.296524007935895,0.4085056720701243	0.561333	0.516819	0.285372	0.318255	0.119197	4	chr15_68778880_68778931_-@UTR3,chr15_68778948_68779000_-@UTR3,chr15_68779334_68779386_-@UTR3,chr15_68779942_68779994_-@UTR3	0.011161588450254938,0.050022249173107686,-0.008604087653188819,-0.05031098319183186	chr15_68779942_68779994_-@UTR3	-0.050311	0.00890704	0.0120226
RGMB	0.14185742537616916,0.136373902334492,0.23921620390296394,0.23303690556744833,0.24951556281892653	0.2276299320053771,0.12656944367811768,0.1646897842966779,0.2681966944664566,0.21291414555337074	0.322004	0.347988	0.408935	0.378774	-0.111958	5	chr5_98793824_98793876_+@UTR3,chr5_98793994_98794046_+@UTR3,chr5_98794590_98794642_+@UTR3,chr5_98795272_98795324_+@UTR3,chr5_98795808_98795860_+@UTR3	0.0900097211435294,-0.0044344628286844545,-0.06919976350613885,0.03949047829673796,-0.03187670557608044	chr5_98793824_98793876_+@UTR3	0.0900097	3.0132e-05	5.52892e-05
RPL26L1	0.9429440014614228,0.05705599853857718	0.9160178464221101,0.08398215357788989	0.934358	0.913583	0.250835	0.27161	0.0324402	2	chr5_172969492_172969544_+@UTR3,chr5_172969686_172969738_+@UTR3	-0.026627897274235757,0.027977344185134402	chr5_172969686_172969738_+@UTR3	0.0279773	0.273718	0.305873
DTD1	0.8473173427320421,0.15268265726795802	0.835402798813319,0.16459720118668092	0.86009	0.849864	0.263881	0.274108	0.0172562	2	chr20_18763472_18763524_+@UTR3,chr20_18763808_18763860_+@UTR3	-0.011906057035309447,0.012608072858856095	chr20_18763808_18763860_+@UTR3	0.0126081	0.776724	0.802937
RPUSD4	0.1503154988171768,0.8496845011828231	0.12695810564663026,0.8730418943533698	0.862424	0.882223	0.269602	0.249803	-0.032746	2	chr11_126202078_126202130_-@UTR3,chr11_126202388_126202440_-@UTR3	-0.015141256730786923,0.023566748306621532	chr11_126202388_126202440_-@UTR3	0.0235667	0.45514	0.49183
SINHCAF	0.4025661740194089,0.3217824886002647,0.2756513373803264	0.4442133489080611,0.2482968574275011,0.3074897936644378	0.396033	0.398935	0.523025	0.520364	-0.0105326	3	chr12_31281604_31281656_-@UTR3,chr12_31282000_31282052_-@UTR3,chr12_31282624_31282676_-@UTR3	0.041547922032989126,-0.07200085511985166,0.031738287407546306	chr12_31282000_31282052_-@UTR3	-0.0720009	0.0555511	0.0680775
DUSP6	0.6779285012362702,0.32207149876372976	0.7961452609836287,0.20385473901637136	0.397763	0.293898	0.710418	0.814283	0.436593	2	chr12_89348306_89348358_-@UTR3,chr12_89348704_89348756_-@UTR3	0.11735484127777307,-0.11947459675342437	chr12_89348704_89348756_-@UTR3	-0.119475	3.5296e-07	8.52e-07
SGCD	0.14762725598595913,0.09007243804190437,0.1420723812450206,0.1317041444876323,0.11666043691823676,0.12759407405823775,0.13241447522822042,0.11185479403478861	0.15179238775712167,0.023954340510097205,0.05041842427956826,0.11545124851009467,0.025985567246517995,0.04052608506963603,0.06265485476313729,0.5292170918638269	0.312525	0.183994	0.278731	0.438039	0.764309	8	chr5_156759416_156759468_+@UTR3,chr5_156759578_156759630_+@UTR3,chr5_156761134_156761186_+@UTR3,chr5_156762116_156762168_+@UTR3,chr5_156763866_156763918_+@UTR3,chr5_156764254_156764306_+@UTR3,chr5_156764792_156764844_+@UTR3,chr5_156767478_156767529_+@UTR3	0.006359706043939206,-0.0635052815560003,-0.08909070008686548,-0.013925830699543895,-0.08802587074937462,-0.08443344079677467,-0.0672117819550682,0.41814251116608614	chr5_156767478_156767529_+@UTR3	0.418143	8.91642e-23	3.04596e-21
SLC41A3	0.40636936832398524,0.5936306316760147	0.44277818188796064,0.5572218181120394	0.641485	0.610127	0.480198	0.511557	0.0723075	2	chr3_126006446_126006498_-@UTR3,chr3_126006790_126006842_-@UTR3	0.03658508372739627,-0.03608198890272618	chr3_126006446_126006498_-@UTR3	0.0365851	0.00187097	0.00275571
IRF2	0.15881925772415068,0.8411807422758493	0.18993944255818257,0.8100605574418174	0.850115	0.821209	0.216318	0.245223	0.0499074	2	chr4_184387884_184387936_-@UTR3,chr4_184388586_184388638_-@UTR3	0.03605788951845665,-0.02937554472066617	chr4_184387884_184387936_-@UTR3	0.0360579	0.204711	0.232821
TAF13	0.5955437451162802,0.40445625488371983	0.8114524590130722,0.1885475409869279	0.423331	0.214452	0.608198	0.817077	0.981134	2	chr1_109062822_109062874_-@UTR3,chr1_109064392_109064444_-@UTR3	0.21645890676079615,-0.2114891555434981	chr1_109062822_109062874_-@UTR3	0.216459	3.9381e-11	1.76074e-10
NUP155	0.28526979407270087,0.28853252456209716,0.4261976813652021	0.2865646258503402,0.2761286332714904,0.43730674087816945	0.497643	0.504601	0.406153	0.400209	-0.0200324	3	chr5_37287392_37287444_-@UTR3-EX,chr5_37288188_37288240_-@UTR3,chr5_37290074_37290126_-@UTR3	0.04674389623084657,0.026868210610685228,0.03800343289997782	chr5_37287392_37287444_-@UTR3-EX	0.0467439	0.808908	0.834158
PLPP6	0.34169471149236563,0.6583052885076344	0.11868402533427165,0.8813159746657284	0.385721	0.178411	0.680041	0.887351	1.11235	2	chr9_4663558_4663610_+@UTR3,chr9_4664268_4664320_+@UTR3	-0.15006741831639697,0.21859350101168384	chr9_4664268_4664320_+@UTR3	0.218594	3.62773e-05	6.59127e-05
BORCS7	0.45893273503812493,0.15686833734758712,0.30467853056920574,0.07952039704508211	0.5659500652730585,0.18758832807824713,0.1789781975495962,0.06748340909909814	0.536349	0.605488	0.289756	0.223331	-0.174925	4	chr10_102862966_102863018_+@UTR3,chr10_102863482_102863534_+@UTR3,chr10_102863952_102864004_+@UTR3,chr10_102864378_102864430_+@UTR3	0.10759941019281566,0.03197146748822119,-0.1240392627524807,-0.010451795638949185	chr10_102863952_102864004_+@UTR3	-0.124039	5.05169e-10	1.89803e-09
NEK7	0.2947863315295656,0.11178995637090595,0.23880414565576014,0.18141462637181013,0.14283634110525362,0.03036859896670447	0.15642735250457737,0.07702437286893683,0.15767022533288275,0.20103584955409884,0.29168665210316197,0.1161555476363423	0.413025	0.285471	0.255193	0.378733	0.532885	6	chr1_198319740_198319792_+@UTR3,chr1_198320096_198320148_+@UTR3,chr1_198320756_198320808_+@UTR3,chr1_198321176_198321228_+@UTR3,chr1_198322008_198322060_+@UTR3,chr1_198322186_198322238_+@UTR3	-0.13731969743153674,-0.033703408497918544,-0.08014292255461897,0.020521033793488908,0.14956619874856883,0.08674271936366837	chr1_198322008_198322060_+@UTR3	0.149566	2.21077e-22	7.12541e-21
PPIL2	0.1301719887973749,0.31035007376804097,0.2093002408075939,0.09076977309682531,0.08396808256444017,0.10460499003749295,0.07083485092823184	0.09724071498447032,0.32374627667817046,0.35106136934738597,0.08551948331254104,0.05698070275023428,0.05543666395307493,0.030014788974123043	0.367856	0.395116	0.274726	0.25421	-0.103135	7	chr22_21695580_21695632_+@UTR3,chr22_21696946_21696998_+@UTR3,chr22_21697772_21697824_+@UTR3,chr22_21698394_21698446_+@UTR3,chr22_21699358_21699410_+@UTR3,chr22_21699652_21699704_+@UTR3,chr22_21699984_21700036_+@UTR3	-0.030973895329401813,0.014794043794393141,0.14267456667685438,-0.003372914346152431,-0.024947985162374564,-0.04708153176026725,-0.03869483924110465	chr22_21697772_21697824_+@UTR3	0.142675	1.8129e-08	5.2993e-08
RPL7L1	0.3282225253660391,0.12495276342430538,0.30274941079844914,0.24407530041120631	0.1620762971877461,0.08423358890806124,0.535792629154683,0.2178974847495098	0.351453	0.203146	0.405805	0.537319	0.790817	4	chr6_42886230_42886282_+@UTR3,chr6_42887048_42887100_+@UTR3,chr6_42889434_42889485_+@UTR3,chr6_42889544_42889596_+@UTR3	-0.16600784490332504,-0.040730231170926195,0.23274137569869785,-0.026203067298805283	chr6_42889434_42889485_+@UTR3	0.232741	1.26293e-12	7.40086e-12
AKAP8	0.1449495941460391,0.8550504058539609	0.33306798776538205,0.666932012234618	0.860684	0.681179	0.183096	0.362601	0.33745	2	chr19_15353498_15353550_-@UTR3,chr19_15354606_15354658_-@UTR3	0.18893673686970094,-0.18482166985165893	chr19_15353498_15353550_-@UTR3	0.188937	9.96317e-09	3.03534e-08
FAM177A1	0.123437098783108,0.11034222028854317,0.296964110860111,0.41469132400448894,0.05456524606374904	0.10451041470307469,0.13023502277136587,0.2977615724736398,0.38109135114807297,0.08640163890384672	0.323109	0.315262	0.411663	0.41918	0.03547	5	chr14_35081500_35081552_+@UTR3,chr14_35081880_35081932_+@UTR3,chr14_35082610_35082662_+@UTR3,chr14_35082870_35082922_+@UTR3,chr14_35083306_35083358_+@UTR3	-0.017110942776142626,0.02160611964962718,0.002440040578341518,-0.03227813173845612,0.03362222360352207	chr14_35083306_35083358_+@UTR3	0.0336222	0.00156449	0.00232976
WDR37	0.2430821649408497,0.2694782836610341,0.26236339466053754,0.22507615673757872	0.16277721628175126,0.1864841783713786,0.35636799709145084,0.29437060825541916	0.415026	0.325092	0.370928	0.470124	0.352352	4	chr10_1129478_1129530_+@UTR3,chr10_1129648_1129700_+@UTR3,chr10_1130582_1130634_+@UTR3,chr10_1131010_1131062_+@UTR3	-0.07257017014537129,-0.07564663619565712,0.09937956625815814,0.07491441816888592	chr10_1130582_1130634_+@UTR3	0.0993796	1.47046e-10	5.94682e-10
DCAF8	0.08879956933112239,0.9112004306688776	0.19875462331471014,0.8012453766852898	0.914425	0.809905	0.13268	0.2372	0.175111	2	chr1_160215698_160215750_-@UTR3,chr1_160216722_160216774_-@UTR3	0.11407668297751647,-0.108548277873178	chr1_160215698_160215750_-@UTR3	0.114077	5.63116e-10	2.10084e-09
TGM2	0.19373396560507886,0.8062660343949212	0.2136510247006752,0.7863489752993248	0.820053	0.809064	0.486663	0.497476	0.0194639	2	chr20_38128434_38128485_-@UTR3,chr20_38128508_38128560_-@UTR3	0.018883439504681743,-0.020147533055906885	chr20_38128508_38128560_-@UTR3	-0.0201475	0.00272612	0.00393165
AC116366.3	0.25377042832633373,0.29257829129229035,0.2206409431605254,0.10019824264530261,0.06829329454340227,0.06451880003214557	0.18148858436726,0.43592238911609554,0.1914956145659213,0.059011103696936566,0.03092268176635609,0.10115962648743042	0.392591	0.429449	0.24505	0.220257	-0.129458	6	chr5_132588034_132588086_+@UTR3,chr5_132595730_132595782_+@UTR3,chr5_132642288_132642340_+@UTR3,chr5_132642686_132642738_+@UTR3,chr5_132644036_132644088_+@UTR3,chr5_132644478_132644530_+@UTR3	-0.06880837005538562,0.1454175528433993,-0.02552643778478486,-0.03710107742405304,-0.033278917828453984,0.0402200905901962	chr5_132595730_132595782_+@UTR3	0.145418	6.12198e-11	2.63391e-10
EAF1	0.30946864106553307,0.35083932050486616,0.3396920384296008	0.2033634932441821,0.30998107924852103,0.4866554275072969	0.455684	0.346875	0.448052	0.568848	0.393617	3	chr3_15439434_15439486_+@UTR3,chr3_15440338_15440390_+@UTR3,chr3_15441898_15441950_+@UTR3	-0.09049945868767567,-0.032441770046095886,0.15308023688063538	chr3_15441898_15441950_+@UTR3	0.15308	0.00206142	0.00301526
SPTB	0.05930449251459807,0.39131853807017086,0.5493769694152311	0.2955525225701271,0.3137408601931093,0.39070661723676353	0.670432	0.499274	0.236958	0.411816	0.42526	3	chr14_64746256_64746308_-@UTR3,chr14_64747308_64747360_-@UTR3,chr14_64748252_64748304_-@UTR3	0.2400935093674679,-0.07234304260371605,-0.1537845883901895	chr14_64746256_64746308_-@UTR3	0.240094	3.1306e-12	1.7127e-11
CAMK2N1	0.39197489146981124,0.29903460462742537,0.30899050390276345	0.3259338603283729,0.30926698496467975,0.3647991547069474	0.449232	0.496065	0.487271	0.431985	-0.143067	3	chr1_20482688_20482740_-@UTR3,chr1_20483148_20483200_-@UTR3,chr1_20483326_20483378_-@UTR3	-0.06611175327250385,0.00990012030017845,0.055343193890322495	chr1_20482688_20482740_-@UTR3	-0.0661118	0.000103267	0.000176631
NCOA1	0.39701818682089035,0.4539216436946023,0.14906016948450737	0.3422481155074236,0.4085705857569831,0.24918129873559325	0.583079	0.515757	0.321276	0.395305	0.177	3	chr2_24769136_24769188_+@UTR3,chr2_24769636_24769688_+@UTR3,chr2_24770458_24770510_+@UTR3	-0.051641649471265094,-0.042647258749904826,0.10301753760599822	chr2_24770458_24770510_+@UTR3	0.103018	1.41046e-05	2.71601e-05
TRIM13	0.16893107024307646,0.11023064670051459,0.40552098427309347,0.3153172987833154	0.09011083743842363,0.3956838538611408,0.32622195934723763,0.18798334935319796	0.35521	0.402148	0.472128	0.419335	-0.179054	4	chr13_50013150_50013201_+@UTR3,chr13_50014318_50014369_+@UTR3,chr13_50014674_50014726_+@UTR3,chr13_50016426_50016478_+@UTR3	-0.06876271562389036,0.2881872342482422,-0.07113435368956444,-0.11709850538472721	chr13_50014318_50014369_+@UTR3	0.288187	1.56354e-08	4.61774e-08
LNPK	0.03357338461318986,0.03613514468094239,0.10205348464072764,0.10167056835801468,0.06744621663350174,0.19219127825546412,0.09166841735684977,0.1485061487680216,0.22675535669328836	0.1090990611882001,0.07248801720909338,0.1696841424349256,0.0444481153450712,0.040607206448482466,0.269660600842252,0.029043966225320458,0.07884689171382063,0.18612199859283418	0.358874	0.310268	0.112489	0.193455	0.209963	9	chr2_175923984_175924036_-@UTR3,chr2_175924420_175924472_-@UTR3,chr2_175928270_175928322_-@UTR3,chr2_175928754_175928806_-@UTR3,chr2_175929148_175929200_-@UTR3,chr2_175929310_175929362_-@UTR3,chr2_175929600_175929652_-@UTR3,chr2_175929754_175929806_-@UTR3,chr2_175929914_175929966_-@UTR3	0.08425876691025938,0.045748889855806864,0.07579737074870273,-0.04716306892402932,-0.016709852641964278,0.08467842466262754,-0.05233569983754486,-0.05978763457744138,-0.031593118162981604	chr2_175929310_175929362_-@UTR3	0.0846784	2.52976e-12	1.40053e-11
NKIRAS1	0.3267707886695126,0.6732292113304874	0.3538426691987063,0.6461573308012937	0.697618	0.672843	0.380545	0.405321	0.052169	2	chr3_23892262_23892314_-@UTR3,chr3_23892846_23892898_-@UTR3	0.07501239401015092,-0.01813543562115527	chr3_23892262_23892314_-@UTR3	0.0750124	0.160082	0.184843
DNAJC3	0.1793546970550237,0.10527612188414683,0.06631835508459759,0.19128663115743047,0.12744914091652207,0.15350055608425062,0.09901223352944721,0.07780226428858149	0.1412813756370409,0.06861344117905017,0.02830557536686128,0.1403109037389703,0.05140337697111268,0.14208766645975776,0.15435692025708742,0.27364074039011943	0.335073	0.244325	0.260722	0.371289	0.455678	8	chr13_95791016_95791068_+@UTR3,chr13_95791630_95791682_+@UTR3,chr13_95791794_95791846_+@UTR3,chr13_95792444_95792496_+@UTR3,chr13_95792664_95792716_+@UTR3,chr13_95792860_95792912_+@UTR3,chr13_95794104_95794156_+@UTR3,chr13_95794862_95794914_+@UTR3	-0.036517761180748204,-0.03501267769765434,-0.03630752643279148,-0.04945738261458907,-0.07431843172258726,-0.009967651244647435,0.05665644399067098,0.19666823758040364	chr13_95794862_95794914_+@UTR3	0.196668	1.88975e-18	3.15512e-17
F8A3	0.18676232564411482,0.8132376743558851	0.35925095745674074,0.6407490425432593	0.828799	0.676236	0.274694	0.427257	0.293495	2	chrX_155456894_155456946_-@UTR3,chrX_155457314_155457366_-@UTR3	0.17482041925202413,-0.1697433608145642	chrX_155456894_155456946_-@UTR3	0.17482	5.51781e-09	1.76384e-08
TMEM87A	0.3679549394417584,0.6320450605582416	0.4208859868964595,0.5791140131035404	0.660842	0.612566	0.41998	0.468255	0.109439	2	chr15_42211014_42211066_-@UTR3,chr15_42211576_42211628_-@UTR3	0.053251368244735586,-0.05225329759248776	chr15_42211014_42211066_-@UTR3	0.0532514	0.0473955	0.0586941
OTUD4	0.3025841054675035,0.21683219403703588,0.09972889520878729,0.3808548052866734	0.3454888119317778,0.14645324870397844,0.0575069026438873,0.45055103672035646	0.406083	0.401728	0.37976	0.385487	0.015554	4	chr4_145134474_145134526_-@UTR3,chr4_145135972_145136024_-@UTR3,chr4_145137102_145137154_-@UTR3,chr4_145137314_145137366_-@UTR3	0.046710384369896996,-0.06507638458795167,-0.036487396930133545,0.07274733608469364	chr4_145137314_145137366_-@UTR3	0.0727473	0.000142018	0.00023954
SLC48A1	0.7179614378146424,0.1678768603269413,0.11416170185841627	0.6099828088718,0.15473349200246136,0.2352836991257387	0.723515	0.622608	0.195065	0.292553	0.216698	3	chr12_47780390_47780442_+@UTR3,chr12_47781638_47781690_+@UTR3,chr12_47782686_47782738_+@UTR3	-0.10525759882667163,-0.009170343804436737,0.12393554855540795	chr12_47782686_47782738_+@UTR3	0.123936	2.17599e-05	4.07031e-05
AIDA	0.09726975765212602,0.902730242347874	0.037068337977130154,0.9629316620228698	0.896387	0.938561	0.332119	0.289945	-0.0663292	2	chr1_222667990_222668042_-@UTR3,chr1_222668128_222668180_-@UTR3	-0.05885513478209874,0.05977373412764431	chr1_222668128_222668180_-@UTR3	0.0597737	7.08112e-07	1.64141e-06
PTRHD1	0.07744439064531088,0.10649587878964668,0.8160597305650424	0.022792569337475827,0.07560762083641707,0.9015998098261072	0.732877	0.77857	0.215759	0.164661	-0.0872569	3	chr2_24790028_24790080_-@UTR3,chr2_24790240_24790291_-@UTR3,chr2_24790350_24790402_-@UTR3	-0.04863070047350576,-0.025258124421917494,0.08556943369273262	chr2_24790350_24790402_-@UTR3	0.0855694	3.64861e-07	8.78724e-07
GDI1	0.8054981920898958,0.19450180791010424	0.7409139394230617,0.2590860605769382	0.823681	0.767825	0.293379	0.349411	0.101308	2	chrX_154443054_154443105_+@UTR3,chrX_154443408_154443460_+@UTR3	-0.06456212158475971,0.06427002317465466	chrX_154443054_154443105_+@UTR3	-0.0645621	1.47011e-07	3.73343e-07
ZNF280D	0.4609059572580482,0.5390940427419518	0.5994231768745014,0.4005768231254985	0.539759	0.401442	0.461684	0.600001	0.427124	2	chr15_56630478_56630530_-@UTR3,chr15_56666446_56666498_-@UTR3	0.14394468419976447,-0.12609433506997442	chr15_56630478_56630530_-@UTR3	0.143945	0.00203487	0.00297936
CTSZ	0.31858882011984313,0.6814111798801569	0.4243934979074452,0.5756065020925548	0.721012	0.632005	0.415793	0.504799	0.190087	2	chr20_58995278_58995330_-@UTR3,chr20_58995574_58995626_-@UTR3	0.105726362112956,-0.10572899104731359	chr20_58995574_58995626_-@UTR3	-0.105729	5.01946e-07	1.18614e-06
EMC3	0.1596065822117467,0.3406184714261399,0.18734591985611665,0.31242902650599674	0.2576288954595062,0.35448819940109744,0.11391158614477995,0.27397131899461635	0.427849	0.368555	0.395062	0.442978	0.215222	4	chr3_9962766_9962818_-@UTR3,chr3_9962984_9963036_-@UTR3,chr3_9963318_9963370_-@UTR3,chr3_9963940_9963992_-@UTR3	0.10015603735583503,0.01595608881061894,-0.07031564092448121,-0.035966057690465736	chr3_9962766_9962818_-@UTR3	0.100156	9.79278e-08	2.55095e-07
TSPYL5	0.2534905857497699,0.20353815357782537,0.3012604200059217,0.24171084066648302	0.3723552476748324,0.18660735479281168,0.2511675396543912,0.18986985787796473	0.405078	0.334783	0.404116	0.468701	0.274972	4	chr8_97273690_97273742_-@UTR3,chr8_97274228_97274280_-@UTR3,chr8_97275068_97275120_-@UTR3,chr8_97275906_97275958_-@UTR3	0.12543871311138188,-0.007936727346254807,-0.04177661579569408,-0.042571630868270954	chr8_97273690_97273742_-@UTR3	0.125439	0.00289607	0.00416704
CTNNB1	0.23394944873464157,0.4246938343933616,0.13949855348653825,0.20185816338545864	0.21891180801330795,0.377728173600016,0.11070079842509975,0.29265921996157634	0.44272	0.404413	0.394513	0.428555	0.130566	4	chr3_41239498_41239550_+@UTR3,chr3_41239912_41239964_+@UTR3,chr3_41240138_41240190_+@UTR3,chr3_41240388_41240439_+@UTR3	-0.014946252510060515,-0.046855485877233705,-0.028690115432015717,0.09077261665345945	chr3_41240388_41240439_+@UTR3	0.0907726	3.79186e-06	7.91136e-06
PGAP4	0.023586226845020347,0.08058002488814733,0.17074111523499205,0.1496887005223581,0.12740486574561713,0.1335663304240748,0.1014235829305667,0.21300915340922372	0.07455338378972115,0.25120569680323074,0.11252907432892713,0.04144937939792039,0.07856568050001901,0.3012834622010715,0.05703966461576554,0.08337365836334462	0.353244	0.278296	0.223476	0.306393	0.344043	8	chr9_101473146_101473197_-@UTR3,chr9_101473214_101473266_-@UTR3,chr9_101473854_101473906_-@UTR3,chr9_101474402_101474454_-@UTR3,chr9_101474778_101474830_-@UTR3,chr9_101474960_101475011_-@UTR3,chr9_101475056_101475108_-@UTR3,chr9_101475376_101475428_-@UTR3	0.05291184056660826,0.17211095310692634,-0.05614148462164027,-0.10599917391665287,-0.046779927053155854,0.16888183881072202,-0.042283553235491614,-0.1274641783099389	chr9_101473214_101473266_-@UTR3	0.172111	3.61999e-25	1.801e-23
ACOT7	0.23324247890041258,0.7667575210995874	0.2546154948981104,0.7453845051018896	0.800051	0.784274	0.406226	0.422003	0.028734	2	chr1_6264304_6264356_-@UTR3,chr1_6264468_6264520_-@UTR3	0.01409847113863058,-0.02331351673843929	chr1_6264468_6264520_-@UTR3	-0.0233135	0.512088	0.549364
STAT3	0.11178857966970841,0.272295771002491,0.2362055055535912,0.3797101437742093	0.19258147085871463,0.3686604599809305,0.18631447461333409,0.2524435945470208	0.51613	0.438382	0.253281	0.354575	0.235546	4	chr17_42313386_42313438_-@UTR3,chr17_42314618_42314670_-@UTR3,chr17_42315224_42315276_-@UTR3,chr17_42315538_42315590_-@UTR3	0.08058245668037053,0.0961734603988294,-0.05001228678514813,-0.12732292406081247	chr17_42315538_42315590_-@UTR3	-0.127323	3.63874e-21	9.36597e-20
TNS1	0.021756712597413935,0.20612160948025474,0.31919097955052445,0.45293069837180683	0.13106268880287786,0.16431962272830733,0.30101440406121494,0.4036032844075999	0.581676	0.518084	0.153526	0.240615	0.167028	4	chr2_217799768_217799820_-@UTR3,chr2_217802736_217802787_-@UTR3,chr2_217802802_217802854_-@UTR3,chr2_217803776_217803828_-@UTR3	0.10991902717903457,-0.04116683383574621,-0.017644549638624385,-0.04885956632679078	chr2_217799768_217799820_-@UTR3	0.109919	1.34628e-12	7.85825e-12
HADHB	0.5345816001872186,0.4654183998127814	0.4367707004958317,0.5632292995041682	0.631501	0.560333	0.581177	0.652345	0.1725	2	chr2_26290066_26290118_+@UTR3,chr2_26290222_26290274_+@UTR3	-0.09756739536021064,0.09797516582308846	chr2_26290222_26290274_+@UTR3	0.0979752	1.45887e-18	2.47475e-17
PLTP	0.6218166226426383,0.37818337735736174	0.515295293047662,0.4847047069523379	0.530265	0.604534	0.700132	0.625863	-0.189111	2	chr20_45898600_45898652_-@UTR3,chr20_45898736_45898788_-@UTR3	-0.10659478901799713,0.10619277023505086	chr20_45898600_45898652_-@UTR3	-0.106595	8.7033e-07	1.99067e-06
C16orf87	0.08936151373750116,0.279080106706499,0.6315583795559998	0.09334848823513561,0.423063980029425,0.4835875317354395	0.653949	0.642878	0.118304	0.133313	0.0246332	3	chr16_46796962_46797014_-@UTR3,chr16_46802482_46802534_-@UTR3,chr16_46802948_46803000_-@UTR3	0.02167146139675534,0.1539474518900083,-0.1366118344330461	chr16_46802482_46802534_-@UTR3	0.153947	4.24486e-07	1.01442e-06
PEAR1	0.916984889063454,0.08301511093654608	0.8944582184686002,0.10554178153139972	0.919419	0.897736	0.116706	0.138388	0.0344302	2	chr1_156915032_156915084_+@UTR3,chr1_156916392_156916444_+@UTR3	-0.02180902199135526,0.026842246922786556	chr1_156916392_156916444_+@UTR3	0.0268422	0.679623	0.712998
EXOSC9	0.8006959941932598,0.1993040058067402	0.8509073117058327,0.14909268829416736	0.815294	0.860822	0.270008	0.224481	-0.0783928	2	chr4_121816352_121816404_+@UTR3,chr4_121816880_121816932_+@UTR3	0.049574309844216624,-0.05160442879715069	chr4_121816880_121816932_+@UTR3	-0.0516044	0.0010835	0.00164187
TECPR1	0.14960164450430977,0.3377843484451772,0.512614007050513	0.12552730699454034,0.2900466518294212,0.5844260411760385	0.578101	0.637209	0.350443	0.304073	-0.140445	3	chr7_98215490_98215542_-@UTR3,chr7_98215664_98215716_-@UTR3,chr7_98216502_98216554_-@UTR3	-0.02398237295873573,-0.047648904768264055,0.0715716774278814	chr7_98216502_98216554_-@UTR3	0.0715717	0.00608572	0.00841354
ARNT	0.10031096126584771,0.24837730139911804,0.2676473786680644,0.38366435866696985	0.16470789741197775,0.3378541130396299,0.20392236910075975,0.2935156204476326	0.501334	0.406953	0.309256	0.392812	0.300911	4	chr1_150810074_150810126_-@UTR3,chr1_150810358_150810409_-@UTR3,chr1_150811248_150811300_-@UTR3,chr1_150811898_150811950_-@UTR3	0.06602021963583099,0.09057288207496089,-0.06182886935900911,-0.0882770156987791	chr1_150810358_150810409_-@UTR3	0.0905729	8.53127e-09	2.63619e-08
HSDL1	0.07665536420263455,0.19090115902502908,0.1310539491700509,0.04933805039584842,0.09824436619628364,0.1366688930582026,0.12435079899826748,0.19278741895368334	0.37233696044457887,0.24503342353337107,0.1353547280787486,0.022154263934027457,0.041070769032585656,0.041895472300161454,0.05024665121390768,0.09190773146261917	0.316542	0.163297	0.268986	0.444982	0.9549	8	chr16_84122338_84122390_-@UTR3,chr16_84122692_84122744_-@UTR3,chr16_84122882_84122934_-@UTR3,chr16_84123588_84123640_-@UTR3,chr16_84123932_84123984_-@UTR3,chr16_84124122_84124174_-@UTR3,chr16_84124276_84124328_-@UTR3,chr16_84124522_84124574_-@UTR3	0.2961188377601729,0.055669244659780126,0.005923910075485511,-0.02535287358329619,-0.05530802881419155,-0.09285207197745592,-0.07223855692506292,-0.09911896840023281	chr16_84122338_84122390_-@UTR3	0.296119	4.37333e-19	8.06455e-18
PIP4P2	0.37486476934632995,0.2740349221808144,0.35110030847285567	0.22609003430432,0.2924605562615767,0.48144940943410336	0.46698	0.578252	0.493793	0.392578	-0.308337	3	chr8_90995000_90995052_-@UTR3,chr8_90995158_90995210_-@UTR3,chr8_90995424_90995476_-@UTR3	-0.10033628623068414,0.045712769752885074,0.1495327998428821	chr8_90995424_90995476_-@UTR3	0.149533	0.0522639	0.0642935
MGRN1	0.44991305150031385,0.42147029664795066,0.12861665185173538	0.3411282409885453,0.4298105086225242,0.22906125038893047	0.618105	0.542187	0.217112	0.314378	0.189064	3	chr16_4689044_4689096_+@UTR3,chr16_4689352_4689404_+@UTR3,chr16_4690886_4690938_+@UTR3	-0.10617276740596054,0.010283697062117736,0.10252399397599796	chr16_4689044_4689096_+@UTR3	-0.106173	4.01533e-06	8.35174e-06
LURAP1	0.39836669183503937,0.1442969485598073,0.1537574370545997,0.17307918707096848,0.13049973547958518	0.3548103891909065,0.12192455262361786,0.11545714138142457,0.10974027172793535,0.2980676450761157	0.455619	0.378798	0.244787	0.349879	0.266399	5	chr1_46220216_46220268_+@UTR3,chr1_46221164_46221216_+@UTR3,chr1_46222496_46222548_+@UTR3-EX,chr1_46223690_46223742_+@UTR3-EX,chr1_46227552_46227604_+@UTR3-EX	-0.0376012063753125,-0.01454017776198599,-0.030601259149533627,-0.05523931933783424,0.16912702071143101	chr1_46227552_46227604_+@UTR3-EX	0.169127	0.0152785	0.0200388
UXS1	0.6559450516626846,0.34405494833731537	0.7501508747343992,0.24984912526560082	0.458793	0.383514	0.708021	0.7833	0.258564	2	chr2_106093578_106093630_-@UTR3,chr2_106093804_106093856_-@UTR3	0.09504251302815647,-0.09058873483144358	chr2_106093578_106093630_-@UTR3	0.0950425	0.000193566	0.000321008
INTS2	0.09699433433538228,0.19042510112343372,0.4470272072933847,0.2655533572477993	0.11456813784798685,0.07884487971646649,0.6775254099129572,0.1290615725225896	0.524222	0.513365	0.258894	0.272585	0.0301941	4	chr17_61865758_61865810_-@UTR3,chr17_61866764_61866816_-@UTR3,chr17_61867170_61867222_-@UTR3,chr17_61867524_61867576_-@UTR3	0.023789661903743306,-0.10395690133908055,0.23008062667798368,-0.12906988725682234	chr17_61867170_61867222_-@UTR3	0.230081	1.25988e-08	3.77199e-08
SMYD4	0.267579269008607,0.3384879942408162,0.3939327367505768	0.2592499203570691,0.24499826802285965,0.49575181162007126	0.464611	0.54606	0.438593	0.375522	-0.233034	3	chr17_1779638_1779690_-@UTR3,chr17_1779782_1779834_-@UTR3,chr17_1780588_1780640_-@UTR3	-0.009002113317793548,-0.09362542794233816,0.10020623959938063	chr17_1780588_1780640_-@UTR3	0.100206	0.00109806	0.00166257
EXOC3	0.46723492659140076,0.5327650734085992	0.6503093739878993,0.34969062601210066	0.473123	0.654153	0.537921	0.356891	-0.467413	2	chr5_467202_467254_+@UTR3,chr5_471832_471884_+@UTR3	0.18281483752573707,-0.18020132132660727	chr5_467202_467254_+@UTR3	0.182815	1.37807e-08	4.09608e-08
MYOZ2	0.9018964237042771,0.09810357629572285	0.9389529889018947,0.0610470110981053	0.894583	0.920165	0.339683	0.314101	-0.0406774	2	chr4_119186228_119186280_+@UTR3,chr4_119186360_119186412_+@UTR3	0.03706840601256345,-0.03653774857669761	chr4_119186228_119186280_+@UTR3	0.0370684	7.87409e-11	3.32786e-10
SEC11A	0.38548090429602994,0.61451909570397	0.38244213559173335,0.6175578644082667	0.686711	0.688969	0.516499	0.514241	-0.0047366	2	chr15_84669708_84669760_-@UTR3,chr15_84669876_84669928_-@UTR3	-0.0030001853957807856,0.0030645583539564702	chr15_84669876_84669928_-@UTR3	0.00306456	0.719567	0.750126
ANXA1	0.49599741271478653,0.09077005898375863,0.3195658816362291,0.0936666466652257	0.9402925722234405,0.017838406760433943,0.041869021016125475,0.0	0.508916	0.940602	0.291072	0.0342711	-0.886158	4	chr9_73170232_73170284_+@UTR3,chr9_73455072_73455124_+@UTR3-EX,chr9_73463778_73463830_+@UTR3-EX,chr9_73472026_73472078_+@UTR3-EX	0.44275631501674306,-0.07140394625374696,-0.27542153376930756,-0.09202359745484823	chr9_73170232_73170284_+@UTR3	0.442756	1.54126e-26	1.0482e-24
ARFRP1	0.2024192110728685,0.7975807889271315	0.3453494633439583,0.6546505366560417	0.808475	0.674561	0.250856	0.38477	0.261255	2	chr20_63699484_63699536_-@UTR3,chr20_63700280_63700332_-@UTR3	0.14255256667863864,-0.14198705357543195	chr20_63699484_63699536_-@UTR3	0.142553	1.37531e-10	5.59868e-10
PSMD4	0.914518621172099,0.08548137882790093	0.9176205191327197,0.08237948086728024	0.903762	0.905914	0.328555	0.326403	-0.00343148	2	chr1_151267292_151267344_+@UTR3,chr1_151267426_151267478_+@UTR3	0.003083407390434889,-0.003249743168295821	chr1_151267426_151267478_+@UTR3	-0.00324974	0.617619	0.653405
PLPBP	0.8772384930431295,0.1227615069568704	0.9242452518426869,0.07575474815731312	0.88285	0.918437	0.311652	0.276064	-0.0570137	2	chr8_37779448_37779500_+@UTR3,chr8_37779628_37779680_+@UTR3	0.04712693147280267,-0.043577831403493764	chr8_37779448_37779500_+@UTR3	0.0471269	0.00266047	0.00383997
MTCH2	0.07695472118514665,0.29531809116052016,0.15149543001596852,0.1194511871600732,0.3567805704782914	0.17647770343455502,0.259676026143291,0.12819300812809628,0.03631946468804322,0.3993337976060145	0.426072	0.393676	0.304796	0.337437	0.114088	5	chr11_47617378_47617430_-@UTR3,chr11_47617682_47617734_-@UTR3,chr11_47617916_47617968_-@UTR3,chr11_47618530_47618582_-@UTR3,chr11_47618694_47618746_-@UTR3	0.10243795400794131,-0.03275368703811343,-0.019827776904973116,-0.07926435026648487,0.04457526773463483	chr11_47617378_47617430_-@UTR3	0.102438	6.35583e-10	2.35109e-09
PLD6	0.4203933271422219,0.5796066728577781	0.6231513673290384,0.37684863267096164	0.593481	0.39769	0.439739	0.63553	0.577557	2	chr17_17201118_17201170_-@UTR3,chr17_17202604_17202656_-@UTR3	0.22530649973025857,-0.18094520672804276	chr17_17201118_17201170_-@UTR3	0.225306	2.45864e-06	5.26607e-06
CSRNP1	0.05730705969840869,0.18710705309197664,0.23219251408842506,0.23155294906633309,0.2918404240548565	0.08283735463845879,0.26260735720338196,0.19041327969786712,0.22527090397684507,0.23887110448344703	0.460038	0.412241	0.25732	0.310025	0.158265	5	chr3_39141830_39141882_-@UTR3,chr3_39141992_39142044_-@UTR3,chr3_39142560_39142612_-@UTR3,chr3_39142716_39142768_-@UTR3,chr3_39142874_39142926_-@UTR3	0.01895721455496377,0.06978129761848148,-0.04702092590411036,-0.011605064897938416,-0.05775854508978587	chr3_39141992_39142044_-@UTR3	0.0697813	1.55928e-05	2.98604e-05
PAXBP1	0.20989857287502248,0.2998600030141043,0.2435684730350021,0.05789412355766872,0.18877882751820246	0.24419923325328424,0.3795633020787737,0.21693736272103864,0.05150054044352178,0.10779956150338174	0.21402	0.133266	0.409659	0.451738	0.683439	5	chr21_32734070_32734122_-@UTR3,chr21_32734224_32734276_-@UTR3,chr21_32734584_32734636_-@UTR3,chr21_32734798_32734850_-@UTR3,chr21_32743724_32743776_-@UTR3	0.035671491782532094,0.08076567778860438,-0.024873880039845225,-0.004374722635213074,-0.07882880948769383	chr21_32734224_32734276_-@UTR3	0.0807657	4.71477e-07	1.11663e-06
SENP2	0.35896899892466866,0.17966005256051631,0.3658655464911959,0.0955054020236192	0.22923013729251585,0.1407146390446003,0.47748499776882186,0.1525702258940619	0.379667	0.250284	0.370602	0.447703	0.601168	4	chr3_185619324_185619376_+@UTR3,chr3_185630130_185630182_+@UTR3,chr3_185630708_185630760_+@UTR3,chr3_185630922_185630974_+@UTR3	-0.12711218723243728,-0.03636821176602231,0.11284122674108038,0.05939384931489039	chr3_185619324_185619376_+@UTR3	-0.127112	1.09664e-10	4.55175e-10
PPM1K	0.17848750655867307,0.08042319008661596,0.3243149031265464,0.26993434890152634,0.04906438283851533,0.09777566848812286	0.10787242320942071,0.04045204192946898,0.21719221445777004,0.1885856949435787,0.09513536618956658,0.3507622592701951	0.326836	0.428244	0.329045	0.21389	-0.389866	6	chr4_88259286_88259338_-@UTR3,chr4_88259460_88259512_-@UTR3,chr4_88260546_88260598_-@UTR3,chr4_88260842_88260894_-@UTR3,chr4_88261312_88261364_-@UTR3,chr4_88261458_88261510_-@UTR3	-0.0662988580401795,-0.035498667342218466,-0.10317550570231854,-0.07761727384710357,0.05032232490832512,0.25554010092349455	chr4_88261458_88261510_-@UTR3	0.25554	2.92042e-15	2.63692e-14
PTPN13	0.6820006562707569,0.3179993437292431	0.7918448027376344,0.20815519726236562	0.723577	0.814748	0.421457	0.330286	-0.171206	2	chr4_86814622_86814674_+@UTR3,chr4_86814896_86814948_+@UTR3	0.10850295250678577,-0.051818788062653665	chr4_86814622_86814674_+@UTR3	0.108503	0.194831	0.222266
ELP1	0.1211442814862816,0.8788557185137185	0.11121526930369179,0.8887847306963083	0.885583	0.894716	0.188587	0.179454	-0.0148029	2	chr9_108868330_108868382_-@UTR3,chr9_108868950_108869002_-@UTR3	-0.005048989988415839,0.010694173609718027	chr9_108868950_108869002_-@UTR3	0.0106942	0.296502	0.329186
EIF4E2	0.26913495323607656,0.31840688075270807,0.203646848115611,0.16028748718479294,0.04852383071081151	0.3091424775102693,0.3124231352461181,0.17137755588359765,0.12988745837635912,0.07716937298365581	0.487224	0.482084	0.173003	0.180773	0.0153012	5	chr2_232580938_232580990_+@UTR3,chr2_232581122_232581174_+@UTR3,chr2_232581400_232581451_+@UTR3,chr2_232582144_232582196_+@UTR3,chr2_232583602_232583654_+@UTR3	0.041954194825411795,-0.0038486976055093214,-0.029852479055868103,-0.02779177699620139,0.031329063574007214	chr2_232580938_232580990_+@UTR3	0.0419542	2.04512e-05	3.84588e-05
FAM76B	0.6977346380288764,0.3022653619711237	0.7036952462144278,0.2963047537855722	0.397406	0.392343	0.733315	0.738378	0.0184978	2	chr11_95771106_95771158_-@UTR3,chr11_95771420_95771472_-@UTR3	0.017032158305651413,0.023110256432636145	chr11_95771420_95771472_-@UTR3	0.0231103	0.894695	0.911541
NIFK	0.21465145500159347,0.4394789146440585,0.34586963035434787	0.13461069155768315,0.561322471433699,0.304066837008618	0.497301	0.494784	0.455089	0.457288	0.00732045	3	chr2_121727160_121727212_-@UTR3,chr2_121727318_121727370_-@UTR3,chr2_121727656_121727708_-@UTR3	-0.07790959428059605,0.12189509314713448,-0.04018985647913553	chr2_121727318_121727370_-@UTR3	0.121895	3.18876e-07	7.7579e-07
TGFBR2	0.1555752838352216,0.22872426977927598,0.32999159120996413,0.21290258765366982,0.0728062675218685	0.1139654270764939,0.14833172425159824,0.3420914498542761,0.3012378202690596,0.09437357854857216	0.372994	0.310031	0.356201	0.409618	0.266738	5	chr3_30691832_30691884_+@UTR3,chr3_30692546_30692598_+@UTR3,chr3_30692980_30693032_+@UTR3,chr3_30693788_30693840_+@UTR3,chr3_30693924_30693976_+@UTR3	-0.04146013796835396,-0.08023371077547906,0.01219732249958938,0.08839038821405162,0.02168690987577923	chr3_30693788_30693840_+@UTR3	0.0883904	1.70384e-14	1.36991e-13
FZD5	0.1906060912500457,0.17692899272746612,0.14914374629418303,0.15511206321723064,0.14292842357478128,0.18528068293629324	0.3380412820262444,0.29550831374139647,0.13312201582878275,0.15515868842936512,0.04207947441030148,0.036090225563909784	0.324821	0.179568	0.363376	0.475424	0.855114	6	chr2_207762858_207762910_-@UTR3,chr2_207763628_207763680_-@UTR3,chr2_207763968_207764020_-@UTR3,chr2_207764242_207764294_-@UTR3,chr2_207765012_207765064_-@UTR3,chr2_207766600_207766652_-@UTR3	0.16213905886633986,0.1369428010082894,0.005430876063635071,0.019488633022365393,-0.07660518740544656,-0.12433889889369482	chr2_207762858_207762910_-@UTR3	0.162139	5.52742e-12	2.88351e-11
GCC2	0.10558727815356424,0.08877291134674516,0.16676893346285765,0.14802237165979543,0.07113597127384529,0.14966533757694073,0.11618322630043589,0.15386397022581563	0.05410522823137962,0.047927378616869874,0.2067904641486142,0.14977110782417835,0.07423127888361503,0.17063249982079903,0.08517999926915361,0.2113620432053902	0.24675	0.217606	0.279618	0.304888	0.181334	8	chr2_108469694_108469746_+@UTR3,chr2_108471542_108471594_+@UTR3,chr2_108471710_108471762_+@UTR3,chr2_108487768_108487820_+@UTR3,chr2_108507652_108507704_+@UTR3,chr2_108507788_108507840_+@UTR3,chr2_108508158_108508210_+@UTR3,chr2_108508562_108508614_+@UTR3	-0.04896045838993202,-0.038319356229249056,0.04195930692833219,0.003949412252030798,0.005499650864317876,0.023066104972643775,-0.028563361972080634,0.059448305080784275	chr2_108508562_108508614_+@UTR3	0.0594483	3.44969e-11	1.5574e-10
OAS2	0.33291894338512257,0.3344233606360956,0.30118137094753417,0.031476325031247775	0.2731026428051627,0.2816000168395343,0.2855786739838565,0.1597186663714465	0.52944	0.45113	0.242189	0.330276	0.230923	4	chr12_113010076_113010128_+@UTR3,chr12_113010242_113010294_+@UTR3,chr12_113011196_113011248_+@UTR3,chr12_113011686_113011738_+@UTR3	-0.0534647568796941,-0.04534207079371927,-0.008577696644754329,0.1347312888037729	chr12_113011686_113011738_+@UTR3	0.134731	4.06168e-07	9.7315e-07
BLOC1S5-TXNDC5	0.2587638230893989,0.30168112271409137,0.4395550541965097	0.3845202079244633,0.29772085395185693,0.3177589381236798	0.507303	0.394741	0.411346	0.499521	0.361941	3	chr6_8013954_8014006_-@UTR3,chr6_8014096_8014148_-@UTR3,chr6_8014798_8014850_-@UTR3	0.13704810603809847,0.012074622483391029,-0.10493987970348456	chr6_8013954_8014006_-@UTR3	0.137048	4.58392e-05	8.20194e-05
ALAD	0.5190979671284109,0.4809020328715891	0.7346867551218706,0.2653132448781294	0.513639	0.312525	0.54927	0.750384	0.716783	2	chr9_113387442_113387494_-@UTR3,chr9_113388188_113388240_-@UTR3	0.21592949073312295,-0.2138038503520584	chr9_113387442_113387494_-@UTR3	0.215929	1.20992e-10	4.97454e-10
CRKL	0.12548934325129382,0.10217867426688085,0.11777790495589435,0.14791356784356977,0.12143218962701864,0.14649374216105765,0.15246673190016374,0.08624784599412107	0.07177103198455077,0.05013362234655794,0.0670748372951869,0.12591632583260357,0.08001406346478894,0.16360033727008208,0.21848632131153226,0.22300346049469758	0.29855	0.208818	0.293374	0.388865	0.515723	8	chr22_20949826_20949878_+@UTR3,chr22_20950372_20950424_+@UTR3,chr22_20950808_20950860_+@UTR3,chr22_20951102_20951154_+@UTR3,chr22_20951420_20951472_+@UTR3,chr22_20952460_20952512_+@UTR3,chr22_20953078_20953130_+@UTR3,chr22_20953476_20953528_+@UTR3	-0.052737323440691555,-0.05104468360905036,-0.04972562751180734,-0.021093076469843708,-0.04044876938169316,0.01794712136592952,0.06678430415457376,0.13745016179880226	chr22_20953476_20953528_+@UTR3	0.13745	6.22263e-25	2.97602e-23
RBBP9	0.04046111246449175,0.11784572598456092,0.1584334433450183,0.24117805028233777,0.2838929669813854,0.15818870094220588	0.11023764625699535,0.24073154944429426,0.19532143005645589,0.10022058751564612,0.22846786498057847,0.12502092174602988	0.402975	0.294017	0.253546	0.35211	0.454794	6	chr20_18486594_18486646_-@UTR3,chr20_18486836_18486888_-@UTR3,chr20_18486976_18487028_-@UTR3,chr20_18488660_18488712_-@UTR3,chr20_18488824_18488876_-@UTR3,chr20_18489400_18489452_-@UTR3	0.07646483028741705,0.12813311981709402,0.04312128799270054,-0.13331822263020676,-0.04914603354036967,-0.02584630749262193	chr20_18488660_18488712_-@UTR3	-0.133318	3.57403e-13	2.27224e-12
RETREG3	0.10915855969459087,0.8908414403054091	0.17285678427002424,0.8271432157299757	0.896783	0.838505	0.181615	0.239893	0.0969396	2	chr17_42579490_42579542_-@UTR3,chr17_42580072_42580124_-@UTR3	0.0640225011978165,-0.06303116679303156	chr17_42579490_42579542_-@UTR3	0.0640225	0.0297066	0.0375794
CAPZA2	0.35465533612536215,0.32927132386030705,0.07870804469549555,0.06262788181251919,0.17473741350631597	0.25468528807108093,0.23200850053085287,0.06010803725574907,0.06454205582187941,0.3886561183204377	0.488838	0.349557	0.210541	0.320247	0.483826	5	chr7_116904354_116904406_+@UTR3,chr7_116906270_116906321_+@UTR3,chr7_116918156_116918208_+@UTR3,chr7_116918486_116918538_+@UTR3,chr7_116918994_116919046_+@UTR3	-0.09938307817546066,-0.09666748491480978,-0.017918857293166217,0.002580053343852598,0.2142887230162403	chr7_116918994_116919046_+@UTR3	0.214289	3.87928e-12	2.08083e-11
ANP32B	0.625522812680542,0.374477187319458	0.6006385148110149,0.3993614851889852	0.698152	0.680115	0.513827	0.532002	0.0377626	2	chr9_98015490_98015541_+@UTR3,chr9_98015644_98015696_+@UTR3	-0.02497508126699466,0.024702402782410537	chr9_98015490_98015541_+@UTR3	-0.0249751	0.00475442	0.00666499
ZNF30	0.7172474372394136,0.28275256276058636	0.6651579330919359,0.33484206690806406	0.726507	0.676232	0.307142	0.357418	0.10346	2	chr19_34943494_34943546_+@UTR3,chr19_34944960_34945012_+@UTR3	-0.03173408164479463,0.13766192322248172	chr19_34944960_34945012_+@UTR3	0.137662	0.0171207	0.0223207
DCPS	0.5026448730843844,0.49735512691561556	0.5650919169845797,0.43490808301542033	0.543199	0.600097	0.538379	0.481481	-0.143716	2	chr11_126345658_126345710_+@UTR3,chr11_126346214_126346266_+@UTR3	0.07570695969469077,-0.04139120040412103	chr11_126345658_126345710_+@UTR3	0.075707	0.431085	0.467745
MCFD2	0.09775557419975235,0.339423195978491,0.28710847608321705,0.2757127537385395	0.15645251002478688,0.3030147124878363,0.28810413251111544,0.2524286449762613	0.512853	0.481666	0.201866	0.249226	0.0905123	4	chr2_46901994_46902046_-@UTR3,chr2_46904554_46904606_-@UTR3,chr2_46905210_46905262_-@UTR3,chr2_46905392_46905444_-@UTR3	0.06021767519008343,-0.034934653154108375,0.00233790070931722,-0.02185392706871292	chr2_46901994_46902046_-@UTR3	0.0602177	0.00195246	0.00286832
LINC01534	0.34935508282353656,0.6506449171764634	0.38553906411049266,0.6144609358895073	0.673251	0.639656	0.393522	0.427116	0.0738473	2	chr19_36680208_36680260_-@UTR3-EX,chr19_36680906_36680958_-@UTR3-EX	0.06899503410410945,-0.0014473464356660193	chr19_36680208_36680260_-@UTR3-EX	0.068995	0.687088	0.720014
GNG2	0.47915836201928397,0.3921511123163056,0.12869052566441047	0.6581601124744173,0.318317752352962,0.02352213517262061	0.621052	0.710599	0.21069	0.0967983	-0.194321	3	chr14_51966918_51966970_+@UTR3,chr14_51967382_51967434_+@UTR3,chr14_51969508_51969560_+@UTR3	0.18476098947860353,-0.05765972004533548,-0.08215598622612261	chr14_51966918_51966970_+@UTR3	0.184761	0.000165024	0.000276145
MRC1	0.5385907599878501,0.4614092400121499	0.5124337896259735,0.48756621037402653	0.574829	0.55092	0.50428	0.528189	0.0612907	2	chr10_17910498_17910550_+@UTR3,chr10_17911074_17911126_+@UTR3	-0.016910651508437735,0.03644746163380708	chr10_17911074_17911126_+@UTR3	0.0364475	0.522198	0.559481
GGA1	0.8828486569746474,0.11715134302535254	0.895533768630222,0.10446623136977792	0.885017	0.894265	0.330623	0.321446	-0.0149963	2	chr22_37633384_37633436_+@UTR3,chr22_37633538_37633589_+@UTR3	0.012433200814566892,-0.012794339653007455	chr22_37633538_37633589_+@UTR3	-0.0127943	0.692165	0.724926
IGFBP5	0.05905097624184025,0.07502782159565559,0.18108431473497302,0.1337166018525386,0.14395259774651942,0.15416428346194538,0.1320911244524287,0.12091227991409911	0.09437889095168445,0.11669523078902068,0.24036501666053223,0.13813319157791643,0.14872162246078408,0.10972399642462825,0.0731506875200088,0.07883136361542492	0.283146	0.20895	0.279585	0.338876	0.438388	8	chr2_216672216_216672267_-@UTR3,chr2_216672310_216672361_-@UTR3,chr2_216672550_216672602_-@UTR3,chr2_216672862_216672914_-@UTR3,chr2_216673906_216673958_-@UTR3,chr2_216675586_216675638_-@UTR3,chr2_216676044_216676096_-@UTR3,chr2_216676590_216676642_-@UTR3	0.03535224328767008,0.04169003285864947,0.059296741938019176,0.004442756878623971,0.004795295198351035,-0.044406109266066224,-0.058903010860964736,-0.04204622130118264	chr2_216672550_216672602_-@UTR3	0.0592967	3.55588e-28	2.96177e-26
NCAPG2	0.6383690277360179,0.36163097226398205	0.49623524623524623,0.5037647537647537	0.36334	0.505092	0.639336	0.497583	-0.475228	2	chr7_158631598_158631650_-@UTR3,chr7_158650956_158651008_-@UTR3	0.007130612444600226,0.24679643732842016	chr7_158650956_158651008_-@UTR3	0.246796	0.0119704	0.0158883
RPS6KC1	0.3933215532508566,0.49861712517216467,0.10806132157697868	0.3594982228780993,0.5429607494113815,0.09754102771051922	0.630666	0.638057	0.10924	0.0987965	-0.0168086	3	chr1_213273052_213273104_+@UTR3,chr1_213273260_213273312_+@UTR3,chr1_213400312_213400364_+@UTR3-EX	-0.022334005778721633,0.051410925781500194,0.007116049915700903	chr1_213273260_213273312_+@UTR3	0.0514109	0.513711	0.550946
FAM149B1	0.42490055319136255,0.1788319158075234,0.14329781004992337,0.2529697209511907	0.4788061374643764,0.166088579575993,0.0789919353601783,0.2761133475994524	0.484615	0.513805	0.341317	0.316956	-0.0843824	4	chr10_73241160_73241212_+@UTR3,chr10_73241984_73242036_+@UTR3,chr10_73242518_73242570_+@UTR3,chr10_73242852_73242904_+@UTR3	0.05923128805579103,-0.004668540114349334,-0.05474172036021152,0.02959299892872136	chr10_73241160_73241212_+@UTR3	0.0592313	0.0490104	0.0605826
ZNF512B	0.09194019306482878,0.27454042186908584,0.6335193850660854	0.253860775800817,0.47993160262203116,0.2662076215771519	0.663131	0.326523	0.266605	0.516757	1.02211	3	chr20_63956698_63956750_-@UTR3,chr20_63956852_63956904_-@UTR3,chr20_63958436_63958488_-@UTR3	0.16778477324731783,0.20890723623773455,-0.35800824364150624	chr20_63958436_63958488_-@UTR3	-0.358008	3.28756e-19	6.23291e-18
RAB31	0.09606049245492808,0.10658861800809274,0.12297519422660455,0.1370644636875825,0.13467266429732722,0.10014354923725839,0.14240689673572426,0.1124586334598578,0.04762948789262446	0.05983346019483667,0.12311442482234769,0.0819651793583693,0.13753396265307732,0.19230226999094935,0.05003198686014682,0.13434285079915795,0.1597764295999259,0.061099435721189074	0.120795	0.0850797	0.318969	0.331971	0.505671	9	chr18_9815134_9815186_+@UTR3,chr18_9859594_9859646_+@UTR3,chr18_9860488_9860540_+@UTR3,chr18_9860814_9860866_+@UTR3,chr18_9861054_9861106_+@UTR3,chr18_9861676_9861728_+@UTR3,chr18_9861870_9861922_+@UTR3,chr18_9862224_9862276_+@UTR3,chr18_9862456_9862508_+@UTR3	-0.03704804697898294,0.015618430707370873,-0.0418073983206349,-0.0003612426390419421,0.05671979610589947,-0.0509288251146932,-0.008865051162202875,0.04639190312852111,0.012541080714765118	chr18_9861054_9861106_+@UTR3	0.0567198	2.87228e-11	1.31515e-10
KLF6	0.2745845300899861,0.18358254769579213,0.14223083895799518,0.21403644672361258,0.18556563653261401	0.2810296408955733,0.08862771648138308,0.046599847713197855,0.21963164912012048,0.3641111457897253	0.351821	0.421342	0.376663	0.298087	-0.260153	5	chr10_3776906_3776957_-@UTR3,chr10_3777604_3777656_-@UTR3,chr10_3777896_3777948_-@UTR3,chr10_3778850_3778902_-@UTR3,chr10_3778990_3779042_-@UTR3	0.00618474568222116,-0.09521381309717643,-0.09590240104091777,0.005316805904648808,0.17820012390627868	chr10_3778990_3779042_-@UTR3	0.1782	9.71472e-19	1.69847e-17
PCM1	0.277976319617238,0.05634736398636867,0.15958124096868506,0.18725865736409686,0.10091125179147595,0.1545335071616615,0.06339165911047397	0.3305420849669199,0.04193735389845936,0.08801202929681655,0.22758629698145463,0.1752989313584274,0.07480090062565047,0.061822402872271524	0.363873	0.379199	0.27923	0.264468	-0.0595232	7	chr8_18027728_18027780_+@UTR3,chr8_18027946_18027998_+@UTR3,chr8_18028814_18028866_+@UTR3,chr8_18028984_18029036_+@UTR3,chr8_18029156_18029207_+@UTR3,chr8_18029298_18029350_+@UTR3,chr8_18029866_18029918_+@UTR3	0.052610203468052175,-0.014076739040273935,-0.07112405550356267,0.040500909389474316,0.07451188198410212,-0.07928501808546853,-0.0012767486178281995	chr8_18029298_18029350_+@UTR3	-0.079285	3.74681e-17	4.951e-16
SPECC1L	0.3400098808189617,0.3629290109171092,0.29706110826392906	0.2014095980715671,0.3615960900333812,0.4369943118950516	0.454363	0.328365	0.456696	0.569059	0.468544	3	chr22_24415552_24415604_+@UTR3,chr22_24416560_24416612_+@UTR3,chr22_24417110_24417162_+@UTR3	-0.1378339193167345,-0.0010143115312941653,0.13978951353678515	chr22_24417110_24417162_+@UTR3	0.13979	2.88764e-09	9.6207e-09
MAPK4	0.8746705508541124,0.1253294491458876	0.8114323815983798,0.1885676184016202	0.882529	0.832494	0.28964	0.339675	0.0842037	2	chr18_50731544_50731596_+@UTR3,chr18_50731760_50731812_+@UTR3	-0.06225867941472629,0.06328029940672655	chr18_50731760_50731812_+@UTR3	0.0632803	0.0249511	0.0318627
TVP23B	0.8923834766868524,0.10761652331314764	0.9034038713017988,0.09659612869820126	0.898026	0.908164	0.176143	0.166006	-0.0161945	2	chr17_18805862_18805914_+@UTR3,chr17_18806482_18806534_+@UTR3	0.011574608021832411,-0.007299670834952268	chr17_18805862_18805914_+@UTR3	0.0115746	0.120244	0.141353
RAD50	0.6696818468660762,0.3303181531339239	0.9026186140808717,0.09738138591912834	0.719261	0.905043	0.446505	0.259772	-0.33147	2	chr5_132646086_132646137_+@UTR3,chr5_132646310_132646362_+@UTR3	0.22484669362761467,-0.22896771305796876	chr5_132646310_132646362_+@UTR3	-0.228968	1.28614e-09	4.51002e-09
GNAI1	0.30555549332873866,0.3954837886613468,0.24397722204507993,0.05498349596483452	0.2061800647267154,0.46705645374605653,0.26120173397843666,0.06556174754879134	0.546792	0.529778	0.207627	0.229061	0.0456042	4	chr7_80217448_80217500_+@UTR3,chr7_80217586_80217638_+@UTR3,chr7_80218426_80218478_+@UTR3,chr7_80219266_80219318_+@UTR3	-0.09546465521767039,0.07319260920372594,0.020137082266530854,0.014244061524768287	chr7_80217448_80217500_+@UTR3	-0.0954647	0.000389241	0.0006224
ZNF333	0.34529716278136746,0.43921627076768005,0.2154865664509525	0.4258854137801506,0.3766305471568629,0.1974840390629864	0.543265	0.57174	0.353589	0.320282	-0.0737047	3	chr19_14719336_14719388_+@UTR3,chr19_14719700_14719752_+@UTR3,chr19_14720566_14720618_+@UTR3	0.08915613915956505,-0.05292645903274512,-0.0063073474917165195	chr19_14719336_14719388_+@UTR3	0.0891561	0.00374476	0.00532513
TBPL1	0.3369983226413266,0.09513633020515688,0.08907470127320466,0.15879967059948638,0.22625650422907728,0.09373447105174831	0.5531602743716111,0.14213342579916202,0.06229407692773507,0.12178267376095567,0.1074425452309802,0.013187003909556155	0.382067	0.500917	0.279999	0.145358	-0.390745	6	chr6_133987214_133987266_+@UTR3,chr6_133987404_133987456_+@UTR3,chr6_133988192_133988244_+@UTR3,chr6_133989194_133989246_+@UTR3,chr6_133989524_133989576_+@UTR3,chr6_133990402_133990454_+@UTR3	0.21951438408472218,0.055618993561326754,-0.016770995568029773,-0.027767894588383607,-0.10873975974248339,-0.06977484003070736	chr6_133987214_133987266_+@UTR3	0.219514	1.60285e-10	6.45056e-10
WDR55	0.325886760577701,0.1130795134885894,0.5610337259337095	0.16461258877352156,0.07968342399624181,0.7557039872302366	0.349602	0.190864	0.547587	0.699142	0.873171	3	chr5_140669658_140669710_+@UTR3,chr5_140672110_140672162_+@UTR3,chr5_140674050_140674102_+@UTR3	-0.16039918200415945,-0.033052718952441065,0.1939477367045006	chr5_140674050_140674102_+@UTR3	0.193948	8.04156e-12	4.10834e-11
RPA3	0.3147002229185244,0.6852997770814756	0.27269492412349555,0.7273050758765045	0.739616	0.770729	0.465117	0.434004	-0.0594469	2	chr7_7636746_7636798_-@UTR3,chr7_7636912_7636964_-@UTR3	-0.012632884400114452,0.04955593126124569	chr7_7636912_7636964_-@UTR3	0.0495559	0.283355	0.315771
PTBP1	0.3220948667670364,0.13309344572831333,0.38870353171146527,0.15610815579318493	0.24251026411184165,0.11422794905618251,0.41946590610319884,0.22379588072877704	0.437184	0.371868	0.388487	0.448539	0.233449	4	chr19_810888_810940_+@UTR3,chr19_811428_811480_+@UTR3,chr19_811826_811878_+@UTR3,chr19_812194_812245_+@UTR3	-0.07979020266876308,-0.019192738438238974,0.03049167736394487,0.06729278827858332	chr19_810888_810940_+@UTR3	-0.0797902	2.55737e-11	1.18117e-10
CHD9	0.17744710516345927,0.1042672983557007,0.2148719272589183,0.2060447361087907,0.09427339136961899,0.20309554174351202	0.1737823181021871,0.05290006516874644,0.19297991848866772,0.19982871498608007,0.09345810864590327,0.2870508746084154	0.332618	0.292153	0.345566	0.386862	0.187143	6	chr16_53324934_53324986_+@UTR3,chr16_53325178_53325230_+@UTR3,chr16_53325802_53325854_+@UTR3,chr16_53326008_53326060_+@UTR3,chr16_53326526_53326578_+@UTR3,chr16_53326868_53326920_+@UTR3	0.0014860313854312968,-0.04543223367688467,-0.016996002902160134,-0.00125214422810635,0.004764994678940926,0.08782958994193057	chr16_53326868_53326920_+@UTR3	0.0878296	9.51458e-05	0.000163343
TRAPPC8	0.2361752906582877,0.7638247093417123	0.3124170860756226,0.6875829139243774	0.785448	0.718212	0.320126	0.387361	0.129106	2	chr18_31830144_31830196_-@UTR3,chr18_31830554_31830606_-@UTR3	0.08801839373887868,-0.06934334072322135	chr18_31830144_31830196_-@UTR3	0.0880184	0.00798523	0.0108415
CXCL8	0.38666855631141345,0.6133314436885866	0.4225841095382355,0.5774158904617644	0.476418	0.506381	0.665514	0.635551	-0.0879952	2	chr4_73742576_73742628_+@UTR3,chr4_73742858_73742910_+@UTR3	-0.03625451214784192,-0.0758601275141969	chr4_73742858_73742910_+@UTR3	-0.0758601	0.435564	0.472053
AL669830.2	0.5590312416282651,0.25609989288440715,0.18486886548732775	0.6614297620910072,0.2294359011415527,0.10913433676744022	0.588685	0.643779	0.230292	0.155683	-0.129069	3	chr6_30926320_30926372_+@UTR3,chr6_30926432_30926483_+@UTR3,chr6_30927778_30927830_+@UTR3-EX	0.10290201324424231,-0.020024866295938304,-0.06871286798745999	chr6_30926320_30926372_+@UTR3	0.102902	0.00857963	0.0116116
ADGRD1	0.8553327852432151,0.14466721475678485	0.8831915787997048,0.11680842120029525	0.85881	0.885934	0.166894	0.13977	-0.0448599	2	chr12_131139314_131139366_+@UTR3,chr12_131141258_131141310_+@UTR3	0.028323489337457874,-0.022776001255980477	chr12_131139314_131139366_+@UTR3	0.0283235	0.414702	0.45129
THSD4	0.12284424874260749,0.12477895572281858,0.07333844085555302,0.08717570587282442,0.1564163200510872,0.16937718605335808,0.07894255332098835,0.13464710153415627,0.052479487846606554	0.03117105926140202,0.029051882227803364,0.015917228878252733,0.025035764193166804,0.4917343474054515,0.077710644209674,0.058224730141176496,0.12839289302178708,0.14276145066128598	0.287612	0.2218	0.257149	0.326054	0.374863	9	chr15_71778352_71778404_+@UTR3,chr15_71778582_71778634_+@UTR3,chr15_71778908_71778960_+@UTR3,chr15_71780220_71780272_+@UTR3,chr15_71780496_71780547_+@UTR3,chr15_71781232_71781284_+@UTR3,chr15_71782436_71782488_+@UTR3,chr15_71782718_71782770_+@UTR3,chr15_71783180_71783232_+@UTR3	-0.0901981163192695,-0.09424833979119998,-0.05593857331000204,-0.060667739410182844,0.3358611350396394,-0.09024576561395171,-0.019299196128553006,-0.004939370119650871,0.09152718842327076	chr15_71780496_71780547_+@UTR3	0.335861	6.91633e-23	2.39583e-21
IPO8	0.05364346104440761,0.22237214145832782,0.21705794461583852,0.1900268184074506,0.3168996344739754	0.13831322398731818,0.33214619990648087,0.19061227561270724,0.10066787491691966,0.23826042557657412	0.439176	0.333373	0.254484	0.371469	0.39766	5	chr12_30628968_30629020_-@UTR3,chr12_30629112_30629164_-@UTR3,chr12_30630210_30630262_-@UTR3,chr12_30630444_30630496_-@UTR3,chr12_30630636_30630688_-@UTR3	0.08591971726090128,0.11060073549416535,-0.024962270639653644,-0.08748896651188788,-0.07700632620355569	chr12_30629112_30629164_-@UTR3	0.110601	2.40335e-13	1.57664e-12
VTI1B	0.14462751170525331,0.3081190204413459,0.22596355915795452,0.3212899086954462	0.27091069713033367,0.16122910730633636,0.12792249627606195,0.4399376992872681	0.437282	0.442827	0.336863	0.331206	-0.0181814	4	chr14_67647060_67647112_-@UTR3,chr14_67647882_67647934_-@UTR3,chr14_67650444_67650496_-@UTR3,chr14_67651128_67651180_-@UTR3	0.1288365641837454,-0.1429130649403367,-0.0940391206327536,0.12060972882516963	chr14_67647882_67647934_-@UTR3	-0.142913	2.60381e-14	2.02753e-13
TMEM106C	0.41136365070509606,0.41011206302280756,0.17852428627209638	0.37366567951969076,0.40666532273098666,0.21966899774932264	0.49028	0.453956	0.409068	0.437622	0.111052	3	chr12_47967164_47967216_+@UTR3,chr12_47968462_47968514_+@UTR3,chr12_47968742_47968794_+@UTR3	-0.03684082896801166,-0.0027366398409021664,0.04195969929964935	chr12_47968742_47968794_+@UTR3	0.0419597	0.039124	0.0489165
ST7L	0.3065513335998709,0.3730830017897346,0.3203656646103945	0.40978657781739686,0.36390914088097454,0.22630428130162863	0.464242	0.380292	0.463814	0.545049	0.28777	3	chr1_112524856_112524908_-@UTR3,chr1_112525312_112525364_-@UTR3,chr1_112525852_112525904_-@UTR3	0.10832017874327743,-0.0033746710106184463,-0.08522986253565165	chr1_112524856_112524908_-@UTR3	0.10832	0.00257139	0.00371791
ABLIM3	0.3653355769125781,0.54985553222274,0.0848088908646818	0.2397396830172984,0.46796820080891205,0.29229211617378953	0.637194	0.492634	0.181853	0.370118	0.371216	3	chr5_149258414_149258466_+@UTR3,chr5_149258696_149258748_+@UTR3,chr5_149260398_149260450_+@UTR3	-0.12293617405459631,-0.08002625855791295,0.20963936820149282	chr5_149260398_149260450_+@UTR3	0.209639	3.96593e-17	5.16687e-16
GXYLT1	0.13313608628973125,0.10585559157147903,0.2933527010833624,0.12957490462152405,0.14785572526130872,0.19022499117259453	0.4433700377363016,0.09533082855292718,0.20651618843408173,0.013002553299265408,0.12238038738629405,0.11940000459112997	0.385584	0.245829	0.265576	0.471762	0.649389	6	chr12_42083400_42083452_-@UTR3,chr12_42085182_42085234_-@UTR3,chr12_42086388_42086440_-@UTR3,chr12_42086668_42086720_-@UTR3,chr12_42087262_42087314_-@UTR3,chr12_42087552_42087604_-@UTR3	0.31866894422950076,0.009860429843173743,-0.06642450554790771,-0.09371917053289774,-0.006938016785450446,-0.05149749735804243	chr12_42083400_42083452_-@UTR3	0.318669	2.1305e-08	6.15728e-08
AKNAD1	0.11224718122434589,0.2861055859981437,0.05784065512075027,0.5438065776567602	0.06639136534830878,0.43809797429892594,0.026360981081428612,0.46914967927133666	0.490281	0.426369	0.289148	0.349029	0.201507	4	chr1_108929970_108930022_-@UTR3,chr1_108930214_108930266_-@UTR3,chr1_108931812_108931864_-@UTR3,chr1_108932324_108932376_-@UTR3	-0.039255899852647325,0.15497713730100476,-0.02461381573093247,-0.07065012446950053	chr1_108930214_108930266_-@UTR3	0.154977	9.79664e-06	1.92636e-05
SECISBP2L	0.114117168003714,0.05456073362176419,0.0762012955599776,0.20847499195109107,0.17524232128542053,0.15920115152185677,0.09984066701197657,0.1123616710441993	0.17196765506472256,0.07587758349866108,0.06873287739567215,0.2681427520174579,0.17055700154944908,0.11354324154646879,0.06488870494645196,0.06629018398111633	0.28545	0.22767	0.303705	0.348578	0.326291	8	chr15_48988860_48988912_-@UTR3,chr15_48989144_48989196_-@UTR3,chr15_48989446_48989498_-@UTR3,chr15_48989698_48989749_-@UTR3,chr15_48989866_48989918_-@UTR3,chr15_48990952_48991004_-@UTR3,chr15_48991368_48991420_-@UTR3,chr15_48992098_48992150_-@UTR3	0.05960228295121961,0.023361353657049617,-0.005361695666270233,0.061259944864546,-0.0028155861525397397,-0.043595983048201586,-0.03284207254913275,-0.043887026757030614	chr15_48989698_48989749_-@UTR3	0.0612599	1.38036e-13	9.5991e-13
CASK	0.2757778349581511,0.2382286671584603,0.4859934978833886	0.3235604524322591,0.07089049569335651,0.6055490518743845	0.534237	0.529665	0.332516	0.338052	0.0123986	3	chrX_41515350_41515402_-@UTR3,chrX_41518532_41518584_-@UTR3,chrX_41519598_41519650_-@UTR3	0.049680617444836594,-0.15885779599954478,0.11737248742743939	chrX_41518532_41518584_-@UTR3	-0.158858	0.000611461	0.000954467
SUN2	0.15415249942163425,0.8458475005783657	0.2976742616886241,0.7023257383113759	0.85869	0.734971	0.262435	0.386153	0.224449	2	chr22_38734708_38734760_-@UTR3,chr22_38735054_38735106_-@UTR3	0.1427777404421419,-0.1433620242191629	chr22_38735054_38735106_-@UTR3	-0.143362	8.333e-10	3.01918e-09
OAS3	0.4549984661167383,0.4014522653352703,0.14354926854799155	0.31225587652318815,0.48551233501473845,0.20223178846207338	0.505617	0.376098	0.381656	0.479104	0.426936	3	chr12_112970848_112970900_+@UTR3,chr12_112972952_112973004_+@UTR3,chr12_112973212_112973264_+@UTR3	-0.1141071212018262,0.09268212267606862,0.08850224083282657	chr12_112970848_112970900_+@UTR3	-0.114107	0.00603585	0.00834772
IL17RB	0.3010019020807571,0.35568084483001894,0.34331725308922395	0.13985010789522068,0.39963325301671165,0.4605166390880676	0.471858	0.383774	0.408661	0.524415	0.298094	3	chr3_53865766_53865818_+@UTR3,chr3_53865910_53865962_+@UTR3-EX,chr3_53866914_53866966_+@UTR3-EX	-0.09615577123015856,0.0971979328996147,0.13381663086121398	chr3_53866914_53866966_+@UTR3-EX	0.133817	0.0251879	0.0321594
USP11	0.40104685668654394,0.4435199338997315,0.15543320941372465	0.4169866122356098,0.4145113993540724,0.16850198841031785	0.587175	0.587638	0.400072	0.3996	-0.0011365	3	chrX_47247956_47248008_+@UTR3,chrX_47248094_47248146_+@UTR3,chrX_47248248_47248300_+@UTR3	0.015522270868809418,-0.029290699170316736,0.012561188794997374	chrX_47248094_47248146_+@UTR3	-0.0292907	0.0537928	0.0660536
PAK1	0.3993526384935591,0.2527027183284605,0.3479446431779805	0.5491784719766533,0.09451281446457316,0.35630871355877364	0.447258	0.365588	0.47335	0.571098	0.290888	3	chr11_77322296_77322348_-@UTR3,chr11_77322948_77323000_-@UTR3,chr11_77323180_77323232_-@UTR3	0.1502109251388155,-0.1498383595872127,0.01333880543177568	chr11_77322296_77322348_-@UTR3	0.150211	3.65823e-06	7.65194e-06
PTGFRN	0.22496803659608464,0.20203247167911206,0.24205248781059843,0.2029570567051908,0.12798994720901405	0.16631350465511982,0.12737317202509404,0.18883596984348294,0.22871387190492162,0.2887634815713815	0.392245	0.291242	0.312052	0.419348	0.429539	5	chr1_116987046_116987098_+@UTR3,chr1_116987238_116987290_+@UTR3,chr1_116988578_116988630_+@UTR3,chr1_116989692_116989744_+@UTR3,chr1_116990224_116990276_+@UTR3	-0.0577124635677064,-0.07366204601740328,-0.052298534206243835,0.02651201918154658,0.1612832005663198	chr1_116990224_116990276_+@UTR3	0.161283	2.16389e-11	1.01141e-10
ADAMTSL5	0.34963983392497017,0.6503601660750299	0.345269174168676,0.654730825831324	0.672875	0.676935	0.393557	0.389498	-0.00867792	2	chr19_1504996_1505048_-@UTR3,chr19_1505698_1505750_-@UTR3	0.00923783249449417,0.01677898333690031	chr19_1505698_1505750_-@UTR3	0.016779	0.193109	0.220505
HIPK2	0.027470319838008378,0.04692359143081169,0.1931183614938254,0.20724450907438083,0.07580594134856014,0.07138683213630671,0.1355381487207371,0.10149835025274123,0.1410139457046285	0.2027307322128817,0.06551731574619275,0.35845966706094856,0.12070079890572227,0.02645489358265978,0.014826614062079373,0.05962924475735922,0.05306866308119106,0.0986120705909654	0.288603	0.167992	0.256798	0.368926	0.780692	9	chr7_139561622_139561674_-@UTR3,chr7_139561950_139562002_-@UTR3,chr7_139562188_139562240_-@UTR3,chr7_139563752_139563804_-@UTR3,chr7_139564786_139564838_-@UTR3,chr7_139564928_139564980_-@UTR3,chr7_139566726_139566778_-@UTR3,chr7_139567368_139567419_-@UTR3,chr7_139567882_139567934_-@UTR3	0.17579223643972772,0.019352676527744438,0.1658001226200531,-0.08576045897386401,-0.0485135375447729,-0.05571372530992954,-0.07508884974689008,-0.04762065481118379,-0.041654976294276905	chr7_139561622_139561674_-@UTR3	0.175792	3.37874e-36	1.08898e-33
AC104452.1	0.08090428254171109,0.3277945421820726,0.22220860572520176,0.3690925695510146	0.18496756494672745,0.40046114338440525,0.1262808596364998,0.28829043203236754	0.528254	0.45832	0.146982	0.258618	0.204877	4	chr3_49416758_49416810_-@UTR3,chr3_49423206_49423258_-@UTR3,chr3_49424364_49424416_-@UTR3,chr3_49424566_49424618_-@UTR3	0.10731060785381333,0.07500959144952274,-0.09209512864113142,-0.07764139628186184	chr3_49416758_49416810_-@UTR3	0.107311	2.36244e-12	1.3128e-11
FAM189B	0.2993529217706114,0.7006470782293885	0.38324396577110387,0.616756034228896	0.743742	0.676706	0.423072	0.490108	0.136274	2	chr1_155247250_155247302_-@UTR3,chr1_155247476_155247528_-@UTR3	0.08291938303864232,-0.08286325380623194	chr1_155247250_155247302_-@UTR3	0.0829194	0.00443004	0.00624452
RABL6	0.41942819581184765,0.5139294665073914,0.0666423376807609	0.4187192847153582,0.5158886409320369,0.06539207435260475	0.652832	0.653486	0.196418	0.195589	-0.00144601	3	chr9_136840142_136840194_+@UTR3,chr9_136840324_136840376_+@UTR3,chr9_136841144_136841196_+@UTR3	-0.0007942974024651717,0.0018910906910456493,-0.0013859052552746415	chr9_136840324_136840376_+@UTR3	0.00189109	0.759308	0.787042
CNIH1	0.06158465397107812,0.05923015954569034,0.055065972747014906,0.21007031748636587,0.6140488962498507	0.13474239860535592,0.07724703785828221,0.07564068919237844,0.17034682041183577,0.5420230539321477	0.56805	0.505759	0.120043	0.18503	0.167568	5	chr14_54424398_54424450_-@UTR3,chr14_54424628_54424680_-@UTR3,chr14_54426316_54426368_-@UTR3,chr14_54427252_54427304_-@UTR3,chr14_54427544_54427596_-@UTR3	0.07504975702797256,0.020124539436544443,0.02270710656924607,-0.03774914571086227,-0.07091870325441485	chr14_54424398_54424450_-@UTR3	0.0750498	1.60492e-10	6.45538e-10
COX4I1	0.07054315540880264,0.9294568445911974	0.052024630046065994,0.9479753699539339	0.171063	0.154665	0.931621	0.948019	0.145381	2	chr16_85806544_85806596_+@UTR3,chr16_85806968_85807020_+@UTR3	-0.018268092747428022,0.01852549374966206	chr16_85806968_85807020_+@UTR3	0.0185255	0.000100545	0.000172174
CCZ1	0.7474207863158807,0.2525792136841193	0.5708312385328574,0.42916876146714256	0.748422	0.572538	0.2555	0.431398	0.386481	2	chr7_5912874_5912925_+@UTR3,chr7_5925864_5925916_+@UTR3	-0.175464380671022,0.17693854364398887	chr7_5925864_5925916_+@UTR3	0.176939	3.41648e-08	9.53912e-08
KIAA0586	0.2581439508216004,0.3255003763140722,0.17548482852528563,0.11618777462374061,0.12468306971530103	0.054313543599257885,0.3846611371821456,0.24887682345665538,0.11996707774018699,0.19218141802175412	0.295927	0.101143	0.363916	0.465332	1.54885	5	chr14_58448308_58448360_+@UTR3,chr14_58540042_58540094_+@UTR3,chr14_58548052_58548104_+@UTR3,chr14_58549016_58549068_+@UTR3,chr14_58550482_58550534_+@UTR3	-0.1808914006054098,0.07300192177388665,0.08855603999743958,0.02152440976756173,0.08255829001982654	chr14_58448308_58448360_+@UTR3	-0.180891	1.07748e-07	2.785e-07
ERH	0.08104360901805777,0.9189563909819423	0.16944830717479192,0.830551692825208	0.919026	0.84737	0.239857	0.311514	0.117114	2	chr14_69380106_69380158_-@UTR3,chr14_69380348_69380400_-@UTR3	0.08899705685641941,-0.08811401238478778	chr14_69380106_69380158_-@UTR3	0.0889971	2.3892e-16	2.64741e-15
NGFR	0.8943070470784775,0.10569295292152255	0.8746012201784303,0.12539877982156963	0.900456	0.883483	0.221228	0.238201	0.0274526	2	chr17_49514638_49514690_+@UTR3,chr17_49514982_49515034_+@UTR3	-0.022346284591990728,-0.004698341067713108	chr17_49514638_49514690_+@UTR3	-0.0223463	0.385603	0.421169
FERMT3	0.18188456152776677,0.8181154384722332	0.27104281667996827,0.7289571833200317	0.49364	0.539745	0.821474	0.77621	-0.128818	2	chr11_64223798_64223850_+@UTR3,chr11_64223864_64223915_+@UTR3	0.08819604001375733,-0.08868270041911752	chr11_64223864_64223915_+@UTR3	-0.0886827	0.000267085	0.00043639
ISCA1	0.4566679930360887,0.5433320069639114	0.4226518566595927,0.5773481433404073	0.565418	0.597696	0.483181	0.450903	-0.0800951	2	chr9_86264906_86264958_-@UTR3,chr9_86265896_86265948_-@UTR3	-0.032187870276561115,0.03525316884638918	chr9_86265896_86265948_-@UTR3	0.0352532	0.0434928	0.0540869
EEF1D	0.2106302089911387,0.7893697910088613	0.281763143852917,0.718236856147083	0.800971	0.734414	0.25946	0.326017	0.125157	2	chr8_143579732_143579784_-@UTR3,chr8_143580512_143580564_-@UTR3	0.07110423442287264,-0.0711084646180763	chr8_143580512_143580564_-@UTR3	-0.0711085	2.71737e-10	1.0602e-09
AAMP	0.3654000415417162,0.6345999584582838	0.22697412298252634,0.7730258770174736	0.634997	0.773272	0.36609	0.227815	-0.284227	2	chr2_218216334_218216386_-@UTR3-EX,chr2_218264104_218264156_-@UTR3	-0.13061718829732982,0.1329560347087394	chr2_218264104_218264156_-@UTR3	0.132956	1.94971e-05	3.6814e-05
MEMO1	0.810569599573359,0.18943040042664103	0.4265745365745366,0.5734254634254634	0.204363	0.581203	0.813929	0.437089	-1.50791	2	chr2_31864208_31864260_-@UTR3-EX,chr2_31866972_31867024_-@UTR3	-0.35627236777643717,0.3346535987037165	chr2_31864208_31864260_-@UTR3-EX	-0.356272	2.11449e-07	5.25996e-07
HMOX2	0.887229469907935,0.11277053009206495	0.9349777482006785,0.06502225179932143	0.894168	0.936633	0.205399	0.162934	-0.0669382	2	chr16_4509872_4509924_+@UTR3,chr16_4510312_4510364_+@UTR3	0.04726202785080702,-0.04499141755002897	chr16_4509872_4509924_+@UTR3	0.047262	0.0060127	0.0083188
RAD51C	0.5487618536862994,0.36862768362938714,0.08261046268431352	0.5870051603632143,0.2951103132155063,0.11788452642127945	0.658982	0.643113	0.155506	0.175385	0.0351659	3	chr17_58695188_58695240_+@UTR3,chr17_58703146_58703198_+@UTR3,chr17_58734304_58734356_+@UTR3	0.04468856938110333,-0.05707799371995237,0.05180033748334591	chr17_58703146_58703198_+@UTR3	-0.057078	0.399418	0.435361
ZFYVE16	0.10492998776639671,0.46314663909579323,0.3530173343706323,0.07890603876717772	0.05804208687271083,0.4305372510362796,0.4445415543704774,0.06687910772053225	0.404741	0.363817	0.402914	0.440131	0.153783	4	chr5_80477858_80477910_+@UTR3,chr5_80478270_80478322_+@UTR3,chr5_80478870_80478922_+@UTR3,chr5_80479088_80479140_+@UTR3	-0.0449340509045206,-0.0313988980287252,0.0921385229049515,-0.01032276738031504	chr5_80478870_80478922_+@UTR3	0.0921385	0.000449637	0.000711756
ZNF346	0.7244692179393529,0.27553078206064713	0.727828464719221,0.272171535280779	0.762072	0.764776	0.400683	0.397979	-0.00511021	2	chr5_177065714_177065766_+@UTR3,chr5_177065948_177066000_+@UTR3	0.004824890337928878,0.00014638776468078873	chr5_177065714_177065766_+@UTR3	0.00482489	0.898102	0.914636
HSPB3	0.909920977220082,0.09007902277991801	0.961658449918949,0.03834155008105108	0.912114	0.96236	0.11542	0.0651458	-0.0773616	2	chr5_54456350_54456401_+@UTR3,chr5_54458126_54458178_+@UTR3-EX	0.05500901161771321,-0.025938101771674396	chr5_54456350_54456401_+@UTR3	0.055009	7.43282e-11	3.15576e-10
PICALM	0.1937652537003289,0.2755075937761141,0.28859340751940044,0.24213374500415652	0.21961141415743282,0.25537615460022095,0.3130627604248431,0.21194967081750313	0.358418	0.345172	0.397588	0.408157	0.0543268	4	chr11_85958588_85958640_-@UTR3,chr11_85958802_85958854_-@UTR3,chr11_85981750_85981802_-@UTR3,chr11_85996900_85996952_-@UTR3	0.025916122175748874,-0.020027697487852547,0.02454181094021418,-0.030067382915011237	chr11_85996900_85996952_-@UTR3	-0.0300674	0.000212616	0.000351029
CAV2	0.5910659918180879,0.17444338807658713,0.19967223871658535,0.03481838138873962	0.572797811562134,0.16543921280506999,0.1910843160530914,0.07067865957970447	0.586529	0.565763	0.123912	0.154253	0.0520042	4	chr7_116506170_116506222_+@UTR3,chr7_116506464_116506516_+@UTR3,chr7_116506636_116506688_+@UTR3,chr7_116508172_116508224_+@UTR3	-0.017861336703443476,-0.008279284986141083,-0.007906373602885403,0.03662058094393973	chr7_116508172_116508224_+@UTR3	0.0366206	0.00508696	0.00709761
RTCA	0.9203212067459922,0.07967879325400781	0.9147663814304723,0.08523361856952773	0.922899	0.917589	0.11925	0.124561	0.00832527	2	chr1_100291578_100291630_+@UTR3,chr1_100292732_100292784_+@UTR3	-0.0016056455711646045,0.029541444532124636	chr1_100292732_100292784_+@UTR3	0.0295414	0.590708	0.627442
CHUK	0.35085218257051715,0.6491478174294828	0.5276531665297698,0.47234683347023015	0.68472	0.529089	0.422142	0.577773	0.372003	2	chr10_100188826_100188878_-@UTR3,chr10_100189230_100189282_-@UTR3	0.17688668373147876,-0.15495190109198242	chr10_100188826_100188878_-@UTR3	0.176887	0.000420752	0.000669198
ROCK2	0.05320724752310268,0.1158748467604419,0.10032114710087124,0.2368598577540423,0.08269900494579026,0.1066705890758588,0.08977915636070015,0.2145881504791926	0.14262070120081635,0.13072499367685816,0.07010875660893003,0.32732070556537574,0.13880106576150703,0.04341525524010838,0.03620245259110374,0.11080606935530073	0.323898	0.232328	0.270144	0.356427	0.47938	8	chr2_11179868_11179920_-@UTR3,chr2_11180606_11180658_-@UTR3,chr2_11180742_11180793_-@UTR3,chr2_11180902_11180954_-@UTR3,chr2_11181258_11181310_-@UTR3,chr2_11182604_11182656_-@UTR3,chr2_11182804_11182856_-@UTR3,chr2_11183304_11183356_-@UTR3	0.09019849749475292,0.01578656553361686,-0.029145440889319113,0.09103993739315813,0.05695683357774553,-0.06212461821903039,-0.052450956869263494,-0.10263863032006218	chr2_11183304_11183356_-@UTR3	-0.102639	2.121e-24	9.47168e-23
SRPK2	0.05676233832424464,0.3041454750308275,0.3696775315702848,0.269414655074643	0.045289944071292595,0.43316880568211424,0.27946107652949204,0.24208017371710108	0.514697	0.480863	0.29476	0.332181	0.0980995	4	chr7_105116504_105116556_-@UTR3,chr7_105116914_105116966_-@UTR3,chr7_105117328_105117380_-@UTR3,chr7_105117564_105117616_-@UTR3	-0.004846559752443684,0.13203463945137145,-0.08471852004721359,-0.022151583117451912	chr7_105116914_105116966_-@UTR3	0.132035	2.31682e-05	4.31848e-05
GCN1	0.13693213006311636,0.8630678699368837	0.22609222440631102,0.7739077755936891	0.872219	0.792016	0.219029	0.299232	0.139161	2	chr12_120127242_120127294_-@UTR3,chr12_120127730_120127782_-@UTR3	0.08926369806846035,-0.08847700942932102	chr12_120127242_120127294_-@UTR3	0.0892637	1.16266e-06	2.60309e-06
PDGFC	0.22010699053978913,0.4446579526959132,0.07841869726451318,0.2568163594997845	0.3187366575939241,0.49202561416012586,0.036597542242703535,0.1526401860032466	0.373451	0.286057	0.456886	0.543997	0.384615	4	chr4_156761758_156761810_-@UTR3,chr4_156761976_156762028_-@UTR3,chr4_156762282_156762334_-@UTR3,chr4_156762504_156762556_-@UTR3	0.10896789317142899,0.057777609877974256,-0.02669728430823471,-0.09240014173615907	chr4_156761758_156761810_-@UTR3	0.108968	6.75013e-05	0.000118183
GTF2F2	0.5585394488055068,0.3624340012001604,0.07902654999433278	0.49569117051334205,0.4230347731686666,0.08127405631799135	0.653779	0.616029	0.330724	0.36293	0.0858048	3	chr13_45283678_45283730_+@UTR3,chr13_45283964_45284016_+@UTR3,chr13_45284078_45284129_+@UTR3	-0.06043260267858558,0.06252006226418799,0.005803636844133556	chr13_45283964_45284016_+@UTR3	0.0625201	0.0275432	0.0349859
TULP3	0.4384368950522365,0.4410888652987591,0.12047423964900436	0.3491999812013834,0.3945780787531129,0.2562219400455037	0.623139	0.528556	0.197636	0.322247	0.237499	3	chr12_2939362_2939414_+@UTR3,chr12_2939566_2939618_+@UTR3,chr12_2941018_2941070_+@UTR3	-0.0881310888671728,-0.045638413226117724,0.13473391110808505	chr12_2941018_2941070_+@UTR3	0.134734	1.5265e-05	2.92705e-05
ETS1	0.32907112890586354,0.26549838601221526,0.22390716790261597,0.18152331717930528	0.4528869975886343,0.2509528372187878,0.1601323656487158,0.13602779954386204	0.368829	0.295866	0.450781	0.540827	0.318007	4	chr11_128460130_128460182_-@UTR3,chr11_128460958_128461010_-@UTR3,chr11_128461474_128461526_-@UTR3,chr11_128461752_128461804_-@UTR3	0.12393318153194754,-0.014256592268776125,-0.06341754043334932,-0.045142126240083985	chr11_128460130_128460182_-@UTR3	0.123933	4.21201e-16	4.52517e-15
PHF5A	0.10026715604047874,0.8997328439595212	0.1195841095760221,0.8804158904239779	0.90517	0.888479	0.216555	0.233192	0.0268516	2	chr22_41459696_41459747_-@UTR3,chr22_41460040_41460092_-@UTR3	0.020497900218987397,-0.01895816074469736	chr22_41459696_41459747_-@UTR3	0.0204979	0.616768	0.652691
EPB41L1	0.46813202760332995,0.18204751794469945,0.11660529187781309,0.10662046235659238,0.12659470021756516	0.4120815839927906,0.17147043070227264,0.08360718891603842,0.0945763836288669,0.23826441276003127	0.495535	0.436291	0.229337	0.299236	0.183694	5	chr20_36229696_36229748_+@UTR3,chr20_36230310_36230362_+@UTR3,chr20_36230896_36230948_+@UTR3,chr20_36231348_36231400_+@UTR3,chr20_36232600_36232652_+@UTR3	-0.05427833953559513,-0.008439370056041673,-0.03062078452056674,-0.009671290523058568,0.11322237974722019	chr20_36232600_36232652_+@UTR3	0.113222	1.33683e-07	3.41133e-07
UNC119B	0.1922104884223563,0.21679586734173575,0.30453750525065415,0.19332721925185203,0.09312891973340176	0.11836797674794124,0.15574738428032459,0.34323866821899657,0.2730803664660525,0.10956560428668513	0.303023	0.230674	0.391374	0.433986	0.393569	5	chr12_120720270_120720322_+@UTR3,chr12_120722798_120722850_+@UTR3,chr12_120722966_120723018_+@UTR3,chr12_120723404_120723456_+@UTR3,chr12_120723564_120723616_+@UTR3	-0.07208957169561425,-0.05934683980612715,0.039736233325618486,0.08070311080885006,0.017885102087641727	chr12_120723404_120723456_+@UTR3	0.0807031	1.91703e-08	5.58825e-08
TMEM178B	0.11470932061118412,0.12851938069286092,0.10514732396826451,0.12509745695667868,0.1798858847866118,0.20930167522773765,0.08498147789085293,0.05235747986580933	0.07691439079524677,0.010710948970058282,0.07003946506549168,0.07176336291431722,0.21981196459218436,0.07249050352000033,0.1964805004134096,0.28178886372929174	0.300182	0.166424	0.283804	0.404451	0.850974	8	chr7_141471614_141471666_+@UTR3,chr7_141472102_141472154_+@UTR3,chr7_141475440_141475492_+@UTR3,chr7_141476022_141476074_+@UTR3,chr7_141477250_141477302_+@UTR3,chr7_141477514_141477566_+@UTR3,chr7_141479946_141479998_+@UTR3,chr7_141480260_141480312_+@UTR3	-0.01927998477368288,-0.09616748168788206,-0.014943755188165042,-0.03332906315187527,0.05585243378322083,-0.11609164772904726,0.13000754895180433,0.2451024506269104	chr7_141480260_141480312_+@UTR3	0.245102	1.0801e-23	4.2141e-22
LTN1	0.42863131860881465,0.4143308098284316,0.15703787156275378	0.5144972551911172,0.27102905926199866,0.2144736855468842	0.374115	0.346549	0.555048	0.585813	0.110421	3	chr21_28929044_28929096_-@UTR3,chr21_28929778_28929830_-@UTR3,chr21_28930188_28930240_-@UTR3	0.100814534490489,-0.12295994400077082,0.07817373260733193	chr21_28929778_28929830_-@UTR3	-0.12296	4.24971e-08	1.17068e-07
SOBP	0.24094173004257086,0.2491254750898181,0.28237081608522635,0.18319160797201894,0.04437037081036586	0.14081672925896507,0.12709376435210337,0.3588107222337385,0.3130841758219136,0.060194608333279505	0.468718	0.409099	0.267264	0.338888	0.196272	5	chr6_107658646_107658698_+@UTR3,chr6_107658950_107659002_+@UTR3,chr6_107659228_107659280_+@UTR3,chr6_107659452_107659504_+@UTR3,chr6_107660110_107660162_+@UTR3	-0.0996072428587497,-0.12142423768472668,0.07654954318110696,0.12987056170355377,0.016170431267260726	chr6_107659452_107659504_+@UTR3	0.129871	2.66854e-15	2.43021e-14
UBE2L6	0.136858442778903,0.863141557221097	0.17687819523904005,0.82312180476096	0.868865	0.840719	0.362007	0.38991	0.0475085	2	chr11_57551634_57551685_-@UTR3,chr11_57551770_57551822_-@UTR3	0.0394895859334409,-0.03979507271587435	chr11_57551770_57551822_-@UTR3	-0.0397951	0.000689981	0.00107072
LRPAP1	0.06926015093640396,0.14926798674932668,0.18445671372072892,0.5970151485935405	0.021858663819150026,0.08729986951453082,0.060438101949808316,0.8304033647165108	0.57004	0.618364	0.134465	0.064806	-0.117393	4	chr4_3509108_3509160_-@UTR3,chr4_3511380_3511432_-@UTR3,chr4_3512362_3512414_-@UTR3,chr4_3512546_3512598_-@UTR3	-0.04611457292895067,-0.060709516453417836,-0.1222232042168798,0.232157614905233	chr4_3512546_3512598_-@UTR3	0.232158	2.6358e-11	1.21588e-10
CLCN3	0.2587265641945437,0.13727490764425251,0.16613676212799125,0.07806116946511026,0.17717227433703928,0.12781215538365379,0.05481616684740915	0.31054085748383503,0.1479625129650228,0.157753221221649,0.04395723018188189,0.13448833498659377,0.13252356026852513,0.07277428289249244	0.38032	0.386514	0.232774	0.225522	-0.0233051	7	chr4_169720044_169720096_+@UTR3,chr4_169720426_169720478_+@UTR3,chr4_169720568_169720620_+@UTR3,chr4_169720962_169721014_+@UTR3,chr4_169721366_169721418_+@UTR3,chr4_169722404_169722456_+@UTR3,chr4_169722690_169722742_+@UTR3	0.05369793662482242,0.013081428059793343,-0.005981053479610171,-0.03134942470743735,-0.04021731827491892,0.007204204839875966,0.020591765118731807	chr4_169720044_169720096_+@UTR3	0.0536979	2.2803e-08	6.55189e-08
SEC16A	0.545905087998531,0.45409491200146906	0.6388007455674485,0.36119925443255146	0.48064	0.392471	0.567778	0.655947	0.292369	2	chr9_136440488_136440540_-@UTR3,chr9_136441482_136441534_-@UTR3	0.09305748550929738,-0.09122038345220129	chr9_136440488_136440540_-@UTR3	0.0930575	7.83436e-05	0.000136042
RAP1B	0.4625818687768732,0.3823984591038307,0.1550196721192962	0.39392964893083304,0.34390917804180726,0.2621611730273597	0.606034	0.533227	0.291903	0.377776	0.184647	3	chr12_68659632_68659684_+@UTR3,chr12_68659860_68659912_+@UTR3,chr12_68660440_68660492_+@UTR3	-0.06776589018420459,-0.03761218734210153,0.10768992582333126	chr12_68660440_68660492_+@UTR3	0.10769	6.84927e-06	1.37412e-05
CEBPB	0.4711561488415804,0.5288438511584196	0.4174753791999121,0.5825246208000878	0.563866	0.521481	0.609414	0.651799	0.112736	2	chr20_50192238_50192290_+@UTR3,chr20_50192452_50192504_+@UTR3	-0.05397937882328413,0.05333109647669343	chr20_50192238_50192290_+@UTR3	-0.0539794	1.1761e-06	2.63078e-06
ZBTB2	0.26359770609099104,0.20984349888953122,0.2544337909325455,0.27212500408693235	0.2832966120169443,0.20970087801049273,0.2282186150299171,0.2787838949426458	0.406525	0.402945	0.424289	0.42719	0.0127604	4	chr6_151364432_151364484_-@UTR3,chr6_151364650_151364702_-@UTR3,chr6_151364802_151364854_-@UTR3,chr6_151365320_151365372_-@UTR3	0.02189756448227176,0.002658675540489319,-0.02330382923825805,0.009047405413430354	chr6_151364802_151364854_-@UTR3	-0.0233038	0.664432	0.698544
[truncated: 6,570 more rows]

## Sheet: CompvsDecomp
Gene	Vector_a	Vector_b	CP	TP	CD	TD	PolyAIndex	No.PAsites	PolyASites	DeltaU	MaxPASite	MaxDeltaU	G_Pval	AdjG_Pval
[truncated: 7,164 more rows]

## Sheet: ControlvsComp
Gene	Vector_a	Vector_b	CP	TP	CD	TD	PolyAIndex	No.PAsites	PolyASites	DeltaU	MaxPASite	MaxDeltaU	G_Pval	AdjG_Pval
[truncated: 7,625 more rows]
